# Supplementary material for: From Bones to Bugs: Structure-Based Development of Raloxifene-Derived Pathoblockers That Inhibit Pyocyanin Production in Pseudomonas aeruginosa
Source: J Med Chem. 2025 Mar 29;68(7):7390–420. doi: 10.1021/acs.jmedchem.4c03065 (PMC11998002; doi:10.1021/acs.jmedchem.4c03065)
Supplement: Supplementary file 2 — jm4c03065_si_002.csv [file jm4c03065_si_002.csv]

Compound	SMILES	dTm BcPhzB (K)	Kd BcPhzB (µM)	Pyocyanin production @ 10 µM (% WT)	Pyocyanin reduction IC50 (µM)	hER binding IC50 (nM)	Kinetic solubility (µM)	HepG2 cytotoxicity IC50 (µM)	OD600 @ 200 µM (% WT)	2-AA inhibition @ 10µM (%)	2-AA inhibition @ 1 µM (%)	2-AA 0.1 µM (%)	DHQ inhibition @ 10µM (%)	DHQ inhibition @ 1 µM (%)	DHQ 0.1 µM (%)	HHQ inhibition @ 10 µM (%)	HHQ inhibition @ 1 µM (%)	HHQ inhibition @ 0.1 µM (%)	HQNO inhibition @ 10 µM (%)	HQNO inhibition @ 1 µM (%)	HQNO inhibition @ 0.1 µM (%)	PQS inhibition @ 10 µM (%)	PQS inhibition @ 1 µM (%)	PQS inhibition @ 0.1 µM (%)
5	O=C(O)C1=CC(Br)=CC=C1N[C@@H]2C[C@H](C(O)=O)CCC2	27.5 ± 0.2	0.10 ± 0.01	98.4 ± 1.2					102.7 ± 1.0
6	O=C(C1=CC=C(OCCN2CCCCC2)C=C1)C3=C(SC4=C3C=CC(O)=C4)C5=CC=C(O)C=C5	10.1 ± 0.4		93.3 ± 1.9	55.6 ± 6.0	1.44 ± 0.10	7.5 ± 0.4		104.7 ± 3.1
9a	O=C(C1=CC=CC=C1)C2=C(SC3=C2C=CC(OC)=C3)C4=CC=C(OC)C=C4	1.6 ± 0.2		90.8 ± 10.6			12.1 ± 2.6
9b	O=C(C1=CC=C(C)C=C1)C2=C(SC3=C2C=CC(OC)=C3)C4=CC=C(OC)C=C4	1.3 ± 0.3		106.5 ± 8.8
9c	O=C(C1=CC=C(F)C=C1)C2=C(SC3=C2C=CC(OC)=C3)C4=CC=C(OC)C=C4	1.1 ± 0.3		102.03 ± 13.6
9d	O=C(C1=CC=C(Cl)C=C1)C2=C(SC3=C2C=CC(OC)=C3)C4=CC=C(OC)C=C4	0.5 ± 0.6		99.6 ± 3.8
9e	O=C(C1=CC=C(Br)C=C1)C2=C(SC3=C2C=CC(OC)=C3)C4=CC=C(OC)C=C4	0.9 ± 0.1		106.0 ± 14.1
9f	O=C(C1=CC=CC(C)=C1)C2=C(C3=CC=C(OC)C=C3)SC4=CC(OC)=CC=C42	1.0 ± 0.3		97.7 ± 5.7
9g	O=C(C1=CC(C(C)C)=CC=C1)C2=C(SC3=C2C=CC(OC)=C3)C4=CC=C(C=C4)OC
9h	O=C(C1=C(SC2=CC(OC)=CC=C21)C3=CC=C(C=C3)OC)C4=CC=CC(F)=C4	1.4 ± 0.7		102.2 ± 5.2
9i	O=C(C1=C(SC2=CC(OC)=CC=C21)C3=CC=C(C=C3)OC)C4=CC=CC(Br)=C4	1.1 ± 0.4		95.9 ± 7.3
9j	O=C(C1=C(SC2=CC(OC)=CC=C21)C3=CC=C(C=C3)OC)C4=CC=CC(OC)=C4	0.8 ± 0.2
9k	O=C(C1=C(C)C=CC=C1)C2=C(SC3=C2C=CC(OC)=C3)C4=CC=C(C=C4)OC	1.1 ± 0.1		103.1 ± 1.8
9l	O=C(C1=C(SC2=CC(OC)=CC=C21)C3=CC=C(C=C3)OC)C4=CC=CC=C4F	0.6 ± 0.1		105.4 ± 0.1
10a	O=C(C1=CC=CC=C1)C2=C(SC3=C2C=CC(O)=C3)C4=CC=C(O)C=C4	5.9 ± 0.2	1.71 ± 0.16	72.3 ± 2.4	15.6 ± 4.0		15.0 ± 1.6		99.7 ± 3.0
10b	O=C(C1=CC=C(C)C=C1)C2=C(SC3=C2C=CC(O)=C3)C4=CC=C(O)C=C4	8.7 ± 0.2	1.02 ± 0.09	49.1 ± 2.7	5.4 ± 1.4				102.4 ± 3.1
10c	O=C(C1=CC=C(F)C=C1)C2=C(SC3=C2C=CC(O)=C3)C4=CC=C(O)C=C4	5.7 ± 0.6	1.56 ± 0.12	59.2 ± 2.1	10.0 ± 1.6				106.6 ± 2.7
10d	O=C(C1=CC=C(Cl)C=C1)C2=C(SC3=C2C=CC(O)=C3)C4=CC=C(O)C=C4	6.8 ± 0.6	1.64 ± 0.07	39.6 ± 3.7	1.7 ± 0.4	0.18 ± 0.02	13.0 ± 1.1	42.3 ± 6.1	108.9 ± 2.8	-12.3 ± 3.5	2.5 ± 9.5	4.9 ± 6.1	-8.5 ± 4.3	-10.2 ± 22.1	13.7 ± 9.6	-36.6 ± 32.3	-26.8 ± 39.4	-8.1 ± 20.2	-2.9 ± 3.0	-2.0 ± 9.0	6.1 ± 2.2	-43.9 ± 16.9	-7.4 ± 6.4	4.8 ± 4.3
10e	O=C(C1=CC=C(Br)C=C1)C2=C(SC3=C2C=CC(O)=C3)C4=CC=C(O)C=C4	7.1 ± 0.3		46.9 ± 9.1	2.6 ± 0.4				108.0 ± 1.9
10f	OC1=CC=C(C(C(C2=CC=CC(C)=C2)=O)=C(C3=CC=C(O)C=C3)S4)C4=C1	5.3 ± 0.2		57.0 ± 11.5	7.2 ± 1.3				99.3 ± 1.5
10g	OC1=CC=C(C(C(C2=CC=CC(C(C)C)=C2)=O)=C(C3=CC=C(O)C=C3)S4)C4=C1	2.2 ± 0.4		28.1 ± 6.3	0.9 ± 0.1		7.7 ± 0.9	26.0 ± 2.6	109.3 ± 2.5	-21.7 ± 5.8	-16.3 ± 5.5	13.3 ± 4.9	-28.4 ± 16.6	-17.5 ± 15.2	-10.6 ± 14.8	-40.6 ± 50.2	-69.9 ± 27.0	-1.6 ± 7.7	-14.6 ± 9.9	-14.1 ± 23.8	1.3 ± 7.7	-50.0 ± 18.0	-20.9 ± 9.1	-11.0 ± 6.3
10h	OC1=CC=C(C(C(C2=CC=CC(F)=C2)=O)=C(C3=CC=C(O)C=C3)S4)C4=C1	5.0 ±1.1	2.55 ± 0.16	55.2 ± 2.3	28.3 ± 3.5		14.6 ± 0.9		102.2 ± 4.5
10i	OC1=CC=C(C(C(C2=CC=CC(Br)=C2)=O)=C(C3=CC=C(O)C=C3)S4)C4=C1	6.7 ± 0.2		33.3 ± 2.5	2.6 ± 0.7	0.25 ± 0.03	7.3 ± 0.2		122.8 ± 8.2	20.2 ± 9.7	8.4 ± 5.8	12.9 ± 3.0	-7.4 ± 6.6	4.9 ± 12.7	8.1 ± 5.8	47.3 ± 17.2	-30.4 ± 14.3	-13.5 ± 5.6	7.4 ± 5.0	5.6 ± 1.7	1.8 ± 3.5	-19.1 ± 8.2	-11.3 ± 7.9	-16.1 ± 10.8
10j	OC1=CC=C(C(C(C2=CC=CC(O)=C2)=O)=C(C3=CC=C(O)C=C3)S4)C4=C1	7.7 ± 0.6	1.34 ± 0.06	76.7 ± 4.0	127 ± 13		70.7 ± 4.2		99.2 ± 1.8
10k	O=C(C1=CC=CC=C1C)C2=C(C3=CC=C(OC)C=C3)SC4=CC(OC)=CC=C42	2.1 ± 1.1		74.0 ± 11.3	29.9 ± 5.9				103.2 ± 6.5
10l	OC1=CC=C(C(C(C2=CC=CC=C2F)=O)=C(C3=CC=C(O)C=C3)S4)C4=C1	2.3 ± 0.5	3.84 ± 0.47	71.4 ± 1.6	30.7 ± 6.1		18.7 ± 1.4		99.0 ± 3.9
11a	O=C(C1=CC=C(NCCC)C=C1)C2=C(SC3=C2C=CC(O)=C3)C4=CC=C(O)C=C4	12.1 ± 1.0		56.6 ± 7.0	3.1 ± 0.7		7.0 ± 0.8		110.8 ± 9.0
11b	O=C(C1=CC=C(NCC(C)C)C=C1)C2=C(SC3=C2C=CC(O)=C3)C4=CC=C(O)C=C4	11.0 ± 0.6		49.1 ± 4.9	3.9 ± 0.6		8.5 ± 2.5		104.1 ± 1.4
11c	O=C(C1=CC=C(NCCCCC)C=C1)C2=C(SC3=C2C=CC(O)=C3)C4=CC=C(O)C=C4	7.6 ± 0.3		51.9 ± 5.2	3.0 ± 0.5		5.5 ± 2.1		112.3 ± 1.8
11d	OC1=CC=C(C(C(C2=CC=CC=C2NCCC)=O)=C(C3=CC=C(O)C=C3)S4)C4=C1	3.3 ± 2.2		36.1 ± 5.1	6.1 ± 0.6		5.8 ± 1.0		106.5 ± 3.3
11e	OC1=CC=C(C(C(C2=CC=CC=C2NCC(C)C)=O)=C(C3=CC=C(O)C=C3)S4)C4=C1	4.4 ± 1.0		46.4 ± 6.1	14.1 ± 2.9		3.9 ± 0.8		121.6 ± 3.2
11f	OC1=CC=C(C(C(C2=CC=CC=C2NCCCCC)=O)=C(C3=CC=C(O)C=C3)S4)C4=C1	1.8 ± 0.1		53.0 ± 11.0	6.9 ± 1.2		3.6 ± 0.8		106.9 ± 3.4
11g	OC1=CC=C(C(C(C2=CC=CC=C2NCCN3CCOCC3)=O)=C(C4=CC=C(O)C=C4)S5)C5=C1	3.4 ± 1.2		94.7 ± 5.0	122 ± 10		4.5 ± 0.5		104.0 ± 3.0
12a	O=C(C1=CC=C(OC2CCCC2)C=C1)C3=C(SC4=C3C=CC(OC)=C4)C5=CC=C(OC)C=C5	0.7 ± 0.2		90.4 ± 5.9
12b	O=C(C1=CC=C(OCC(C)C)C=C1)C2=C(SC3=C2C=CC(OC)=C3)C4=CC=C(OC)C=C4	0.7 ± 0.1		92.6 ± 3.2
12c	O=C(C1=CC=C(OCCCCC)C=C1)C2=C(SC3=C2C=CC(OC)=C3)C4=CC=C(OC)C=C4	1.1 ± 0.3		89.0 ± 6.3
12d	O=C(C1=C(SC2=CC(OC)=CC=C21)C3=CC=C(C=C3)OC)C4=CC=CC=C4OCC(C)C	-0.4 ± 0.9		89.5 ± 5.3
13a	O=C(C1=CC=C(O)C=C1)C2=C(SC3=C2C=CC(O)=C3)C4=CC=C(O)C=C4	6.7 ± 1.4	2.17 ± 0.06	94.8 ± 4.1	21.7 ± 3.7		105 ± 7.7		99.5 ± 1.1
13b	O=C(C1=CC=C(OCC(C)C)C=C1)C2=C(SC3=C2C=CC(O)=C3)C4=CC=C(O)C=C4	6.1 ±1.1		86.3 ± 9.4
13c	O=C(C1=CC=C(OCCCCC)C=C1)C2=C(SC3=C2C=CC(O)=C3)C4=CC=C(O)C=C4	14.0 ± 0.2		40.0 ± 4.2	2.8 ± 0.7		8.3 ± 1.8		107.7 ± 4.3
13d	OC1=CC=C(C(C(C2=CC=CC=C2O)=O)=C(C3=CC=C(O)C=C3)S4)C4=C1		0.92 ± 0.14	62.0 ± 2.1	30.6 ± 5.1		12.9 ± 0.2		109.8 ± 3.4
13e	OC1=CC=C(C(C(C2=CC=CC=C2OC)=O)=C(C3=CC=C(O)C=C3)S4)C4=C1	-0.9 ± 0.9		84.1 ± 2.2	54.6 ± 4.5		22.1 ± 1.1		95.2 ± 1.9
13f	OC1=CC=C(C(C(C2=CC=CC=C2OCC(C)C)=O)=C(C3=CC=C(O)C=C3)S4)C4=C1	0.8 ± 0.9		69.6 ± 6.1	20.7 ± 3.5		8.0 ± 0.7		105.5 ± 1.5
13g	OC1=CC=C(C(C(C2=CC=CC=C2OCCCCC)=O)=C(C3=CC=C(O)C=C3)S4)C4=C1	0.8 ± 0.5		54.9 ± 5.4	19.1 ± 2.0		5.9 ± 1.1		104.2 ± 2.4
14a	O=C(C1CCCC1)C2=C(SC3=C2C=CC(OC)=C3)C4=CC=C(OC)C=C4								101.4 ± 4.9
14b	O=C(C1CCCCC1)C2=C(SC3=C2C=CC(OC)=C3)C4=CC=C(OC)C=C4								102.9 ± 2.9
15a	O=C(C1CCCC1)C2=C(SC3=C2C=CC(O)=C3)C4=CC=C(O)C=C4	2.0 ± 0.2		84.4 ± 5.7	18.1 ± 2.1		18.1 ± 3.7
15b	O=C(C1CCCCC1)C2=C(SC3=C2C=CC(O)=C3)C4=CC=C(O)C=C4	1.0 ± 0.2		58.1 ± 7.8	7.6 ± 0.9		18.4 ± 0.8
15c	O=C(CCCCC)C1=C(SC2=C1C=CC(O)=C2)C3=CC=C(O)C=C3	3.7 ± 0.7		48.1 ± 8.1	5.3 ± 0.9		18.6 ± 0.5		105.1 ± 6.6
19a	O=C(C1=CC=C(Cl)C=C1)C2=C(SC3=C2C=CC=C3)C4=CC=C(OC)C=C4
19b	O=C(C1=CC=C(Cl)C=C1)C2=C(SC3=C2C=CC(OC)=C3)C4=CC=CC=C4
19c	O=C(C1=CC=CC(Br)=C1)C2=C(C3=CC=C(OC)C=C3)SC4=CC=CC=C42
19d	O=C(C1=CC=CC(Br)=C1)C2=C(C3=CC=CC=C3)SC4=CC(OC)=CC=C42
19e	O=C(C1=CC=C(Cl)C=C1)C2=C(SC3=C2C=CC=C3)C4=CC=CC=C4	0.9 ± 0.3		105.1 ± 1.0					97.2 ± 0.7
19f	O=C(C1=C(SC2=CC=CC=C21)C3=CC=CC=C3)C4=CC=CC(Br)=C4	0.9 ± 0.1		88.2 ± 10.1					99.0 ± 1.0
20a	O=C(C1=CC=C(Cl)C=C1)C2=C(SC3=C2C=CC=C3)C4=CC=C(O)C=C4	5.3 ± 0.0		52.3 ± 10.3	4.2 ± 0.7	39.6 ± 6.31			110.0 ± 3.6
20b	O=C(C1=CC=C(Cl)C=C1)C2=C(SC3=C2C=CC(O)=C3)C4=CC=CC=C4	4.9 ± 0.2		65.2 ± 3.9	13.4 ± 1.7	1.9 ± 0.27			103.2 ± 1.6
20c	OC1=CC=C(C2=C(C(C3=CC(Br)=CC=C3)=O)C(C=CC=C4)=C4S2)C=C1	5.5 ± 0.2		37.0 ± 1.9	3.2 ± 0.3	82.33 ± 9.87	5.5 ± 0.4	29.4 ± 6.8	107.4 ± 3.1	-0.9 ± 10.1	-3.3 ± 2.9	-20.8 ± 3.8	-36.6 ± 17.6	-3.4 ± 7.9	-4.7 ± 16.1	37.1 ± 13.4	-27.9 ± 15.9	-65.1 ± 53.0	-11.1 ± 15.3	-1.4 ± 13.0	-6.6 ± 2.9	-29.1 ± 7.3	-13.8 ± 4.9	-15.0 ± 8.0
20d	O=C(C1=C(SC2=CC(O)=CC=C21)C3=CC=CC=C3)C4=CC=CC(Br)=C4	5.4 ± 0.5		54.1 ± 0.6	7.8 ± 1.1	13.27 ± 1.69	6.1 ± 1.6		108.5 ± 4.3
