# Supplementary material for: From Bones to Bugs: Structure-Based Development of Raloxifene-Derived Pathoblockers That Inhibit Pyocyanin Production in Pseudomonas aeruginosa
Source: J Med Chem. 2025 Mar 29;68(7):7390–420. doi: 10.1021/acs.jmedchem.4c03065 (PMC11998002; doi:10.1021/acs.jmedchem.4c03065)
Supplement: Supplementary file 3 — jm4c03065_si_003.pdb [file jm4c03065_si_003.pdb]

SEQRES   1 A  156  THR SER GLU ASN ARG ALA GLN VAL ALA ALA ARG GLN HIS
SEQRES   2 A  156  ASN ARG LYS ILE VAL GLU GLN TYR MET HIS THR ARG GLY
SEQRES   3 A  156  GLU ALA ARG LEU LYS ARG HIS LEU LEU PHE THR GLU ASP
SEQRES   4 A  156  GLY VAL GLY GLY LEU TRP THR THR ASP SER GLY GLN PRO
SEQRES   5 A  156  ILE ALA ILE ARG GLY ARG GLU LYS LEU GLY GLU HIS ALA
SEQRES   6 A  156  VAL TRP SER LEU GLN CYS PHE PRO ASP TRP VAL TRP THR
SEQRES   7 A  156  ASP ILE GLN ILE PHE GLU THR GLN ASP PRO ASN TRP PHE
SEQRES   8 A  156  TRP VAL GLU CYS ARG GLY GLU GLY ALA ILE VAL PHE PRO
SEQRES   9 A  156  GLY TYR PRO ARG GLY GLN TYR ARG ASN HIS PHE LEU HIS
SEQRES  10 A  156  SER PHE ARG PHE GLU ASN GLY LEU ILE LYS GLU GLN ARG
SEQRES  11 A  156  GLU PHE MET ASN PRO CYS GLU GLN PHE ARG SER LEU GLY
SEQRES  12 A  156  ILE GLU VAL PRO GLU VAL ARG ARG ASP GLY LEU PRO SER
SEQRES   1 B  154  GLU ASN ARG ALA GLN VAL ALA ALA ARG GLN HIS ASN ARG
SEQRES   2 B  154  LYS ILE VAL GLU GLN TYR MET HIS THR ARG GLY GLU ALA
SEQRES   3 B  154  ARG LEU LYS ARG HIS LEU LEU PHE THR GLU ASP GLY VAL
SEQRES   4 B  154  GLY GLY LEU TRP THR THR ASP SER GLY GLN PRO ILE ALA
SEQRES   5 B  154  ILE ARG GLY ARG GLU LYS LEU GLY GLU HIS ALA VAL TRP
SEQRES   6 B  154  SER LEU GLN CYS PHE PRO ASP TRP VAL TRP THR ASP ILE
SEQRES   7 B  154  GLN ILE PHE GLU THR GLN ASP PRO ASN TRP PHE TRP VAL
SEQRES   8 B  154  GLU CYS ARG GLY GLU GLY ALA ILE VAL PHE PRO GLY TYR
SEQRES   9 B  154  PRO ARG GLY GLN TYR ARG ASN HIS PHE LEU HIS SER PHE
SEQRES  10 B  154  ARG PHE GLU ASN GLY LEU ILE LYS GLU GLN ARG GLU PHE
SEQRES  11 B  154  MET ASN PRO CYS GLU GLN PHE ARG SER LEU GLY ILE GLU
SEQRES  12 B  154  VAL PRO GLU VAL ARG ARG ASP GLY LEU PRO SER
HELIX    1   1 SER A   11  SER A   11  1                                   1
HELIX    2   2 GLU A   12  GLU A   12  1                                   1
HELIX    3   3 ASN A   13  HIS A   32  1                                  20
HELIX    4   4 GLY A   35  LEU A   44  1                                  10
HELIX    5   5 ARG A   67  CYS A   80  1                                  14
HELIX    6   6 PRO A  144  PHE A  148  1                                   5
HELIX    7   7 ARG A  149  LEU A  151  1                                   3
HELIX    8   8 ASN B   13  MET B   31  1                                  19
HELIX    9   9 GLY B   35  LEU B   44  1                                  10
HELIX   10  10 ARG B   67  CYS B   80  1                                  14
HELIX   11  11 PRO B  144  PHE B  148  1                                   5
HELIX   12  12 ARG B  149  LEU B  151  1                                   3
SHEET    1   1 1 VAL A  50  LEU A  53  0
SHEET    2   2 1 ILE A  62  ARG A  65  0
SHEET    3   3 1 VAL A  85  THR A  87  0
SHEET    4   4 1 GLN A  90  PHE A  92  0
SHEET    5   5 1 TRP A  99  CYS A 104  0
SHEET    6   6 1 ARG A 105  GLU A 107  0
SHEET    7   7 1 GLY A 108  ILE A 110  0
SHEET    8   8 1 GLY A 118  GLU A 131  0
SHEET    9   9 1 LEU A 134  MET A 142  0
SHEET   10  10 1 VAL B  50  LEU B  53  0
SHEET   11  11 1 ILE B  62  ARG B  65  0
SHEET   12  12 1 VAL B  85  THR B  87  0
SHEET   13  13 1 GLN B  90  GLU B  93  0
SHEET   14  14 1 TRP B  99  CYS B 104  0
SHEET   15  15 1 ARG B 105  GLU B 107  0
SHEET   16  16 1 GLY B 108  ILE B 110  0
SHEET   17  17 1 GLY B 118  GLU B 131  0
SHEET   18  18 1 LEU B 134  MET B 142  0
ATOM      1  O   THR A  10      30.708  10.707  -6.484  1.00  0.00           O
ATOM      2  N   THR A  10      30.796  11.088  -3.702  1.00  0.00           N
ATOM      3  CA  THR A  10      30.489   9.785  -4.285  1.00  0.00           C
ATOM      4  C   THR A  10      30.961   9.757  -5.738  1.00  0.00           C
ATOM      5  CB  THR A  10      28.952   9.495  -4.234  1.00  0.00           C
ATOM      6  CG2 THR A  10      28.576   8.119  -4.806  1.00  0.00           C
ATOM      7  OG1 THR A  10      28.503   9.544  -2.895  1.00  0.00           O
ATOM      8  N   SER A  11      31.652   8.678  -6.141  1.00  0.00           N
ATOM      9  CA  SER A  11      32.126   8.569  -7.525  1.00  0.00           C
ATOM     10  C   SER A  11      30.969   8.496  -8.516  1.00  0.00           C
ATOM     11  O   SER A  11      31.044   9.072  -9.614  1.00  0.00           O
ATOM     12  CB  SER A  11      33.045   7.345  -7.667  1.00  0.00           C
ATOM     13  OG  SER A  11      32.374   6.141  -7.352  1.00  0.00           O
ATOM     14  N   GLU A  12      29.906   7.764  -8.163  1.00  0.00           N
ATOM     15  CA  GLU A  12      28.745   7.646  -9.045  1.00  0.00           C
ATOM     16  C   GLU A  12      28.068   8.995  -9.232  1.00  0.00           C
ATOM     17  O   GLU A  12      27.710   9.372 -10.358  1.00  0.00           O
ATOM     18  CB  GLU A  12      27.705   6.581  -8.442  1.00  0.00           C
ATOM     19  CG  GLU A  12      26.527   6.308  -9.395  1.00  0.00           C
ATOM     20  CD  GLU A  12      26.994   5.799 -10.761  1.00  0.00           C
ATOM     21  OE1 GLU A  12      27.421   4.662 -10.952  1.00  0.00           O
ATOM     22  OE2 GLU A  12      26.901   6.729 -11.755  1.00  0.00           O
TER      23      GLU A  12
ATOM     24  N   ASN A  13      27.904   9.755  -8.144  1.00  0.00           N
ATOM     25  CA  ASN A  13      27.252  11.056  -8.271  1.00  0.00           C
ATOM     26  C   ASN A  13      28.160  12.082  -8.950  1.00  0.00           C
ATOM     27  O   ASN A  13      27.666  12.948  -9.667  1.00  0.00           O
ATOM     28  CB  ASN A  13      26.780  11.566  -6.908  1.00  0.00           C
ATOM     29  CG  ASN A  13      25.330  11.232  -6.658  1.00  0.00           C
ATOM     30  ND2 ASN A  13      24.425  11.917  -7.162  1.00  0.00           N
ATOM     31  OD1 ASN A  13      25.092  10.144  -5.925  1.00  0.00           O
ATOM     32  N   ARG A  14      29.477  12.037  -8.701  1.00  0.00           N
ATOM     33  CA  ARG A  14      30.388  12.910  -9.439  1.00  0.00           C
ATOM     34  C   ARG A  14      30.182  12.729 -10.937  1.00  0.00           C
ATOM     35  O   ARG A  14      30.076  13.699 -11.702  1.00  0.00           O
ATOM     36  CB  ARG A  14      31.833  12.596  -9.008  1.00  0.00           C
ATOM     37  CG  ARG A  14      32.932  13.478  -9.630  1.00  0.00           C
ATOM     38  CD  ARG A  14      32.964  14.926  -9.114  1.00  0.00           C
ATOM     39  NE  ARG A  14      31.883  15.755  -9.668  1.00  0.00           N
ATOM     40  CZ  ARG A  14      31.890  16.357 -10.871  1.00  0.00           C
ATOM     41  NH1 ARG A  14      30.792  17.009 -11.276  1.00  0.00           N
ATOM     42  NH2 ARG A  14      32.961  16.314 -11.679  1.00  0.00           N
ATOM     43  N   ALA A  15      30.089  11.483 -11.381  1.00  0.00           N
ATOM     44  CA  ALA A  15      29.894  11.232 -12.798  1.00  0.00           C
ATOM     45  C   ALA A  15      28.513  11.674 -13.286  1.00  0.00           C
ATOM     46  O   ALA A  15      28.376  12.187 -14.399  1.00  0.00           O
ATOM     47  CB  ALA A  15      30.095   9.752 -13.117  1.00  0.00           C
ATOM     48  N   GLN A  16      27.473  11.460 -12.491  1.00  0.00           N
ATOM     49  CA  GLN A  16      26.148  11.869 -12.936  1.00  0.00           C
ATOM     50  C   GLN A  16      26.017  13.380 -13.013  1.00  0.00           C
ATOM     51  O   GLN A  16      25.440  13.902 -13.968  1.00  0.00           O
ATOM     52  CB  GLN A  16      25.087  11.302 -12.007  1.00  0.00           C
ATOM     53  CG  GLN A  16      24.987   9.816 -12.172  1.00  0.00           C
ATOM     54  CD  GLN A  16      23.836   9.246 -11.423  1.00  0.00           C
ATOM     55  OE1 GLN A  16      22.733   9.796 -11.431  1.00  0.00           O
ATOM     56  NE2 GLN A  16      24.076   8.128 -10.769  1.00  0.00           N
ATOM     57  N   VAL A  17      26.556  14.089 -12.024  1.00  0.00           N
ATOM     58  CA  VAL A  17      26.497  15.539 -12.036  1.00  0.00           C
ATOM     59  C   VAL A  17      27.233  16.093 -13.242  1.00  0.00           C
ATOM     60  O   VAL A  17      26.745  17.008 -13.912  1.00  0.00           O
ATOM     61  CB  VAL A  17      27.089  16.112 -10.744  1.00  0.00           C
ATOM     62  CG1 VAL A  17      27.110  17.633 -10.831  1.00  0.00           C
ATOM     63  CG2 VAL A  17      26.276  15.662  -9.579  1.00  0.00           C
ATOM     64  N   ALA A  18      28.454  15.586 -13.494  1.00  0.00           N
ATOM     65  CA  ALA A  18      29.212  16.068 -14.661  1.00  0.00           C
ATOM     66  C   ALA A  18      28.454  15.821 -15.945  1.00  0.00           C
ATOM     67  O   ALA A  18      28.433  16.686 -16.854  1.00  0.00           O
ATOM     68  CB  ALA A  18      30.554  15.370 -14.751  1.00  0.00           C
ATOM     69  N   ALA A  19      27.865  14.613 -16.070  1.00  0.00           N
ATOM     70  CA  ALA A  19      27.119  14.300 -17.288  1.00  0.00           C
ATOM     71  C   ALA A  19      25.977  15.288 -17.489  1.00  0.00           C
ATOM     72  O   ALA A  19      25.782  15.836 -18.569  1.00  0.00           O
ATOM     73  CB  ALA A  19      26.569  12.858 -17.286  1.00  0.00           C
ATOM     74  N   ARG A  20      25.193  15.533 -16.443  1.00  0.00           N
ATOM     75  CA  ARG A  20      24.040  16.391 -16.604  1.00  0.00           C
ATOM     76  C   ARG A  20      24.450  17.822 -16.999  1.00  0.00           C
ATOM     77  O   ARG A  20      23.812  18.447 -17.849  1.00  0.00           O
ATOM     78  CB  ARG A  20      23.231  16.350 -15.299  1.00  0.00           C
ATOM     79  CG  ARG A  20      21.911  17.009 -15.433  1.00  0.00           C
ATOM     80  CD  ARG A  20      21.053  17.002 -14.180  1.00  0.00           C
ATOM     81  NE  ARG A  20      20.453  15.722 -13.891  1.00  0.00           N
ATOM     82  CZ  ARG A  20      20.862  14.827 -13.023  1.00  0.00           C
ATOM     83  NH1 ARG A  20      21.949  15.046 -12.248  1.00  0.00           N
ATOM     84  NH2 ARG A  20      20.195  13.701 -12.875  1.00  0.00           N
ATOM     85  N   GLN A  21      25.506  18.355 -16.403  1.00  0.00           N
ATOM     86  CA  GLN A  21      25.874  19.739 -16.719  1.00  0.00           C
ATOM     87  C   GLN A  21      26.384  19.872 -18.150  1.00  0.00           C
ATOM     88  O   GLN A  21      26.021  20.822 -18.864  1.00  0.00           O
ATOM     89  CB  GLN A  21      26.933  20.214 -15.756  1.00  0.00           C
ATOM     90  CG  GLN A  21      26.431  20.210 -14.321  1.00  0.00           C
ATOM     91  CD  GLN A  21      27.501  20.655 -13.347  1.00  0.00           C
ATOM     92  OE1 GLN A  21      28.674  20.303 -13.494  1.00  0.00           O
ATOM     93  NE2 GLN A  21      27.103  21.440 -12.348  1.00  0.00           N
ATOM     94  N   HIS A  22      27.145  18.876 -18.612  1.00  0.00           N
ATOM     95  CA  HIS A  22      27.579  18.886 -20.002  1.00  0.00           C
ATOM     96  C   HIS A  22      26.396  18.729 -20.961  1.00  0.00           C
ATOM     97  O   HIS A  22      26.240  19.490 -21.952  1.00  0.00           O
ATOM     98  CB  HIS A  22      28.546  17.773 -20.252  1.00  0.00           C
ATOM     99  CG  HIS A  22      28.804  17.566 -21.720  1.00  0.00           C
ATOM    100  ND1 HIS A  22      29.709  18.298 -22.451  1.00  0.00           N
ATOM    101  CD2 HIS A  22      28.219  16.708 -22.582  1.00  0.00           C
ATOM    102  CE1 HIS A  22      29.682  17.879 -23.707  1.00  0.00           C
ATOM    103  NE2 HIS A  22      28.804  16.901 -23.801  1.00  0.00           N
ATOM    104  N   ASN A  23      25.554  17.724 -20.704  1.00  0.00           N
ATOM    105  CA  ASN A  23      24.421  17.477 -21.576  1.00  0.00           C
ATOM    106  C   ASN A  23      23.506  18.692 -21.677  1.00  0.00           C
ATOM    107  O   ASN A  23      22.981  18.994 -22.753  1.00  0.00           O
ATOM    108  CB  ASN A  23      23.640  16.250 -21.096  1.00  0.00           C
ATOM    109  CG  ASN A  23      24.450  14.955 -21.199  1.00  0.00           C
ATOM    110  OD1 ASN A  23      25.451  14.889 -21.910  1.00  0.00           O
ATOM    111  ND2 ASN A  23      23.986  13.900 -20.509  1.00  0.00           N
ATOM    112  N   ARG A  24      23.274  19.391 -20.557  1.00  0.00           N
ATOM    113  CA  ARG A  24      22.421  20.571 -20.599  1.00  0.00           C
ATOM    114  C   ARG A  24      22.960  21.608 -21.578  1.00  0.00           C
ATOM    115  O   ARG A  24      22.188  22.292 -22.287  1.00  0.00           O
ATOM    116  CB  ARG A  24      22.293  21.152 -19.192  1.00  0.00           C
ATOM    117  CG  ARG A  24      21.316  22.289 -19.213  1.00  0.00           C
ATOM    118  CD  ARG A  24      21.229  23.094 -17.946  1.00  0.00           C
ATOM    119  NE  ARG A  24      20.241  24.138 -18.207  1.00  0.00           N
ATOM    120  CZ  ARG A  24      19.021  24.160 -17.720  1.00  0.00           C
ATOM    121  NH1 ARG A  24      18.594  23.198 -16.890  1.00  0.00           N
ATOM    122  NH2 ARG A  24      18.232  25.186 -18.040  1.00  0.00           N
ATOM    123  N   LYS A  25      24.299  21.747 -21.630  1.00  0.00           N
ATOM    124  CA  LYS A  25      24.914  22.716 -22.523  1.00  0.00           C
ATOM    125  C   LYS A  25      24.655  22.331 -23.978  1.00  0.00           C
ATOM    126  O   LYS A  25      24.375  23.202 -24.812  1.00  0.00           O
ATOM    127  CB  LYS A  25      26.418  22.809 -22.283  1.00  0.00           C
ATOM    128  CG  LYS A  25      26.840  23.353 -20.912  1.00  0.00           C
ATOM    129  CD  LYS A  25      28.363  23.323 -20.745  1.00  0.00           C
ATOM    130  CE  LYS A  25      28.749  23.653 -19.307  1.00  0.00           C
ATOM    131  NZ  LYS A  25      30.247  23.757 -19.198  1.00  0.00           N
ATOM    132  N   ILE A  26      24.684  21.024 -24.273  1.00  0.00           N
ATOM    133  CA  ILE A  26      24.365  20.559 -25.618  1.00  0.00           C
ATOM    134  C   ILE A  26      22.904  20.848 -25.944  1.00  0.00           C
ATOM    135  O   ILE A  26      22.566  21.272 -27.061  1.00  0.00           O
ATOM    136  CB  ILE A  26      24.675  19.056 -25.777  1.00  0.00           C
ATOM    137  CG1 ILE A  26      26.144  18.730 -25.542  1.00  0.00           C
ATOM    138  CG2 ILE A  26      24.257  18.578 -27.154  1.00  0.00           C
ATOM    139  CD1 ILE A  26      27.110  19.320 -26.505  1.00  0.00           C
ATOM    140  N   VAL A  27      22.004  20.603 -25.002  1.00  0.00           N
ATOM    141  CA  VAL A  27      20.598  20.906 -25.265  1.00  0.00           C
ATOM    142  C   VAL A  27      20.412  22.389 -25.557  1.00  0.00           C
ATOM    143  O   VAL A  27      19.696  22.765 -26.492  1.00  0.00           O
ATOM    144  CB  VAL A  27      19.735  20.461 -24.087  1.00  0.00           C
ATOM    145  CG1 VAL A  27      18.288  20.901 -24.333  1.00  0.00           C
ATOM    146  CG2 VAL A  27      19.790  18.992 -23.921  1.00  0.00           C
ATOM    147  N   GLU A  28      21.021  23.250 -24.739  1.00  0.00           N
ATOM    148  CA  GLU A  28      20.907  24.678 -24.961  1.00  0.00           C
ATOM    149  C   GLU A  28      21.434  25.045 -26.343  1.00  0.00           C
ATOM    150  O   GLU A  28      20.801  25.826 -27.061  1.00  0.00           O
ATOM    151  CB  GLU A  28      21.655  25.458 -23.887  1.00  0.00           C
ATOM    152  CG  GLU A  28      21.027  25.381 -22.491  1.00  0.00           C
ATOM    153  CD  GLU A  28      21.826  26.034 -21.389  1.00  0.00           C
ATOM    154  OE1 GLU A  28      22.970  26.492 -21.667  1.00  0.00           O
ATOM    155  OE2 GLU A  28      21.276  26.088 -20.247  1.00  0.00           O
ATOM    156  N   GLN A  29      22.608  24.519 -26.716  1.00  0.00           N
ATOM    157  CA  GLN A  29      23.147  24.813 -28.054  1.00  0.00           C
ATOM    158  C   GLN A  29      22.224  24.353 -29.164  1.00  0.00           C
ATOM    159  O   GLN A  29      21.973  25.081 -30.134  1.00  0.00           O
ATOM    160  CB  GLN A  29      24.507  24.150 -28.207  1.00  0.00           C
ATOM    161  CG  GLN A  29      25.098  24.534 -29.503  1.00  0.00           C
ATOM    162  CD  GLN A  29      26.433  23.891 -29.762  1.00  0.00           C
ATOM    163  OE1 GLN A  29      27.141  23.410 -28.814  1.00  0.00           O
ATOM    164  NE2 GLN A  29      26.788  23.844 -31.058  1.00  0.00           N
ATOM    165  N   TYR A  30      21.695  23.141 -29.053  1.00  0.00           N
ATOM    166  CA  TYR A  30      20.745  22.637 -30.037  1.00  0.00           C
ATOM    167  C   TYR A  30      19.538  23.576 -30.194  1.00  0.00           C
ATOM    168  O   TYR A  30      19.126  23.905 -31.317  1.00  0.00           O
ATOM    169  CB  TYR A  30      20.288  21.234 -29.617  1.00  0.00           C
ATOM    170  CG  TYR A  30      19.367  20.549 -30.615  1.00  0.00           C
ATOM    171  CD2 TYR A  30      19.864  19.535 -31.459  1.00  0.00           C
ATOM    172  CD1 TYR A  30      18.005  20.901 -30.682  1.00  0.00           C
ATOM    173  CE2 TYR A  30      18.999  18.881 -32.358  1.00  0.00           C
ATOM    174  CE1 TYR A  30      17.143  20.260 -31.590  1.00  0.00           C
ATOM    175  CZ  TYR A  30      17.638  19.240 -32.428  1.00  0.00           C
ATOM    176  OH  TYR A  30      16.812  18.602 -33.300  1.00  0.00           O
ATOM    177  N   MET A  31      18.935  23.989 -29.071  1.00  0.00           N
ATOM    178  CA  MET A  31      17.705  24.764 -29.134  1.00  0.00           C
ATOM    179  C   MET A  31      17.936  26.168 -29.675  1.00  0.00           C
ATOM    180  O   MET A  31      16.997  26.779 -30.187  1.00  0.00           O
ATOM    181  CB  MET A  31      17.061  24.836 -27.754  1.00  0.00           C
ATOM    182  CG  MET A  31      16.577  23.429 -27.178  1.00  0.00           C
ATOM    183  SD  MET A  31      15.492  22.551 -28.259  1.00  0.00           S
ATOM    184  CE  MET A  31      14.202  23.764 -28.581  1.00  0.00           C
ATOM    185  N   HIS A  32      19.154  26.702 -29.525  1.00  0.00           N
ATOM    186  CA  HIS A  32      19.480  28.033 -30.017  1.00  0.00           C
ATOM    187  C   HIS A  32      20.050  28.038 -31.423  1.00  0.00           C
ATOM    188  O   HIS A  32      20.350  29.120 -31.938  1.00  0.00           O
ATOM    189  CB  HIS A  32      20.454  28.693 -29.073  1.00  0.00           C
ATOM    190  CG  HIS A  32      19.807  29.177 -27.808  1.00  0.00           C
ATOM    191  ND1 HIS A  32      18.528  29.703 -27.776  1.00  0.00           N
ATOM    192  CD2 HIS A  32      20.268  29.234 -26.536  1.00  0.00           C
ATOM    193  CE1 HIS A  32      18.227  30.049 -26.537  1.00  0.00           C
ATOM    194  NE2 HIS A  32      19.262  29.767 -25.765  1.00  0.00           N
ATOM    195  N   THR A  33      20.225  26.863 -32.040  1.00  0.00           N
ATOM    196  CA  THR A  33      20.832  26.797 -33.356  1.00  0.00           C
ATOM    197  C   THR A  33      19.836  27.278 -34.392  1.00  0.00           C
ATOM    198  O   THR A  33      18.709  26.787 -34.483  1.00  0.00           O
ATOM    199  CB  THR A  33      21.214  25.350 -33.642  1.00  0.00           C
ATOM    200  OG1 THR A  33      22.245  24.925 -32.741  1.00  0.00           O
ATOM    201  CG2 THR A  33      21.804  25.314 -35.030  1.00  0.00           C
ATOM    202  N   ARG A  34      20.279  28.184 -35.233  1.00  0.00           N
ATOM    203  CA  ARG A  34      19.389  28.653 -36.270  1.00  0.00           C
ATOM    204  C   ARG A  34      20.240  29.104 -37.424  1.00  0.00           C
ATOM    205  O   ARG A  34      21.460  29.154 -37.330  1.00  0.00           O
ATOM    206  CB  ARG A  34      18.470  29.754 -35.777  1.00  0.00           C
ATOM    207  CG  ARG A  34      19.060  30.655 -34.814  1.00  0.00           C
ATOM    208  CD  ARG A  34      17.948  31.590 -34.395  1.00  0.00           C
ATOM    209  NE  ARG A  34      18.442  32.645 -33.563  1.00  0.00           N
ATOM    210  CZ  ARG A  34      18.306  32.697 -32.250  1.00  0.00           C
ATOM    211  NH1 ARG A  34      18.763  33.752 -31.623  1.00  0.00           N
ATOM    212  NH2 ARG A  34      17.713  31.695 -31.607  1.00  0.00           N
ATOM    213  N   GLY A  35      19.558  29.390 -38.515  1.00  0.00           N
ATOM    214  CA  GLY A  35      20.250  29.827 -39.721  1.00  0.00           C
ATOM    215  C   GLY A  35      21.224  28.786 -40.210  1.00  0.00           C
ATOM    216  O   GLY A  35      20.999  27.571 -40.151  1.00  0.00           O
ATOM    217  N   GLU A  36      22.348  29.280 -40.743  1.00  0.00           N
ATOM    218  CA  GLU A  36      23.281  28.376 -41.381  1.00  0.00           C
ATOM    219  C   GLU A  36      23.947  27.413 -40.429  1.00  0.00           C
ATOM    220  O   GLU A  36      24.412  26.365 -40.879  1.00  0.00           O
ATOM    221  CB  GLU A  36      24.376  29.188 -42.131  1.00  0.00           C
ATOM    222  CG  GLU A  36      23.873  30.141 -43.208  1.00  0.00           C
ATOM    223  CD  GLU A  36      23.453  31.542 -42.671  1.00  0.00           C
ATOM    224  OE1 GLU A  36      22.824  31.654 -41.569  1.00  0.00           O
ATOM    225  OE2 GLU A  36      23.768  32.542 -43.369  1.00  0.00           O
ATOM    226  N   ALA A  37      23.972  27.705 -39.117  1.00  0.00           N
ATOM    227  CA  ALA A  37      24.522  26.760 -38.152  1.00  0.00           C
ATOM    228  C   ALA A  37      23.742  25.440 -38.126  1.00  0.00           C
ATOM    229  O   ALA A  37      24.244  24.423 -37.653  1.00  0.00           O
ATOM    230  CB  ALA A  37      24.528  27.398 -36.763  1.00  0.00           C
ATOM    231  N   ARG A  38      22.506  25.443 -38.618  1.00  0.00           N
ATOM    232  CA  ARG A  38      21.669  24.228 -38.684  1.00  0.00           C
ATOM    233  C   ARG A  38      22.276  23.143 -39.573  1.00  0.00           C
ATOM    234  O   ARG A  38      21.995  21.971 -39.332  1.00  0.00           O
ATOM    235  CB  ARG A  38      20.259  24.598 -39.186  1.00  0.00           C
ATOM    236  CG  ARG A  38      19.483  25.480 -38.188  1.00  0.00           C
ATOM    237  CD  ARG A  38      18.343  26.276 -38.836  1.00  0.00           C
ATOM    238  NE  ARG A  38      17.385  25.432 -39.544  1.00  0.00           N
ATOM    239  CZ  ARG A  38      16.381  25.864 -40.274  1.00  0.00           C
ATOM    240  NH1 ARG A  38      16.066  27.120 -40.408  1.00  0.00           N
ATOM    241  NH2 ARG A  38      15.656  24.991 -40.894  1.00  0.00           N
ATOM    242  N   LEU A  39      23.212  23.496 -40.462  1.00  0.00           N
ATOM    243  CA  LEU A  39      24.023  22.658 -41.279  1.00  0.00           C
ATOM    244  C   LEU A  39      25.036  21.831 -40.517  1.00  0.00           C
ATOM    245  O   LEU A  39      25.474  20.802 -41.038  1.00  0.00           O
ATOM    246  CB  LEU A  39      24.724  23.398 -42.431  1.00  0.00           C
ATOM    247  CG  LEU A  39      23.701  23.958 -43.425  1.00  0.00           C
ATOM    248  CD1 LEU A  39      24.384  24.689 -44.479  1.00  0.00           C
ATOM    249  CD2 LEU A  39      22.859  22.793 -44.026  1.00  0.00           C
ATOM    250  N   LYS A  40      25.395  22.238 -39.292  1.00  0.00           N
ATOM    251  CA  LYS A  40      26.372  21.523 -38.467  1.00  0.00           C
ATOM    252  C   LYS A  40      25.751  20.926 -37.220  1.00  0.00           C
ATOM    253  O   LYS A  40      26.467  20.334 -36.420  1.00  0.00           O
ATOM    254  CB  LYS A  40      27.544  22.451 -38.088  1.00  0.00           C
ATOM    255  CG  LYS A  40      28.313  22.994 -39.271  1.00  0.00           C
ATOM    256  CD  LYS A  40      28.990  24.364 -38.938  1.00  0.00           C
ATOM    257  CE  LYS A  40      27.921  25.468 -38.583  1.00  0.00           C
ATOM    258  NZ  LYS A  40      28.384  26.921 -38.718  1.00  0.00           N
ATOM    259  N   ARG A  41      24.427  20.988 -37.048  1.00  0.00           N
ATOM    260  C   ARG A  41      23.773  18.945 -35.716  1.00  0.00           C
ATOM    261  O   ARG A  41      23.711  18.450 -34.596  1.00  0.00           O
ATOM    262  CA  ARG A  41      23.729  20.476 -35.857  1.00  0.00           C
ATOM    263  CB  ARG A  41      22.301  21.022 -35.889  1.00  0.00           C
ATOM    264  CG  ARG A  41      21.541  20.809 -34.570  1.00  0.00           C
ATOM    265  CD  ARG A  41      20.216  21.576 -34.583  1.00  0.00           C
ATOM    266  NE  ARG A  41      19.369  21.174 -35.719  1.00  0.00           N
ATOM    267  CZ  ARG A  41      18.201  21.683 -36.038  1.00  0.00           C
ATOM    268  NH1 ARG A  41      17.707  22.728 -35.454  1.00  0.00           N
ATOM    269  NH2 ARG A  41      17.485  21.150 -36.973  1.00  0.00           N
ATOM    270  N   HIS A  42      24.009  18.204 -36.803  1.00  0.00           N
ATOM    271  CA  HIS A  42      24.295  16.760 -36.760  1.00  0.00           C
ATOM    272  C   HIS A  42      25.596  16.417 -36.020  1.00  0.00           C
ATOM    273  O   HIS A  42      25.766  15.267 -35.615  1.00  0.00           O
ATOM    274  CB  HIS A  42      24.324  16.165 -38.173  1.00  0.00           C
ATOM    275  CG  HIS A  42      25.455  16.692 -39.011  1.00  0.00           C
ATOM    276  ND1 HIS A  42      25.476  17.949 -39.604  1.00  0.00           N
ATOM    277  CD2 HIS A  42      26.630  16.065 -39.295  1.00  0.00           C
ATOM    278  CE1 HIS A  42      26.636  18.027 -40.265  1.00  0.00           C
ATOM    279  NE2 HIS A  42      27.345  16.928 -40.088  1.00  0.00           N
ATOM    280  N   LEU A  43      26.506  17.373 -35.771  1.00  0.00           N
ATOM    281  CA  LEU A  43      27.678  17.124 -34.974  1.00  0.00           C
ATOM    282  C   LEU A  43      27.374  17.045 -33.486  1.00  0.00           C
ATOM    283  O   LEU A  43      28.221  16.563 -32.753  1.00  0.00           O
ATOM    284  CB  LEU A  43      28.730  18.197 -35.229  1.00  0.00           C
ATOM    285  CG  LEU A  43      29.179  18.220 -36.690  1.00  0.00           C
ATOM    286  CD1 LEU A  43      30.309  19.193 -36.791  1.00  0.00           C
ATOM    287  CD2 LEU A  43      29.619  16.889 -37.206  1.00  0.00           C
ATOM    288  N   LEU A  44      26.161  17.370 -33.075  1.00  0.00           N
ATOM    289  CA  LEU A  44      25.754  17.223 -31.683  1.00  0.00           C
ATOM    290  C   LEU A  44      25.184  15.846 -31.395  1.00  0.00           C
ATOM    291  O   LEU A  44      24.870  15.544 -30.223  1.00  0.00           O
ATOM    292  CB  LEU A  44      24.732  18.304 -31.338  1.00  0.00           C
ATOM    293  CG  LEU A  44      25.189  19.764 -31.415  1.00  0.00           C
ATOM    294  CD1 LEU A  44      24.040  20.706 -31.005  1.00  0.00           C
ATOM    295  CD2 LEU A  44      26.460  20.035 -30.643  1.00  0.00           C
ATOM    296  N   PHE A  45      25.119  14.988 -32.413  1.00  0.00           N
ATOM    297  CA  PHE A  45      24.646  13.625 -32.324  1.00  0.00           C
ATOM    298  C   PHE A  45      25.771  12.614 -32.348  1.00  0.00           C
ATOM    299  O   PHE A  45      26.846  12.854 -32.913  1.00  0.00           O
ATOM    300  CB  PHE A  45      23.661  13.314 -33.458  1.00  0.00           C
ATOM    301  CG  PHE A  45      22.327  14.017 -33.350  1.00  0.00           C
ATOM    302  CD2 PHE A  45      21.203  13.333 -32.849  1.00  0.00           C
ATOM    303  CD1 PHE A  45      22.199  15.343 -33.796  1.00  0.00           C
ATOM    304  CE2 PHE A  45      19.954  13.974 -32.806  1.00  0.00           C
ATOM    305  CE1 PHE A  45      20.948  15.975 -33.778  1.00  0.00           C
ATOM    306  CZ  PHE A  45      19.826  15.292 -33.275  1.00  0.00           C
ATOM    307  N   THR A  46      25.491  11.430 -31.788  1.00  0.00           N
ATOM    308  CA  THR A  46      26.328  10.256 -31.950  1.00  0.00           C
ATOM    309  C   THR A  46      26.289   9.805 -33.415  1.00  0.00           C
ATOM    310  O   THR A  46      25.379  10.165 -34.151  1.00  0.00           O
ATOM    311  CB  THR A  46      25.868   9.109 -31.042  1.00  0.00           C
ATOM    312  OG1 THR A  46      24.544   8.722 -31.388  1.00  0.00           O
ATOM    313  CG2 THR A  46      25.859   9.498 -29.598  1.00  0.00           C
ATOM    314  N   GLU A  47      27.276   9.004 -33.822  1.00  0.00           N
ATOM    315  CA  GLU A  47      27.357   8.555 -35.215  1.00  0.00           C
ATOM    316  C   GLU A  47      26.078   7.851 -35.651  1.00  0.00           C
ATOM    317  O   GLU A  47      25.620   8.010 -36.805  1.00  0.00           O
ATOM    318  CB  GLU A  47      28.575   7.643 -35.376  1.00  0.00           C
ATOM    319  CG  GLU A  47      29.897   8.392 -35.109  1.00  0.00           C
ATOM    320  CD  GLU A  47      31.160   7.493 -35.083  1.00  0.00           C
ATOM    321  OE1 GLU A  47      31.350   6.753 -34.071  1.00  0.00           O
ATOM    322  OE2 GLU A  47      31.963   7.560 -36.062  1.00  0.00           O
ATOM    323  N   ASP A  48      25.450   7.129 -34.721  1.00  0.00           N
ATOM    324  CA  ASP A  48      24.213   6.404 -34.971  1.00  0.00           C
ATOM    325  C   ASP A  48      23.018   7.089 -34.359  1.00  0.00           C
ATOM    326  O   ASP A  48      21.966   6.457 -34.216  1.00  0.00           O
ATOM    327  CB  ASP A  48      24.329   4.977 -34.437  1.00  0.00           C
ATOM    328  CG  ASP A  48      24.445   4.928 -32.910  1.00  0.00           C
ATOM    329  OD2 ASP A  48      24.253   3.817 -32.369  1.00  0.00           O
ATOM    330  OD1 ASP A  48      24.718   5.981 -32.250  1.00  0.00           O
ATOM    331  N   GLY A  49      23.143   8.367 -34.043  1.00  0.00           N
ATOM    332  CA  GLY A  49      22.049   9.086 -33.419  1.00  0.00           C
ATOM    333  C   GLY A  49      20.845   9.213 -34.322  1.00  0.00           C
ATOM    334  O   GLY A  49      20.932   9.184 -35.551  1.00  0.00           O
ATOM    335  N   VAL A  50      19.701   9.383 -33.683  1.00  0.00           N
ATOM    336  CA  VAL A  50      18.423   9.540 -34.357  1.00  0.00           C
ATOM    337  C   VAL A  50      17.802  10.863 -33.940  1.00  0.00           C
ATOM    338  O   VAL A  50      17.854  11.235 -32.770  1.00  0.00           O
ATOM    339  CB  VAL A  50      17.516   8.346 -34.052  1.00  0.00           C
ATOM    340  CG1 VAL A  50      16.153   8.482 -34.708  1.00  0.00           C
ATOM    341  CG2 VAL A  50      18.102   6.995 -34.377  1.00  0.00           C
ATOM    342  N   GLY A  51      17.195  11.555 -34.897  1.00  0.00           N
ATOM    343  CA  GLY A  51      16.473  12.805 -34.686  1.00  0.00           C
ATOM    344  C   GLY A  51      15.224  12.842 -35.556  1.00  0.00           C
ATOM    345  O   GLY A  51      15.245  12.332 -36.677  1.00  0.00           O
ATOM    346  N   GLY A  52      14.116  13.404 -35.075  1.00  0.00           N
ATOM    347  CA  GLY A  52      12.877  13.327 -35.846  1.00  0.00           C
ATOM    348  C   GLY A  52      11.613  13.808 -35.154  1.00  0.00           C
ATOM    349  O   GLY A  52      11.587  14.087 -33.956  1.00  0.00           O
ATOM    350  N   LEU A  53      10.547  13.848 -35.949  1.00  0.00           N
ATOM    351  CA  LEU A  53       9.195  14.232 -35.551  1.00  0.00           C
ATOM    352  C   LEU A  53       8.374  12.982 -35.217  1.00  0.00           C
ATOM    353  O   LEU A  53       8.165  12.126 -36.077  1.00  0.00           O
ATOM    354  CB  LEU A  53       8.595  15.056 -36.703  1.00  0.00           C
ATOM    355  CG  LEU A  53       7.111  15.417 -36.539  1.00  0.00           C
ATOM    356  CD1 LEU A  53       6.852  16.352 -35.362  1.00  0.00           C
ATOM    357  CD2 LEU A  53       6.632  16.103 -37.814  1.00  0.00           C
ATOM    358  N   TRP A  54       7.878  12.880 -33.984  1.00  0.00           N
ATOM    359  CA  TRP A  54       7.129  11.714 -33.504  1.00  0.00           C
ATOM    360  C   TRP A  54       5.620  11.806 -33.714  1.00  0.00           C
ATOM    361  O   TRP A  54       4.911  10.799 -33.573  1.00  0.00           O
ATOM    362  CB  TRP A  54       7.487  11.413 -32.043  1.00  0.00           C
ATOM    363  CG  TRP A  54       8.378  10.213 -31.908  1.00  0.00           C
ATOM    364  CD1 TRP A  54       8.093   9.035 -31.286  1.00  0.00           C
ATOM    365  CD2 TRP A  54       9.705  10.058 -32.463  1.00  0.00           C
ATOM    366  NE1 TRP A  54       9.141   8.147 -31.424  1.00  0.00           N
ATOM    367  CE2 TRP A  54      10.129   8.748 -32.144  1.00  0.00           C
ATOM    368  CE3 TRP A  54      10.596  10.865 -33.202  1.00  0.00           C
ATOM    369  CZ2 TRP A  54      11.362   8.246 -32.523  1.00  0.00           C
ATOM    370  CZ3 TRP A  54      11.851  10.371 -33.604  1.00  0.00           C
ATOM    371  CH2 TRP A  54      12.235   9.062 -33.264  1.00  0.00           C
ATOM    372  N   THR A  55       5.100  12.967 -34.119  1.00  0.00           N
ATOM    373  CA  THR A  55       3.661  13.271 -34.247  1.00  0.00           C
ATOM    374  C   THR A  55       3.329  13.759 -35.664  1.00  0.00           C
ATOM    375  O   THR A  55       3.764  14.831 -36.079  1.00  0.00           O
ATOM    376  CB  THR A  55       3.260  14.329 -33.205  1.00  0.00           C
ATOM    377  OG1 THR A  55       4.147  15.420 -33.309  1.00  0.00           O
ATOM    378  CG2 THR A  55       3.358  13.807 -31.764  1.00  0.00           C
ATOM    379  N   THR A  56       2.598  12.955 -36.438  1.00  0.00           N
ATOM    380  CA  THR A  56       2.320  13.165 -37.875  1.00  0.00           C
ATOM    381  C   THR A  56       0.904  12.708 -38.233  1.00  0.00           C
ATOM    382  O   THR A  56       0.268  12.003 -37.445  1.00  0.00           O
ATOM    383  CB  THR A  56       3.328  12.402 -38.765  1.00  0.00           C
ATOM    384  OG1 THR A  56       3.175  10.997 -38.665  1.00  0.00           O
ATOM    385  CG2 THR A  56       4.785  12.710 -38.436  1.00  0.00           C
ATOM    386  N   ASP A  57       0.426  13.027 -39.444  1.00  0.00           N
ATOM    387  CA  ASP A  57      -0.860  12.509 -39.933  1.00  0.00           C
ATOM    388  C   ASP A  57      -0.927  10.976 -39.944  1.00  0.00           C
ATOM    389  O   ASP A  57      -1.926  10.413 -39.506  1.00  0.00           O
ATOM    390  CB  ASP A  57      -1.236  13.071 -41.313  1.00  0.00           C
ATOM    391  CG  ASP A  57      -0.267  12.779 -42.460  1.00  0.00           C
ATOM    392  OD1 ASP A  57      -0.096  11.606 -42.842  1.00  0.00           O
ATOM    393  OD2 ASP A  57       0.385  13.729 -42.956  1.00  0.00           O
ATOM    394  N   SER A  58       0.153  10.292 -40.329  1.00  0.00           N
ATOM    395  CA  SER A  58       0.204   8.827 -40.412  1.00  0.00           C
ATOM    396  C   SER A  58       0.085   8.112 -39.059  1.00  0.00           C
ATOM    397  O   SER A  58      -0.311   6.952 -39.010  1.00  0.00           O
ATOM    398  CB  SER A  58       1.509   8.410 -41.099  1.00  0.00           C
ATOM    399  OG  SER A  58       2.646   8.745 -40.309  1.00  0.00           O
ATOM    400  N   GLY A  59       0.493   8.764 -37.967  1.00  0.00           N
ATOM    401  CA  GLY A  59       0.705   8.096 -36.682  1.00  0.00           C
ATOM    402  C   GLY A  59       2.047   7.434 -36.507  1.00  0.00           C
ATOM    403  O   GLY A  59       2.312   6.917 -35.420  1.00  0.00           O
ATOM    404  N   GLN A  60       2.920   7.446 -37.553  1.00  0.00           N
ATOM    405  CA  GLN A  60       4.254   6.876 -37.433  1.00  0.00           C
ATOM    406  C   GLN A  60       5.277   7.993 -37.391  1.00  0.00           C
ATOM    407  O   GLN A  60       5.101   9.017 -38.070  1.00  0.00           O
ATOM    408  CB  GLN A  60       4.566   5.929 -38.604  1.00  0.00           C
ATOM    409  CG  GLN A  60       3.717   4.669 -38.579  1.00  0.00           C
ATOM    410  CD  GLN A  60       3.837   3.924 -37.256  1.00  0.00           C
ATOM    411  OE1 GLN A  60       4.933   3.622 -36.793  1.00  0.00           O
ATOM    412  NE2 GLN A  60       2.697   3.626 -36.643  1.00  0.00           N
ATOM    413  N   PRO A  61       6.313   7.860 -36.574  1.00  0.00           N
ATOM    414  CA  PRO A  61       7.351   8.876 -36.542  1.00  0.00           C
ATOM    415  C   PRO A  61       8.061   9.044 -37.892  1.00  0.00           C
ATOM    416  O   PRO A  61       8.090   8.131 -38.722  1.00  0.00           O
ATOM    417  CB  PRO A  61       8.308   8.416 -35.456  1.00  0.00           C
ATOM    418  CG  PRO A  61       7.471   7.580 -34.561  1.00  0.00           C
ATOM    419  CD  PRO A  61       6.519   6.863 -35.496  1.00  0.00           C
ATOM    420  N   ILE A  62       8.696  10.197 -38.081  1.00  0.00           N
ATOM    421  CA  ILE A  62       9.638  10.471 -39.170  1.00  0.00           C
ATOM    422  C   ILE A  62      11.006  10.635 -38.518  1.00  0.00           C
ATOM    423  O   ILE A  62      11.376  11.726 -38.078  1.00  0.00           O
ATOM    424  CB  ILE A  62       9.181  11.678 -40.013  1.00  0.00           C
ATOM    425  CG1 ILE A  62       7.813  11.354 -40.656  1.00  0.00           C
ATOM    426  CG2 ILE A  62      10.222  11.997 -41.106  1.00  0.00           C
ATOM    427  CD1 ILE A  62       7.140  12.571 -41.283  1.00  0.00           C
ATOM    428  N   ALA A  63      11.681   9.498 -38.349  1.00  0.00           N
ATOM    429  CA  ALA A  63      12.958   9.366 -37.670  1.00  0.00           C
ATOM    430  C   ALA A  63      14.094   9.300 -38.700  1.00  0.00           C
ATOM    431  O   ALA A  63      14.194   8.357 -39.491  1.00  0.00           O
ATOM    432  CB  ALA A  63      12.896   8.124 -36.773  1.00  0.00           C
ATOM    433  N   ILE A  64      14.982  10.288 -38.655  1.00  0.00           N
ATOM    434  CA  ILE A  64      16.190  10.348 -39.469  1.00  0.00           C
ATOM    435  C   ILE A  64      17.319   9.693 -38.663  1.00  0.00           C
ATOM    436  O   ILE A  64      17.558  10.074 -37.516  1.00  0.00           O
ATOM    437  CB  ILE A  64      16.479  11.808 -39.874  1.00  0.00           C
ATOM    438  CG1 ILE A  64      15.401  12.425 -40.800  1.00  0.00           C
ATOM    439  CG2 ILE A  64      17.793  11.876 -40.652  1.00  0.00           C
ATOM    440  CD1 ILE A  64      14.172  13.000 -40.095  1.00  0.00           C
ATOM    441  N   ARG A  65      17.958   8.657 -39.227  1.00  0.00           N
ATOM    442  CA  ARG A  65      18.891   7.763 -38.517  1.00  0.00           C
ATOM    443  C   ARG A  65      20.303   7.891 -39.055  1.00  0.00           C
ATOM    444  O   ARG A  65      20.590   7.530 -40.208  1.00  0.00           O
ATOM    445  CB  ARG A  65      18.448   6.294 -38.610  1.00  0.00           C
ATOM    446  CG  ARG A  65      16.987   6.096 -38.101  1.00  0.00           C
ATOM    447  CD  ARG A  65      16.404   4.641 -38.281  1.00  0.00           C
ATOM    448  NE  ARG A  65      15.023   4.568 -37.777  1.00  0.00           N
ATOM    449  CZ  ARG A  65      14.710   4.423 -36.489  1.00  0.00           C
ATOM    450  NH1 ARG A  65      15.673   4.312 -35.586  1.00  0.00           N
ATOM    451  NH2 ARG A  65      13.437   4.375 -36.094  1.00  0.00           N
ATOM    452  N   GLY A  66      21.214   8.239 -38.163  1.00  0.00           N
ATOM    453  CA  GLY A  66      22.620   8.372 -38.469  1.00  0.00           C
ATOM    454  C   GLY A  66      23.017   9.765 -38.849  1.00  0.00           C
ATOM    455  O   GLY A  66      22.270  10.469 -39.530  1.00  0.00           O
ATOM    456  N   ARG A  67      24.248  10.132 -38.504  1.00  0.00           N
ATOM    457  C   ARG A  67      24.684  11.908 -40.242  1.00  0.00           C
ATOM    458  O   ARG A  67      24.319  13.053 -40.476  1.00  0.00           O
ATOM    459  CA  ARG A  67      24.746  11.479 -38.794  1.00  0.00           C
ATOM    460  CB  ARG A  67      26.199  11.562 -38.372  1.00  0.00           C
ATOM    461  CG  ARG A  67      26.287  12.156 -37.051  1.00  0.00           C
ATOM    462  CD  ARG A  67      27.771  12.383 -36.889  1.00  0.00           C
ATOM    463  NE  ARG A  67      28.054  12.967 -35.626  1.00  0.00           N
ATOM    464  CZ  ARG A  67      29.202  12.789 -35.001  1.00  0.00           C
ATOM    465  NH1 ARG A  67      30.167  12.032 -35.559  1.00  0.00           N
ATOM    466  NH2 ARG A  67      29.359  13.402 -33.835  1.00  0.00           N
ATOM    467  N   GLU A  68      25.076  11.044 -41.176  1.00  0.00           N
ATOM    468  CA  GLU A  68      24.988  11.413 -42.581  1.00  0.00           C
ATOM    469  C   GLU A  68      23.568  11.784 -42.966  1.00  0.00           C
ATOM    470  O   GLU A  68      23.338  12.779 -43.662  1.00  0.00           O
ATOM    471  CB  GLU A  68      25.510  10.201 -43.496  1.00  0.00           C
ATOM    472  CG  GLU A  68      25.580  10.580 -44.986  1.00  0.00           C
ATOM    473  CD  GLU A  68      26.485  11.788 -45.235  1.00  0.00           C
ATOM    474  OE1 GLU A  68      27.713  11.740 -45.182  1.00  0.00           O
ATOM    475  OE2 GLU A  68      25.803  12.937 -45.514  1.00  0.00           O
ATOM    476  N   LYS A  69      22.509  11.074 -42.598  1.00  0.00           N
ATOM    477  CA  LYS A  69      21.118  11.383 -42.957  1.00  0.00           C
ATOM    478  C   LYS A  69      20.606  12.592 -42.169  1.00  0.00           C
ATOM    479  O   LYS A  69      19.829  13.374 -42.715  1.00  0.00           O
ATOM    480  CB  LYS A  69      20.252  10.124 -42.760  1.00  0.00           C
ATOM    481  CG  LYS A  69      20.386   9.103 -43.909  1.00  0.00           C
ATOM    482  CD  LYS A  69      20.017   7.690 -43.489  1.00  0.00           C
ATOM    483  CE  LYS A  69      20.472   6.668 -44.562  1.00  0.00           C
ATOM    484  NZ  LYS A  69      20.245   5.251 -44.154  1.00  0.00           N
ATOM    485  N   LEU A  70      21.080  12.798 -40.932  1.00  0.00           N
ATOM    486  CA  LEU A  70      20.836  14.008 -40.129  1.00  0.00           C
ATOM    487  C   LEU A  70      21.480  15.256 -40.760  1.00  0.00           C
ATOM    488  O   LEU A  70      20.896  16.342 -40.695  1.00  0.00           O
ATOM    489  CB  LEU A  70      21.380  13.807 -38.696  1.00  0.00           C
ATOM    490  CG  LEU A  70      20.670  12.748 -37.827  1.00  0.00           C
ATOM    491  CD1 LEU A  70      21.458  12.514 -36.540  1.00  0.00           C
ATOM    492  CD2 LEU A  70      19.275  13.194 -37.425  1.00  0.00           C
ATOM    493  N   GLY A  71      22.659  15.109 -41.369  1.00  0.00           N
ATOM    494  CA  GLY A  71      23.348  16.145 -42.134  1.00  0.00           C
ATOM    495  C   GLY A  71      22.583  16.503 -43.405  1.00  0.00           C
ATOM    496  O   GLY A  71      22.304  17.680 -43.629  1.00  0.00           O
ATOM    497  N   GLU A  72      22.086  15.501 -44.128  1.00  0.00           N
ATOM    498  CA  GLU A  72      21.230  15.693 -45.300  1.00  0.00           C
ATOM    499  C   GLU A  72      19.856  16.308 -44.962  1.00  0.00           C
ATOM    500  O   GLU A  72      19.392  17.211 -45.663  1.00  0.00           O
ATOM    501  CB  GLU A  72      21.034  14.346 -46.000  1.00  0.00           C
ATOM    502  CG  GLU A  72      22.282  13.680 -46.515  1.00  0.00           C
ATOM    503  CD  GLU A  72      22.022  12.375 -47.265  1.00  0.00           C
ATOM    504  OE1 GLU A  72      20.923  12.238 -47.856  1.00  0.00           O
ATOM    505  OE2 GLU A  72      22.903  11.486 -47.241  1.00  0.00           O
ATOM    506  N   HIS A  73      19.229  15.928 -43.838  1.00  0.00           N
ATOM    507  CA  HIS A  73      17.953  16.522 -43.398  1.00  0.00           C
ATOM    508  C   HIS A  73      18.093  18.005 -43.062  1.00  0.00           C
ATOM    509  O   HIS A  73      17.189  18.785 -43.354  1.00  0.00           O
ATOM    510  CB  HIS A  73      17.369  15.784 -42.186  1.00  0.00           C
ATOM    511  CG  HIS A  73      16.011  16.323 -41.776  1.00  0.00           C
ATOM    512  ND1 HIS A  73      14.761  15.787 -42.215  1.00  0.00           N
ATOM    513  CD2 HIS A  73      15.765  17.315 -40.910  1.00  0.00           C
ATOM    514  CE1 HIS A  73      13.825  16.506 -41.570  1.00  0.00           C
ATOM    515  NE2 HIS A  73      14.399  17.441 -40.796  1.00  0.00           N
ATOM    516  N   ALA A  74      19.245  18.434 -42.537  1.00  0.00           N
ATOM    517  CA  ALA A  74      19.524  19.855 -42.348  1.00  0.00           C
ATOM    518  C   ALA A  74      19.460  20.639 -43.664  1.00  0.00           C
ATOM    519  O   ALA A  74      18.962  21.767 -43.667  1.00  0.00           O
ATOM    520  CB  ALA A  74      20.894  20.022 -41.701  1.00  0.00           C
ATOM    521  N   VAL A  75      19.854  20.018 -44.784  1.00  0.00           N
ATOM    522  CA  VAL A  75      19.771  20.655 -46.101  1.00  0.00           C
ATOM    523  C   VAL A  75      18.328  20.918 -46.512  1.00  0.00           C
ATOM    524  O   VAL A  75      17.961  22.035 -46.895  1.00  0.00           O
ATOM    525  CB  VAL A  75      20.584  19.953 -47.195  1.00  0.00           C
ATOM    526  CG1 VAL A  75      20.391  20.628 -48.470  1.00  0.00           C
ATOM    527  CG2 VAL A  75      22.030  19.853 -46.815  1.00  0.00           C
ATOM    528  N   TRP A  76      17.506  19.880 -46.386  1.00  0.00           N
ATOM    529  C   TRP A  76      15.317  20.878 -45.787  1.00  0.00           C
ATOM    530  O   TRP A  76      14.469  21.666 -46.204  1.00  0.00           O
ATOM    531  CA  TRP A  76      16.096  19.957 -46.728  1.00  0.00           C
ATOM    532  CB  TRP A  76      15.514  18.549 -46.698  1.00  0.00           C
ATOM    533  CG  TRP A  76      14.160  18.563 -47.296  1.00  0.00           C
ATOM    534  CD1 TRP A  76      12.989  18.508 -46.628  1.00  0.00           C
ATOM    535  NE1 TRP A  76      11.954  18.683 -47.523  1.00  0.00           N
ATOM    536  CE2 TRP A  76      12.422  18.891 -48.803  1.00  0.00           C
ATOM    537  CZ2 TRP A  76      11.794  19.137 -50.025  1.00  0.00           C
ATOM    538  CH2 TRP A  76      12.569  19.275 -51.187  1.00  0.00           C
ATOM    539  CZ3 TRP A  76      13.968  19.176 -51.109  1.00  0.00           C
ATOM    540  CE3 TRP A  76      14.596  18.949 -49.871  1.00  0.00           C
ATOM    541  CD2 TRP A  76      13.835  18.797 -48.693  1.00  0.00           C
ATOM    542  N   SER A  77      15.663  20.843 -44.503  1.00  0.00           N
ATOM    543  CA  SER A  77      15.061  21.678 -43.476  1.00  0.00           C
ATOM    544  C   SER A  77      15.399  23.158 -43.656  1.00  0.00           C
ATOM    545  O   SER A  77      14.522  23.994 -43.447  1.00  0.00           O
ATOM    546  CB  SER A  77      15.526  21.179 -42.118  1.00  0.00           C
ATOM    547  OG  SER A  77      14.804  21.844 -41.109  1.00  0.00           O
ATOM    548  N   LEU A  78      16.599  23.506 -44.139  1.00  0.00           N
ATOM    549  CA  LEU A  78      16.909  24.889 -44.527  1.00  0.00           C
ATOM    550  C   LEU A  78      16.127  25.370 -45.730  1.00  0.00           C
ATOM    551  O   LEU A  78      15.958  26.581 -45.887  1.00  0.00           O
ATOM    552  CB  LEU A  78      18.415  25.084 -44.790  1.00  0.00           C
ATOM    553  CG  LEU A  78      19.065  25.396 -43.437  1.00  0.00           C
ATOM    554  CD1 LEU A  78      20.520  25.132 -43.509  1.00  0.00           C
ATOM    555  CD2 LEU A  78      18.799  26.845 -42.988  1.00  0.00           C
ATOM    556  N   GLN A  79      15.629  24.460 -46.562  1.00  0.00           N
ATOM    557  CA  GLN A  79      14.801  24.883 -47.661  1.00  0.00           C
ATOM    558  C   GLN A  79      13.340  24.998 -47.259  1.00  0.00           C
ATOM    559  O   GLN A  79      12.681  25.994 -47.588  1.00  0.00           O
ATOM    560  CB  GLN A  79      14.947  23.908 -48.843  1.00  0.00           C
ATOM    561  CG  GLN A  79      14.193  24.320 -50.104  1.00  0.00           C
ATOM    562  CD  GLN A  79      14.468  23.391 -51.286  1.00  0.00           C
ATOM    563  OE1 GLN A  79      14.659  22.180 -51.115  1.00  0.00           O
ATOM    564  NE2 GLN A  79      14.496  23.964 -52.492  1.00  0.00           N
ATOM    565  N   CYS A  80      12.807  23.994 -46.552  1.00  0.00           N
ATOM    566  C   CYS A  80      10.969  24.615 -44.928  1.00  0.00           C
ATOM    567  O   CYS A  80       9.792  24.922 -44.752  1.00  0.00           O
ATOM    568  CA  CYS A  80      11.378  23.897 -46.223  1.00  0.00           C
ATOM    569  CB  CYS A  80      10.971  22.420 -46.182  1.00  0.00           C
ATOM    570  SG  CYS A  80      10.994  21.746 -47.862  1.00  0.00           S
ATOM    571  N   PHE A  81      11.924  24.915 -44.045  1.00  0.00           N
ATOM    572  CA  PHE A  81      11.752  25.724 -42.832  1.00  0.00           C
ATOM    573  C   PHE A  81      12.879  26.781 -42.743  1.00  0.00           C
ATOM    574  O   PHE A  81      13.742  26.702 -41.866  1.00  0.00           O
ATOM    575  CB  PHE A  81      11.714  24.817 -41.591  1.00  0.00           C
ATOM    576  CG  PHE A  81      10.626  23.765 -41.563  1.00  0.00           C
ATOM    577  CD2 PHE A  81      10.906  22.456 -41.996  1.00  0.00           C
ATOM    578  CD1 PHE A  81       9.356  24.078 -41.044  1.00  0.00           C
ATOM    579  CE2 PHE A  81       9.938  21.444 -41.853  1.00  0.00           C
ATOM    580  CE1 PHE A  81       8.380  23.072 -40.929  1.00  0.00           C
ATOM    581  CZ  PHE A  81       8.679  21.753 -41.307  1.00  0.00           C
ATOM    582  N   PRO A  82      12.984  27.709 -43.710  1.00  0.00           N
ATOM    583  CA  PRO A  82      14.192  28.516 -43.954  1.00  0.00           C
ATOM    584  C   PRO A  82      14.585  29.444 -42.842  1.00  0.00           C
ATOM    585  O   PRO A  82      15.772  29.816 -42.799  1.00  0.00           O
ATOM    586  CB  PRO A  82      13.882  29.282 -45.247  1.00  0.00           C
ATOM    587  CG  PRO A  82      12.384  29.311 -45.320  1.00  0.00           C
ATOM    588  CD  PRO A  82      11.954  28.002 -44.689  1.00  0.00           C
ATOM    589  N   ASP A  83      13.680  29.837 -41.969  1.00  0.00           N
ATOM    590  CA  ASP A  83      13.969  30.825 -40.944  1.00  0.00           C
ATOM    591  C   ASP A  83      13.534  30.368 -39.553  1.00  0.00           C
ATOM    592  O   ASP A  83      13.222  31.199 -38.706  1.00  0.00           O
ATOM    593  CB  ASP A  83      13.362  32.177 -41.309  1.00  0.00           C
ATOM    594  CG  ASP A  83      11.835  32.188 -41.330  1.00  0.00           C
ATOM    595  OD1 ASP A  83      11.220  31.108 -41.202  1.00  0.00           O
ATOM    596  OD2 ASP A  83      11.260  33.279 -41.495  1.00  0.00           O
ATOM    597  N   TRP A  84      13.472  29.051 -39.334  1.00  0.00           N
ATOM    598  CA  TRP A  84      12.912  28.456 -38.130  1.00  0.00           C
ATOM    599  C   TRP A  84      13.627  28.898 -36.857  1.00  0.00           C
ATOM    600  O   TRP A  84      14.849  28.726 -36.718  1.00  0.00           O
ATOM    601  CB  TRP A  84      12.942  26.933 -38.230  1.00  0.00           C
ATOM    602  CG  TRP A  84      12.105  26.268 -37.187  1.00  0.00           C
ATOM    603  CD1 TRP A  84      12.540  25.709 -36.034  1.00  0.00           C
ATOM    604  CD2 TRP A  84      10.651  26.163 -37.159  1.00  0.00           C
ATOM    605  NE1 TRP A  84      11.463  25.200 -35.335  1.00  0.00           N
ATOM    606  CE2 TRP A  84      10.277  25.440 -35.992  1.00  0.00           C
ATOM    607  CE3 TRP A  84       9.611  26.618 -37.997  1.00  0.00           C
ATOM    608  CZ2 TRP A  84       8.946  25.125 -35.704  1.00  0.00           C
ATOM    609  CZ3 TRP A  84       8.263  26.378 -37.671  1.00  0.00           C
ATOM    610  CH2 TRP A  84       7.927  25.618 -36.536  1.00  0.00           C
ATOM    611  N   VAL A  85      12.843  29.355 -35.886  1.00  0.00           N
ATOM    612  C   VAL A  85      12.517  28.938 -33.517  1.00  0.00           C
ATOM    613  O   VAL A  85      11.293  28.831 -33.597  1.00  0.00           O
ATOM    614  CA  VAL A  85      13.301  29.742 -34.553  1.00  0.00           C
ATOM    615  CB  VAL A  85      13.149  31.266 -34.325  1.00  0.00           C
ATOM    616  CG1 VAL A  85      13.653  31.631 -32.950  1.00  0.00           C
ATOM    617  CG2 VAL A  85      13.858  32.079 -35.354  1.00  0.00           C
ATOM    618  N   TRP A  86      13.220  28.441 -32.500  1.00  0.00           N
ATOM    619  CA  TRP A  86      12.592  27.960 -31.272  1.00  0.00           C
ATOM    620  C   TRP A  86      12.580  29.075 -30.218  1.00  0.00           C
ATOM    621  O   TRP A  86      13.582  29.746 -29.991  1.00  0.00           O
ATOM    622  CB  TRP A  86      13.335  26.743 -30.746  1.00  0.00           C
ATOM    623  CG  TRP A  86      13.577  25.611 -31.695  1.00  0.00           C
ATOM    624  CD1 TRP A  86      14.773  25.286 -32.234  1.00  0.00           C
ATOM    625  CD2 TRP A  86      12.632  24.628 -32.205  1.00  0.00           C
ATOM    626  NE1 TRP A  86      14.637  24.171 -33.034  1.00  0.00           N
ATOM    627  CE2 TRP A  86      13.338  23.719 -33.049  1.00  0.00           C
ATOM    628  CE3 TRP A  86      11.248  24.414 -32.045  1.00  0.00           C
ATOM    629  CZ2 TRP A  86      12.707  22.647 -33.692  1.00  0.00           C
ATOM    630  CZ3 TRP A  86      10.610  23.340 -32.690  1.00  0.00           C
ATOM    631  CH2 TRP A  86      11.331  22.451 -33.501  1.00  0.00           C
ATOM    632  N   THR A  87      11.416  29.281 -29.606  1.00  0.00           N
ATOM    633  CA  THR A  87      11.196  30.375 -28.663  1.00  0.00           C
ATOM    634  C   THR A  87      10.627  29.801 -27.369  1.00  0.00           C
ATOM    635  O   THR A  87      10.176  28.657 -27.330  1.00  0.00           O
ATOM    636  CB  THR A  87      10.221  31.441 -29.211  1.00  0.00           C
ATOM    637  OG1 THR A  87       8.908  30.898 -29.348  1.00  0.00           O
ATOM    638  CG2 THR A  87      10.595  31.974 -30.564  1.00  0.00           C
ATOM    639  N   ASP A  88      10.579  30.643 -26.326  1.00  0.00           N
ATOM    640  CA  ASP A  88       9.923  30.258 -25.056  1.00  0.00           C
ATOM    641  C   ASP A  88      10.476  28.915 -24.530  1.00  0.00           C
ATOM    642  O   ASP A  88       9.752  28.017 -24.069  1.00  0.00           O
ATOM    643  CB  ASP A  88       8.409  30.166 -25.211  1.00  0.00           C
ATOM    644  CG  ASP A  88       7.804  31.444 -25.718  1.00  0.00           C
ATOM    645  OD1 ASP A  88       7.672  32.384 -24.898  1.00  0.00           O
ATOM    646  OD2 ASP A  88       7.468  31.501 -26.930  1.00  0.00           O
ATOM    647  N   ILE A  89      11.795  28.784 -24.575  1.00  0.00           N
ATOM    648  CA  ILE A  89      12.458  27.523 -24.262  1.00  0.00           C
ATOM    649  C   ILE A  89      12.552  27.316 -22.761  1.00  0.00           C
ATOM    650  O   ILE A  89      13.077  28.157 -22.034  1.00  0.00           O
ATOM    651  CB  ILE A  89      13.857  27.521 -24.897  1.00  0.00           C
ATOM    652  CG1 ILE A  89      13.731  27.553 -26.442  1.00  0.00           C
ATOM    653  CG2 ILE A  89      14.670  26.265 -24.413  1.00  0.00           C
ATOM    654  CD1 ILE A  89      15.010  28.107 -27.094  1.00  0.00           C
ATOM    655  N   GLN A  90      12.042  26.170 -22.277  1.00  0.00           N
ATOM    656  CA  GLN A  90      12.217  25.737 -20.904  1.00  0.00           C
ATOM    657  C   GLN A  90      12.852  24.357 -20.957  1.00  0.00           C
ATOM    658  O   GLN A  90      12.259  23.419 -21.485  1.00  0.00           O
ATOM    659  CB  GLN A  90      10.847  25.641 -20.209  1.00  0.00           C
ATOM    660  CG  GLN A  90       9.960  26.842 -20.370  1.00  0.00           C
ATOM    661  CD  GLN A  90       8.667  26.544 -19.613  1.00  0.00           C
ATOM    662  NE2 GLN A  90       7.666  25.981 -20.140  1.00  0.00           N
ATOM    663  OE1 GLN A  90       8.745  26.794 -18.325  1.00  0.00           O
ATOM    664  N   ILE A  91      14.038  24.220 -20.370  1.00  0.00           N
ATOM    665  CA  ILE A  91      14.759  22.963 -20.351  1.00  0.00           C
ATOM    666  C   ILE A  91      14.525  22.303 -19.002  1.00  0.00           C
ATOM    667  O   ILE A  91      14.735  22.952 -17.952  1.00  0.00           O
ATOM    668  CB  ILE A  91      16.255  23.186 -20.606  1.00  0.00           C
ATOM    669  CG1 ILE A  91      16.413  23.776 -22.007  1.00  0.00           C
ATOM    670  CG2 ILE A  91      17.000  21.842 -20.434  1.00  0.00           C
ATOM    671  CD1 ILE A  91      17.860  24.223 -22.272  1.00  0.00           C
ATOM    672  N   PHE A  92      14.125  21.034 -19.031  1.00  0.00           N
ATOM    673  CA  PHE A  92      13.923  20.191 -17.863  1.00  0.00           C
ATOM    674  C   PHE A  92      14.996  19.130 -17.761  1.00  0.00           C
ATOM    675  O   PHE A  92      15.075  18.227 -18.609  1.00  0.00           O
ATOM    676  CB  PHE A  92      12.540  19.578 -17.905  1.00  0.00           C
ATOM    677  CG  PHE A  92      11.458  20.591 -17.918  1.00  0.00           C
ATOM    678  CD2 PHE A  92      10.907  21.043 -19.109  1.00  0.00           C
ATOM    679  CD1 PHE A  92      11.015  21.128 -16.725  1.00  0.00           C
ATOM    680  CE2 PHE A  92       9.831  22.019 -19.013  1.00  0.00           C
ATOM    681  CE1 PHE A  92       9.968  22.070 -16.698  1.00  0.00           C
ATOM    682  CZ  PHE A  92       9.453  22.512 -17.799  1.00  0.00           C
ATOM    683  N   GLU A  93      15.831  19.233 -16.740  1.00  0.00           N
ATOM    684  CA  GLU A  93      16.687  18.129 -16.352  1.00  0.00           C
ATOM    685  C   GLU A  93      15.797  17.079 -15.698  1.00  0.00           C
ATOM    686  O   GLU A  93      14.647  17.371 -15.318  1.00  0.00           O
ATOM    687  CB  GLU A  93      17.801  18.589 -15.383  1.00  0.00           C
ATOM    688  CG  GLU A  93      18.558  19.805 -15.904  1.00  0.00           C
ATOM    689  CD  GLU A  93      19.455  20.443 -14.842  1.00  0.00           C
ATOM    690  OE1 GLU A  93      19.352  20.031 -13.687  1.00  0.00           O
ATOM    691  OE2 GLU A  93      20.247  21.335 -15.206  1.00  0.00           O
ATOM    692  N   THR A  94      16.281  15.852 -15.625  1.00  0.00           N
ATOM    693  CA  THR A  94      15.549  14.773 -14.995  1.00  0.00           C
ATOM    694  C   THR A  94      16.450  14.007 -14.045  1.00  0.00           C
ATOM    695  O   THR A  94      17.651  14.269 -13.920  1.00  0.00           O
ATOM    696  CB  THR A  94      14.888  13.786 -15.970  1.00  0.00           C
ATOM    697  OG1 THR A  94      15.831  12.874 -16.501  1.00  0.00           O
ATOM    698  CG2 THR A  94      14.180  14.511 -17.142  1.00  0.00           C
ATOM    699  N   GLN A  95      15.865  13.001 -13.381  1.00  0.00           N
ATOM    700  CA  GLN A  95      16.649  12.147 -12.529  1.00  0.00           C
ATOM    701  C   GLN A  95      17.658  11.336 -13.315  1.00  0.00           C
ATOM    702  O   GLN A  95      18.615  10.845 -12.726  1.00  0.00           O
ATOM    703  CB  GLN A  95      15.746  11.229 -11.688  1.00  0.00           C
ATOM    704  CG  GLN A  95      15.038  10.136 -12.398  1.00  0.00           C
ATOM    705  CD  GLN A  95      13.687  10.533 -12.946  1.00  0.00           C
ATOM    706  OE1 GLN A  95      13.422  11.679 -13.269  1.00  0.00           O
ATOM    707  NE2 GLN A  95      12.770   9.577 -12.860  1.00  0.00           N
ATOM    708  N   ASP A  96      17.494  11.237 -14.626  1.00  0.00           N
ATOM    709  CA  ASP A  96      18.467  10.567 -15.483  1.00  0.00           C
ATOM    710  C   ASP A  96      19.364  11.638 -16.077  1.00  0.00           C
ATOM    711  O   ASP A  96      18.859  12.523 -16.779  1.00  0.00           O
ATOM    712  CB  ASP A  96      17.719   9.799 -16.566  1.00  0.00           C
ATOM    713  CG  ASP A  96      18.626   9.078 -17.539  1.00  0.00           C
ATOM    714  OD1 ASP A  96      19.843   9.359 -17.574  1.00  0.00           O
ATOM    715  OD2 ASP A  96      18.082   8.223 -18.284  1.00  0.00           O
ATOM    716  N   PRO A  97      20.656  11.667 -15.749  1.00  0.00           N
ATOM    717  CA  PRO A  97      21.520  12.749 -16.252  1.00  0.00           C
ATOM    718  C   PRO A  97      21.592  12.772 -17.747  1.00  0.00           C
ATOM    719  O   PRO A  97      22.023  13.780 -18.324  1.00  0.00           O
ATOM    720  CB  PRO A  97      22.880  12.429 -15.625  1.00  0.00           C
ATOM    721  CG  PRO A  97      22.797  10.952 -15.344  1.00  0.00           C
ATOM    722  CD  PRO A  97      21.388  10.662 -14.958  1.00  0.00           C
ATOM    723  N   ASN A  98      21.209  11.667 -18.386  1.00  0.00           N
ATOM    724  CA  ASN A  98      21.278  11.553 -19.841  1.00  0.00           C
ATOM    725  C   ASN A  98      19.915  11.718 -20.500  1.00  0.00           C
ATOM    726  O   ASN A  98      19.758  11.397 -21.669  1.00  0.00           O
ATOM    727  CB  ASN A  98      21.896  10.216 -20.231  1.00  0.00           C
ATOM    728  CG  ASN A  98      23.361  10.157 -19.884  1.00  0.00           C
ATOM    729  OD1 ASN A  98      24.132  11.042 -20.288  1.00  0.00           O
ATOM    730  ND2 ASN A  98      23.731   9.178 -19.093  1.00  0.00           N
ATOM    731  N   TRP A  99      18.924  12.254 -19.796  1.00  0.00           N
ATOM    732  CA  TRP A  99      17.608  12.446 -20.413  1.00  0.00           C
ATOM    733  C   TRP A  99      17.083  13.819 -20.015  1.00  0.00           C
ATOM    734  O   TRP A  99      16.974  14.143 -18.827  1.00  0.00           O
ATOM    735  CB  TRP A  99      16.630  11.354 -19.950  1.00  0.00           C
ATOM    736  CG  TRP A  99      15.444  11.124 -20.844  1.00  0.00           C
ATOM    737  CD1 TRP A  99      14.833  12.005 -21.706  1.00  0.00           C
ATOM    738  CD2 TRP A  99      14.758   9.877 -21.010  1.00  0.00           C
ATOM    739  NE1 TRP A  99      13.806  11.374 -22.376  1.00  0.00           N
ATOM    740  CE2 TRP A  99      13.754  10.072 -21.965  1.00  0.00           C
ATOM    741  CE3 TRP A  99      14.922   8.589 -20.443  1.00  0.00           C
ATOM    742  CZ2 TRP A  99      12.898   9.048 -22.393  1.00  0.00           C
ATOM    743  CZ3 TRP A  99      14.040   7.572 -20.836  1.00  0.00           C
ATOM    744  CH2 TRP A  99      13.012   7.824 -21.773  1.00  0.00           C
ATOM    745  N   PHE A 100      16.772  14.627 -21.007  1.00  0.00           N
ATOM    746  CA  PHE A 100      16.215  15.953 -20.856  1.00  0.00           C
ATOM    747  C   PHE A 100      14.931  16.062 -21.636  1.00  0.00           C
ATOM    748  O   PHE A 100      14.737  15.455 -22.695  1.00  0.00           O
ATOM    749  CB  PHE A 100      17.181  17.038 -21.352  1.00  0.00           C
ATOM    750  CG  PHE A 100      18.362  17.209 -20.522  1.00  0.00           C
ATOM    751  CD1 PHE A 100      19.378  16.239 -20.511  1.00  0.00           C
ATOM    752  CD2 PHE A 100      18.517  18.343 -19.762  1.00  0.00           C
ATOM    753  CE1 PHE A 100      20.503  16.404 -19.706  1.00  0.00           C
ATOM    754  CE2 PHE A 100      19.647  18.546 -19.007  1.00  0.00           C
ATOM    755  CZ  PHE A 100      20.627  17.545 -18.933  1.00  0.00           C
ATOM    756  N   TRP A 101      14.027  16.925 -21.184  1.00  0.00           N
ATOM    757  CA  TRP A 101      12.852  17.347 -21.910  1.00  0.00           C
ATOM    758  C   TRP A 101      12.847  18.854 -22.053  1.00  0.00           C
ATOM    759  O   TRP A 101      13.434  19.562 -21.236  1.00  0.00           O
ATOM    760  CB  TRP A 101      11.550  16.963 -21.213  1.00  0.00           C
ATOM    761  CG  TRP A 101      11.343  15.461 -21.206  1.00  0.00           C
ATOM    762  CD1 TRP A 101      11.835  14.548 -20.303  1.00  0.00           C
ATOM    763  CD2 TRP A 101      10.630  14.712 -22.174  1.00  0.00           C
ATOM    764  NE1 TRP A 101      11.486  13.271 -20.701  1.00  0.00           N
ATOM    765  CE2 TRP A 101      10.731  13.351 -21.841  1.00  0.00           C
ATOM    766  CE3 TRP A 101       9.895  15.058 -23.316  1.00  0.00           C
ATOM    767  CZ2 TRP A 101      10.077  12.359 -22.582  1.00  0.00           C
ATOM    768  CZ3 TRP A 101       9.252  14.065 -24.026  1.00  0.00           C
ATOM    769  CH2 TRP A 101       9.378  12.726 -23.651  1.00  0.00           C
ATOM    770  N   VAL A 102      12.293  19.323 -23.156  1.00  0.00           N
ATOM    771  CA  VAL A 102      12.222  20.734 -23.444  1.00  0.00           C
ATOM    772  C   VAL A 102      10.818  21.070 -23.866  1.00  0.00           C
ATOM    773  O   VAL A 102      10.240  20.390 -24.717  1.00  0.00           O
ATOM    774  CB  VAL A 102      13.183  21.164 -24.563  1.00  0.00           C
ATOM    775  CG1 VAL A 102      13.036  22.652 -24.864  1.00  0.00           C
ATOM    776  CG2 VAL A 102      14.648  20.847 -24.215  1.00  0.00           C
ATOM    777  N   GLU A 103      10.257  22.104 -23.279  1.00  0.00           N
ATOM    778  CA  GLU A 103       9.017  22.668 -23.734  1.00  0.00           C
ATOM    779  C   GLU A 103       9.320  24.009 -24.401  1.00  0.00           C
ATOM    780  O   GLU A 103      10.076  24.826 -23.848  1.00  0.00           O
ATOM    781  CB  GLU A 103       8.008  22.878 -22.554  1.00  0.00           C
ATOM    782  CG  GLU A 103       6.678  23.457 -23.017  1.00  0.00           C
ATOM    783  CD  GLU A 103       5.581  23.553 -21.971  1.00  0.00           C
ATOM    784  OE1 GLU A 103       5.866  23.367 -20.750  1.00  0.00           O
ATOM    785  OE2 GLU A 103       4.441  23.872 -22.401  1.00  0.00           O
ATOM    786  N   CYS A 104       8.706  24.249 -25.543  1.00  0.00           N
ATOM    787  CA  CYS A 104       9.001  25.463 -26.302  1.00  0.00           C
ATOM    788  C   CYS A 104       7.949  25.696 -27.368  1.00  0.00           C
ATOM    789  O   CYS A 104       6.959  24.980 -27.442  1.00  0.00           O
ATOM    790  CB  CYS A 104      10.413  25.410 -26.938  1.00  0.00           C
ATOM    791  SG  CYS A 104      10.503  24.162 -28.260  1.00  0.00           S
ATOM    792  N   ARG A 105       8.063  26.846 -28.016  1.00  0.00           N
ATOM    793  CA  ARG A 105       7.312  27.129 -29.223  1.00  0.00           C
ATOM    794  C   ARG A 105       8.296  27.147 -30.384  1.00  0.00           C
ATOM    795  O   ARG A 105       9.502  27.311 -30.219  1.00  0.00           O
ATOM    796  CB  ARG A 105       6.451  28.397 -29.110  1.00  0.00           C
ATOM    797  CG  ARG A 105       5.362  28.261 -28.007  1.00  0.00           C
ATOM    798  CD  ARG A 105       4.437  29.420 -28.047  1.00  0.00           C
ATOM    799  NE  ARG A 105       3.873  29.419 -29.384  1.00  0.00           N
ATOM    800  CZ  ARG A 105       2.807  28.739 -29.792  1.00  0.00           C
ATOM    801  NH1 ARG A 105       2.011  28.024 -28.948  1.00  0.00           N
ATOM    802  NH2 ARG A 105       2.531  28.831 -31.082  1.00  0.00           N
ATOM    803  N   GLY A 106       7.779  26.870 -31.566  1.00  0.00           N
ATOM    804  CA  GLY A 106       8.499  27.013 -32.817  1.00  0.00           C
ATOM    805  C   GLY A 106       7.724  27.941 -33.732  1.00  0.00           C
ATOM    806  O   GLY A 106       6.484  27.952 -33.706  1.00  0.00           O
ATOM    807  N   GLU A 107       8.442  28.738 -34.509  1.00  0.00           N
ATOM    808  CA  GLU A 107       7.858  29.518 -35.591  1.00  0.00           C
ATOM    809  C   GLU A 107       8.804  29.652 -36.776  1.00  0.00           C
ATOM    810  O   GLU A 107      10.028  29.739 -36.637  1.00  0.00           O
ATOM    811  CB  GLU A 107       7.382  30.905 -35.123  1.00  0.00           C
ATOM    812  CG  GLU A 107       8.535  31.735 -34.517  1.00  0.00           C
ATOM    813  CD  GLU A 107       8.167  33.193 -34.357  1.00  0.00           C
ATOM    814  OE1 GLU A 107       8.554  33.990 -35.243  1.00  0.00           O
ATOM    815  OE2 GLU A 107       7.529  33.472 -33.354  1.00  0.00           O
ATOM    816  N   GLY A 108       8.187  29.771 -37.942  1.00  0.00           N
ATOM    817  CA  GLY A 108       8.845  30.178 -39.163  1.00  0.00           C
ATOM    818  C   GLY A 108       7.972  29.964 -40.371  1.00  0.00           C
ATOM    819  O   GLY A 108       6.906  29.350 -40.301  1.00  0.00           O
ATOM    820  N   ALA A 109       8.434  30.459 -41.508  1.00  0.00           N
ATOM    821  CA  ALA A 109       7.931  30.107 -42.760  1.00  0.00           C
ATOM    822  C   ALA A 109       7.973  28.566 -42.949  1.00  0.00           C
ATOM    823  O   ALA A 109       8.952  27.912 -42.588  1.00  0.00           O
ATOM    824  CB  ALA A 109       8.648  30.815 -43.904  1.00  0.00           C
ATOM    825  N   ILE A 110       6.951  28.000 -43.589  1.00  0.00           N
ATOM    826  CA  ILE A 110       6.829  26.647 -44.090  1.00  0.00           C
ATOM    827  C   ILE A 110       6.704  26.726 -45.618  1.00  0.00           C
ATOM    828  O   ILE A 110       5.821  27.384 -46.188  1.00  0.00           O
ATOM    829  CB  ILE A 110       5.683  25.886 -43.379  1.00  0.00           C
ATOM    830  CG1 ILE A 110       5.754  24.399 -43.791  1.00  0.00           C
ATOM    831  CG2 ILE A 110       4.262  26.477 -43.577  1.00  0.00           C
ATOM    832  CD1 ILE A 110       4.943  23.458 -42.890  1.00  0.00           C
ATOM    833  N   VAL A 111       7.660  26.052 -46.276  1.00  0.00           N
ATOM    834  CA  VAL A 111       7.763  26.069 -47.724  1.00  0.00           C
ATOM    835  C   VAL A 111       7.817  24.614 -48.168  1.00  0.00           C
ATOM    836  O   VAL A 111       8.901  24.123 -48.523  1.00  0.00           O
ATOM    837  CB  VAL A 111       9.032  26.821 -48.152  1.00  0.00           C
ATOM    838  CG1 VAL A 111       9.071  26.972 -49.669  1.00  0.00           C
ATOM    839  CG2 VAL A 111       9.136  28.183 -47.422  1.00  0.00           C
ATOM    840  N   PHE A 112       6.696  23.943 -48.180  1.00  0.00           N
ATOM    841  CA  PHE A 112       6.578  22.536 -48.508  1.00  0.00           C
ATOM    842  C   PHE A 112       6.279  22.393 -49.996  1.00  0.00           C
ATOM    843  O   PHE A 112       5.515  23.193 -50.560  1.00  0.00           O
ATOM    844  CB  PHE A 112       5.492  21.858 -47.658  1.00  0.00           C
ATOM    845  CG  PHE A 112       6.012  21.195 -46.396  1.00  0.00           C
ATOM    846  CD2 PHE A 112       5.527  19.927 -46.015  1.00  0.00           C
ATOM    847  CD1 PHE A 112       7.018  21.812 -45.630  1.00  0.00           C
ATOM    848  CE2 PHE A 112       6.064  19.274 -44.890  1.00  0.00           C
ATOM    849  CE1 PHE A 112       7.558  21.158 -44.515  1.00  0.00           C
ATOM    850  CZ  PHE A 112       7.088  19.887 -44.150  1.00  0.00           C
ATOM    851  N   PRO A 113       6.899  21.433 -50.654  1.00  0.00           N
ATOM    852  CA  PRO A 113       6.712  21.304 -52.091  1.00  0.00           C
ATOM    853  C   PRO A 113       5.250  21.132 -52.458  1.00  0.00           C
ATOM    854  O   PRO A 113       4.574  20.247 -51.936  1.00  0.00           O
ATOM    855  CB  PRO A 113       7.530  20.041 -52.426  1.00  0.00           C
ATOM    856  CG  PRO A 113       8.554  19.890 -51.322  1.00  0.00           C
ATOM    857  CD  PRO A 113       7.822  20.441 -50.120  1.00  0.00           C
ATOM    858  N   GLY A 114       4.781  21.946 -53.387  1.00  0.00           N
ATOM    859  CA  GLY A 114       3.435  21.792 -53.863  1.00  0.00           C
ATOM    860  C   GLY A 114       2.369  22.373 -52.965  1.00  0.00           C
ATOM    861  O   GLY A 114       1.179  22.117 -53.193  1.00  0.00           O
ATOM    862  N   TYR A 115       2.760  23.084 -51.905  1.00  0.00           N
ATOM    863  CA  TYR A 115       1.801  23.806 -51.070  1.00  0.00           C
ATOM    864  C   TYR A 115       2.090  25.294 -51.152  1.00  0.00           C
ATOM    865  O   TYR A 115       3.217  25.683 -51.422  1.00  0.00           O
ATOM    866  CB  TYR A 115       1.876  23.371 -49.598  1.00  0.00           C
ATOM    867  CG  TYR A 115       1.323  22.007 -49.353  1.00  0.00           C
ATOM    868  CD1 TYR A 115       2.109  20.870 -49.484  1.00  0.00           C
ATOM    869  CD2 TYR A 115       0.019  21.835 -49.024  1.00  0.00           C
ATOM    870  CE1 TYR A 115       1.594  19.577 -49.272  1.00  0.00           C
ATOM    871  CE2 TYR A 115      -0.512  20.582 -48.818  1.00  0.00           C
ATOM    872  CZ  TYR A 115       0.262  19.448 -48.892  1.00  0.00           C
ATOM    873  OH  TYR A 115      -0.236  18.214 -48.679  1.00  0.00           O
ATOM    874  N   PRO A 116       1.107  26.155 -50.934  1.00  0.00           N
ATOM    875  CA  PRO A 116       1.440  27.586 -50.842  1.00  0.00           C
ATOM    876  C   PRO A 116       2.363  27.847 -49.659  1.00  0.00           C
ATOM    877  O   PRO A 116       2.264  27.156 -48.644  1.00  0.00           O
ATOM    878  CB  PRO A 116       0.082  28.253 -50.639  1.00  0.00           C
ATOM    879  CG  PRO A 116      -0.920  27.198 -50.851  1.00  0.00           C
ATOM    880  CD  PRO A 116      -0.283  25.871 -50.602  1.00  0.00           C
ATOM    881  N   ARG A 117       3.272  28.793 -49.806  1.00  0.00           N
ATOM    882  C   ARG A 117       3.239  29.681 -47.542  1.00  0.00           C
ATOM    883  O   ARG A 117       2.280  30.426 -47.756  1.00  0.00           O
ATOM    884  CA  ARG A 117       4.115  29.197 -48.684  1.00  0.00           C
ATOM    885  CB  ARG A 117       5.073  30.301 -49.118  1.00  0.00           C
ATOM    886  CG  ARG A 117       5.854  30.939 -47.983  1.00  0.00           C
ATOM    887  CD  ARG A 117       6.739  32.078 -48.526  1.00  0.00           C
ATOM    888  NE  ARG A 117       7.646  31.572 -49.548  1.00  0.00           N
ATOM    889  CZ  ARG A 117       8.947  31.345 -49.378  1.00  0.00           C
ATOM    890  NH1 ARG A 117       9.558  31.589 -48.223  1.00  0.00           N
ATOM    891  NH2 ARG A 117       9.639  30.856 -50.382  1.00  0.00           N
ATOM    892  N   GLY A 118       3.551  29.246 -46.323  1.00  0.00           N
ATOM    893  CA  GLY A 118       2.762  29.611 -45.178  1.00  0.00           C
ATOM    894  C   GLY A 118       3.649  30.074 -44.040  1.00  0.00           C
ATOM    895  O   GLY A 118       4.872  30.139 -44.145  1.00  0.00           O
ATOM    896  N   GLN A 119       2.979  30.451 -42.965  1.00  0.00           N
ATOM    897  C   GLN A 119       3.165  29.744 -40.708  1.00  0.00           C
ATOM    898  O   GLN A 119       1.958  29.567 -40.512  1.00  0.00           O
ATOM    899  CA  GLN A 119       3.625  30.781 -41.712  1.00  0.00           C
ATOM    900  CB  GLN A 119       3.263  32.190 -41.233  1.00  0.00           C
ATOM    901  CG  GLN A 119       4.155  32.688 -40.074  1.00  0.00           C
ATOM    902  CD  GLN A 119       5.638  32.897 -40.467  1.00  0.00           C
ATOM    903  OE1 GLN A 119       6.000  32.864 -41.657  1.00  0.00           O
ATOM    904  NE2 GLN A 119       6.497  33.108 -39.458  1.00  0.00           N
ATOM    905  N   TYR A 120       4.111  29.077 -40.099  1.00  0.00           N
ATOM    906  CA  TYR A 120       3.902  27.967 -39.209  1.00  0.00           C
ATOM    907  C   TYR A 120       4.266  28.345 -37.795  1.00  0.00           C
ATOM    908  O   TYR A 120       5.348  28.886 -37.561  1.00  0.00           O
ATOM    909  CB  TYR A 120       4.590  26.704 -39.747  1.00  0.00           C
ATOM    910  CG  TYR A 120       4.486  25.457 -38.884  1.00  0.00           C
ATOM    911  CD1 TYR A 120       3.287  25.115 -38.227  1.00  0.00           C
ATOM    912  CD2 TYR A 120       5.607  24.618 -38.754  1.00  0.00           C
ATOM    913  CE1 TYR A 120       3.235  23.980 -37.397  1.00  0.00           C
ATOM    914  CE2 TYR A 120       5.554  23.469 -37.943  1.00  0.00           C
ATOM    915  CZ  TYR A 120       4.370  23.157 -37.244  1.00  0.00           C
ATOM    916  OH  TYR A 120       4.314  22.072 -36.427  1.00  0.00           O
ATOM    917  N   ARG A 121       3.350  28.112 -36.846  1.00  0.00           N
ATOM    918  CA  ARG A 121       3.619  28.369 -35.436  1.00  0.00           C
ATOM    919  C   ARG A 121       3.075  27.180 -34.677  1.00  0.00           C
ATOM    920  O   ARG A 121       1.976  26.709 -34.998  1.00  0.00           O
ATOM    921  CB  ARG A 121       2.897  29.597 -34.909  1.00  0.00           C
ATOM    922  CG  ARG A 121       3.303  30.901 -35.484  1.00  0.00           C
ATOM    923  CD  ARG A 121       2.399  32.064 -35.024  1.00  0.00           C
ATOM    924  NE  ARG A 121       2.443  32.184 -33.572  1.00  0.00           N
ATOM    925  CZ  ARG A 121       3.441  32.750 -32.894  1.00  0.00           C
ATOM    926  NH1 ARG A 121       4.489  33.250 -33.541  1.00  0.00           N
ATOM    927  NH2 ARG A 121       3.388  32.811 -31.578  1.00  0.00           N
ATOM    928  N   ASN A 122       3.872  26.596 -33.793  1.00  0.00           N
ATOM    929  CA  ASN A 122       3.392  25.478 -32.997  1.00  0.00           C
ATOM    930  C   ASN A 122       4.034  25.405 -31.630  1.00  0.00           C
ATOM    931  O   ASN A 122       5.082  26.004 -31.392  1.00  0.00           O
ATOM    932  CB  ASN A 122       3.477  24.156 -33.784  1.00  0.00           C
ATOM    933  CG  ASN A 122       2.323  23.207 -33.516  1.00  0.00           C
ATOM    934  OD1 ASN A 122       1.520  23.397 -32.610  1.00  0.00           O
ATOM    935  ND2 ASN A 122       2.227  22.161 -34.304  1.00  0.00           N
ATOM    936  N   HIS A 123       3.382  24.704 -30.710  1.00  0.00           N
ATOM    937  CA  HIS A 123       3.946  24.358 -29.433  1.00  0.00           C
ATOM    938  C   HIS A 123       4.606  22.985 -29.591  1.00  0.00           C
ATOM    939  O   HIS A 123       4.058  22.091 -30.279  1.00  0.00           O
ATOM    940  CB  HIS A 123       2.813  24.319 -28.424  1.00  0.00           C
ATOM    941  CG  HIS A 123       3.210  23.874 -27.057  1.00  0.00           C
ATOM    942  ND1 HIS A 123       3.232  22.533 -26.703  1.00  0.00           N
ATOM    943  CD2 HIS A 123       3.660  24.572 -25.994  1.00  0.00           C
ATOM    944  CE1 HIS A 123       3.688  22.443 -25.464  1.00  0.00           C
ATOM    945  NE2 HIS A 123       3.871  23.668 -24.995  1.00  0.00           N
ATOM    946  N   PHE A 124       5.760  22.828 -28.977  1.00  0.00           N
ATOM    947  CA  PHE A 124       6.563  21.614 -29.079  1.00  0.00           C
ATOM    948  C   PHE A 124       7.042  21.106 -27.720  1.00  0.00           C
ATOM    949  O   PHE A 124       7.354  21.880 -26.793  1.00  0.00           O
ATOM    950  CB  PHE A 124       7.787  21.862 -29.965  1.00  0.00           C
ATOM    951  CG  PHE A 124       7.484  22.083 -31.428  1.00  0.00           C
ATOM    952  CD1 PHE A 124       7.099  23.358 -31.883  1.00  0.00           C
ATOM    953  CD2 PHE A 124       7.652  21.030 -32.345  1.00  0.00           C
ATOM    954  CE1 PHE A 124       6.889  23.578 -33.254  1.00  0.00           C
ATOM    955  CE2 PHE A 124       7.431  21.249 -33.715  1.00  0.00           C
ATOM    956  CZ  PHE A 124       7.046  22.521 -34.169  1.00  0.00           C
ATOM    957  N   LEU A 125       7.154  19.784 -27.645  1.00  0.00           N
ATOM    958  CA  LEU A 125       7.901  19.132 -26.602  1.00  0.00           C
ATOM    959  C   LEU A 125       9.016  18.341 -27.260  1.00  0.00           C
ATOM    960  O   LEU A 125       8.761  17.689 -28.270  1.00  0.00           O
ATOM    961  CB  LEU A 125       6.995  18.191 -25.775  1.00  0.00           C
ATOM    962  CG  LEU A 125       5.780  18.890 -25.173  1.00  0.00           C
ATOM    963  CD1 LEU A 125       4.780  17.925 -24.582  1.00  0.00           C
ATOM    964  CD2 LEU A 125       6.152  19.809 -24.224  1.00  0.00           C
ATOM    965  N   HIS A 126      10.210  18.406 -26.697  1.00  0.00           N
ATOM    966  CA  HIS A 126      11.368  17.674 -27.196  1.00  0.00           C
ATOM    967  C   HIS A 126      11.899  16.760 -26.134  1.00  0.00           C
ATOM    968  O   HIS A 126      11.972  17.133 -24.973  1.00  0.00           O
ATOM    969  CB  HIS A 126      12.480  18.552 -27.727  1.00  0.00           C
ATOM    970  CG  HIS A 126      12.152  19.501 -28.852  1.00  0.00           C
ATOM    971  ND1 HIS A 126      12.668  19.412 -30.150  1.00  0.00           N
ATOM    972  CD2 HIS A 126      11.359  20.609 -28.765  1.00  0.00           C
ATOM    973  CE1 HIS A 126      12.137  20.448 -30.819  1.00  0.00           C
ATOM    974  NE2 HIS A 126      11.361  21.189 -30.014  1.00  0.00           N
ATOM    975  N   SER A 127      12.258  15.554 -26.523  1.00  0.00           N
ATOM    976  CA  SER A 127      12.971  14.600 -25.691  1.00  0.00           C
ATOM    977  C   SER A 127      14.396  14.471 -26.193  1.00  0.00           C
ATOM    978  O   SER A 127      14.588  14.286 -27.417  1.00  0.00           O
ATOM    979  CB  SER A 127      12.289  13.263 -25.796  1.00  0.00           C
ATOM    980  OG  SER A 127      12.915  12.210 -25.091  1.00  0.00           O
ATOM    981  N   PHE A 128      15.386  14.567 -25.325  1.00  0.00           N
ATOM    982  CA  PHE A 128      16.812  14.396 -25.682  1.00  0.00           C
ATOM    983  C   PHE A 128      17.417  13.316 -24.797  1.00  0.00           C
ATOM    984  O   PHE A 128      17.433  13.469 -23.567  1.00  0.00           O
ATOM    985  CB  PHE A 128      17.619  15.673 -25.490  1.00  0.00           C
ATOM    986  CG  PHE A 128      17.274  16.775 -26.416  1.00  0.00           C
ATOM    987  CD2 PHE A 128      17.984  16.964 -27.572  1.00  0.00           C
ATOM    988  CD1 PHE A 128      16.269  17.655 -26.131  1.00  0.00           C
ATOM    989  CE2 PHE A 128      17.697  18.021 -28.456  1.00  0.00           C
ATOM    990  CE1 PHE A 128      15.949  18.724 -26.960  1.00  0.00           C
ATOM    991  CZ  PHE A 128      16.661  18.913 -28.150  1.00  0.00           C
ATOM    992  N   ARG A 129      17.899  12.233 -25.406  1.00  0.00           N
ATOM    993  CA  ARG A 129      18.643  11.223 -24.704  1.00  0.00           C
ATOM    994  C   ARG A 129      20.075  11.215 -25.189  1.00  0.00           C
ATOM    995  O   ARG A 129      20.304  11.236 -26.396  1.00  0.00           O
ATOM    996  CB  ARG A 129      18.022   9.842 -24.888  1.00  0.00           C
ATOM    997  CG  ARG A 129      16.574   9.773 -24.289  1.00  0.00           C
ATOM    998  CD  ARG A 129      15.988   8.427 -24.315  1.00  0.00           C
ATOM    999  NE  ARG A 129      16.625   7.573 -23.330  1.00  0.00           N
ATOM   1000  CZ  ARG A 129      16.281   6.308 -23.069  1.00  0.00           C
ATOM   1001  NH1 ARG A 129      15.334   5.722 -23.773  1.00  0.00           N
ATOM   1002  NH2 ARG A 129      16.913   5.647 -22.113  1.00  0.00           N
ATOM   1003  N   PHE A 130      20.997  11.164 -24.258  1.00  0.00           N
ATOM   1004  CA  PHE A 130      22.435  11.275 -24.467  1.00  0.00           C
ATOM   1005  C   PHE A 130      23.179   9.974 -24.268  1.00  0.00           C
ATOM   1006  O   PHE A 130      22.775   9.121 -23.459  1.00  0.00           O
ATOM   1007  CB  PHE A 130      22.994  12.315 -23.497  1.00  0.00           C
ATOM   1008  CG  PHE A 130      22.655  13.737 -23.906  1.00  0.00           C
ATOM   1009  CD2 PHE A 130      23.562  14.448 -24.614  1.00  0.00           C
ATOM   1010  CD1 PHE A 130      21.456  14.338 -23.566  1.00  0.00           C
ATOM   1011  CE2 PHE A 130      23.300  15.748 -25.063  1.00  0.00           C
ATOM   1012  CE1 PHE A 130      21.189  15.672 -24.003  1.00  0.00           C
ATOM   1013  CZ  PHE A 130      22.125  16.338 -24.754  1.00  0.00           C
ATOM   1014  N   GLU A 131      24.302   9.859 -24.997  1.00  0.00           N
ATOM   1015  CA  GLU A 131      25.311   8.813 -24.829  1.00  0.00           C
ATOM   1016  C   GLU A 131      26.675   9.470 -24.990  1.00  0.00           C
ATOM   1017  O   GLU A 131      26.898  10.136 -26.005  1.00  0.00           O
ATOM   1018  CB  GLU A 131      25.130   7.700 -25.866  1.00  0.00           C
ATOM   1019  CG  GLU A 131      26.119   6.545 -25.721  1.00  0.00           C
ATOM   1020  CD  GLU A 131      25.900   5.460 -26.790  1.00  0.00           C
ATOM   1021  OE1 GLU A 131      26.177   5.678 -28.005  1.00  0.00           O
ATOM   1022  OE2 GLU A 131      25.422   4.377 -26.399  1.00  0.00           O
ATOM   1023  N   ASN A 132      27.523   9.359 -23.959  1.00  0.00           N
ATOM   1024  C   ASN A 132      29.020  11.215 -24.640  1.00  0.00           C
ATOM   1025  O   ASN A 132      29.808  11.482 -25.537  1.00  0.00           O
ATOM   1026  CA  ASN A 132      28.922   9.811 -24.042  1.00  0.00           C
ATOM   1027  CB  ASN A 132      29.769   8.804 -24.833  1.00  0.00           C
ATOM   1028  CG  ASN A 132      31.272   9.141 -24.816  1.00  0.00           C
ATOM   1029  OD1 ASN A 132      31.750   9.839 -23.895  1.00  0.00           O
ATOM   1030  ND2 ASN A 132      32.035   8.622 -25.835  1.00  0.00           N
ATOM   1031  N   GLY A 133      28.228  12.135 -24.106  1.00  0.00           N
ATOM   1032  CA  GLY A 133      28.393  13.551 -24.367  1.00  0.00           C
ATOM   1033  C   GLY A 133      27.654  14.082 -25.555  1.00  0.00           C
ATOM   1034  O   GLY A 133      27.717  15.293 -25.794  1.00  0.00           O
ATOM   1035  N   LEU A 134      26.988  13.215 -26.309  1.00  0.00           N
ATOM   1036  CA  LEU A 134      26.274  13.616 -27.510  1.00  0.00           C
ATOM   1037  C   LEU A 134      24.861  13.040 -27.526  1.00  0.00           C
ATOM   1038  O   LEU A 134      24.499  12.114 -26.766  1.00  0.00           O
ATOM   1039  CB  LEU A 134      27.020  13.232 -28.803  1.00  0.00           C
ATOM   1040  CG  LEU A 134      28.369  13.864 -28.994  1.00  0.00           C
ATOM   1041  CD1 LEU A 134      29.075  13.241 -30.156  1.00  0.00           C
ATOM   1042  CD2 LEU A 134      28.236  15.349 -29.131  1.00  0.00           C
ATOM   1043  N   ILE A 135      24.046  13.585 -28.417  1.00  0.00           N
ATOM   1044  CA  ILE A 135      22.635  13.181 -28.491  1.00  0.00           C
ATOM   1045  C   ILE A 135      22.529  11.845 -29.228  1.00  0.00           C
ATOM   1046  O   ILE A 135      22.955  11.700 -30.376  1.00  0.00           O
ATOM   1047  CB  ILE A 135      21.800  14.230 -29.185  1.00  0.00           C
ATOM   1048  CG1 ILE A 135      21.845  15.601 -28.505  1.00  0.00           C
ATOM   1049  CG2 ILE A 135      20.330  13.710 -29.332  1.00  0.00           C
ATOM   1050  CD1 ILE A 135      21.349  16.732 -29.408  1.00  0.00           C
ATOM   1051  N   LYS A 136      21.968  10.838 -28.543  1.00  0.00           N
ATOM   1052  CA  LYS A 136      21.637   9.539 -29.126  1.00  0.00           C
ATOM   1053  C   LYS A 136      20.250   9.517 -29.758  1.00  0.00           C
ATOM   1054  O   LYS A 136      20.030   8.871 -30.802  1.00  0.00           O
ATOM   1055  CB  LYS A 136      21.754   8.461 -28.041  1.00  0.00           C
ATOM   1056  CG  LYS A 136      21.460   7.043 -28.432  1.00  0.00           C
ATOM   1057  CD  LYS A 136      22.549   6.412 -29.196  1.00  0.00           C
ATOM   1058  CE  LYS A 136      22.357   4.868 -29.254  1.00  0.00           C
ATOM   1059  NZ  LYS A 136      23.698   4.176 -29.420  1.00  0.00           N
ATOM   1060  N   GLU A 137      19.259  10.159 -29.122  1.00  0.00           N
ATOM   1061  CA  GLU A 137      17.905  10.178 -29.652  1.00  0.00           C
ATOM   1062  C   GLU A 137      17.275  11.516 -29.329  1.00  0.00           C
ATOM   1063  O   GLU A 137      17.153  11.873 -28.148  1.00  0.00           O
ATOM   1064  CB  GLU A 137      17.075   9.054 -29.048  1.00  0.00           C
ATOM   1065  CG  GLU A 137      15.696   9.006 -29.605  1.00  0.00           C
ATOM   1066  CD  GLU A 137      14.783   8.090 -28.751  1.00  0.00           C
ATOM   1067  OE1 GLU A 137      14.463   7.010 -29.286  1.00  0.00           O
ATOM   1068  OE2 GLU A 137      14.480   8.426 -27.537  1.00  0.00           O
ATOM   1069  N   GLN A 138      16.909  12.284 -30.354  1.00  0.00           N
ATOM   1070  CA  GLN A 138      16.001  13.418 -30.238  1.00  0.00           C
ATOM   1071  C   GLN A 138      14.645  13.027 -30.819  1.00  0.00           C
ATOM   1072  O   GLN A 138      14.564  12.421 -31.889  1.00  0.00           O
ATOM   1073  CB  GLN A 138      16.592  14.695 -30.861  1.00  0.00           C
ATOM   1074  CG  GLN A 138      15.671  15.934 -30.740  1.00  0.00           C
ATOM   1075  CD  GLN A 138      14.601  16.062 -31.830  1.00  0.00           C
ATOM   1076  OE1 GLN A 138      14.601  15.366 -32.836  1.00  0.00           O
ATOM   1077  NE2 GLN A 138      13.731  17.041 -31.753  1.00  0.00           N
ATOM   1078  N   ARG A 139      13.579  13.422 -30.123  1.00  0.00           N
ATOM   1079  CA  ARG A 139      12.199  13.296 -30.597  1.00  0.00           C
ATOM   1080  C   ARG A 139      11.478  14.604 -30.331  1.00  0.00           C
ATOM   1081  O   ARG A 139      11.471  15.057 -29.187  1.00  0.00           O
ATOM   1082  CB  ARG A 139      11.482  12.149 -29.868  1.00  0.00           C
ATOM   1083  CG  ARG A 139      12.214  10.797 -29.933  1.00  0.00           C
ATOM   1084  CD  ARG A 139      11.484   9.748 -29.091  1.00  0.00           C
ATOM   1085  NE  ARG A 139      11.590  10.108 -27.668  1.00  0.00           N
ATOM   1086  CZ  ARG A 139      10.734   9.660 -26.746  1.00  0.00           C
ATOM   1087  NH1 ARG A 139       9.733   8.847 -27.061  1.00  0.00           N
ATOM   1088  NH2 ARG A 139      10.883  10.074 -25.505  1.00  0.00           N
ATOM   1089  N   GLU A 140      10.835  15.180 -31.338  1.00  0.00           N
ATOM   1090  CA  GLU A 140       9.891  16.286 -31.143  1.00  0.00           C
ATOM   1091  C   GLU A 140       8.440  15.835 -31.308  1.00  0.00           C
ATOM   1092  O   GLU A 140       8.105  15.027 -32.176  1.00  0.00           O
ATOM   1093  CB  GLU A 140      10.246  17.520 -31.983  1.00  0.00           C
ATOM   1094  CG  GLU A 140      10.174  17.316 -33.498  1.00  0.00           C
ATOM   1095  CD  GLU A 140      11.079  18.297 -34.238  1.00  0.00           C
ATOM   1096  OE1 GLU A 140      12.316  18.239 -34.041  1.00  0.00           O
ATOM   1097  OE2 GLU A 140      10.581  19.094 -35.064  1.00  0.00           O
ATOM   1098  N   PHE A 141       7.592  16.382 -30.449  1.00  0.00           N
ATOM   1099  CA  PHE A 141       6.160  16.153 -30.353  1.00  0.00           C
ATOM   1100  C   PHE A 141       5.472  17.495 -30.551  1.00  0.00           C
ATOM   1101  O   PHE A 141       5.891  18.503 -29.979  1.00  0.00           O
ATOM   1102  CB  PHE A 141       5.819  15.560 -28.976  1.00  0.00           C
ATOM   1103  CG  PHE A 141       6.545  14.287 -28.682  1.00  0.00           C
ATOM   1104  CD1 PHE A 141       7.844  14.328 -28.127  1.00  0.00           C
ATOM   1105  CD2 PHE A 141       5.965  13.058 -28.891  1.00  0.00           C
ATOM   1106  CE1 PHE A 141       8.486  13.129 -27.828  1.00  0.00           C
ATOM   1107  CE2 PHE A 141       6.672  11.908 -28.627  1.00  0.00           C
ATOM   1108  CZ  PHE A 141       7.925  11.983 -28.112  1.00  0.00           C
ATOM   1109  N   MET A 142       4.456  17.513 -31.402  1.00  0.00           N
ATOM   1110  CA  MET A 142       3.601  18.666 -31.616  1.00  0.00           C
ATOM   1111  C   MET A 142       2.184  18.260 -31.980  1.00  0.00           C
ATOM   1112  O   MET A 142       1.898  17.083 -32.201  1.00  0.00           O
ATOM   1113  CB  MET A 142       4.233  19.655 -32.613  1.00  0.00           C
ATOM   1114  CG  MET A 142       4.572  19.104 -34.007  1.00  0.00           C
ATOM   1115  SD  MET A 142       3.219  18.310 -34.923  1.00  0.00           S
ATOM   1116  CE  MET A 142       3.807  18.471 -36.621  1.00  0.00           C
ATOM   1117  N   ASN A 143       1.282  19.230 -32.106  1.00  0.00           N
ATOM   1118  CA  ASN A 143      -0.049  18.972 -32.663  1.00  0.00           C
ATOM   1119  C   ASN A 143      -0.021  19.122 -34.201  1.00  0.00           C
ATOM   1120  O   ASN A 143       0.105  20.262 -34.668  1.00  0.00           O
ATOM   1121  CB  ASN A 143      -1.040  19.960 -32.017  1.00  0.00           C
ATOM   1122  CG  ASN A 143      -2.461  19.745 -32.462  1.00  0.00           C
ATOM   1123  OD1 ASN A 143      -2.781  18.897 -33.286  1.00  0.00           O
ATOM   1124  ND2 ASN A 143      -3.353  20.511 -31.885  1.00  0.00           N
ATOM   1125  N   PRO A 144      -0.230  18.058 -35.009  1.00  0.00           N
ATOM   1126  CA  PRO A 144      -0.179  18.176 -36.469  1.00  0.00           C
ATOM   1127  C   PRO A 144      -1.278  19.066 -37.056  1.00  0.00           C
ATOM   1128  O   PRO A 144      -1.069  19.642 -38.122  1.00  0.00           O
ATOM   1129  CB  PRO A 144      -0.259  16.747 -37.016  1.00  0.00           C
ATOM   1130  CG  PRO A 144       0.261  15.908 -35.855  1.00  0.00           C
ATOM   1131  CD  PRO A 144      -0.321  16.648 -34.653  1.00  0.00           C
ATOM   1132  N   CYS A 145      -2.382  19.288 -36.328  1.00  0.00           N
ATOM   1133  CA  CYS A 145      -3.460  20.179 -36.758  1.00  0.00           C
ATOM   1134  C   CYS A 145      -2.954  21.598 -37.040  1.00  0.00           C
ATOM   1135  O   CYS A 145      -3.369  22.212 -38.018  1.00  0.00           O
ATOM   1136  CB  CYS A 145      -4.575  20.208 -35.702  1.00  0.00           C
ATOM   1137  SG  CYS A 145      -5.177  18.531 -35.354  1.00  0.00           S
ATOM   1138  N   GLU A 146      -1.978  22.103 -36.281  1.00  0.00           N
ATOM   1139  CA  GLU A 146      -1.456  23.443 -36.560  1.00  0.00           C
ATOM   1140  C   GLU A 146      -0.555  23.472 -37.801  1.00  0.00           C
ATOM   1141  O   GLU A 146      -0.566  24.466 -38.526  1.00  0.00           O
ATOM   1142  CB  GLU A 146      -0.670  24.016 -35.382  1.00  0.00           C
ATOM   1143  CG  GLU A 146      -1.503  24.181 -34.173  1.00  0.00           C
ATOM   1144  CD  GLU A 146      -2.725  25.092 -34.485  1.00  0.00           C
ATOM   1145  OE1 GLU A 146      -2.521  26.262 -34.834  1.00  0.00           O
ATOM   1146  OE2 GLU A 146      -3.883  24.616 -34.465  1.00  0.00           O
ATOM   1147  N   GLN A 147       0.181  22.385 -38.095  1.00  0.00           N
ATOM   1148  CA  GLN A 147       0.987  22.277 -39.319  1.00  0.00           C
ATOM   1149  C   GLN A 147       0.089  22.095 -40.548  1.00  0.00           C
ATOM   1150  O   GLN A 147       0.323  22.759 -41.557  1.00  0.00           O
ATOM   1151  CB  GLN A 147       2.061  21.171 -39.209  1.00  0.00           C
ATOM   1152  CG  GLN A 147       3.125  21.325 -40.322  1.00  0.00           C
ATOM   1153  CD  GLN A 147       4.359  20.422 -40.184  1.00  0.00           C
ATOM   1154  OE1 GLN A 147       4.794  20.041 -39.109  1.00  0.00           O
ATOM   1155  NE2 GLN A 147       5.015  20.077 -41.271  1.00  0.00           N
ATOM   1156  N   PHE A 148      -1.028  21.367 -40.426  1.00  0.00           N
ATOM   1157  CA  PHE A 148      -2.078  21.334 -41.446  1.00  0.00           C
ATOM   1158  C   PHE A 148      -2.600  22.748 -41.738  1.00  0.00           C
ATOM   1159  O   PHE A 148      -2.678  23.138 -42.918  1.00  0.00           O
ATOM   1160  CB  PHE A 148      -3.247  20.429 -41.005  1.00  0.00           C
ATOM   1161  CG  PHE A 148      -2.964  18.980 -40.638  1.00  0.00           C
ATOM   1162  CD1 PHE A 148      -1.782  18.317 -41.029  1.00  0.00           C
ATOM   1163  CD2 PHE A 148      -3.926  18.280 -39.882  1.00  0.00           C
ATOM   1164  CE1 PHE A 148      -1.558  16.988 -40.633  1.00  0.00           C
ATOM   1165  CE2 PHE A 148      -3.701  16.952 -39.486  1.00  0.00           C
ATOM   1166  CZ  PHE A 148      -2.513  16.307 -39.859  1.00  0.00           C
ATOM   1167  N   ARG A 149      -2.945  23.531 -40.696  1.00  0.00           N
ATOM   1168  CA  ARG A 149      -3.467  24.871 -40.917  1.00  0.00           C
ATOM   1169  C   ARG A 149      -2.449  25.713 -41.676  1.00  0.00           C
ATOM   1170  O   ARG A 149      -2.823  26.472 -42.587  1.00  0.00           O
ATOM   1171  CB  ARG A 149      -3.843  25.533 -39.597  1.00  0.00           C
ATOM   1172  CG  ARG A 149      -5.124  25.048 -39.101  1.00  0.00           C
ATOM   1173  CD  ARG A 149      -5.594  25.821 -37.792  1.00  0.00           C
ATOM   1174  NE  ARG A 149      -6.915  25.289 -37.522  1.00  0.00           N
ATOM   1175  CZ  ARG A 149      -7.139  24.274 -36.708  1.00  0.00           C
ATOM   1176  NH1 ARG A 149      -6.133  23.756 -35.997  1.00  0.00           N
ATOM   1177  NH2 ARG A 149      -8.388  23.826 -36.569  1.00  0.00           N
ATOM   1178  N   SER A 150      -1.177  25.578 -41.340  1.00  0.00           N
ATOM   1179  CA  SER A 150      -0.143  26.382 -41.987  1.00  0.00           C
ATOM   1180  C   SER A 150      -0.030  26.049 -43.476  1.00  0.00           C
ATOM   1181  O   SER A 150       0.469  26.878 -44.259  1.00  0.00           O
ATOM   1182  CB  SER A 150       1.219  26.172 -41.326  1.00  0.00           C
ATOM   1183  OG  SER A 150       1.845  24.961 -41.618  1.00  0.00           O
ATOM   1184  N   LEU A 151      -0.400  24.834 -43.863  1.00  0.00           N
ATOM   1185  CA  LEU A 151      -0.321  24.381 -45.236  1.00  0.00           C
ATOM   1186  C   LEU A 151      -1.606  24.576 -46.009  1.00  0.00           C
ATOM   1187  O   LEU A 151      -1.702  24.160 -47.177  1.00  0.00           O
ATOM   1188  CB  LEU A 151       0.066  22.900 -45.251  1.00  0.00           C
ATOM   1189  CG  LEU A 151       1.479  22.576 -44.748  1.00  0.00           C
ATOM   1190  CD1 LEU A 151       1.659  21.066 -44.565  1.00  0.00           C
ATOM   1191  CD2 LEU A 151       2.496  23.059 -45.765  1.00  0.00           C
ATOM   1192  N   GLY A 152      -2.648  25.133 -45.393  1.00  0.00           N
ATOM   1193  CA  GLY A 152      -3.923  25.263 -46.026  1.00  0.00           C
ATOM   1194  C   GLY A 152      -4.772  24.011 -46.101  1.00  0.00           C
ATOM   1195  O   GLY A 152      -5.760  23.968 -46.874  1.00  0.00           O
ATOM   1196  N   ILE A 153      -4.408  23.001 -45.307  1.00  0.00           N
ATOM   1197  CA  ILE A 153      -5.100  21.731 -45.256  1.00  0.00           C
ATOM   1198  C   ILE A 153      -6.248  21.839 -44.260  1.00  0.00           C
ATOM   1199  O   ILE A 153      -6.022  22.282 -43.139  1.00  0.00           O
ATOM   1200  CB  ILE A 153      -4.123  20.627 -44.843  1.00  0.00           C
ATOM   1201  CG1 ILE A 153      -3.010  20.458 -45.885  1.00  0.00           C
ATOM   1202  CG2 ILE A 153      -4.852  19.296 -44.709  1.00  0.00           C
ATOM   1203  CD1 ILE A 153      -1.835  19.595 -45.402  1.00  0.00           C
ATOM   1204  N   GLU A 154      -7.427  21.389 -44.679  1.00  0.00           N
ATOM   1205  CA  GLU A 154      -8.623  21.440 -43.829  1.00  0.00           C
ATOM   1206  C   GLU A 154      -8.453  20.494 -42.648  1.00  0.00           C
ATOM   1207  O   GLU A 154      -8.057  19.339 -42.828  1.00  0.00           O
ATOM   1208  CB  GLU A 154      -9.895  21.032 -44.633  1.00  0.00           C
ATOM   1209  CG  GLU A 154     -11.212  21.158 -43.850  1.00  0.00           C
ATOM   1210  CD  GLU A 154     -11.517  22.591 -43.404  1.00  0.00           C
ATOM   1211  OE1 GLU A 154     -11.220  23.592 -44.053  1.00  0.00           O
ATOM   1212  OE2 GLU A 154     -12.156  22.659 -42.200  1.00  0.00           O
ATOM   1213  N   VAL A 155      -8.741  20.967 -41.444  1.00  0.00           N
ATOM   1214  CA  VAL A 155      -8.616  20.156 -40.246  1.00  0.00           C
ATOM   1215  C   VAL A 155     -10.001  19.639 -39.881  1.00  0.00           C
ATOM   1216  O   VAL A 155     -10.940  20.429 -39.853  1.00  0.00           O
ATOM   1217  CB  VAL A 155      -8.022  20.964 -39.109  1.00  0.00           C
ATOM   1218  CG1 VAL A 155      -7.905  20.171 -37.801  1.00  0.00           C
ATOM   1219  CG2 VAL A 155      -6.581  21.420 -39.499  1.00  0.00           C
ATOM   1220  N   PRO A 156     -10.157  18.332 -39.616  1.00  0.00           N
ATOM   1221  CA  PRO A 156     -11.431  17.827 -39.166  1.00  0.00           C
ATOM   1222  C   PRO A 156     -11.817  18.330 -37.787  1.00  0.00           C
ATOM   1223  O   PRO A 156     -10.998  18.388 -36.876  1.00  0.00           O
ATOM   1224  CB  PRO A 156     -11.302  16.322 -39.157  1.00  0.00           C
ATOM   1225  CG  PRO A 156      -9.813  16.071 -38.956  1.00  0.00           C
ATOM   1226  CD  PRO A 156      -9.185  17.250 -39.695  1.00  0.00           C
ATOM   1227  N   GLU A 157     -13.110  18.545 -37.603  1.00  0.00           N
ATOM   1228  CA  GLU A 157     -13.688  18.998 -36.350  1.00  0.00           C
ATOM   1229  C   GLU A 157     -14.392  17.823 -35.657  1.00  0.00           C
ATOM   1230  O   GLU A 157     -15.254  17.144 -36.231  1.00  0.00           O
ATOM   1231  CB  GLU A 157     -14.616  20.174 -36.668  1.00  0.00           C
ATOM   1232  CG  GLU A 157     -14.989  21.032 -35.452  1.00  0.00           C
ATOM   1233  CD  GLU A 157     -15.851  22.223 -35.896  1.00  0.00           C
ATOM   1234  OE1 GLU A 157     -16.743  21.981 -36.731  1.00  0.00           O
ATOM   1235  OE2 GLU A 157     -15.626  23.355 -35.414  1.00  0.00           O
ATOM   1236  N   VAL A 158     -14.026  17.561 -34.400  1.00  0.00           N
ATOM   1237  CA  VAL A 158     -14.803  16.660 -33.541  1.00  0.00           C
ATOM   1238  C   VAL A 158     -16.063  17.410 -33.112  1.00  0.00           C
ATOM   1239  O   VAL A 158     -15.969  18.488 -32.530  1.00  0.00           O
ATOM   1240  CB  VAL A 158     -13.976  16.167 -32.340  1.00  0.00           C
ATOM   1241  CG1 VAL A 158     -14.810  15.342 -31.351  1.00  0.00           C
ATOM   1242  CG2 VAL A 158     -12.823  15.274 -32.818  1.00  0.00           C
ATOM   1243  N   ARG A 159     -17.239  16.854 -33.413  1.00  0.00           N
ATOM   1244  CA  ARG A 159     -18.542  17.415 -33.047  1.00  0.00           C
ATOM   1245  C   ARG A 159     -18.701  17.383 -31.535  1.00  0.00           C
ATOM   1246  O   ARG A 159     -18.788  16.299 -30.950  1.00  0.00           O
ATOM   1247  CB  ARG A 159     -19.683  16.599 -33.660  1.00  0.00           C
ATOM   1248  CG  ARG A 159     -19.747  16.546 -35.187  1.00  0.00           C
ATOM   1249  CD  ARG A 159     -20.903  15.573 -35.596  1.00  0.00           C
ATOM   1250  NE  ARG A 159     -20.392  14.604 -36.580  1.00  0.00           N
ATOM   1251  CZ  ARG A 159     -20.294  13.292 -36.376  1.00  0.00           C
ATOM   1252  NH1 ARG A 159     -20.679  12.767 -35.229  1.00  0.00           N
ATOM   1253  NH2 ARG A 159     -19.803  12.507 -37.336  1.00  0.00           N
ATOM   1254  N   ARG A 160     -18.796  18.553 -30.910  1.00  0.00           N
ATOM   1255  CA  ARG A 160     -18.831  18.683 -29.452  1.00  0.00           C
ATOM   1256  C   ARG A 160     -20.234  18.853 -28.879  1.00  0.00           C
ATOM   1257  O   ARG A 160     -20.312  19.094 -27.677  1.00  0.00           O
ATOM   1258  CB  ARG A 160     -17.881  19.801 -28.974  1.00  0.00           C
ATOM   1259  CG  ARG A 160     -16.472  19.718 -29.574  1.00  0.00           C
ATOM   1260  CD  ARG A 160     -15.489  20.618 -28.819  1.00  0.00           C
ATOM   1261  NE  ARG A 160     -14.204  20.676 -29.533  1.00  0.00           N
ATOM   1262  CZ  ARG A 160     -13.189  21.485 -29.323  1.00  0.00           C
ATOM   1263  NH1 ARG A 160     -12.190  21.505 -30.158  1.00  0.00           N
ATOM   1264  NH2 ARG A 160     -13.159  22.285 -28.293  1.00  0.00           N
ATOM   1265  N   ASP A 161     -21.331  18.725 -29.646  1.00  0.00           N
ATOM   1266  CA  ASP A 161     -22.642  19.061 -29.120  1.00  0.00           C
ATOM   1267  C   ASP A 161     -23.012  18.201 -27.924  1.00  0.00           C
ATOM   1268  O   ASP A 161     -23.622  18.700 -26.966  1.00  0.00           O
ATOM   1269  CB  ASP A 161     -23.685  18.906 -30.231  1.00  0.00           C
ATOM   1270  CG  ASP A 161     -23.273  19.647 -31.512  1.00  0.00           C
ATOM   1271  OD2 ASP A 161     -23.820  20.753 -31.671  1.00  0.00           O
ATOM   1272  OD1 ASP A 161     -22.378  19.166 -32.308  1.00  0.00           O
ATOM   1273  N   GLY A 162     -22.643  16.920 -27.952  1.00  0.00           N
ATOM   1274  CA  GLY A 162     -22.966  16.033 -26.884  1.00  0.00           C
ATOM   1275  C   GLY A 162     -22.025  16.027 -25.675  1.00  0.00           C
ATOM   1276  O   GLY A 162     -22.205  15.228 -24.757  1.00  0.00           O
ATOM   1277  N   LEU A 163     -20.976  16.852 -25.706  1.00  0.00           N
ATOM   1278  CA  LEU A 163     -19.942  16.919 -24.675  1.00  0.00           C
ATOM   1279  C   LEU A 163     -20.282  18.042 -23.681  1.00  0.00           C
ATOM   1280  O   LEU A 163     -20.604  19.148 -24.118  1.00  0.00           O
ATOM   1281  CB  LEU A 163     -18.565  17.137 -25.333  1.00  0.00           C
ATOM   1282  CG  LEU A 163     -18.154  16.071 -26.366  1.00  0.00           C
ATOM   1283  CD1 LEU A 163     -16.802  16.420 -26.981  1.00  0.00           C
ATOM   1284  CD2 LEU A 163     -18.022  14.693 -25.724  1.00  0.00           C
ATOM   1285  O   PRO A 164     -18.246  19.808 -21.567  1.00  0.00           O
ATOM   1286  N   PRO A 164     -20.177  17.826 -22.357  1.00  0.00           N
ATOM   1287  CA  PRO A 164     -20.471  18.875 -21.390  1.00  0.00           C
ATOM   1288  C   PRO A 164     -19.465  20.029 -21.501  1.00  0.00           C
ATOM   1289  CB  PRO A 164     -20.487  18.200 -20.016  1.00  0.00           C
ATOM   1290  CG  PRO A 164     -19.673  16.920 -20.206  1.00  0.00           C
ATOM   1291  CD  PRO A 164     -19.837  16.582 -21.689  1.00  0.00           C
ATOM   1292  O   SER A 165     -19.934  23.531 -19.541  1.00  0.00           O
ATOM   1293  N   SER A 165     -20.007  21.247 -21.531  1.00  0.00           N
ATOM   1294  CA  SER A 165     -19.317  22.540 -21.606  1.00  0.00           C
ATOM   1295  C   SER A 165     -20.094  23.566 -20.776  1.00  0.00           C
ATOM   1296  OXT SER A 165     -20.858  24.351 -21.386  1.00  0.00           O
ATOM   1297  CB  SER A 165     -19.164  22.935 -23.083  1.00  0.00           C
ATOM   1298  OG  SER A 165     -18.823  24.300 -23.150  1.00  0.00           O
TER    1299      SER A 165
ATOM   1300  N   GLU B  12      16.910  24.726   2.799  1.00  0.00           N
ATOM   1301  CA  GLU B  12      16.117  24.928   1.594  1.00  0.00           C
ATOM   1302  C   GLU B  12      16.101  23.645   0.797  1.00  0.00           C
ATOM   1303  O   GLU B  12      15.059  23.248   0.253  1.00  0.00           O
ATOM   1304  CB  GLU B  12      16.720  26.132   0.720  1.00  0.00           C
ATOM   1305  CG  GLU B  12      15.848  26.462  -0.504  1.00  0.00           C
ATOM   1306  CD  GLU B  12      14.414  26.828  -0.113  1.00  0.00           C
ATOM   1307  OE1 GLU B  12      14.104  27.899   0.405  1.00  0.00           O
ATOM   1308  OE2 GLU B  12      13.504  25.848  -0.383  1.00  0.00           O
ATOM   1309  N   ASN B  13      17.245  22.951   0.742  1.00  0.00           N
ATOM   1310  CA  ASN B  13      17.258  21.714  -0.034  1.00  0.00           C
ATOM   1311  C   ASN B  13      16.405  20.629   0.629  1.00  0.00           C
ATOM   1312  O   ASN B  13      15.733  19.869  -0.067  1.00  0.00           O
ATOM   1313  CB  ASN B  13      18.682  21.215  -0.274  1.00  0.00           C
ATOM   1314  CG  ASN B  13      18.930  20.887  -1.736  1.00  0.00           C
ATOM   1315  OD1 ASN B  13      17.997  20.529  -2.469  1.00  0.00           O
ATOM   1316  ND2 ASN B  13      20.175  21.011  -2.177  1.00  0.00           N
ATOM   1317  N   ARG B  14      16.406  20.538   1.963  1.00  0.00           N
ATOM   1318  CA  ARG B  14      15.561  19.542   2.623  1.00  0.00           C
ATOM   1319  C   ARG B  14      14.107  19.723   2.225  1.00  0.00           C
ATOM   1320  O   ARG B  14      13.390  18.750   1.972  1.00  0.00           O
ATOM   1321  CB  ARG B  14      15.762  19.660   4.146  1.00  0.00           C
ATOM   1322  CG  ARG B  14      15.013  18.628   5.010  1.00  0.00           C
ATOM   1323  CD  ARG B  14      15.566  17.196   4.926  1.00  0.00           C
ATOM   1324  NE  ARG B  14      15.207  16.516   3.673  1.00  0.00           N
ATOM   1325  CZ  ARG B  14      14.036  15.904   3.417  1.00  0.00           C
ATOM   1326  NH1 ARG B  14      13.821  15.403   2.193  1.00  0.00           N
ATOM   1327  NH2 ARG B  14      13.077  15.790   4.349  1.00  0.00           N
ATOM   1328  N   ALA B  15      13.651  20.969   2.142  1.00  0.00           N
ATOM   1329  CA  ALA B  15      12.289  21.233   1.722  1.00  0.00           C
ATOM   1330  C   ALA B  15      12.059  20.823   0.272  1.00  0.00           C
ATOM   1331  O   ALA B  15      10.999  20.300  -0.076  1.00  0.00           O
ATOM   1332  CB  ALA B  15      11.948  22.711   1.915  1.00  0.00           C
ATOM   1333  N   GLN B  16      13.044  21.032  -0.577  1.00  0.00           N
ATOM   1334  CA  GLN B  16      12.845  20.685  -1.973  1.00  0.00           C
ATOM   1335  C   GLN B  16      12.784  19.184  -2.147  1.00  0.00           C
ATOM   1336  O   GLN B  16      11.967  18.670  -2.903  1.00  0.00           O
ATOM   1337  CB  GLN B  16      13.981  21.227  -2.819  1.00  0.00           C
ATOM   1338  CG  GLN B  16      14.142  22.708  -2.782  1.00  0.00           C
ATOM   1339  CD  GLN B  16      13.700  23.358  -4.059  1.00  0.00           C
ATOM   1340  OE1 GLN B  16      12.648  24.002  -4.101  1.00  0.00           O
ATOM   1341  NE2 GLN B  16      14.496  23.196  -5.123  1.00  0.00           N
ATOM   1342  N   VAL B  17      13.696  18.484  -1.487  1.00  0.00           N
ATOM   1343  CA  VAL B  17      13.707  17.034  -1.571  1.00  0.00           C
ATOM   1344  C   VAL B  17      12.381  16.480  -1.097  1.00  0.00           C
ATOM   1345  O   VAL B  17      11.819  15.582  -1.715  1.00  0.00           O
ATOM   1346  CB  VAL B  17      14.874  16.465  -0.752  1.00  0.00           C
ATOM   1347  CG1 VAL B  17      14.832  14.929  -0.733  1.00  0.00           C
ATOM   1348  CG2 VAL B  17      16.186  16.964  -1.317  1.00  0.00           C
ATOM   1349  N   ALA B  18      11.901  16.964   0.068  1.00  0.00           N
ATOM   1350  CA  ALA B  18      10.648  16.449   0.607  1.00  0.00           C
ATOM   1351  C   ALA B  18       9.487  16.701  -0.337  1.00  0.00           C
ATOM   1352  O   ALA B  18       8.603  15.846  -0.502  1.00  0.00           O
ATOM   1353  CB  ALA B  18      10.387  17.132   1.927  1.00  0.00           C
ATOM   1354  N   ALA B  19       9.429  17.914  -0.910  1.00  0.00           N
ATOM   1355  CA  ALA B  19       8.376  18.222  -1.850  1.00  0.00           C
ATOM   1356  C   ALA B  19       8.418  17.264  -3.034  1.00  0.00           C
ATOM   1357  O   ALA B  19       7.392  16.744  -3.483  1.00  0.00           O
ATOM   1358  CB  ALA B  19       8.491  19.670  -2.339  1.00  0.00           C
ATOM   1359  N   ARG B  20       9.615  17.038  -3.577  1.00  0.00           N
ATOM   1360  CA  ARG B  20       9.650  16.199  -4.762  1.00  0.00           C
ATOM   1361  C   ARG B  20       9.221  14.764  -4.478  1.00  0.00           C
ATOM   1362  O   ARG B  20       8.471  14.171  -5.264  1.00  0.00           O
ATOM   1363  CB  ARG B  20      11.063  16.271  -5.357  1.00  0.00           C
ATOM   1364  CG  ARG B  20      11.186  15.562  -6.656  1.00  0.00           C
ATOM   1365  CD  ARG B  20      12.630  15.557  -7.194  1.00  0.00           C
ATOM   1366  NE  ARG B  20      13.017  16.833  -7.763  1.00  0.00           N
ATOM   1367  CZ  ARG B  20      13.787  17.746  -7.196  1.00  0.00           C
ATOM   1368  NH1 ARG B  20      14.359  17.536  -5.980  1.00  0.00           N
ATOM   1369  NH2 ARG B  20      14.036  18.878  -7.821  1.00  0.00           N
ATOM   1370  N   GLN B  21       9.587  14.210  -3.337  1.00  0.00           N
ATOM   1371  CA  GLN B  21       9.205  12.845  -3.005  1.00  0.00           C
ATOM   1372  C   GLN B  21       7.699  12.711  -2.819  1.00  0.00           C
ATOM   1373  O   GLN B  21       7.069  11.749  -3.288  1.00  0.00           O
ATOM   1374  CB  GLN B  21       9.895  12.494  -1.722  1.00  0.00           C
ATOM   1375  CG  GLN B  21      10.069  11.094  -1.380  1.00  0.00           C
ATOM   1376  CD  GLN B  21      10.951  11.026  -0.134  1.00  0.00           C
ATOM   1377  NE2 GLN B  21      12.030  11.650  -0.076  1.00  0.00           N
ATOM   1378  OE1 GLN B  21      10.462  10.349   0.887  1.00  0.00           O
ATOM   1379  N   HIS B  22       7.105  13.682  -2.138  1.00  0.00           N
ATOM   1380  CA  HIS B  22       5.660  13.648  -1.952  1.00  0.00           C
ATOM   1381  C   HIS B  22       4.929  13.823  -3.273  1.00  0.00           C
ATOM   1382  O   HIS B  22       3.994  13.071  -3.626  1.00  0.00           O
ATOM   1383  CB  HIS B  22       5.230  14.742  -0.994  1.00  0.00           C
ATOM   1384  CG  HIS B  22       3.751  14.956  -1.028  1.00  0.00           C
ATOM   1385  ND1 HIS B  22       2.874  14.169  -0.307  1.00  0.00           N
ATOM   1386  CD2 HIS B  22       2.988  15.778  -1.787  1.00  0.00           C
ATOM   1387  CE1 HIS B  22       1.630  14.530  -0.580  1.00  0.00           C
ATOM   1388  NE2 HIS B  22       1.674  15.514  -1.463  1.00  0.00           N
ATOM   1389  N   ASN B  23       5.357  14.813  -4.058  1.00  0.00           N
ATOM   1390  CA  ASN B  23       4.705  15.053  -5.335  1.00  0.00           C
ATOM   1391  C   ASN B  23       4.803  13.852  -6.259  1.00  0.00           C
ATOM   1392  O   ASN B  23       3.853  13.553  -6.984  1.00  0.00           O
ATOM   1393  CB  ASN B  23       5.315  16.282  -6.020  1.00  0.00           C
ATOM   1394  CG  ASN B  23       5.066  17.591  -5.263  1.00  0.00           C
ATOM   1395  OD1 ASN B  23       4.142  17.709  -4.413  1.00  0.00           O
ATOM   1396  ND2 ASN B  23       5.885  18.591  -5.539  1.00  0.00           N
ATOM   1397  N   ARG B  24       5.969  13.182  -6.294  1.00  0.00           N
ATOM   1398  CA  ARG B  24       6.080  11.975  -7.096  1.00  0.00           C
ATOM   1399  C   ARG B  24       5.001  10.948  -6.736  1.00  0.00           C
ATOM   1400  O   ARG B  24       4.432  10.289  -7.617  1.00  0.00           O
ATOM   1401  CB  ARG B  24       7.480  11.379  -6.968  1.00  0.00           C
ATOM   1402  CG  ARG B  24       7.659  10.168  -7.936  1.00  0.00           C
ATOM   1403  CD  ARG B  24       9.014   9.532  -7.844  1.00  0.00           C
ATOM   1404  NE  ARG B  24       8.987   8.487  -8.856  1.00  0.00           N
ATOM   1405  CZ  ARG B  24       9.662   8.515  -9.982  1.00  0.00           C
ATOM   1406  NH1 ARG B  24      10.461   9.536 -10.271  1.00  0.00           N
ATOM   1407  NH2 ARG B  24       9.532   7.500 -10.818  1.00  0.00           N
ATOM   1408  N   LYS B  25       4.704  10.789  -5.438  1.00  0.00           N
ATOM   1409  CA  LYS B  25       3.681   9.842  -5.010  1.00  0.00           C
ATOM   1410  C   LYS B  25       2.311  10.229  -5.556  1.00  0.00           C
ATOM   1411  O   LYS B  25       1.541   9.363  -5.960  1.00  0.00           O
ATOM   1412  CB  LYS B  25       3.626   9.770  -3.477  1.00  0.00           C
ATOM   1413  CG  LYS B  25       4.836   9.140  -2.900  1.00  0.00           C
ATOM   1414  CD  LYS B  25       4.738   9.048  -1.332  1.00  0.00           C
ATOM   1415  CE  LYS B  25       6.111   9.139  -0.670  1.00  0.00           C
ATOM   1416  NZ  LYS B  25       6.973   7.987  -1.010  1.00  0.00           N
ATOM   1417  N   ILE B  26       2.016  11.536  -5.614  1.00  0.00           N
ATOM   1418  CA  ILE B  26       0.743  11.980  -6.160  1.00  0.00           C
ATOM   1419  C   ILE B  26       0.679  11.703  -7.646  1.00  0.00           C
ATOM   1420  O   ILE B  26      -0.354  11.292  -8.178  1.00  0.00           O
ATOM   1421  CB  ILE B  26       0.489  13.478  -5.844  1.00  0.00           C
ATOM   1422  CG1 ILE B  26       0.438  13.755  -4.350  1.00  0.00           C
ATOM   1423  CG2 ILE B  26      -0.776  13.963  -6.568  1.00  0.00           C
ATOM   1424  CD1 ILE B  26      -0.743  13.174  -3.626  1.00  0.00           C
ATOM   1425  N   VAL B  27       1.788  11.925  -8.365  1.00  0.00           N
ATOM   1426  CA  VAL B  27       1.810  11.637  -9.813  1.00  0.00           C
ATOM   1427  C   VAL B  27       1.551  10.159 -10.029  1.00  0.00           C
ATOM   1428  O   VAL B  27       0.743   9.787 -10.892  1.00  0.00           O
ATOM   1429  CB  VAL B  27       3.145  12.061 -10.433  1.00  0.00           C
ATOM   1430  CG1 VAL B  27       3.215  11.624 -11.881  1.00  0.00           C
ATOM   1431  CG2 VAL B  27       3.327  13.537 -10.349  1.00  0.00           C
ATOM   1432  N   GLU B  28       2.214   9.309  -9.237  1.00  0.00           N
ATOM   1433  CA  GLU B  28       2.037   7.871  -9.343  1.00  0.00           C
ATOM   1434  C   GLU B  28       0.570   7.528  -9.095  1.00  0.00           C
ATOM   1435  O   GLU B  28      -0.042   6.763  -9.843  1.00  0.00           O
ATOM   1436  CB  GLU B  28       2.948   7.113  -8.380  1.00  0.00           C
ATOM   1437  CG  GLU B  28       4.434   7.148  -8.815  1.00  0.00           C
ATOM   1438  CD  GLU B  28       5.423   6.602  -7.800  1.00  0.00           C
ATOM   1439  OE1 GLU B  28       4.972   6.260  -6.682  1.00  0.00           O
ATOM   1440  OE2 GLU B  28       6.654   6.513  -8.139  1.00  0.00           O
ATOM   1441  N   GLN B  29      -0.019   8.098  -8.041  1.00  0.00           N
ATOM   1442  CA  GLN B  29      -1.417   7.805  -7.749  1.00  0.00           C
ATOM   1443  C   GLN B  29      -2.335   8.226  -8.883  1.00  0.00           C
ATOM   1444  O   GLN B  29      -3.249   7.482  -9.275  1.00  0.00           O
ATOM   1445  CB  GLN B  29      -1.839   8.478  -6.450  1.00  0.00           C
ATOM   1446  CG  GLN B  29      -3.274   8.199  -6.176  1.00  0.00           C
ATOM   1447  CD  GLN B  29      -3.745   8.729  -4.851  1.00  0.00           C
ATOM   1448  OE1 GLN B  29      -2.936   9.129  -3.985  1.00  0.00           O
ATOM   1449  NE2 GLN B  29      -5.081   8.737  -4.672  1.00  0.00           N
ATOM   1450  N   TYR B  30      -2.117   9.423  -9.408  1.00  0.00           N
ATOM   1451  CA  TYR B  30      -2.920   9.965 -10.489  1.00  0.00           C
ATOM   1452  C   TYR B  30      -2.854   9.049 -11.708  1.00  0.00           C
ATOM   1453  O   TYR B  30      -3.910   8.684 -12.241  1.00  0.00           O
ATOM   1454  CB  TYR B  30      -2.421  11.384 -10.810  1.00  0.00           C
ATOM   1455  CG  TYR B  30      -3.174  12.069 -11.932  1.00  0.00           C
ATOM   1456  CD2 TYR B  30      -4.116  13.077 -11.652  1.00  0.00           C
ATOM   1457  CD1 TYR B  30      -2.913  11.705 -13.267  1.00  0.00           C
ATOM   1458  CE2 TYR B  30      -4.803  13.703 -12.710  1.00  0.00           C
ATOM   1459  CE1 TYR B  30      -3.610  12.316 -14.321  1.00  0.00           C
ATOM   1460  CZ  TYR B  30      -4.558  13.322 -14.044  1.00  0.00           C
ATOM   1461  OH  TYR B  30      -5.231  13.922 -15.057  1.00  0.00           O
ATOM   1462  N   MET B  31      -1.660   8.581 -12.102  1.00  0.00           N
ATOM   1463  CA  MET B  31      -1.514   7.770 -13.283  1.00  0.00           C
ATOM   1464  C   MET B  31      -2.100   6.373 -13.138  1.00  0.00           C
ATOM   1465  O   MET B  31      -2.301   5.706 -14.153  1.00  0.00           O
ATOM   1466  CB  MET B  31      -0.044   7.657 -13.669  1.00  0.00           C
ATOM   1467  CG  MET B  31       0.626   9.004 -14.039  1.00  0.00           C
ATOM   1468  SD  MET B  31      -0.103   9.918 -15.336  1.00  0.00           S
ATOM   1469  CE  MET B  31      -0.110   8.696 -16.654  1.00  0.00           C
ATOM   1470  N   HIS B  32      -2.231   5.871 -11.913  1.00  0.00           N
ATOM   1471  CA  HIS B  32      -2.773   4.558 -11.630  1.00  0.00           C
ATOM   1472  C   HIS B  32      -4.220   4.592 -11.219  1.00  0.00           C
ATOM   1473  O   HIS B  32      -4.778   3.544 -10.900  1.00  0.00           O
ATOM   1474  CB  HIS B  32      -1.886   3.891 -10.592  1.00  0.00           C
ATOM   1475  CG  HIS B  32      -0.569   3.485 -11.191  1.00  0.00           C
ATOM   1476  ND1 HIS B  32       0.625   4.092 -10.876  1.00  0.00           N
ATOM   1477  CD2 HIS B  32      -0.296   2.611 -12.188  1.00  0.00           C
ATOM   1478  CE1 HIS B  32       1.596   3.553 -11.598  1.00  0.00           C
ATOM   1479  NE2 HIS B  32       1.063   2.641 -12.394  1.00  0.00           N
ATOM   1480  N   THR B  33      -4.869   5.747 -11.304  1.00  0.00           N
ATOM   1481  CA  THR B  33      -6.267   5.839 -10.916  1.00  0.00           C
ATOM   1482  C   THR B  33      -7.100   5.270 -12.057  1.00  0.00           C
ATOM   1483  O   THR B  33      -7.020   5.757 -13.191  1.00  0.00           O
ATOM   1484  CB  THR B  33      -6.643   7.297 -10.637  1.00  0.00           C
ATOM   1485  OG1 THR B  33      -5.920   7.782  -9.507  1.00  0.00           O
ATOM   1486  CG2 THR B  33      -8.103   7.404 -10.319  1.00  0.00           C
ATOM   1487  N   ARG B  34      -7.874   4.248 -11.758  1.00  0.00           N
ATOM   1488  CA  ARG B  34      -8.696   3.604 -12.755  1.00  0.00           C
ATOM   1489  C   ARG B  34     -10.091   3.359 -12.225  1.00  0.00           C
ATOM   1490  O   ARG B  34     -10.327   3.354 -11.020  1.00  0.00           O
ATOM   1491  CB  ARG B  34      -8.126   2.278 -13.141  1.00  0.00           C
ATOM   1492  CG  ARG B  34      -6.768   2.477 -13.814  1.00  0.00           C
ATOM   1493  CD  ARG B  34      -6.177   1.161 -14.164  1.00  0.00           C
ATOM   1494  NE  ARG B  34      -4.839   1.322 -14.725  1.00  0.00           N
ATOM   1495  CZ  ARG B  34      -4.035   0.292 -14.983  1.00  0.00           C
ATOM   1496  NH1 ARG B  34      -4.457  -0.950 -14.751  1.00  0.00           N
ATOM   1497  NH2 ARG B  34      -2.832   0.502 -15.491  1.00  0.00           N
ATOM   1498  N   GLY B  35     -10.985   3.104 -13.161  1.00  0.00           N
ATOM   1499  CA  GLY B  35     -12.296   2.680 -12.721  1.00  0.00           C
ATOM   1500  C   GLY B  35     -12.997   3.773 -11.946  1.00  0.00           C
ATOM   1501  O   GLY B  35     -12.890   4.966 -12.220  1.00  0.00           O
ATOM   1502  N   GLU B  36     -13.794   3.318 -10.983  1.00  0.00           N
ATOM   1503  CA  GLU B  36     -14.598   4.218 -10.167  1.00  0.00           C
ATOM   1504  C   GLU B  36     -13.758   5.180  -9.362  1.00  0.00           C
ATOM   1505  O   GLU B  36     -14.255   6.244  -8.991  1.00  0.00           O
ATOM   1506  CB  GLU B  36     -15.486   3.425  -9.208  1.00  0.00           C
ATOM   1507  CG  GLU B  36     -16.562   2.631  -9.873  1.00  0.00           C
ATOM   1508  CD  GLU B  36     -17.712   3.495 -10.289  1.00  0.00           C
ATOM   1509  OE1 GLU B  36     -17.456   4.549 -10.909  1.00  0.00           O
ATOM   1510  OE2 GLU B  36     -18.866   3.131  -9.963  1.00  0.00           O
ATOM   1511  N   ALA B  37     -12.489   4.836  -9.073  1.00  0.00           N
ATOM   1512  CA  ALA B  37     -11.632   5.749  -8.342  1.00  0.00           C
ATOM   1513  C   ALA B  37     -11.495   7.071  -9.072  1.00  0.00           C
ATOM   1514  O   ALA B  37     -11.035   8.064  -8.511  1.00  0.00           O
ATOM   1515  CB  ALA B  37     -10.241   5.117  -8.132  1.00  0.00           C
ATOM   1516  N   ARG B  38     -11.727   7.066 -10.388  1.00  0.00           N
ATOM   1517  CA  ARG B  38     -11.612   8.279 -11.205  1.00  0.00           C
ATOM   1518  C   ARG B  38     -12.610   9.324 -10.740  1.00  0.00           C
ATOM   1519  O   ARG B  38     -12.322  10.505 -10.936  1.00  0.00           O
ATOM   1520  CB  ARG B  38     -11.809   7.948 -12.698  1.00  0.00           C
ATOM   1521  CG  ARG B  38     -10.642   7.120 -13.272  1.00  0.00           C
ATOM   1522  CD  ARG B  38     -10.993   6.363 -14.559  1.00  0.00           C
ATOM   1523  NE  ARG B  38     -11.415   7.229 -15.674  1.00  0.00           N
ATOM   1524  CZ  ARG B  38     -11.924   6.775 -16.806  1.00  0.00           C
ATOM   1525  NH1 ARG B  38     -12.040   5.512 -17.071  1.00  0.00           N
ATOM   1526  NH2 ARG B  38     -12.349   7.567 -17.735  1.00  0.00           N
ATOM   1527  N   LEU B  39     -13.659   8.949  -9.992  1.00  0.00           N
ATOM   1528  CA  LEU B  39     -14.613   9.902  -9.469  1.00  0.00           C
ATOM   1529  C   LEU B  39     -14.037  10.740  -8.347  1.00  0.00           C
ATOM   1530  O   LEU B  39     -14.653  11.755  -8.002  1.00  0.00           O
ATOM   1531  CB  LEU B  39     -15.881   9.181  -8.978  1.00  0.00           C
ATOM   1532  CG  LEU B  39     -16.629   8.455 -10.096  1.00  0.00           C
ATOM   1533  CD1 LEU B  39     -17.809   7.661  -9.540  1.00  0.00           C
ATOM   1534  CD2 LEU B  39     -17.084   9.500 -11.123  1.00  0.00           C
ATOM   1535  N   LYS B  40     -12.940  10.305  -7.707  1.00  0.00           N
ATOM   1536  CA  LYS B  40     -12.338  11.051  -6.609  1.00  0.00           C
ATOM   1537  C   LYS B  40     -11.005  11.691  -7.008  1.00  0.00           C
ATOM   1538  O   LYS B  40     -10.312  12.212  -6.144  1.00  0.00           O
ATOM   1539  CB  LYS B  40     -12.163  10.171  -5.367  1.00  0.00           C
ATOM   1540  CG  LYS B  40     -13.439   9.710  -4.761  1.00  0.00           C
ATOM   1541  CD  LYS B  40     -14.075  10.819  -3.935  1.00  0.00           C
ATOM   1542  CE  LYS B  40     -15.218  10.291  -3.058  1.00  0.00           C
ATOM   1543  NZ  LYS B  40     -15.728  11.372  -2.159  1.00  0.00           N
ATOM   1544  N   ARG B  41     -10.600  11.653  -8.282  1.00  0.00           N
ATOM   1545  CA  ARG B  41      -9.287  12.160  -8.720  1.00  0.00           C
ATOM   1546  C   ARG B  41      -9.153  13.683  -8.634  1.00  0.00           C
ATOM   1547  O   ARG B  41      -8.045  14.175  -8.443  1.00  0.00           O
ATOM   1548  CB  ARG B  41      -9.002  11.637 -10.126  1.00  0.00           C
ATOM   1549  CG  ARG B  41      -7.564  11.950 -10.568  1.00  0.00           C
ATOM   1550  CD  ARG B  41      -7.154  11.100 -11.767  1.00  0.00           C
ATOM   1551  NE  ARG B  41      -8.087  11.249 -12.895  1.00  0.00           N
ATOM   1552  CZ  ARG B  41      -7.955  10.671 -14.066  1.00  0.00           C
ATOM   1553  NH1 ARG B  41      -8.866  10.835 -14.977  1.00  0.00           N
ATOM   1554  NH2 ARG B  41      -6.938   9.920 -14.347  1.00  0.00           N
ATOM   1555  N   HIS B  42     -10.266  14.419  -8.634  1.00  0.00           N
ATOM   1556  CA  HIS B  42     -10.285  15.847  -8.300  1.00  0.00           C
ATOM   1557  C   HIS B  42      -9.756  16.134  -6.890  1.00  0.00           C
ATOM   1558  O   HIS B  42      -9.300  17.254  -6.663  1.00  0.00           O
ATOM   1559  CB  HIS B  42     -11.691  16.430  -8.473  1.00  0.00           C
ATOM   1560  CG  HIS B  42     -12.689  15.837  -7.519  1.00  0.00           C
ATOM   1561  ND1 HIS B  42     -13.297  14.599  -7.692  1.00  0.00           N
ATOM   1562  CD2 HIS B  42     -13.114  16.368  -6.338  1.00  0.00           C
ATOM   1563  CE1 HIS B  42     -14.108  14.440  -6.641  1.00  0.00           C
ATOM   1564  NE2 HIS B  42     -14.015  15.470  -5.822  1.00  0.00           N
ATOM   1565  N   LEU B  43      -9.710  15.165  -5.954  1.00  0.00           N
ATOM   1566  CA  LEU B  43      -9.076  15.406  -4.686  1.00  0.00           C
ATOM   1567  C   LEU B  43      -7.542  15.452  -4.731  1.00  0.00           C
ATOM   1568  O   LEU B  43      -6.912  15.898  -3.749  1.00  0.00           O
ATOM   1569  CB  LEU B  43      -9.510  14.354  -3.708  1.00  0.00           C
ATOM   1570  CG  LEU B  43     -11.053  14.408  -3.527  1.00  0.00           C
ATOM   1571  CD1 LEU B  43     -11.353  13.416  -2.434  1.00  0.00           C
ATOM   1572  CD2 LEU B  43     -11.620  15.823  -3.185  1.00  0.00           C
ATOM   1573  N   LEU B  44      -6.917  15.116  -5.859  1.00  0.00           N
ATOM   1574  CA  LEU B  44      -5.488  15.266  -6.014  1.00  0.00           C
ATOM   1575  C   LEU B  44      -5.121  16.659  -6.504  1.00  0.00           C
ATOM   1576  O   LEU B  44      -3.936  16.969  -6.631  1.00  0.00           O
ATOM   1577  CB  LEU B  44      -4.937  14.222  -6.956  1.00  0.00           C
ATOM   1578  CG  LEU B  44      -5.149  12.779  -6.539  1.00  0.00           C
ATOM   1579  CD1 LEU B  44      -4.476  11.851  -7.557  1.00  0.00           C
ATOM   1580  CD2 LEU B  44      -4.600  12.498  -5.170  1.00  0.00           C
ATOM   1581  N   PHE B  45      -6.121  17.487  -6.826  1.00  0.00           N
ATOM   1582  CA  PHE B  45      -5.953  18.858  -7.284  1.00  0.00           C
ATOM   1583  C   PHE B  45      -6.181  19.867  -6.160  1.00  0.00           C
ATOM   1584  O   PHE B  45      -6.935  19.637  -5.193  1.00  0.00           O
ATOM   1585  CB  PHE B  45      -6.891  19.158  -8.460  1.00  0.00           C
ATOM   1586  CG  PHE B  45      -6.537  18.469  -9.761  1.00  0.00           C
ATOM   1587  CD2 PHE B  45      -5.799  19.153 -10.746  1.00  0.00           C
ATOM   1588  CD1 PHE B  45      -6.992  17.164 -10.014  1.00  0.00           C
ATOM   1589  CE2 PHE B  45      -5.530  18.535 -11.979  1.00  0.00           C
ATOM   1590  CE1 PHE B  45      -6.754  16.559 -11.259  1.00  0.00           C
ATOM   1591  CZ  PHE B  45      -6.016  17.243 -12.242  1.00  0.00           C
ATOM   1592  N   THR B  46      -5.572  21.035  -6.323  1.00  0.00           N
ATOM   1593  CA  THR B  46      -5.939  22.182  -5.509  1.00  0.00           C
ATOM   1594  C   THR B  46      -7.389  22.592  -5.811  1.00  0.00           C
ATOM   1595  O   THR B  46      -7.924  22.245  -6.847  1.00  0.00           O
ATOM   1596  CB  THR B  46      -5.000  23.351  -5.754  1.00  0.00           C
ATOM   1597  OG1 THR B  46      -5.100  23.754  -7.104  1.00  0.00           O
ATOM   1598  CG2 THR B  46      -3.564  22.976  -5.504  1.00  0.00           C
ATOM   1599  N   GLU B  47      -7.985  23.394  -4.930  1.00  0.00           N
ATOM   1600  CA  GLU B  47      -9.385  23.795  -5.128  1.00  0.00           C
ATOM   1601  C   GLU B  47      -9.587  24.500  -6.470  1.00  0.00           C
ATOM   1602  O   GLU B  47     -10.602  24.295  -7.162  1.00  0.00           O
ATOM   1603  CB  GLU B  47      -9.816  24.700  -3.955  1.00  0.00           C
ATOM   1604  CG  GLU B  47      -9.724  23.995  -2.595  1.00  0.00           C
ATOM   1605  CD  GLU B  47      -9.954  24.921  -1.370  1.00  0.00           C
ATOM   1606  OE1 GLU B  47      -9.063  25.765  -1.067  1.00  0.00           O
ATOM   1607  OE2 GLU B  47     -11.023  24.774  -0.700  1.00  0.00           O
ATOM   1608  N   ASP B  48      -8.610  25.284  -6.874  1.00  0.00           N
ATOM   1609  CA  ASP B  48      -8.639  25.978  -8.158  1.00  0.00           C
ATOM   1610  C   ASP B  48      -7.771  25.315  -9.211  1.00  0.00           C
ATOM   1611  O   ASP B  48      -7.373  25.974 -10.185  1.00  0.00           O
ATOM   1612  CB  ASP B  48      -8.189  27.419  -7.979  1.00  0.00           C
ATOM   1613  CG  ASP B  48      -6.752  27.535  -7.442  1.00  0.00           C
ATOM   1614  OD1 ASP B  48      -6.144  26.524  -6.983  1.00  0.00           O
ATOM   1615  OD2 ASP B  48      -6.220  28.665  -7.483  1.00  0.00           O
ATOM   1616  N   GLY B  49      -7.445  24.036  -9.034  1.00  0.00           N
ATOM   1617  CA  GLY B  49      -6.679  23.265  -9.980  1.00  0.00           C
ATOM   1618  C   GLY B  49      -7.277  23.156 -11.365  1.00  0.00           C
ATOM   1619  O   GLY B  49      -8.490  23.173 -11.565  1.00  0.00           O
ATOM   1620  N   VAL B  50      -6.379  23.044 -12.337  1.00  0.00           N
ATOM   1621  CA  VAL B  50      -6.710  22.933 -13.754  1.00  0.00           C
ATOM   1622  C   VAL B  50      -6.203  21.596 -14.269  1.00  0.00           C
ATOM   1623  O   VAL B  50      -5.078  21.201 -13.973  1.00  0.00           O
ATOM   1624  CB  VAL B  50      -6.147  24.129 -14.541  1.00  0.00           C
ATOM   1625  CG1 VAL B  50      -6.489  24.044 -16.033  1.00  0.00           C
ATOM   1626  CG2 VAL B  50      -6.720  25.449 -13.998  1.00  0.00           C
ATOM   1627  N   GLY B  51      -7.032  20.899 -15.035  1.00  0.00           N
ATOM   1628  CA  GLY B  51      -6.686  19.650 -15.710  1.00  0.00           C
ATOM   1629  C   GLY B  51      -7.274  19.657 -17.113  1.00  0.00           C
ATOM   1630  O   GLY B  51      -8.380  20.158 -17.303  1.00  0.00           O
ATOM   1631  N   GLY B  52      -6.574  19.145 -18.120  1.00  0.00           N
ATOM   1632  CA  GLY B  52      -7.068  19.282 -19.489  1.00  0.00           C
ATOM   1633  C   GLY B  52      -6.184  18.691 -20.573  1.00  0.00           C
ATOM   1634  O   GLY B  52      -5.013  18.373 -20.361  1.00  0.00           O
ATOM   1635  N   LEU B  53      -6.770  18.583 -21.762  1.00  0.00           N
ATOM   1636  CA  LEU B  53      -6.087  18.201 -22.992  1.00  0.00           C
ATOM   1637  C   LEU B  53      -5.617  19.467 -23.714  1.00  0.00           C
ATOM   1638  O   LEU B  53      -6.428  20.329 -24.056  1.00  0.00           O
ATOM   1639  CB  LEU B  53      -7.056  17.363 -23.837  1.00  0.00           C
ATOM   1640  CG  LEU B  53      -6.520  17.008 -25.233  1.00  0.00           C
ATOM   1641  CD1 LEU B  53      -5.356  16.024 -25.195  1.00  0.00           C
ATOM   1642  CD2 LEU B  53      -7.649  16.377 -26.030  1.00  0.00           C
ATOM   1643  N   TRP B  54      -4.317  19.566 -23.981  1.00  0.00           N
ATOM   1644  CA  TRP B  54      -3.708  20.740 -24.612  1.00  0.00           C
ATOM   1645  C   TRP B  54      -3.592  20.651 -26.128  1.00  0.00           C
ATOM   1646  O   TRP B  54      -3.336  21.680 -26.787  1.00  0.00           O
ATOM   1647  CB  TRP B  54      -2.361  21.042 -23.959  1.00  0.00           C
ATOM   1648  CG  TRP B  54      -2.409  22.279 -23.060  1.00  0.00           C
ATOM   1649  CD1 TRP B  54      -1.757  23.469 -23.249  1.00  0.00           C
ATOM   1650  CD2 TRP B  54      -3.195  22.449 -21.865  1.00  0.00           C
ATOM   1651  NE1 TRP B  54      -2.052  24.358 -22.246  1.00  0.00           N
ATOM   1652  CE2 TRP B  54      -2.963  23.769 -21.411  1.00  0.00           C
ATOM   1653  CE3 TRP B  54      -4.077  21.639 -21.118  1.00  0.00           C
ATOM   1654  CZ2 TRP B  54      -3.590  24.268 -20.248  1.00  0.00           C
ATOM   1655  CZ3 TRP B  54      -4.701  22.128 -19.955  1.00  0.00           C
ATOM   1656  CH2 TRP B  54      -4.461  23.441 -19.521  1.00  0.00           C
ATOM   1657  N   THR B  55      -3.849  19.479 -26.710  1.00  0.00           N
ATOM   1658  CA  THR B  55      -3.707  19.178 -28.143  1.00  0.00           C
ATOM   1659  C   THR B  55      -5.038  18.712 -28.729  1.00  0.00           C
ATOM   1660  O   THR B  55      -5.531  17.637 -28.392  1.00  0.00           O
ATOM   1661  CB  THR B  55      -2.634  18.103 -28.346  1.00  0.00           C
ATOM   1662  OG1 THR B  55      -2.902  16.991 -27.517  1.00  0.00           O
ATOM   1663  CG2 THR B  55      -1.245  18.629 -27.988  1.00  0.00           C
ATOM   1664  N   THR B  56      -5.650  19.538 -29.576  1.00  0.00           N
ATOM   1665  CA  THR B  56      -7.021  19.362 -30.091  1.00  0.00           C
ATOM   1666  C   THR B  56      -7.093  19.734 -31.571  1.00  0.00           C
ATOM   1667  O   THR B  56      -6.197  20.409 -32.082  1.00  0.00           O
ATOM   1668  CB  THR B  56      -8.038  20.210 -29.294  1.00  0.00           C
ATOM   1669  OG1 THR B  56      -7.917  21.594 -29.569  1.00  0.00           O
ATOM   1670  CG2 THR B  56      -7.900  20.042 -27.781  1.00  0.00           C
ATOM   1671  N   ASP B  57      -8.186  19.381 -32.252  1.00  0.00           N
ATOM   1672  CA  ASP B  57      -8.435  19.835 -33.626  1.00  0.00           C
ATOM   1673  C   ASP B  57      -8.406  21.364 -33.757  1.00  0.00           C
ATOM   1674  O   ASP B  57      -7.775  21.891 -34.669  1.00  0.00           O
ATOM   1675  CB  ASP B  57      -9.779  19.303 -34.135  1.00  0.00           C
ATOM   1676  CG  ASP B  57     -10.968  19.737 -33.284  1.00  0.00           C
ATOM   1677  OD1 ASP B  57     -11.689  20.680 -33.674  1.00  0.00           O
ATOM   1678  OD2 ASP B  57     -11.145  19.177 -32.180  1.00  0.00           O
ATOM   1679  N   SER B  58      -9.001  22.083 -32.802  1.00  0.00           N
ATOM   1680  CA  SER B  58      -9.126  23.548 -32.837  1.00  0.00           C
ATOM   1681  C   SER B  58      -7.813  24.312 -32.632  1.00  0.00           C
ATOM   1682  O   SER B  58      -7.731  25.489 -32.978  1.00  0.00           O
ATOM   1683  CB  SER B  58     -10.160  23.988 -31.796  1.00  0.00           C
ATOM   1684  OG  SER B  58      -9.830  23.548 -30.480  1.00  0.00           O
ATOM   1685  N   GLY B  59      -6.817  23.677 -32.008  1.00  0.00           N
ATOM   1686  CA  GLY B  59      -5.593  24.348 -31.564  1.00  0.00           C
ATOM   1687  C   GLY B  59      -5.672  25.013 -30.198  1.00  0.00           C
ATOM   1688  O   GLY B  59      -4.647  25.507 -29.706  1.00  0.00           O
ATOM   1689  N   GLN B  60      -6.878  25.036 -29.566  1.00  0.00           N
ATOM   1690  CA  GLN B  60      -6.973  25.587 -28.238  1.00  0.00           C
ATOM   1691  C   GLN B  60      -7.112  24.460 -27.214  1.00  0.00           C
ATOM   1692  O   GLN B  60      -7.654  23.393 -27.545  1.00  0.00           O
ATOM   1693  CB  GLN B  60      -8.169  26.520 -28.134  1.00  0.00           C
ATOM   1694  CG  GLN B  60      -8.044  27.755 -28.973  1.00  0.00           C
ATOM   1695  CD  GLN B  60      -6.807  28.535 -28.604  1.00  0.00           C
ATOM   1696  OE1 GLN B  60      -6.490  28.700 -27.422  1.00  0.00           O
ATOM   1697  NE2 GLN B  60      -6.079  28.992 -29.605  1.00  0.00           N
ATOM   1698  N   PRO B  61      -6.550  24.615 -26.031  1.00  0.00           N
ATOM   1699  CA  PRO B  61      -6.717  23.608 -25.003  1.00  0.00           C
ATOM   1700  C   PRO B  61      -8.172  23.467 -24.565  1.00  0.00           C
ATOM   1701  O   PRO B  61      -8.977  24.394 -24.689  1.00  0.00           O
ATOM   1702  CB  PRO B  61      -5.871  24.074 -23.839  1.00  0.00           C
ATOM   1703  CG  PRO B  61      -4.945  25.073 -24.385  1.00  0.00           C
ATOM   1704  CD  PRO B  61      -5.654  25.697 -25.581  1.00  0.00           C
ATOM   1705  N   ILE B  62      -8.475  22.340 -23.931  1.00  0.00           N
ATOM   1706  CA  ILE B  62      -9.756  22.083 -23.278  1.00  0.00           C
ATOM   1707  C   ILE B  62      -9.456  21.860 -21.800  1.00  0.00           C
ATOM   1708  O   ILE B  62      -9.136  20.751 -21.367  1.00  0.00           O
ATOM   1709  CB  ILE B  62     -10.508  20.951 -24.004  1.00  0.00           C
ATOM   1710  CG1 ILE B  62     -10.795  21.416 -25.455  1.00  0.00           C
ATOM   1711  CG2 ILE B  62     -11.820  20.631 -23.267  1.00  0.00           C
ATOM   1712  CD1 ILE B  62     -11.262  20.318 -26.403  1.00  0.00           C
ATOM   1713  N   ALA B  63      -9.420  22.984 -21.081  1.00  0.00           N
ATOM   1714  CA  ALA B  63      -9.002  23.093 -19.695  1.00  0.00           C
ATOM   1715  C   ALA B  63     -10.223  23.102 -18.766  1.00  0.00           C
ATOM   1716  O   ALA B  63     -11.019  24.046 -18.740  1.00  0.00           O
ATOM   1717  CB  ALA B  63      -8.135  24.351 -19.555  1.00  0.00           C
ATOM   1718  N   ILE B  64     -10.328  22.057 -17.955  1.00  0.00           N
ATOM   1719  CA  ILE B  64     -11.307  21.920 -16.883  1.00  0.00           C
ATOM   1720  C   ILE B  64     -10.755  22.662 -15.656  1.00  0.00           C
ATOM   1721  O   ILE B  64      -9.634  22.378 -15.234  1.00  0.00           O
ATOM   1722  CB  ILE B  64     -11.555  20.423 -16.598  1.00  0.00           C
ATOM   1723  CG1 ILE B  64     -11.748  19.530 -17.851  1.00  0.00           C
ATOM   1724  CG2 ILE B  64     -12.754  20.287 -15.660  1.00  0.00           C
ATOM   1725  CD1 ILE B  64     -12.892  19.935 -18.791  1.00  0.00           C
ATOM   1726  N   ARG B  65     -11.487  23.658 -15.131  1.00  0.00           N
ATOM   1727  CA  ARG B  65     -11.002  24.568 -14.071  1.00  0.00           C
ATOM   1728  C   ARG B  65     -11.816  24.403 -12.799  1.00  0.00           C
ATOM   1729  O   ARG B  65     -13.017  24.691 -12.762  1.00  0.00           O
ATOM   1730  CB  ARG B  65     -11.010  26.048 -14.509  1.00  0.00           C
ATOM   1731  CG  ARG B  65     -10.247  26.255 -15.839  1.00  0.00           C
ATOM   1732  CD  ARG B  65     -10.419  27.687 -16.411  1.00  0.00           C
ATOM   1733  NE  ARG B  65      -9.689  27.820 -17.675  1.00  0.00           N
ATOM   1734  CZ  ARG B  65      -8.385  28.079 -17.768  1.00  0.00           C
ATOM   1735  NH1 ARG B  65      -7.649  28.260 -16.667  1.00  0.00           N
ATOM   1736  NH2 ARG B  65      -7.814  28.154 -18.973  1.00  0.00           N
ATOM   1737  N   GLY B  66     -11.119  24.078 -11.723  1.00  0.00           N
ATOM   1738  CA  GLY B  66     -11.694  23.979 -10.400  1.00  0.00           C
ATOM   1739  C   GLY B  66     -12.225  22.616 -10.055  1.00  0.00           C
ATOM   1740  O   GLY B  66     -12.614  21.859 -10.946  1.00  0.00           O
ATOM   1741  N   ARG B  67     -12.279  22.286  -8.761  1.00  0.00           N
ATOM   1742  CA  ARG B  67     -12.608  20.906  -8.388  1.00  0.00           C
ATOM   1743  C   ARG B  67     -14.015  20.491  -8.802  1.00  0.00           C
ATOM   1744  O   ARG B  67     -14.239  19.328  -9.142  1.00  0.00           O
ATOM   1745  CB  ARG B  67     -12.453  20.743  -6.890  1.00  0.00           C
ATOM   1746  CG  ARG B  67     -11.004  20.382  -6.521  1.00  0.00           C
ATOM   1747  CD  ARG B  67     -11.086  20.295  -5.031  1.00  0.00           C
ATOM   1748  NE  ARG B  67      -9.909  19.682  -4.551  1.00  0.00           N
ATOM   1749  CZ  ARG B  67      -9.566  19.709  -3.285  1.00  0.00           C
ATOM   1750  NH1 ARG B  67      -8.433  19.108  -2.912  1.00  0.00           N
ATOM   1751  NH2 ARG B  67     -10.410  20.324  -2.432  1.00  0.00           N
ATOM   1752  N   GLU B  68     -14.995  21.387  -8.720  1.00  0.00           N
ATOM   1753  CA  GLU B  68     -16.337  21.025  -9.155  1.00  0.00           C
ATOM   1754  C   GLU B  68     -16.341  20.591 -10.604  1.00  0.00           C
ATOM   1755  O   GLU B  68     -16.919  19.555 -10.955  1.00  0.00           O
ATOM   1756  CB  GLU B  68     -17.302  22.202  -8.958  1.00  0.00           C
ATOM   1757  CG  GLU B  68     -17.932  22.226  -7.625  1.00  0.00           C
ATOM   1758  CD  GLU B  68     -19.322  21.623  -7.691  1.00  0.00           C
ATOM   1759  OE1 GLU B  68     -19.568  20.893  -8.687  1.00  0.00           O
ATOM   1760  OE2 GLU B  68     -20.155  21.895  -6.784  1.00  0.00           O
ATOM   1761  N   LYS B  69     -15.744  21.395 -11.486  1.00  0.00           N
ATOM   1762  CA  LYS B  69     -15.672  21.010 -12.890  1.00  0.00           C
ATOM   1763  C   LYS B  69     -14.807  19.771 -13.150  1.00  0.00           C
ATOM   1764  O   LYS B  69     -15.144  18.952 -14.003  1.00  0.00           O
ATOM   1765  CB  LYS B  69     -15.327  22.191 -13.809  1.00  0.00           C
ATOM   1766  CG  LYS B  69     -16.397  23.301 -13.766  1.00  0.00           C
ATOM   1767  CD  LYS B  69     -16.217  24.313 -14.884  1.00  0.00           C
ATOM   1768  CE  LYS B  69     -17.539  25.088 -15.093  1.00  0.00           C
ATOM   1769  NZ  LYS B  69     -17.454  26.124 -16.166  1.00  0.00           N
ATOM   1770  N   LEU B  70     -13.712  19.592 -12.402  1.00  0.00           N
ATOM   1771  CA  LEU B  70     -12.858  18.393 -12.470  1.00  0.00           C
ATOM   1772  C   LEU B  70     -13.607  17.126 -12.018  1.00  0.00           C
ATOM   1773  O   LEU B  70     -13.384  16.050 -12.580  1.00  0.00           O
ATOM   1774  CB  LEU B  70     -11.592  18.606 -11.615  1.00  0.00           C
ATOM   1775  CG  LEU B  70     -10.599  19.665 -12.137  1.00  0.00           C
ATOM   1776  CD1 LEU B  70      -9.588  20.001 -11.041  1.00  0.00           C
ATOM   1777  CD2 LEU B  70      -9.806  19.172 -13.342  1.00  0.00           C
ATOM   1778  N   GLY B  71     -14.502  17.254 -11.035  1.00  0.00           N
ATOM   1779  CA  GLY B  71     -15.400  16.201 -10.570  1.00  0.00           C
ATOM   1780  C   GLY B  71     -16.449  15.839 -11.620  1.00  0.00           C
ATOM   1781  O   GLY B  71     -16.568  14.663 -11.966  1.00  0.00           O
ATOM   1782  N   GLU B  72     -17.083  16.834 -12.244  1.00  0.00           N
ATOM   1783  CA  GLU B  72     -18.084  16.620 -13.301  1.00  0.00           C
ATOM   1784  C   GLU B  72     -17.463  15.991 -14.562  1.00  0.00           C
ATOM   1785  O   GLU B  72     -18.021  15.059 -15.148  1.00  0.00           O
ATOM   1786  CB  GLU B  72     -18.781  17.916 -13.685  1.00  0.00           C
ATOM   1787  CG  GLU B  72     -19.391  18.565 -12.512  1.00  0.00           C
ATOM   1788  CD  GLU B  72     -20.071  19.887 -12.881  1.00  0.00           C
ATOM   1789  OE1 GLU B  72     -20.210  20.150 -14.104  1.00  0.00           O
ATOM   1790  OE2 GLU B  72     -20.470  20.648 -11.959  1.00  0.00           O
ATOM   1791  N   HIS B  73     -16.241  16.401 -14.930  1.00  0.00           N
ATOM   1792  CA  HIS B  73     -15.509  15.788 -16.044  1.00  0.00           C
ATOM   1793  C   HIS B  73     -15.146  14.328 -15.767  1.00  0.00           C
ATOM   1794  O   HIS B  73     -15.171  13.523 -16.693  1.00  0.00           O
ATOM   1795  CB  HIS B  73     -14.257  16.599 -16.401  1.00  0.00           C
ATOM   1796  CG  HIS B  73     -13.604  16.097 -17.670  1.00  0.00           C
ATOM   1797  CD2 HIS B  73     -14.061  16.348 -18.932  1.00  0.00           C
ATOM   1798  ND1 HIS B  73     -12.509  15.224 -17.749  1.00  0.00           N
ATOM   1799  NE2 HIS B  73     -13.245  15.652 -19.792  1.00  0.00           N
ATOM   1800  CE1 HIS B  73     -12.330  14.993 -19.063  1.00  0.00           C
ATOM   1801  N   ALA B  74     -14.918  13.932 -14.509  1.00  0.00           N
ATOM   1802  CA  ALA B  74     -14.725  12.522 -14.163  1.00  0.00           C
ATOM   1803  C   ALA B  74     -15.978  11.673 -14.414  1.00  0.00           C
ATOM   1804  O   ALA B  74     -15.858  10.545 -14.893  1.00  0.00           O
ATOM   1805  CB  ALA B  74     -14.294  12.396 -12.707  1.00  0.00           C
ATOM   1806  N   VAL B  75     -17.167  12.236 -14.173  1.00  0.00           N
ATOM   1807  CA  VAL B  75     -18.447  11.565 -14.449  1.00  0.00           C
ATOM   1808  C   VAL B  75     -18.582  11.295 -15.935  1.00  0.00           C
ATOM   1809  O   VAL B  75     -18.947  10.202 -16.363  1.00  0.00           O
ATOM   1810  CB  VAL B  75     -19.629  12.388 -13.923  1.00  0.00           C
ATOM   1811  CG1 VAL B  75     -20.909  11.743 -14.397  1.00  0.00           C
ATOM   1812  CG2 VAL B  75     -19.525  12.504 -12.388  1.00  0.00           C
ATOM   1813  N   TRP B  76     -18.322  12.315 -16.762  1.00  0.00           N
ATOM   1814  C   TRP B  76     -17.310  11.196 -18.731  1.00  0.00           C
ATOM   1815  O   TRP B  76     -17.590  10.319 -19.548  1.00  0.00           O
ATOM   1816  CA  TRP B  76     -18.371  12.182 -18.223  1.00  0.00           C
ATOM   1817  CB  TRP B  76     -18.180  13.563 -18.864  1.00  0.00           C
ATOM   1818  CG  TRP B  76     -17.984  13.507 -20.346  1.00  0.00           C
ATOM   1819  CD1 TRP B  76     -18.971  13.477 -21.268  1.00  0.00           C
ATOM   1820  CD2 TRP B  76     -16.738  13.312 -21.088  1.00  0.00           C
ATOM   1821  NE1 TRP B  76     -18.426  13.309 -22.524  1.00  0.00           N
ATOM   1822  CE2 TRP B  76     -17.060  13.140 -22.466  1.00  0.00           C
ATOM   1823  CE3 TRP B  76     -15.375  13.206 -20.727  1.00  0.00           C
ATOM   1824  CZ2 TRP B  76     -16.088  12.836 -23.431  1.00  0.00           C
ATOM   1825  CZ3 TRP B  76     -14.389  12.912 -21.690  1.00  0.00           C
ATOM   1826  CH2 TRP B  76     -14.747  12.720 -23.036  1.00  0.00           C
ATOM   1827  N   SER B  77     -16.104  11.293 -18.172  1.00  0.00           N
ATOM   1828  CA  SER B  77     -14.942  10.469 -18.497  1.00  0.00           C
ATOM   1829  C   SER B  77     -15.210   8.984 -18.249  1.00  0.00           C
ATOM   1830  O   SER B  77     -14.830   8.159 -19.078  1.00  0.00           O
ATOM   1831  CB  SER B  77     -13.780  11.003 -17.656  1.00  0.00           C
ATOM   1832  OG  SER B  77     -12.533  10.386 -17.886  1.00  0.00           O
ATOM   1833  N   LEU B  78     -15.960   8.632 -17.198  1.00  0.00           N
ATOM   1834  CA  LEU B  78     -16.388   7.253 -16.949  1.00  0.00           C
ATOM   1835  C   LEU B  78     -17.378   6.696 -17.969  1.00  0.00           C
ATOM   1836  O   LEU B  78     -17.420   5.476 -18.159  1.00  0.00           O
ATOM   1837  CB  LEU B  78     -16.980   7.129 -15.527  1.00  0.00           C
ATOM   1838  CG  LEU B  78     -15.990   6.923 -14.395  1.00  0.00           C
ATOM   1839  CD1 LEU B  78     -16.777   6.553 -13.132  1.00  0.00           C
ATOM   1840  CD2 LEU B  78     -15.015   5.827 -14.721  1.00  0.00           C
ATOM   1841  N   GLN B  79     -18.154   7.541 -18.646  1.00  0.00           N
ATOM   1842  CA  GLN B  79     -19.046   7.107 -19.695  1.00  0.00           C
ATOM   1843  C   GLN B  79     -18.326   7.032 -21.025  1.00  0.00           C
ATOM   1844  O   GLN B  79     -18.469   6.041 -21.755  1.00  0.00           O
ATOM   1845  CB  GLN B  79     -20.250   8.060 -19.828  1.00  0.00           C
ATOM   1846  CG  GLN B  79     -21.092   8.117 -18.593  1.00  0.00           C
ATOM   1847  CD  GLN B  79     -22.201   9.142 -18.729  1.00  0.00           C
ATOM   1848  NE2 GLN B  79     -22.715   9.394 -19.842  1.00  0.00           N
ATOM   1849  OE1 GLN B  79     -22.567   9.759 -17.602  1.00  0.00           O
ATOM   1850  N   CYS B  80     -17.581   8.078 -21.396  1.00  0.00           N
ATOM   1851  CA  CYS B  80     -17.017   8.221 -22.742  1.00  0.00           C
ATOM   1852  C   CYS B  80     -15.619   7.601 -22.911  1.00  0.00           C
ATOM   1853  O   CYS B  80     -15.221   7.314 -24.039  1.00  0.00           O
ATOM   1854  CB  CYS B  80     -17.075   9.699 -23.139  1.00  0.00           C
ATOM   1855  SG  CYS B  80     -18.816  10.182 -23.360  1.00  0.00           S
ATOM   1856  N   PHE B  81     -14.936   7.289 -21.806  1.00  0.00           N
ATOM   1857  CA  PHE B  81     -13.693   6.512 -21.745  1.00  0.00           C
ATOM   1858  C   PHE B  81     -13.775   5.457 -20.608  1.00  0.00           C
ATOM   1859  O   PHE B  81     -13.095   5.595 -19.588  1.00  0.00           O
ATOM   1860  CB  PHE B  81     -12.507   7.477 -21.562  1.00  0.00           C
ATOM   1861  CG  PHE B  81     -12.202   8.425 -22.707  1.00  0.00           C
ATOM   1862  CD2 PHE B  81     -12.181   9.816 -22.488  1.00  0.00           C
ATOM   1863  CD1 PHE B  81     -11.827   7.914 -23.963  1.00  0.00           C
ATOM   1864  CE2 PHE B  81     -11.753  10.689 -23.504  1.00  0.00           C
ATOM   1865  CE1 PHE B  81     -11.425   8.790 -24.985  1.00  0.00           C
ATOM   1866  CZ  PHE B  81     -11.368  10.175 -24.754  1.00  0.00           C
ATOM   1867  N   PRO B  82     -14.668   4.451 -20.691  1.00  0.00           N
ATOM   1868  CA  PRO B  82     -15.118   3.629 -19.555  1.00  0.00           C
ATOM   1869  C   PRO B  82     -14.063   2.687 -18.987  1.00  0.00           C
ATOM   1870  O   PRO B  82     -14.201   2.267 -17.829  1.00  0.00           O
ATOM   1871  CB  PRO B  82     -16.311   2.835 -20.116  1.00  0.00           C
ATOM   1872  CG  PRO B  82     -16.074   2.775 -21.588  1.00  0.00           C
ATOM   1873  CD  PRO B  82     -15.397   4.087 -21.889  1.00  0.00           C
ATOM   1874  N   ASP B  83     -13.058   2.296 -19.743  1.00  0.00           N
ATOM   1875  CA  ASP B  83     -12.077   1.337 -19.251  1.00  0.00           C
ATOM   1876  C   ASP B  83     -10.645   1.839 -19.442  1.00  0.00           C
ATOM   1877  O   ASP B  83      -9.717   1.039 -19.534  1.00  0.00           O
ATOM   1878  CB  ASP B  83     -12.260  -0.041 -19.895  1.00  0.00           C
ATOM   1879  CG  ASP B  83     -12.065  -0.026 -21.434  1.00  0.00           C
ATOM   1880  OD1 ASP B  83     -11.820   1.047 -22.020  1.00  0.00           O
ATOM   1881  OD2 ASP B  83     -12.213  -1.085 -22.081  1.00  0.00           O
ATOM   1882  N   TRP B  84     -10.484   3.163 -19.526  1.00  0.00           N
ATOM   1883  CA  TRP B  84      -9.222   3.796 -19.866  1.00  0.00           C
ATOM   1884  C   TRP B  84      -8.123   3.449 -18.874  1.00  0.00           C
ATOM   1885  O   TRP B  84      -8.266   3.649 -17.657  1.00  0.00           O
ATOM   1886  CB  TRP B  84      -9.390   5.310 -19.950  1.00  0.00           C
ATOM   1887  CG  TRP B  84      -8.197   6.034 -20.492  1.00  0.00           C
ATOM   1888  CD1 TRP B  84      -7.181   6.570 -19.775  1.00  0.00           C
ATOM   1889  CD2 TRP B  84      -7.839   6.233 -21.892  1.00  0.00           C
ATOM   1890  NE1 TRP B  84      -6.274   7.167 -20.630  1.00  0.00           N
ATOM   1891  CE2 TRP B  84      -6.637   6.995 -21.947  1.00  0.00           C
ATOM   1892  CE3 TRP B  84      -8.393   5.819 -23.121  1.00  0.00           C
ATOM   1893  CZ2 TRP B  84      -6.056   7.390 -23.157  1.00  0.00           C
ATOM   1894  CZ3 TRP B  84      -7.766   6.133 -24.341  1.00  0.00           C
ATOM   1895  CH2 TRP B  84      -6.613   6.937 -24.365  1.00  0.00           C
ATOM   1896  N   VAL B  85      -6.978   3.054 -19.410  1.00  0.00           N
ATOM   1897  CA  VAL B  85      -5.755   2.815 -18.653  1.00  0.00           C
ATOM   1898  C   VAL B  85      -4.616   3.599 -19.267  1.00  0.00           C
ATOM   1899  O   VAL B  85      -4.534   3.796 -20.479  1.00  0.00           O
ATOM   1900  CB  VAL B  85      -5.411   1.316 -18.555  1.00  0.00           C
ATOM   1901  CG1 VAL B  85      -6.499   0.601 -17.730  1.00  0.00           C
ATOM   1902  CG2 VAL B  85      -5.247   0.662 -19.938  1.00  0.00           C
ATOM   1903  N   TRP B  86      -3.687   3.978 -18.405  1.00  0.00           N
ATOM   1904  CA  TRP B  86      -2.384   4.445 -18.823  1.00  0.00           C
ATOM   1905  C   TRP B  86      -1.363   3.322 -18.653  1.00  0.00           C
ATOM   1906  O   TRP B  86      -1.389   2.565 -17.676  1.00  0.00           O
ATOM   1907  CB  TRP B  86      -2.016   5.649 -17.993  1.00  0.00           C
ATOM   1908  CG  TRP B  86      -2.944   6.817 -17.956  1.00  0.00           C
ATOM   1909  CD1 TRP B  86      -3.667   7.194 -16.884  1.00  0.00           C
ATOM   1910  CD2 TRP B  86      -3.267   7.773 -19.005  1.00  0.00           C
ATOM   1911  NE1 TRP B  86      -4.427   8.298 -17.193  1.00  0.00           N
ATOM   1912  CE2 TRP B  86      -4.218   8.705 -18.489  1.00  0.00           C
ATOM   1913  CE3 TRP B  86      -2.868   7.939 -20.344  1.00  0.00           C
ATOM   1914  CZ2 TRP B  86      -4.748   9.743 -19.266  1.00  0.00           C
ATOM   1915  CZ3 TRP B  86      -3.396   8.983 -21.121  1.00  0.00           C
ATOM   1916  CH2 TRP B  86      -4.328   9.887 -20.594  1.00  0.00           C
ATOM   1917  N   THR B  87      -0.461   3.187 -19.628  1.00  0.00           N
ATOM   1918  CA  THR B  87       0.494   2.100 -19.704  1.00  0.00           C
ATOM   1919  C   THR B  87       1.870   2.677 -20.040  1.00  0.00           C
ATOM   1920  O   THR B  87       2.011   3.857 -20.425  1.00  0.00           O
ATOM   1921  CB  THR B  87       0.130   1.032 -20.756  1.00  0.00           C
ATOM   1922  OG1 THR B  87       0.256   1.579 -22.054  1.00  0.00           O
ATOM   1923  CG2 THR B  87      -1.307   0.567 -20.650  1.00  0.00           C
ATOM   1924  N   ASP B  88       2.891   1.834 -19.872  1.00  0.00           N
ATOM   1925  CA  ASP B  88       4.272   2.234 -20.229  1.00  0.00           C
ATOM   1926  C   ASP B  88       4.667   3.559 -19.581  1.00  0.00           C
ATOM   1927  O   ASP B  88       5.240   4.472 -20.195  1.00  0.00           O
ATOM   1928  CB  ASP B  88       4.394   2.317 -21.749  1.00  0.00           C
ATOM   1929  CG  ASP B  88       3.959   1.009 -22.423  1.00  0.00           C
ATOM   1930  OD1 ASP B  88       4.785   0.056 -22.429  1.00  0.00           O
ATOM   1931  OD2 ASP B  88       2.797   0.915 -22.917  1.00  0.00           O
ATOM   1932  N   ILE B  89       4.334   3.709 -18.302  1.00  0.00           N
ATOM   1933  CA  ILE B  89       4.455   4.993 -17.613  1.00  0.00           C
ATOM   1934  C   ILE B  89       5.904   5.240 -17.205  1.00  0.00           C
ATOM   1935  O   ILE B  89       6.532   4.398 -16.532  1.00  0.00           O
ATOM   1936  CB  ILE B  89       3.549   4.973 -16.373  1.00  0.00           C
ATOM   1937  CG1 ILE B  89       2.095   4.906 -16.776  1.00  0.00           C
ATOM   1938  CG2 ILE B  89       3.814   6.212 -15.508  1.00  0.00           C
ATOM   1939  CD1 ILE B  89       1.221   4.440 -15.631  1.00  0.00           C
ATOM   1940  N   GLN B  90       6.434   6.405 -17.585  1.00  0.00           N
ATOM   1941  CA  GLN B  90       7.763   6.815 -17.185  1.00  0.00           C
ATOM   1942  C   GLN B  90       7.606   8.191 -16.568  1.00  0.00           C
ATOM   1943  O   GLN B  90       7.204   9.121 -17.244  1.00  0.00           O
ATOM   1944  CB  GLN B  90       8.738   6.868 -18.377  1.00  0.00           C
ATOM   1945  CG  GLN B  90       8.811   5.614 -19.182  1.00  0.00           C
ATOM   1946  CD  GLN B  90       9.768   5.840 -20.329  1.00  0.00           C
ATOM   1947  NE2 GLN B  90       9.415   6.421 -21.385  1.00  0.00           N
ATOM   1948  OE1 GLN B  90      11.017   5.495 -20.080  1.00  0.00           O
ATOM   1949  N   ILE B  91       7.903   8.324 -15.287  1.00  0.00           N
ATOM   1950  CA  ILE B  91       7.788   9.580 -14.574  1.00  0.00           C
ATOM   1951  C   ILE B  91       9.147  10.270 -14.512  1.00  0.00           C
ATOM   1952  O   ILE B  91      10.158   9.648 -14.118  1.00  0.00           O
ATOM   1953  CB  ILE B  91       7.239   9.321 -13.162  1.00  0.00           C
ATOM   1954  CG1 ILE B  91       5.831   8.778 -13.284  1.00  0.00           C
ATOM   1955  CG2 ILE B  91       7.274  10.635 -12.363  1.00  0.00           C
ATOM   1956  CD1 ILE B  91       5.319   8.338 -11.933  1.00  0.00           C
ATOM   1957  N   PHE B  92       9.179  11.540 -14.908  1.00  0.00           N
ATOM   1958  CA  PHE B  92      10.380  12.342 -14.880  1.00  0.00           C
ATOM   1959  C   PHE B  92      10.270  13.434 -13.832  1.00  0.00           C
ATOM   1960  O   PHE B  92       9.401  14.326 -13.955  1.00  0.00           O
ATOM   1961  CB  PHE B  92      10.606  12.964 -16.241  1.00  0.00           C
ATOM   1962  CG  PHE B  92      10.794  11.980 -17.334  1.00  0.00           C
ATOM   1963  CD2 PHE B  92       9.734  11.519 -18.095  1.00  0.00           C
ATOM   1964  CD1 PHE B  92      12.062  11.457 -17.529  1.00  0.00           C
ATOM   1965  CE2 PHE B  92       9.989  10.514 -19.116  1.00  0.00           C
ATOM   1966  CE1 PHE B  92      12.322  10.520 -18.488  1.00  0.00           C
ATOM   1967  CZ  PHE B  92      11.306  10.060 -19.283  1.00  0.00           C
ATOM   1968  N   GLU B  93      11.115  13.341 -12.815  1.00  0.00           N
ATOM   1969  CA  GLU B  93      11.305  14.466 -11.926  1.00  0.00           C
ATOM   1970  C   GLU B  93      12.114  15.506 -12.692  1.00  0.00           C
ATOM   1971  O   GLU B  93      12.720  15.191 -13.724  1.00  0.00           O
ATOM   1972  CB  GLU B  93      12.049  14.058 -10.652  1.00  0.00           C
ATOM   1973  CG  GLU B  93      11.414  12.916  -9.968  1.00  0.00           C
ATOM   1974  CD  GLU B  93      12.381  12.178  -8.995  1.00  0.00           C
ATOM   1975  OE1 GLU B  93      13.504  12.662  -8.728  1.00  0.00           O
ATOM   1976  OE2 GLU B  93      12.011  11.086  -8.535  1.00  0.00           O
ATOM   1977  N   THR B  94      12.085  16.739 -12.228  1.00  0.00           N
ATOM   1978  CA  THR B  94      12.840  17.824 -12.824  1.00  0.00           C
ATOM   1979  C   THR B  94      13.591  18.584 -11.759  1.00  0.00           C
ATOM   1980  O   THR B  94      13.423  18.328 -10.569  1.00  0.00           O
ATOM   1981  CB  THR B  94      11.975  18.780 -13.645  1.00  0.00           C
ATOM   1982  OG1 THR B  94      11.249  19.690 -12.854  1.00  0.00           O
ATOM   1983  CG2 THR B  94      10.997  18.033 -14.549  1.00  0.00           C
ATOM   1984  N   GLN B  95      14.357  19.595 -12.172  1.00  0.00           N
ATOM   1985  CA  GLN B  95      15.045  20.435 -11.217  1.00  0.00           C
ATOM   1986  C   GLN B  95      14.061  21.261 -10.382  1.00  0.00           C
ATOM   1987  O   GLN B  95      14.451  21.797  -9.340  1.00  0.00           O
ATOM   1988  CB  GLN B  95      16.041  21.353 -11.963  1.00  0.00           C
ATOM   1989  CG  GLN B  95      15.445  22.428 -12.815  1.00  0.00           C
ATOM   1990  CD  GLN B  95      15.196  22.032 -14.247  1.00  0.00           C
ATOM   1991  OE1 GLN B  95      14.914  20.905 -14.563  1.00  0.00           O
ATOM   1992  NE2 GLN B  95      15.375  22.999 -15.125  1.00  0.00           N
ATOM   1993  N   ASP B  96      12.810  21.375 -10.822  1.00  0.00           N
ATOM   1994  CA  ASP B  96      11.769  22.057 -10.050  1.00  0.00           C
ATOM   1995  C   ASP B  96      11.026  20.979  -9.283  1.00  0.00           C
ATOM   1996  O   ASP B  96      10.430  20.101  -9.908  1.00  0.00           O
ATOM   1997  CB  ASP B  96      10.856  22.789 -10.987  1.00  0.00           C
ATOM   1998  CG  ASP B  96       9.713  23.480 -10.320  1.00  0.00           C
ATOM   1999  OD1 ASP B  96       9.427  23.257  -9.115  1.00  0.00           O
ATOM   2000  OD2 ASP B  96       9.102  24.319 -11.023  1.00  0.00           O
ATOM   2001  N   PRO B  97      11.106  20.952  -7.949  1.00  0.00           N
ATOM   2002  CA  PRO B  97      10.477  19.852  -7.224  1.00  0.00           C
ATOM   2003  C   PRO B  97       8.992  19.809  -7.431  1.00  0.00           C
ATOM   2004  O   PRO B  97       8.390  18.793  -7.063  1.00  0.00           O
ATOM   2005  CB  PRO B  97      10.826  20.154  -5.770  1.00  0.00           C
ATOM   2006  CG  PRO B  97      11.059  21.594  -5.737  1.00  0.00           C
ATOM   2007  CD  PRO B  97      11.701  21.942  -7.039  1.00  0.00           C
ATOM   2008  N   ASN B  98       8.394  20.906  -7.919  1.00  0.00           N
ATOM   2009  CA  ASN B  98       6.952  21.016  -8.117  1.00  0.00           C
ATOM   2010  C   ASN B  98       6.567  20.863  -9.588  1.00  0.00           C
ATOM   2011  O   ASN B  98       5.423  21.151  -9.958  1.00  0.00           O
ATOM   2012  CB  ASN B  98       6.433  22.339  -7.583  1.00  0.00           C
ATOM   2013  CG  ASN B  98       6.519  22.400  -6.081  1.00  0.00           C
ATOM   2014  OD1 ASN B  98       5.992  21.534  -5.388  1.00  0.00           O
ATOM   2015  ND2 ASN B  98       7.230  23.395  -5.587  1.00  0.00           N
ATOM   2016  N   TRP B  99       7.444  20.319 -10.425  1.00  0.00           N
ATOM   2017  CA  TRP B  99       7.118  20.114 -11.818  1.00  0.00           C
ATOM   2018  C   TRP B  99       7.623  18.754 -12.277  1.00  0.00           C
ATOM   2019  O   TRP B  99       8.816  18.462 -12.152  1.00  0.00           O
ATOM   2020  CB  TRP B  99       7.763  21.206 -12.691  1.00  0.00           C
ATOM   2021  CG  TRP B  99       7.074  21.411 -14.046  1.00  0.00           C
ATOM   2022  CD1 TRP B  99       6.354  20.528 -14.793  1.00  0.00           C
ATOM   2023  CD2 TRP B  99       7.040  22.648 -14.755  1.00  0.00           C
ATOM   2024  NE1 TRP B  99       5.916  21.149 -15.947  1.00  0.00           N
ATOM   2025  CE2 TRP B  99       6.329  22.436 -15.943  1.00  0.00           C
ATOM   2026  CE3 TRP B  99       7.568  23.908 -14.504  1.00  0.00           C
ATOM   2027  CZ2 TRP B  99       6.096  23.443 -16.862  1.00  0.00           C
ATOM   2028  CZ3 TRP B  99       7.339  24.938 -15.429  1.00  0.00           C
ATOM   2029  CH2 TRP B  99       6.626  24.681 -16.608  1.00  0.00           C
ATOM   2030  N   PHE B 100       6.709  17.935 -12.755  1.00  0.00           N
ATOM   2031  CA  PHE B 100       6.959  16.602 -13.272  1.00  0.00           C
ATOM   2032  C   PHE B 100       6.415  16.491 -14.674  1.00  0.00           C
ATOM   2033  O   PHE B 100       5.456  17.112 -15.066  1.00  0.00           O
ATOM   2034  CB  PHE B 100       6.285  15.498 -12.402  1.00  0.00           C
ATOM   2035  CG  PHE B 100       6.884  15.322 -11.090  1.00  0.00           C
ATOM   2036  CD1 PHE B 100       6.748  16.296 -10.056  1.00  0.00           C
ATOM   2037  CD2 PHE B 100       7.576  14.177 -10.807  1.00  0.00           C
ATOM   2038  CE1 PHE B 100       7.354  16.099  -8.801  1.00  0.00           C
ATOM   2039  CE2 PHE B 100       8.155  14.013  -9.537  1.00  0.00           C
ATOM   2040  CZ  PHE B 100       8.055  14.990  -8.577  1.00  0.00           C
ATOM   2041  N   TRP B 101       7.067  15.638 -15.432  1.00  0.00           N
ATOM   2042  CA  TRP B 101       6.616  15.208 -16.740  1.00  0.00           C
ATOM   2043  C   TRP B 101       6.424  13.693 -16.741  1.00  0.00           C
ATOM   2044  O   TRP B 101       7.171  12.948 -16.089  1.00  0.00           O
ATOM   2045  CB  TRP B 101       7.550  15.620 -17.859  1.00  0.00           C
ATOM   2046  CG  TRP B 101       7.568  17.071 -18.079  1.00  0.00           C
ATOM   2047  CD1 TRP B 101       8.327  17.990 -17.430  1.00  0.00           C
ATOM   2048  CD2 TRP B 101       6.739  17.822 -19.003  1.00  0.00           C
ATOM   2049  NE1 TRP B 101       8.023  19.285 -17.891  1.00  0.00           N
ATOM   2050  CE2 TRP B 101       7.065  19.193 -18.854  1.00  0.00           C
ATOM   2051  CE3 TRP B 101       5.779  17.485 -19.972  1.00  0.00           C
ATOM   2052  CZ2 TRP B 101       6.474  20.185 -19.625  1.00  0.00           C
ATOM   2053  CZ3 TRP B 101       5.195  18.515 -20.729  1.00  0.00           C
ATOM   2054  CH2 TRP B 101       5.555  19.831 -20.553  1.00  0.00           C
ATOM   2055  N   VAL B 102       5.483  13.214 -17.536  1.00  0.00           N
ATOM   2056  CA  VAL B 102       5.224  11.765 -17.636  1.00  0.00           C
ATOM   2057  C   VAL B 102       5.070  11.425 -19.104  1.00  0.00           C
ATOM   2058  O   VAL B 102       4.330  12.109 -19.827  1.00  0.00           O
ATOM   2059  CB  VAL B 102       3.943  11.349 -16.907  1.00  0.00           C
ATOM   2060  CG1 VAL B 102       3.694   9.866 -17.046  1.00  0.00           C
ATOM   2061  CG2 VAL B 102       4.055  11.668 -15.406  1.00  0.00           C
ATOM   2062  N   GLU B 103       5.790  10.411 -19.565  1.00  0.00           N
ATOM   2063  CA  GLU B 103       5.592   9.848 -20.874  1.00  0.00           C
ATOM   2064  C   GLU B 103       4.891   8.505 -20.695  1.00  0.00           C
ATOM   2065  O   GLU B 103       5.263   7.723 -19.820  1.00  0.00           O
ATOM   2066  CB  GLU B 103       6.916   9.707 -21.651  1.00  0.00           C
ATOM   2067  CG  GLU B 103       6.722   9.149 -23.008  1.00  0.00           C
ATOM   2068  CD  GLU B 103       7.970   9.024 -23.884  1.00  0.00           C
ATOM   2069  OE1 GLU B 103       9.088   9.162 -23.364  1.00  0.00           O
ATOM   2070  OE2 GLU B 103       7.757   8.682 -25.093  1.00  0.00           O
ATOM   2071  N   CYS B 104       3.868   8.265 -21.496  1.00  0.00           N
ATOM   2072  CA  CYS B 104       3.113   7.022 -21.383  1.00  0.00           C
ATOM   2073  C   CYS B 104       2.285   6.776 -22.622  1.00  0.00           C
ATOM   2074  O   CYS B 104       2.335   7.543 -23.606  1.00  0.00           O
ATOM   2075  CB  CYS B 104       2.243   7.039 -20.137  1.00  0.00           C
ATOM   2076  SG  CYS B 104       0.858   8.272 -20.263  1.00  0.00           S
ATOM   2077  N   ARG B 105       1.665   5.590 -22.668  1.00  0.00           N
ATOM   2078  C   ARG B 105      -0.708   5.320 -22.868  1.00  0.00           C
ATOM   2079  O   ARG B 105      -0.753   5.106 -21.659  1.00  0.00           O
ATOM   2080  CA  ARG B 105       0.613   5.348 -23.629  1.00  0.00           C
ATOM   2081  CB  ARG B 105       0.879   4.077 -24.455  1.00  0.00           C
ATOM   2082  CG  ARG B 105       2.143   4.240 -25.247  1.00  0.00           C
ATOM   2083  CD  ARG B 105       2.338   3.082 -26.209  1.00  0.00           C
ATOM   2084  NE  ARG B 105       2.484   1.838 -25.457  1.00  0.00           N
ATOM   2085  CZ  ARG B 105       2.487   0.623 -26.009  1.00  0.00           C
ATOM   2086  NH1 ARG B 105       2.324   0.475 -27.322  1.00  0.00           N
ATOM   2087  NH2 ARG B 105       2.636  -0.451 -25.249  1.00  0.00           N
ATOM   2088  N   GLY B 106      -1.786   5.623 -23.568  1.00  0.00           N
ATOM   2089  CA  GLY B 106      -3.143   5.473 -23.071  1.00  0.00           C
ATOM   2090  C   GLY B 106      -3.937   4.609 -24.034  1.00  0.00           C
ATOM   2091  O   GLY B 106      -3.712   4.671 -25.250  1.00  0.00           O
ATOM   2092  N   GLU B 107      -4.829   3.787 -23.500  1.00  0.00           N
ATOM   2093  CA  GLU B 107      -5.796   3.056 -24.310  1.00  0.00           C
ATOM   2094  C   GLU B 107      -7.106   2.815 -23.581  1.00  0.00           C
ATOM   2095  O   GLU B 107      -7.169   2.784 -22.349  1.00  0.00           O
ATOM   2096  CB  GLU B 107      -5.223   1.739 -24.857  1.00  0.00           C
ATOM   2097  CG  GLU B 107      -4.864   0.712 -23.811  1.00  0.00           C
ATOM   2098  CD  GLU B 107      -4.335  -0.537 -24.475  1.00  0.00           C
ATOM   2099  OE1 GLU B 107      -5.163  -1.282 -25.057  1.00  0.00           O
ATOM   2100  OE2 GLU B 107      -3.087  -0.728 -24.478  1.00  0.00           O
ATOM   2101  N   GLY B 108      -8.142   2.631 -24.390  1.00  0.00           N
ATOM   2102  CA  GLY B 108      -9.447   2.183 -23.959  1.00  0.00           C
ATOM   2103  C   GLY B 108     -10.507   2.384 -25.005  1.00  0.00           C
ATOM   2104  O   GLY B 108     -10.300   3.031 -26.038  1.00  0.00           O
ATOM   2105  N   ALA B 109     -11.683   1.823 -24.748  1.00  0.00           N
ATOM   2106  CA  ALA B 109     -12.834   2.131 -25.576  1.00  0.00           C
ATOM   2107  C   ALA B 109     -13.096   3.629 -25.589  1.00  0.00           C
ATOM   2108  O   ALA B 109     -12.963   4.296 -24.561  1.00  0.00           O
ATOM   2109  CB  ALA B 109     -14.067   1.409 -25.042  1.00  0.00           C
ATOM   2110  N   ILE B 110     -13.577   4.134 -26.716  1.00  0.00           N
ATOM   2111  CA  ILE B 110     -13.982   5.531 -26.844  1.00  0.00           C
ATOM   2112  C   ILE B 110     -15.433   5.526 -27.277  1.00  0.00           C
ATOM   2113  O   ILE B 110     -15.807   4.904 -28.273  1.00  0.00           O
ATOM   2114  CB  ILE B 110     -13.053   6.329 -27.782  1.00  0.00           C
ATOM   2115  CG1 ILE B 110     -13.485   7.809 -27.842  1.00  0.00           C
ATOM   2116  CG2 ILE B 110     -12.969   5.690 -29.176  1.00  0.00           C
ATOM   2117  CD1 ILE B 110     -12.487   8.724 -28.567  1.00  0.00           C
ATOM   2118  N   VAL B 111     -16.268   6.163 -26.437  1.00  0.00           N
ATOM   2119  CA  VAL B 111     -17.705   6.178 -26.616  1.00  0.00           C
ATOM   2120  C   VAL B 111     -18.173   7.631 -26.647  1.00  0.00           C
ATOM   2121  O   VAL B 111     -18.739   8.121 -25.667  1.00  0.00           O
ATOM   2122  CB  VAL B 111     -18.411   5.412 -25.478  1.00  0.00           C
ATOM   2123  CG1 VAL B 111     -19.875   5.257 -25.787  1.00  0.00           C
ATOM   2124  CG2 VAL B 111     -17.721   4.074 -25.254  1.00  0.00           C
ATOM   2125  N   PHE B 112     -17.942   8.296 -27.680  1.00  0.00           N
ATOM   2126  CA  PHE B 112     -18.218   9.711 -27.867  1.00  0.00           C
ATOM   2127  C   PHE B 112     -19.620   9.903 -28.440  1.00  0.00           C
ATOM   2128  O   PHE B 112     -20.038   9.158 -29.324  1.00  0.00           O
ATOM   2129  CB  PHE B 112     -17.170  10.354 -28.788  1.00  0.00           C
ATOM   2130  CG  PHE B 112     -15.999  10.986 -28.063  1.00  0.00           C
ATOM   2131  CD2 PHE B 112     -15.488  12.223 -28.507  1.00  0.00           C
ATOM   2132  CD1 PHE B 112     -15.446  10.372 -26.922  1.00  0.00           C
ATOM   2133  CE2 PHE B 112     -14.439  12.844 -27.807  1.00  0.00           C
ATOM   2134  CE1 PHE B 112     -14.403  10.991 -26.224  1.00  0.00           C
ATOM   2135  CZ  PHE B 112     -13.903  12.225 -26.666  1.00  0.00           C
ATOM   2136  N   PRO B 113     -20.354  10.893 -27.965  1.00  0.00           N
ATOM   2137  CA  PRO B 113     -21.719  11.106 -28.448  1.00  0.00           C
ATOM   2138  C   PRO B 113     -21.762  11.303 -29.953  1.00  0.00           C
ATOM   2139  O   PRO B 113     -21.080  12.178 -30.479  1.00  0.00           O
ATOM   2140  CB  PRO B 113     -22.148  12.390 -27.717  1.00  0.00           C
ATOM   2141  CG  PRO B 113     -21.247  12.517 -26.498  1.00  0.00           C
ATOM   2142  CD  PRO B 113     -19.959  11.880 -26.971  1.00  0.00           C
ATOM   2143  N   GLY B 114     -22.583  10.516 -30.626  1.00  0.00           N
ATOM   2144  CA  GLY B 114     -22.813  10.724 -32.045  1.00  0.00           C
ATOM   2145  C   GLY B 114     -21.746  10.137 -32.940  1.00  0.00           C
ATOM   2146  O   GLY B 114     -21.805  10.341 -34.168  1.00  0.00           O
ATOM   2147  N   TYR B 115     -20.809   9.381 -32.363  1.00  0.00           N
ATOM   2148  CA  TYR B 115     -19.817   8.635 -33.121  1.00  0.00           C
ATOM   2149  C   TYR B 115     -19.962   7.148 -32.807  1.00  0.00           C
ATOM   2150  O   TYR B 115     -20.403   6.771 -31.720  1.00  0.00           O
ATOM   2151  CB  TYR B 115     -18.371   9.079 -32.809  1.00  0.00           C
ATOM   2152  CG  TYR B 115     -18.062  10.449 -33.266  1.00  0.00           C
ATOM   2153  CD1 TYR B 115     -18.295  11.545 -32.472  1.00  0.00           C
ATOM   2154  CD2 TYR B 115     -17.533  10.653 -34.519  1.00  0.00           C
ATOM   2155  CE1 TYR B 115     -18.040  12.829 -32.907  1.00  0.00           C
ATOM   2156  CE2 TYR B 115     -17.259  11.911 -34.985  1.00  0.00           C
ATOM   2157  CZ  TYR B 115     -17.443  13.018 -34.143  1.00  0.00           C
ATOM   2158  OH  TYR B 115     -17.174  14.269 -34.572  1.00  0.00           O
ATOM   2159  N   PRO B 116     -19.583   6.274 -33.725  1.00  0.00           N
ATOM   2160  CA  PRO B 116     -19.605   4.849 -33.391  1.00  0.00           C
ATOM   2161  C   PRO B 116     -18.643   4.554 -32.263  1.00  0.00           C
ATOM   2162  O   PRO B 116     -17.582   5.184 -32.151  1.00  0.00           O
ATOM   2163  CB  PRO B 116     -19.165   4.169 -34.693  1.00  0.00           C
ATOM   2164  CG  PRO B 116     -19.299   5.206 -35.714  1.00  0.00           C
ATOM   2165  CD  PRO B 116     -19.010   6.512 -35.048  1.00  0.00           C
ATOM   2166  N   ARG B 117     -18.981   3.552 -31.455  1.00  0.00           N
ATOM   2167  CA  ARG B 117     -18.040   3.096 -30.433  1.00  0.00           C
ATOM   2168  C   ARG B 117     -16.744   2.639 -31.098  1.00  0.00           C
ATOM   2169  O   ARG B 117     -16.756   1.927 -32.116  1.00  0.00           O
ATOM   2170  CB  ARG B 117     -18.650   1.958 -29.625  1.00  0.00           C
ATOM   2171  CG  ARG B 117     -17.845   1.560 -28.420  1.00  0.00           C
ATOM   2172  CD  ARG B 117     -18.388   0.293 -27.763  1.00  0.00           C
ATOM   2173  NE  ARG B 117     -17.684   0.049 -26.506  1.00  0.00           N
ATOM   2174  CZ  ARG B 117     -18.157   0.351 -25.301  1.00  0.00           C
ATOM   2175  NH1 ARG B 117     -19.377   0.878 -25.157  1.00  0.00           N
ATOM   2176  NH2 ARG B 117     -17.409   0.092 -24.232  1.00  0.00           N
ATOM   2177  N   GLY B 118     -15.606   3.043 -30.521  1.00  0.00           N
ATOM   2178  CA  GLY B 118     -14.317   2.740 -31.096  1.00  0.00           C
ATOM   2179  C   GLY B 118     -13.347   2.258 -30.036  1.00  0.00           C
ATOM   2180  O   GLY B 118     -13.672   2.132 -28.863  1.00  0.00           O
ATOM   2181  N   GLN B 119     -12.154   1.976 -30.492  1.00  0.00           N
ATOM   2182  CA  GLN B 119     -11.030   1.659 -29.639  1.00  0.00           C
ATOM   2183  C   GLN B 119      -9.996   2.735 -29.893  1.00  0.00           C
ATOM   2184  O   GLN B 119      -9.651   2.984 -31.043  1.00  0.00           O
ATOM   2185  CB  GLN B 119     -10.452   0.281 -29.983  1.00  0.00           C
ATOM   2186  CG  GLN B 119      -9.323  -0.142 -29.070  1.00  0.00           C
ATOM   2187  CD  GLN B 119      -9.716  -0.338 -27.593  1.00  0.00           C
ATOM   2188  NE2 GLN B 119     -10.861  -0.679 -27.249  1.00  0.00           N
ATOM   2189  OE1 GLN B 119      -8.735  -0.113 -26.712  1.00  0.00           O
ATOM   2190  N   TYR B 120      -9.536   3.397 -28.853  1.00  0.00           N
ATOM   2191  CA  TYR B 120      -8.621   4.516 -28.882  1.00  0.00           C
ATOM   2192  C   TYR B 120      -7.293   4.144 -28.249  1.00  0.00           C
ATOM   2193  O   TYR B 120      -7.278   3.646 -27.125  1.00  0.00           O
ATOM   2194  CB  TYR B 120      -9.275   5.764 -28.269  1.00  0.00           C
ATOM   2195  CG  TYR B 120      -8.415   7.019 -28.210  1.00  0.00           C
ATOM   2196  CD1 TYR B 120      -7.558   7.374 -29.272  1.00  0.00           C
ATOM   2197  CD2 TYR B 120      -8.493   7.855 -27.081  1.00  0.00           C
ATOM   2198  CE1 TYR B 120      -6.748   8.519 -29.173  1.00  0.00           C
ATOM   2199  CE2 TYR B 120      -7.706   9.017 -26.989  1.00  0.00           C
ATOM   2200  CZ  TYR B 120      -6.815   9.344 -28.030  1.00  0.00           C
ATOM   2201  OH  TYR B 120      -6.020  10.442 -27.938  1.00  0.00           O
ATOM   2202  N   ARG B 121      -6.172   4.358 -28.954  1.00  0.00           N
ATOM   2203  CA  ARG B 121      -4.841   4.138 -28.414  1.00  0.00           C
ATOM   2204  C   ARG B 121      -4.025   5.346 -28.805  1.00  0.00           C
ATOM   2205  O   ARG B 121      -4.096   5.779 -29.958  1.00  0.00           O
ATOM   2206  CB  ARG B 121      -4.157   2.904 -29.009  1.00  0.00           C
ATOM   2207  CG  ARG B 121      -4.851   1.621 -28.631  1.00  0.00           C
ATOM   2208  CD  ARG B 121      -4.177   0.391 -29.218  1.00  0.00           C
ATOM   2209  NE  ARG B 121      -4.165   0.414 -30.676  1.00  0.00           N
ATOM   2210  CZ  ARG B 121      -5.177   0.035 -31.464  1.00  0.00           C
ATOM   2211  NH1 ARG B 121      -6.332  -0.397 -30.943  1.00  0.00           N
ATOM   2212  NH2 ARG B 121      -5.031   0.083 -32.794  1.00  0.00           N
ATOM   2213  N   ASN B 122      -3.316   5.940 -27.853  1.00  0.00           N
ATOM   2214  CA  ASN B 122      -2.454   7.070 -28.162  1.00  0.00           C
ATOM   2215  C   ASN B 122      -1.236   7.152 -27.261  1.00  0.00           C
ATOM   2216  O   ASN B 122      -1.227   6.612 -26.157  1.00  0.00           O
ATOM   2217  CB  ASN B 122      -3.268   8.376 -28.227  1.00  0.00           C
ATOM   2218  CG  ASN B 122      -2.794   9.336 -29.299  1.00  0.00           C
ATOM   2219  OD1 ASN B 122      -1.731   9.181 -29.882  1.00  0.00           O
ATOM   2220  ND2 ASN B 122      -3.560  10.370 -29.555  1.00  0.00           N
ATOM   2221  N   HIS B 123      -0.195   7.823 -27.737  1.00  0.00           N
ATOM   2222  CA  HIS B 123       0.958   8.182 -26.954  1.00  0.00           C
ATOM   2223  C   HIS B 123       0.699   9.549 -26.326  1.00  0.00           C
ATOM   2224  O   HIS B 123       0.196  10.463 -26.977  1.00  0.00           O
ATOM   2225  CB  HIS B 123       2.180   8.231 -27.878  1.00  0.00           C
ATOM   2226  CG  HIS B 123       3.426   8.627 -27.188  1.00  0.00           C
ATOM   2227  ND1 HIS B 123       3.784   9.960 -27.061  1.00  0.00           N
ATOM   2228  CD2 HIS B 123       4.367   7.898 -26.552  1.00  0.00           C
ATOM   2229  CE1 HIS B 123       4.916  10.012 -26.361  1.00  0.00           C
ATOM   2230  NE2 HIS B 123       5.305   8.774 -26.084  1.00  0.00           N
ATOM   2231  N   PHE B 124       1.090   9.704 -25.060  1.00  0.00           N
ATOM   2232  CA  PHE B 124       0.816  10.907 -24.287  1.00  0.00           C
ATOM   2233  C   PHE B 124       2.060  11.406 -23.565  1.00  0.00           C
ATOM   2234  O   PHE B 124       2.891  10.623 -23.059  1.00  0.00           O
ATOM   2235  CB  PHE B 124      -0.291  10.649 -23.260  1.00  0.00           C
ATOM   2236  CG  PHE B 124      -1.668  10.454 -23.851  1.00  0.00           C
ATOM   2237  CD1 PHE B 124      -2.038   9.196 -24.359  1.00  0.00           C
ATOM   2238  CD2 PHE B 124      -2.606  11.503 -23.824  1.00  0.00           C
ATOM   2239  CE1 PHE B 124      -3.351   8.977 -24.805  1.00  0.00           C
ATOM   2240  CE2 PHE B 124      -3.911  11.292 -24.300  1.00  0.00           C
ATOM   2241  CZ  PHE B 124      -4.285  10.029 -24.789  1.00  0.00           C
ATOM   2242  N   LEU B 125       2.106  12.734 -23.428  1.00  0.00           N
ATOM   2243  CA  LEU B 125       2.987  13.386 -22.518  1.00  0.00           C
ATOM   2244  C   LEU B 125       2.093  14.151 -21.542  1.00  0.00           C
ATOM   2245  O   LEU B 125       1.148  14.816 -21.966  1.00  0.00           O
ATOM   2246  CB  LEU B 125       3.942  14.340 -23.220  1.00  0.00           C
ATOM   2247  CG  LEU B 125       4.796  13.629 -24.308  1.00  0.00           C
ATOM   2248  CD1 LEU B 125       5.591  14.651 -25.175  1.00  0.00           C
ATOM   2249  CD2 LEU B 125       5.633  12.704 -23.719  1.00  0.00           C
ATOM   2250  N   HIS B 126       2.399  14.091 -20.259  1.00  0.00           N
ATOM   2251  CA  HIS B 126       1.687  14.856 -19.258  1.00  0.00           C
ATOM   2252  C   HIS B 126       2.627  15.775 -18.530  1.00  0.00           C
ATOM   2253  O   HIS B 126       3.752  15.398 -18.188  1.00  0.00           O
ATOM   2254  CB  HIS B 126       1.100  13.967 -18.223  1.00  0.00           C
ATOM   2255  CG  HIS B 126       0.018  13.028 -18.715  1.00  0.00           C
ATOM   2256  ND1 HIS B 126      -1.359  13.192 -18.521  1.00  0.00           N
ATOM   2257  CD2 HIS B 126       0.228  11.875 -19.417  1.00  0.00           C
ATOM   2258  CE1 HIS B 126      -1.939  12.157 -19.153  1.00  0.00           C
ATOM   2259  NE2 HIS B 126      -1.014  11.342 -19.683  1.00  0.00           N
ATOM   2260  N   SER B 127       2.147  16.948 -18.219  1.00  0.00           N
ATOM   2261  CA  SER B 127       2.840  17.908 -17.389  1.00  0.00           C
ATOM   2262  C   SER B 127       2.052  18.071 -16.078  1.00  0.00           C
ATOM   2263  O   SER B 127       0.833  18.257 -16.130  1.00  0.00           O
ATOM   2264  CB  SER B 127       2.925  19.247 -18.090  1.00  0.00           C
ATOM   2265  OG  SER B 127       3.426  20.285 -17.331  1.00  0.00           O
ATOM   2266  N   PHE B 128       2.745  17.963 -14.956  1.00  0.00           N
ATOM   2267  CA  PHE B 128       2.126  18.158 -13.621  1.00  0.00           C
ATOM   2268  C   PHE B 128       2.866  19.243 -12.887  1.00  0.00           C
ATOM   2269  O   PHE B 128       4.063  19.101 -12.578  1.00  0.00           O
ATOM   2270  CB  PHE B 128       2.154  16.881 -12.763  1.00  0.00           C
ATOM   2271  CG  PHE B 128       1.347  15.755 -13.258  1.00  0.00           C
ATOM   2272  CD2 PHE B 128       0.014  15.605 -12.823  1.00  0.00           C
ATOM   2273  CD1 PHE B 128       1.865  14.865 -14.187  1.00  0.00           C
ATOM   2274  CE2 PHE B 128      -0.782  14.559 -13.320  1.00  0.00           C
ATOM   2275  CE1 PHE B 128       1.074  13.816 -14.696  1.00  0.00           C
ATOM   2276  CZ  PHE B 128      -0.251  13.663 -14.263  1.00  0.00           C
ATOM   2277  N   ARG B 129       2.151  20.285 -12.492  1.00  0.00           N
ATOM   2278  CA  ARG B 129       2.693  21.327 -11.663  1.00  0.00           C
ATOM   2279  C   ARG B 129       1.949  21.353 -10.344  1.00  0.00           C
ATOM   2280  O   ARG B 129       0.735  21.329 -10.352  1.00  0.00           O
ATOM   2281  CB  ARG B 129       2.619  22.703 -12.332  1.00  0.00           C
ATOM   2282  CG  ARG B 129       3.516  22.701 -13.603  1.00  0.00           C
ATOM   2283  CD  ARG B 129       3.575  24.092 -14.181  1.00  0.00           C
ATOM   2284  NE  ARG B 129       4.414  24.963 -13.365  1.00  0.00           N
ATOM   2285  CZ  ARG B 129       4.713  26.240 -13.624  1.00  0.00           C
ATOM   2286  NH1 ARG B 129       4.166  26.853 -14.674  1.00  0.00           N
ATOM   2287  NH2 ARG B 129       5.551  26.871 -12.816  1.00  0.00           N
ATOM   2288  N   PHE B 130       2.706  21.390  -9.257  1.00  0.00           N
ATOM   2289  CA  PHE B 130       2.191  21.281  -7.898  1.00  0.00           C
ATOM   2290  C   PHE B 130       2.220  22.588  -7.139  1.00  0.00           C
ATOM   2291  O   PHE B 130       3.110  23.427  -7.335  1.00  0.00           O
ATOM   2292  CB  PHE B 130       3.013  20.252  -7.132  1.00  0.00           C
ATOM   2293  CG  PHE B 130       2.713  18.846  -7.549  1.00  0.00           C
ATOM   2294  CD2 PHE B 130       1.829  18.088  -6.775  1.00  0.00           C
ATOM   2295  CD1 PHE B 130       3.290  18.276  -8.676  1.00  0.00           C
ATOM   2296  CE2 PHE B 130       1.497  16.807  -7.137  1.00  0.00           C
ATOM   2297  CE1 PHE B 130       2.928  16.913  -9.053  1.00  0.00           C
ATOM   2298  CZ  PHE B 130       2.044  16.221  -8.237  1.00  0.00           C
ATOM   2299  N   GLU B 131       1.292  22.691  -6.158  1.00  0.00           N
ATOM   2300  CA  GLU B 131       1.280  23.768  -5.168  1.00  0.00           C
ATOM   2301  C   GLU B 131       0.834  23.152  -3.848  1.00  0.00           C
ATOM   2302  O   GLU B 131      -0.231  22.551  -3.794  1.00  0.00           O
ATOM   2303  CB  GLU B 131       0.308  24.860  -5.578  1.00  0.00           C
ATOM   2304  CG  GLU B 131       0.164  26.031  -4.645  1.00  0.00           C
ATOM   2305  CD  GLU B 131      -0.912  26.944  -5.215  1.00  0.00           C
ATOM   2306  OE1 GLU B 131      -2.127  26.737  -4.913  1.00  0.00           O
ATOM   2307  OE2 GLU B 131      -0.536  27.791  -6.062  1.00  0.00           O
ATOM   2308  N   ASN B 132       1.659  23.284  -2.817  1.00  0.00           N
ATOM   2309  CA  ASN B 132       1.299  22.825  -1.484  1.00  0.00           C
ATOM   2310  C   ASN B 132       0.766  21.391  -1.500  1.00  0.00           C
ATOM   2311  O   ASN B 132      -0.253  21.060  -0.888  1.00  0.00           O
ATOM   2312  CB  ASN B 132       0.298  23.800  -0.853  1.00  0.00           C
ATOM   2313  CG  ASN B 132       0.042  23.532   0.605  1.00  0.00           C
ATOM   2314  OD1 ASN B 132       0.876  22.916   1.295  1.00  0.00           O
ATOM   2315  ND2 ASN B 132      -1.129  24.011   1.106  1.00  0.00           N
ATOM   2316  N   GLY B 133       1.478  20.504  -2.177  1.00  0.00           N
ATOM   2317  CA  GLY B 133       1.216  19.088  -2.032  1.00  0.00           C
ATOM   2318  C   GLY B 133       0.203  18.521  -2.990  1.00  0.00           C
ATOM   2319  O   GLY B 133      -0.036  17.300  -2.957  1.00  0.00           O
ATOM   2320  N   LEU B 134      -0.437  19.358  -3.807  1.00  0.00           N
ATOM   2321  CA  LEU B 134      -1.482  18.900  -4.699  1.00  0.00           C
ATOM   2322  C   LEU B 134      -1.281  19.489  -6.087  1.00  0.00           C
ATOM   2323  O   LEU B 134      -0.485  20.415  -6.290  1.00  0.00           O
ATOM   2324  CB  LEU B 134      -2.898  19.259  -4.189  1.00  0.00           C
ATOM   2325  CG  LEU B 134      -3.321  18.595  -2.914  1.00  0.00           C
ATOM   2326  CD1 LEU B 134      -4.655  19.274  -2.469  1.00  0.00           C
ATOM   2327  CD2 LEU B 134      -3.445  17.071  -3.041  1.00  0.00           C
ATOM   2328  N   ILE B 135      -1.994  18.941  -7.069  1.00  0.00           N
ATOM   2329  CA  ILE B 135      -1.794  19.342  -8.480  1.00  0.00           C
ATOM   2330  C   ILE B 135      -2.498  20.672  -8.725  1.00  0.00           C
ATOM   2331  O   ILE B 135      -3.709  20.798  -8.543  1.00  0.00           O
ATOM   2332  CB  ILE B 135      -2.343  18.288  -9.455  1.00  0.00           C
ATOM   2333  CG1 ILE B 135      -1.605  16.963  -9.238  1.00  0.00           C
ATOM   2334  CG2 ILE B 135      -2.179  18.748 -10.918  1.00  0.00           C
ATOM   2335  CD1 ILE B 135      -2.372  15.760  -9.810  1.00  0.00           C
ATOM   2336  N   LYS B 136      -1.738  21.689  -9.144  1.00  0.00           N
ATOM   2337  CA  LYS B 136      -2.270  22.965  -9.557  1.00  0.00           C
ATOM   2338  C   LYS B 136      -2.601  23.008 -11.048  1.00  0.00           C
ATOM   2339  O   LYS B 136      -3.568  23.640 -11.457  1.00  0.00           O
ATOM   2340  CB  LYS B 136      -1.263  24.044  -9.189  1.00  0.00           C
ATOM   2341  CG  LYS B 136      -1.565  25.476  -9.562  1.00  0.00           C
ATOM   2342  CD  LYS B 136      -2.553  26.121  -8.697  1.00  0.00           C
ATOM   2343  CE  LYS B 136      -2.546  27.653  -8.979  1.00  0.00           C
ATOM   2344  NZ  LYS B 136      -3.693  28.302  -8.299  1.00  0.00           N
ATOM   2345  N   GLU B 137      -1.785  22.357 -11.883  1.00  0.00           N
ATOM   2346  CA  GLU B 137      -2.045  22.305 -13.312  1.00  0.00           C
ATOM   2347  C   GLU B 137      -1.559  20.939 -13.815  1.00  0.00           C
ATOM   2348  O   GLU B 137      -0.357  20.642 -13.762  1.00  0.00           O
ATOM   2349  CB  GLU B 137      -1.338  23.450 -14.041  1.00  0.00           C
ATOM   2350  CG  GLU B 137      -1.565  23.455 -15.529  1.00  0.00           C
ATOM   2351  CD  GLU B 137      -0.555  24.399 -16.222  1.00  0.00           C
ATOM   2352  OE1 GLU B 137      -1.006  25.470 -16.678  1.00  0.00           O
ATOM   2353  OE2 GLU B 137       0.669  24.084 -16.288  1.00  0.00           O
ATOM   2354  N   GLN B 138      -2.500  20.150 -14.339  1.00  0.00           N
ATOM   2355  CA  GLN B 138      -2.269  19.003 -15.210  1.00  0.00           C
ATOM   2356  C   GLN B 138      -2.563  19.414 -16.655  1.00  0.00           C
ATOM   2357  O   GLN B 138      -3.608  19.996 -16.946  1.00  0.00           O
ATOM   2358  CB  GLN B 138      -3.120  17.797 -14.768  1.00  0.00           C
ATOM   2359  CG  GLN B 138      -2.906  16.527 -15.618  1.00  0.00           C
ATOM   2360  CD  GLN B 138      -3.853  16.337 -16.811  1.00  0.00           C
ATOM   2361  OE1 GLN B 138      -4.951  16.880 -16.897  1.00  0.00           O
ATOM   2362  NE2 GLN B 138      -3.488  15.466 -17.729  1.00  0.00           N
ATOM   2363  N   ARG B 139      -1.674  19.043 -17.572  1.00  0.00           N
ATOM   2364  CA  ARG B 139      -1.895  19.151 -19.019  1.00  0.00           C
ATOM   2365  C   ARG B 139      -1.494  17.837 -19.659  1.00  0.00           C
ATOM   2366  O   ARG B 139      -0.420  17.330 -19.338  1.00  0.00           O
ATOM   2367  CB  ARG B 139      -1.041  20.278 -19.620  1.00  0.00           C
ATOM   2368  CG  ARG B 139      -1.155  21.637 -18.969  1.00  0.00           C
ATOM   2369  CD  ARG B 139      -0.247  22.723 -19.571  1.00  0.00           C
ATOM   2370  NE  ARG B 139       1.128  22.396 -19.170  1.00  0.00           N
ATOM   2371  CZ  ARG B 139       2.208  22.843 -19.805  1.00  0.00           C
ATOM   2372  NH1 ARG B 139       2.088  23.651 -20.839  1.00  0.00           N
ATOM   2373  NH2 ARG B 139       3.385  22.425 -19.403  1.00  0.00           N
ATOM   2374  N   GLU B 140      -2.266  17.347 -20.618  1.00  0.00           N
ATOM   2375  CA  GLU B 140      -1.844  16.231 -21.470  1.00  0.00           C
ATOM   2376  C   GLU B 140      -1.763  16.611 -22.948  1.00  0.00           C
ATOM   2377  O   GLU B 140      -2.544  17.418 -23.453  1.00  0.00           O
ATOM   2378  CB  GLU B 140      -2.657  14.962 -21.192  1.00  0.00           C
ATOM   2379  CG  GLU B 140      -4.131  15.019 -21.593  1.00  0.00           C
ATOM   2380  CD  GLU B 140      -4.937  13.920 -20.897  1.00  0.00           C
ATOM   2381  OE1 GLU B 140      -4.983  13.896 -19.644  1.00  0.00           O
ATOM   2382  OE2 GLU B 140      -5.641  13.145 -21.582  1.00  0.00           O
ATOM   2383  N   PHE B 141      -0.778  16.018 -23.615  1.00  0.00           N
ATOM   2384  CA  PHE B 141      -0.371  16.283 -24.987  1.00  0.00           C
ATOM   2385  C   PHE B 141      -0.294  14.957 -25.728  1.00  0.00           C
ATOM   2386  O   PHE B 141       0.435  14.041 -25.335  1.00  0.00           O
ATOM   2387  CB  PHE B 141       1.014  16.936 -25.011  1.00  0.00           C
ATOM   2388  CG  PHE B 141       1.151  18.167 -24.219  1.00  0.00           C
ATOM   2389  CD1 PHE B 141       1.434  18.114 -22.861  1.00  0.00           C
ATOM   2390  CD2 PHE B 141       1.082  19.386 -24.818  1.00  0.00           C
ATOM   2391  CE1 PHE B 141       1.619  19.331 -22.188  1.00  0.00           C
ATOM   2392  CE2 PHE B 141       1.203  20.557 -24.120  1.00  0.00           C
ATOM   2393  CZ  PHE B 141       1.476  20.498 -22.794  1.00  0.00           C
ATOM   2394  N   MET B 142      -1.014  14.866 -26.830  1.00  0.00           N
ATOM   2395  CA  MET B 142      -1.003  13.719 -27.720  1.00  0.00           C
ATOM   2396  C   MET B 142      -1.083  14.201 -29.166  1.00  0.00           C
ATOM   2397  O   MET B 142      -1.054  15.396 -29.455  1.00  0.00           O
ATOM   2398  CB  MET B 142      -2.122  12.736 -27.318  1.00  0.00           C
ATOM   2399  CG  MET B 142      -3.554  13.289 -27.242  1.00  0.00           C
ATOM   2400  SD  MET B 142      -4.177  14.157 -28.710  1.00  0.00           S
ATOM   2401  CE  MET B 142      -5.962  13.997 -28.485  1.00  0.00           C
ATOM   2402  N   ASN B 143      -1.170  13.268 -30.097  1.00  0.00           N
ATOM   2403  CA  ASN B 143      -1.468  13.529 -31.496  1.00  0.00           C
ATOM   2404  C   ASN B 143      -2.983  13.370 -31.756  1.00  0.00           C
ATOM   2405  O   ASN B 143      -3.462  12.229 -31.733  1.00  0.00           O
ATOM   2406  CB  ASN B 143      -0.640  12.521 -32.308  1.00  0.00           C
ATOM   2407  CG  ASN B 143      -0.825  12.696 -33.778  1.00  0.00           C
ATOM   2408  OD1 ASN B 143      -1.547  13.561 -34.260  1.00  0.00           O
ATOM   2409  ND2 ASN B 143      -0.108  11.903 -34.541  1.00  0.00           N
ATOM   2410  N   PRO B 144      -3.741  14.441 -32.078  1.00  0.00           N
ATOM   2411  CA  PRO B 144      -5.181  14.332 -32.327  1.00  0.00           C
ATOM   2412  C   PRO B 144      -5.551  13.437 -33.514  1.00  0.00           C
ATOM   2413  O   PRO B 144      -6.636  12.856 -33.502  1.00  0.00           O
ATOM   2414  CB  PRO B 144      -5.683  15.764 -32.528  1.00  0.00           C
ATOM   2415  CG  PRO B 144      -4.681  16.582 -31.722  1.00  0.00           C
ATOM   2416  CD  PRO B 144      -3.372  15.847 -32.000  1.00  0.00           C
ATOM   2417  N   CYS B 145      -4.627  13.214 -34.460  1.00  0.00           N
ATOM   2418  CA  CYS B 145      -4.836  12.307 -35.590  1.00  0.00           C
ATOM   2419  C   CYS B 145      -5.206  10.893 -35.129  1.00  0.00           C
ATOM   2420  O   CYS B 145      -6.078  10.261 -35.720  1.00  0.00           O
ATOM   2421  CB  CYS B 145      -3.582  12.263 -36.476  1.00  0.00           C
ATOM   2422  SG  CYS B 145      -3.113  13.933 -37.013  1.00  0.00           S
ATOM   2423  N   GLU B 146      -4.650  10.408 -34.018  1.00  0.00           N
ATOM   2424  CA  GLU B 146      -5.018   9.071 -33.559  1.00  0.00           C
ATOM   2425  C   GLU B 146      -6.419   9.024 -32.920  1.00  0.00           C
ATOM   2426  O   GLU B 146      -7.114   8.012 -33.042  1.00  0.00           O
ATOM   2427  CB  GLU B 146      -4.017   8.510 -32.561  1.00  0.00           C
ATOM   2428  CG  GLU B 146      -2.632   8.324 -33.123  1.00  0.00           C
ATOM   2429  CD  GLU B 146      -2.695   7.491 -34.434  1.00  0.00           C
ATOM   2430  OE1 GLU B 146      -3.115   6.324 -34.381  1.00  0.00           O
ATOM   2431  OE2 GLU B 146      -2.423   8.027 -35.528  1.00  0.00           O
ATOM   2432  N   GLN B 147      -6.865  10.118 -32.278  1.00  0.00           N
ATOM   2433  CA  GLN B 147      -8.220  10.220 -31.718  1.00  0.00           C
ATOM   2434  C   GLN B 147      -9.256  10.380 -32.837  1.00  0.00           C
ATOM   2435  O   GLN B 147     -10.282   9.703 -32.793  1.00  0.00           O
ATOM   2436  CB  GLN B 147      -8.321  11.336 -30.653  1.00  0.00           C
ATOM   2437  CG  GLN B 147      -9.598  11.179 -29.792  1.00  0.00           C
ATOM   2438  CD  GLN B 147      -9.680  12.092 -28.558  1.00  0.00           C
ATOM   2439  OE1 GLN B 147      -8.696  12.518 -27.972  1.00  0.00           O
ATOM   2440  NE2 GLN B 147     -10.866  12.394 -28.070  1.00  0.00           N
ATOM   2441  N   PHE B 148      -8.931  11.102 -33.917  1.00  0.00           N
ATOM   2442  CA  PHE B 148      -9.736  11.129 -35.142  1.00  0.00           C
ATOM   2443  C   PHE B 148      -9.916   9.717 -35.720  1.00  0.00           C
ATOM   2444  O   PHE B 148     -11.055   9.312 -36.000  1.00  0.00           O
ATOM   2445  CB  PHE B 148      -9.086  12.042 -36.202  1.00  0.00           C
ATOM   2446  CG  PHE B 148      -8.770  13.482 -35.829  1.00  0.00           C
ATOM   2447  CD1 PHE B 148      -9.401  14.136 -34.751  1.00  0.00           C
ATOM   2448  CD2 PHE B 148      -7.810  14.178 -36.591  1.00  0.00           C
ATOM   2449  CE1 PHE B 148      -9.045  15.455 -34.423  1.00  0.00           C
ATOM   2450  CE2 PHE B 148      -7.450  15.495 -36.258  1.00  0.00           C
ATOM   2451  CZ  PHE B 148      -8.071  16.133 -35.174  1.00  0.00           C
ATOM   2452  N   ARG B 149      -8.833   8.955 -35.863  1.00  0.00           N
ATOM   2453  CA  ARG B 149      -8.955   7.610 -36.396  1.00  0.00           C
ATOM   2454  C   ARG B 149      -9.874   6.770 -35.533  1.00  0.00           C
ATOM   2455  O   ARG B 149     -10.668   6.002 -36.081  1.00  0.00           O
ATOM   2456  CB  ARG B 149      -7.586   6.958 -36.482  1.00  0.00           C
ATOM   2457  CG  ARG B 149      -6.836   7.424 -37.626  1.00  0.00           C
ATOM   2458  CD  ARG B 149      -5.527   6.628 -37.806  1.00  0.00           C
ATOM   2459  NE  ARG B 149      -4.957   7.114 -39.044  1.00  0.00           N
ATOM   2460  CZ  ARG B 149      -4.034   8.062 -39.124  1.00  0.00           C
ATOM   2461  NH1 ARG B 149      -3.509   8.596 -38.031  1.00  0.00           N
ATOM   2462  NH2 ARG B 149      -3.620   8.437 -40.345  1.00  0.00           N
ATOM   2463  N   SER B 150      -9.763   6.886 -34.208  1.00  0.00           N
ATOM   2464  CA  SER B 150     -10.593   6.059 -33.333  1.00  0.00           C
ATOM   2465  C   SER B 150     -12.066   6.373 -33.517  1.00  0.00           C
ATOM   2466  O   SER B 150     -12.932   5.538 -33.176  1.00  0.00           O
ATOM   2467  CB  SER B 150     -10.182   6.262 -31.877  1.00  0.00           C
ATOM   2468  OG  SER B 150     -10.601   7.467 -31.304  1.00  0.00           O
ATOM   2469  N   LEU B 151     -12.366   7.582 -33.933  1.00  0.00           N
ATOM   2470  CA  LEU B 151     -13.745   8.052 -34.100  1.00  0.00           C
ATOM   2471  C   LEU B 151     -14.255   7.865 -35.507  1.00  0.00           C
ATOM   2472  O   LEU B 151     -15.386   8.271 -35.823  1.00  0.00           O
ATOM   2473  CB  LEU B 151     -13.855   9.535 -33.733  1.00  0.00           C
ATOM   2474  CG  LEU B 151     -13.588   9.837 -32.255  1.00  0.00           C
ATOM   2475  CD1 LEU B 151     -13.500  11.344 -32.002  1.00  0.00           C
ATOM   2476  CD2 LEU B 151     -14.743   9.273 -31.455  1.00  0.00           C
ATOM   2477  N   GLY B 152     -13.430   7.316 -36.401  1.00  0.00           N
ATOM   2478  CA  GLY B 152     -13.873   7.159 -37.753  1.00  0.00           C
ATOM   2479  C   GLY B 152     -13.775   8.419 -38.582  1.00  0.00           C
ATOM   2480  O   GLY B 152     -14.305   8.443 -39.696  1.00  0.00           O
ATOM   2481  N   ILE B 153     -13.062   9.436 -38.100  1.00  0.00           N
ATOM   2482  CA  ILE B 153     -12.919  10.709 -38.786  1.00  0.00           C
ATOM   2483  C   ILE B 153     -11.728  10.613 -39.731  1.00  0.00           C
ATOM   2484  O   ILE B 153     -10.642  10.217 -39.306  1.00  0.00           O
ATOM   2485  CB  ILE B 153     -12.717  11.843 -37.758  1.00  0.00           C
ATOM   2486  CG1 ILE B 153     -13.962  11.981 -36.859  1.00  0.00           C
ATOM   2487  CG2 ILE B 153     -12.396  13.142 -38.423  1.00  0.00           C
ATOM   2488  CD1 ILE B 153     -13.729  12.889 -35.642  1.00  0.00           C
ATOM   2489  N   GLU B 154     -11.924  11.036 -40.968  1.00  0.00           N
ATOM   2490  CA  GLU B 154     -10.824  11.029 -41.936  1.00  0.00           C
ATOM   2491  C   GLU B 154      -9.704  11.993 -41.572  1.00  0.00           C
ATOM   2492  O   GLU B 154      -9.952  13.159 -41.285  1.00  0.00           O
ATOM   2493  CB  GLU B 154     -11.338  11.393 -43.317  1.00  0.00           C
ATOM   2494  CG  GLU B 154     -12.227  10.337 -43.940  1.00  0.00           C
ATOM   2495  CD  GLU B 154     -12.490  10.593 -45.443  1.00  0.00           C
ATOM   2496  OE1 GLU B 154     -13.516  10.086 -45.954  1.00  0.00           O
ATOM   2497  OE2 GLU B 154     -11.691  11.317 -46.108  1.00  0.00           O
ATOM   2498  N   VAL B 155      -8.475  11.507 -41.637  1.00  0.00           N
ATOM   2499  CA  VAL B 155      -7.288  12.284 -41.279  1.00  0.00           C
ATOM   2500  C   VAL B 155      -6.663  12.800 -42.567  1.00  0.00           C
ATOM   2501  O   VAL B 155      -6.429  12.013 -43.469  1.00  0.00           O
ATOM   2502  CB  VAL B 155      -6.274  11.462 -40.502  1.00  0.00           C
ATOM   2503  CG1 VAL B 155      -5.011  12.255 -40.134  1.00  0.00           C
ATOM   2504  CG2 VAL B 155      -6.870  10.973 -39.191  1.00  0.00           C
ATOM   2505  N   PRO B 156      -6.296  14.088 -42.656  1.00  0.00           N
ATOM   2506  CA  PRO B 156      -5.664  14.622 -43.846  1.00  0.00           C
ATOM   2507  C   PRO B 156      -4.259  14.074 -44.033  1.00  0.00           C
ATOM   2508  O   PRO B 156      -3.500  14.013 -43.072  1.00  0.00           O
ATOM   2509  CB  PRO B 156      -5.580  16.124 -43.639  1.00  0.00           C
ATOM   2510  CG  PRO B 156      -6.318  16.440 -42.359  1.00  0.00           C
ATOM   2511  CD  PRO B 156      -6.456  15.115 -41.648  1.00  0.00           C
ATOM   2512  N   GLU B 157      -3.845  13.863 -45.277  1.00  0.00           N
ATOM   2513  CA  GLU B 157      -2.460  13.516 -45.591  1.00  0.00           C
ATOM   2514  C   GLU B 157      -1.695  14.712 -46.176  1.00  0.00           C
ATOM   2515  O   GLU B 157      -2.062  15.265 -47.225  1.00  0.00           O
ATOM   2516  CB  GLU B 157      -2.439  12.281 -46.493  1.00  0.00           C
ATOM   2517  CG  GLU B 157      -1.010  11.793 -46.737  1.00  0.00           C
ATOM   2518  CD  GLU B 157      -1.041  10.436 -47.433  1.00  0.00           C
ATOM   2519  OE1 GLU B 157      -0.906   9.422 -46.706  1.00  0.00           O
ATOM   2520  OE2 GLU B 157      -1.215  10.448 -48.676  1.00  0.00           O
ATOM   2521  N   VAL B 158      -0.573  15.064 -45.537  1.00  0.00           N
ATOM   2522  CA  VAL B 158       0.445  15.942 -46.132  1.00  0.00           C
ATOM   2523  C   VAL B 158       1.136  15.172 -47.261  1.00  0.00           C
ATOM   2524  O   VAL B 158       1.752  14.137 -47.012  1.00  0.00           O
ATOM   2525  CB  VAL B 158       1.465  16.426 -45.079  1.00  0.00           C
ATOM   2526  CG1 VAL B 158       2.567  17.296 -45.703  1.00  0.00           C
ATOM   2527  CG2 VAL B 158       0.790  17.269 -43.989  1.00  0.00           C
ATOM   2528  N   ARG B 159       1.030  15.676 -48.495  1.00  0.00           N
ATOM   2529  CA  ARG B 159       1.610  15.093 -49.713  1.00  0.00           C
ATOM   2530  C   ARG B 159       3.128  15.091 -49.618  1.00  0.00           C
ATOM   2531  O   ARG B 159       3.746  16.160 -49.588  1.00  0.00           O
ATOM   2532  CB  ARG B 159       1.198  15.898 -50.956  1.00  0.00           C
ATOM   2533  CG  ARG B 159      -0.262  15.878 -51.234  1.00  0.00           C
ATOM   2534  CD  ARG B 159      -0.558  16.563 -52.522  1.00  0.00           C
ATOM   2535  NE  ARG B 159      -0.225  17.995 -52.513  1.00  0.00           N
ATOM   2536  CZ  ARG B 159      -1.077  18.955 -52.184  1.00  0.00           C
ATOM   2537  NH1 ARG B 159      -2.308  18.632 -51.798  1.00  0.00           N
ATOM   2538  NH2 ARG B 159      -0.707  20.232 -52.237  1.00  0.00           N
ATOM   2539  N   ARG B 160       3.727  13.902 -49.602  1.00  0.00           N
ATOM   2540  CA  ARG B 160       5.165  13.741 -49.372  1.00  0.00           C
ATOM   2541  C   ARG B 160       6.003  13.644 -50.633  1.00  0.00           C
ATOM   2542  O   ARG B 160       7.203  13.456 -50.479  1.00  0.00           O
ATOM   2543  CB  ARG B 160       5.448  12.533 -48.465  1.00  0.00           C
ATOM   2544  CG  ARG B 160       4.737  12.613 -47.116  1.00  0.00           C
ATOM   2545  CD  ARG B 160       5.388  11.631 -46.143  1.00  0.00           C
ATOM   2546  NE  ARG B 160       4.614  11.585 -44.905  1.00  0.00           N
ATOM   2547  CZ  ARG B 160       4.828  10.857 -43.838  1.00  0.00           C
ATOM   2548  NH1 ARG B 160       3.929  10.843 -42.900  1.00  0.00           N
ATOM   2549  NH2 ARG B 160       5.898  10.128 -43.678  1.00  0.00           N
ATOM   2550  O   ASP B 161       8.523  13.679 -53.648  1.00  0.00           O
ATOM   2551  N   ASP B 161       5.460  13.756 -51.851  1.00  0.00           N
ATOM   2552  CA  ASP B 161       6.207  13.355 -53.032  1.00  0.00           C
ATOM   2553  C   ASP B 161       7.470  14.179 -53.191  1.00  0.00           C
ATOM   2554  CB  ASP B 161       5.282  13.492 -54.248  1.00  0.00           C
ATOM   2555  CG  ASP B 161       3.893  12.854 -53.994  1.00  0.00           C
ATOM   2556  OD2 ASP B 161       3.769  11.665 -54.377  1.00  0.00           O
ATOM   2557  OD1 ASP B 161       2.959  13.494 -53.381  1.00  0.00           O
ATOM   2558  O   GLY B 162      10.445  17.058 -51.827  1.00  0.00           O
ATOM   2559  N   GLY B 162       7.373  15.447 -52.872  1.00  0.00           N
ATOM   2560  CA  GLY B 162       8.484  16.321 -52.946  1.00  0.00           C
ATOM   2561  C   GLY B 162       9.465  16.324 -51.774  1.00  0.00           C
ATOM   2562  O   LEU B 163      10.538  13.226 -49.879  1.00  0.00           O
ATOM   2563  N   LEU B 163       9.188  15.576 -50.703  1.00  0.00           N
ATOM   2564  CA  LEU B 163      10.006  15.524 -49.491  1.00  0.00           C
ATOM   2565  C   LEU B 163      10.983  14.337 -49.594  1.00  0.00           C
ATOM   2566  CB  LEU B 163       9.095  15.390 -48.251  1.00  0.00           C
ATOM   2567  CG  LEU B 163       8.059  16.516 -48.058  1.00  0.00           C
ATOM   2568  CD1 LEU B 163       7.118  16.186 -46.898  1.00  0.00           C
ATOM   2569  CD2 LEU B 163       8.722  17.854 -47.729  1.00  0.00           C
ATOM   2570  O   PRO B 164      12.630  12.698 -47.140  1.00  0.00           O
ATOM   2571  N   PRO B 164      12.290  14.508 -49.318  1.00  0.00           N
ATOM   2572  CA  PRO B 164      13.243  13.412 -49.370  1.00  0.00           C
ATOM   2573  C   PRO B 164      12.902  12.368 -48.305  1.00  0.00           C
ATOM   2574  CB  PRO B 164      14.630  14.033 -49.193  1.00  0.00           C
ATOM   2575  CG  PRO B 164      14.347  15.318 -48.422  1.00  0.00           C
ATOM   2576  CD  PRO B 164      12.952  15.723 -48.901  1.00  0.00           C
ATOM   2577  O   SER B 165      13.172   7.637 -48.151  1.00  0.00           O
ATOM   2578  N   SER B 165      12.891  11.119 -48.763  1.00  0.00           N
ATOM   2579  CA  SER B 165      12.522   9.893 -48.063  1.00  0.00           C
ATOM   2580  C   SER B 165      13.127   8.700 -48.802  1.00  0.00           C
ATOM   2581  OXT SER B 165      13.468   8.866 -49.993  1.00  0.00           O
ATOM   2582  CB  SER B 165      11.000   9.767 -48.045  1.00  0.00           C
ATOM   2583  OG  SER B 165      10.688   8.632 -47.267  1.00  0.00           O
TER    2584      SER B 165
HETATM 2585  O1  ****    1       7.600  18.692 -41.218  1.00  0.00           O
HETATM 2586  C2  ****    1       7.792  17.480 -41.170  1.00  0.00           C
HETATM 2587  C3  ****    1       6.849  16.578 -41.791  1.00  0.00           C
HETATM 2588  C4  ****    1       7.154  15.764 -42.873  1.00  0.00           C
HETATM 2589  C5  ****    1       8.403  15.668 -43.613  1.00  0.00           C
HETATM 2590  C6  ****    1       9.281  16.762 -43.661  1.00  0.00           C
HETATM 2591  C7  ****    1      10.485  16.681 -44.352  1.00  0.00           C
HETATM 2592  C8  ****    1      10.822  15.493 -45.004  1.00  0.00           C
HETATM 2593  O9  ****    1      11.997  15.350 -45.703  1.00  0.00           O
HETATM 2594  C10 ****    1       9.966  14.396 -44.968  1.00  0.00           C
HETATM 2595  C11 ****    1       8.764  14.484 -44.275  1.00  0.00           C
HETATM 2596  S12 ****    1       5.800  14.796 -43.359  1.00  0.00           S
HETATM 2597  C13 ****    1       4.800  15.478 -42.120  1.00  0.00           C
HETATM 2598  C14 ****    1       3.457  15.161 -41.876  1.00  0.00           C
HETATM 2599  C15 ****    1       2.820  15.786 -40.822  1.00  0.00           C
HETATM 2600  O16 ****    1       1.499  15.459 -40.600  1.00  0.00           O
HETATM 2601  C17 ****    1       3.502  16.717 -40.007  1.00  0.00           C
HETATM 2602  C18 ****    1       4.828  17.021 -40.264  1.00  0.00           C
HETATM 2603  C19 ****    1       5.499  16.410 -41.348  1.00  0.00           C
HETATM 2604  C20 ****    1       8.984  16.989 -40.470  1.00  0.00           C
HETATM 2605  C21 ****    1       9.496  15.700 -40.723  1.00  0.00           C
HETATM 2606  C22 ****    1      10.632  15.245 -40.062  1.00  0.00           C
HETATM 2607  C23 ****    1      11.251  16.079 -39.140  1.00  0.00           C
HETATM 2608  F24 ****    1      12.360  15.637 -38.496  1.00  0.00           F
HETATM 2609  C25 ****    1      10.771  17.351 -38.856  1.00  0.00           C
HETATM 2610  C26 ****    1       9.635  17.802 -39.521  1.00  0.00           C
HETATM 2611  C27 ****    1       0.566  16.239 -39.818  1.00  0.00           C
HETATM 2612  C28 ****    1      13.232  16.035 -45.395  1.00  0.00           C
CONECT    1    2
CONECT    2    1    3
CONECT    3    2    4
CONECT    4    3    5
CONECT    5    4    6
CONECT    6    5    7
CONECT    7    6
CONECT    8    9   10
CONECT    9    8
CONECT   10    8   11
CONECT   11   10
CONECT   12   13
CONECT   13   12
CONECT   14   15
CONECT   15   14   16   17
CONECT   16   15
CONECT   17   15   18
CONECT   18   17   19
CONECT   19   18
CONECT   20   21
CONECT   21   20   22
CONECT   22   21
CONECT   24   25   26
CONECT   25   24   28
CONECT   26   24   27   32
CONECT   27   26
CONECT   28   25   29
CONECT   29   28   31   30
CONECT   30   29
CONECT   31   29
CONECT 2585 2586
CONECT 2586 2585 2587 2604
CONECT 2587 2586 2588 2603
CONECT 2588 2587 2589 2596
CONECT 2589 2588 2590 2595
CONECT 2590 2589 2591
CONECT 2591 2590 2592
CONECT 2592 2591 2593 2594
CONECT 2593 2592 2612
CONECT 2594 2592 2595
CONECT 2595 2589 2594
CONECT 2596 2588 2597
CONECT 2597 2596 2598 2603
CONECT 2598 2597 2599
CONECT 2599 2598 2600 2601
CONECT 2600 2599 2611
CONECT 2601 2599 2602
CONECT 2602 2601 2603
CONECT 2603 2587 2597 2602
CONECT 2604 2586 2605 2610
CONECT 2605 2604 2606
CONECT 2606 2605 2607
CONECT 2607 2606 2608 2609
CONECT 2608 2607
CONECT 2609 2607 2610
CONECT 2610 2604 2609
CONECT 2611 2600
CONECT 2612 2593
END
