# Supplementary material for: From Bones to Bugs: Structure-Based Development of Raloxifene-Derived Pathoblockers That Inhibit Pyocyanin Production in Pseudomonas aeruginosa
Source: J Med Chem. 2025 Mar 29;68(7):7390–420. doi: 10.1021/acs.jmedchem.4c03065 (PMC11998002; doi:10.1021/acs.jmedchem.4c03065)
Supplement: Supplementary file 4 — jm4c03065_si_004.pdb [file jm4c03065_si_004.pdb]

SEQRES   1 A  156  THR SER GLU ASN ARG ALA GLN VAL ALA ALA ARG GLN HIS
SEQRES   2 A  156  ASN ARG LYS ILE VAL GLU GLN TYR MET HIS THR ARG GLY
SEQRES   3 A  156  GLU ALA ARG LEU LYS ARG HIS LEU LEU PHE THR GLU ASP
SEQRES   4 A  156  GLY VAL GLY GLY LEU TRP THR THR ASP SER GLY GLN PRO
SEQRES   5 A  156  ILE ALA ILE ARG GLY ARG GLU LYS LEU GLY GLU HIS ALA
SEQRES   6 A  156  VAL TRP SER LEU GLN CYS PHE PRO ASP TRP VAL TRP THR
SEQRES   7 A  156  ASP ILE GLN ILE PHE GLU THR GLN ASP PRO ASN TRP PHE
SEQRES   8 A  156  TRP VAL GLU CYS ARG GLY GLU GLY ALA ILE VAL PHE PRO
SEQRES   9 A  156  GLY TYR PRO ARG GLY GLN TYR ARG ASN HIS PHE LEU HIS
SEQRES  10 A  156  SER PHE ARG PHE GLU ASN GLY LEU ILE LYS GLU GLN ARG
SEQRES  11 A  156  GLU PHE MET ASN PRO CYS GLU GLN PHE ARG SER LEU GLY
SEQRES  12 A  156  ILE GLU VAL PRO GLU VAL ARG ARG ASP GLY LEU PRO SER
SEQRES   1 B  154  GLU ASN ARG ALA GLN VAL ALA ALA ARG GLN HIS ASN ARG
SEQRES   2 B  154  LYS ILE VAL GLU GLN TYR MET HIS THR ARG GLY GLU ALA
SEQRES   3 B  154  ARG LEU LYS ARG HIS LEU LEU PHE THR GLU ASP GLY VAL
SEQRES   4 B  154  GLY GLY LEU TRP THR THR ASP SER GLY GLN PRO ILE ALA
SEQRES   5 B  154  ILE ARG GLY ARG GLU LYS LEU GLY GLU HIS ALA VAL TRP
SEQRES   6 B  154  SER LEU GLN CYS PHE PRO ASP TRP VAL TRP THR ASP ILE
SEQRES   7 B  154  GLN ILE PHE GLU THR GLN ASP PRO ASN TRP PHE TRP VAL
SEQRES   8 B  154  GLU CYS ARG GLY GLU GLY ALA ILE VAL PHE PRO GLY TYR
SEQRES   9 B  154  PRO ARG GLY GLN TYR ARG ASN HIS PHE LEU HIS SER PHE
SEQRES  10 B  154  ARG PHE GLU ASN GLY LEU ILE LYS GLU GLN ARG GLU PHE
SEQRES  11 B  154  MET ASN PRO CYS GLU GLN PHE ARG SER LEU GLY ILE GLU
SEQRES  12 B  154  VAL PRO GLU VAL ARG ARG ASP GLY LEU PRO SER
HELIX    1   1 SER A   11  HIS A   32  1                                  22
HELIX    2   2 GLY A   35  LEU A   44  1                                  10
HELIX    3   3 ARG A   67  CYS A   80  1                                  14
HELIX    4   4 PRO A  144  PHE A  148  1                                   5
HELIX    5   5 ARG A  149  LEU A  151  1                                   3
HELIX    6   6 ASN B   13  MET B   31  1                                  19
HELIX    7   7 GLY B   35  LEU B   44  1                                  10
HELIX    8   8 ARG B   67  CYS B   80  1                                  14
HELIX    9   9 PRO B  144  GLU B  146  1                                   3
HELIX   10  10 ARG B  149  LEU B  151  1                                   3
SHEET    1   1 1 VAL A  50  LEU A  53  0
SHEET    2   2 1 ILE A  62  ARG A  65  0
SHEET    3   3 1 VAL A  85  THR A  87  0
SHEET    4   4 1 GLN A  90  PHE A  92  0
SHEET    5   5 1 TRP A  99  CYS A 104  0
SHEET    6   6 1 ARG A 105  GLU A 107  0
SHEET    7   7 1 GLY A 108  ILE A 110  0
SHEET    8   8 1 GLY A 118  GLU A 131  0
SHEET    9   9 1 LEU A 134  PHE A 141  0
SHEET   10  10 1 VAL B  50  LEU B  53  0
SHEET   11  11 1 ILE B  62  ARG B  65  0
SHEET   12  12 1 VAL B  85  THR B  87  0
SHEET   13  13 1 GLN B  90  PHE B  92  0
SHEET   14  14 1 TRP B  99  CYS B 104  0
SHEET   15  15 1 ARG B 105  GLU B 107  0
SHEET   16  16 1 GLY B 108  ILE B 110  0
SHEET   17  17 1 GLY B 118  GLU B 131  0
SHEET   18  18 1 LEU B 134  PHE B 141  0
ATOM      1  O   THR A  10      30.708  10.707  -6.484  1.00  0.00           O
ATOM      2  N   THR A  10      30.796  11.088  -3.702  1.00  0.00           N
ATOM      3  H1  THR A  10      29.974  11.642  -3.961  1.00  0.00           H
ATOM      4  H2  THR A  10      31.606  11.487  -4.154  1.00  0.00           H
ATOM      5  H3  THR A  10      30.856  11.023  -2.700  1.00  0.00           H
ATOM      6  CA  THR A  10      30.489   9.785  -4.285  1.00  0.00           C
ATOM      7  HA  THR A  10      31.005   9.018  -3.707  1.00  0.00           H
ATOM      8  C   THR A  10      30.961   9.757  -5.738  1.00  0.00           C
ATOM      9  CB  THR A  10      28.952   9.495  -4.234  1.00  0.00           C
ATOM     10  HB  THR A  10      28.477  10.260  -4.849  1.00  0.00           H
ATOM     11  CG2 THR A  10      28.576   8.119  -4.806  1.00  0.00           C
ATOM     12 HG22 THR A  10      29.041   7.338  -4.206  1.00  0.00           H
ATOM     13 HG23 THR A  10      27.493   8.000  -4.782  1.00  0.00           H
ATOM     14 HG21 THR A  10      28.927   8.046  -5.835  1.00  0.00           H
ATOM     15  OG1 THR A  10      28.503   9.544  -2.895  1.00  0.00           O
ATOM     16  HG1 THR A  10      27.554   9.400  -2.900  1.00  0.00           H
ATOM     17  N   SER A  11      31.652   8.678  -6.141  1.00  0.00           N
ATOM     18  H   SER A  11      31.847   7.935  -5.485  1.00  0.00           H
ATOM     19  CA  SER A  11      32.126   8.569  -7.525  1.00  0.00           C
ATOM     20  HA  SER A  11      32.692   9.470  -7.761  1.00  0.00           H
ATOM     21  C   SER A  11      30.969   8.496  -8.516  1.00  0.00           C
ATOM     22  O   SER A  11      31.044   9.072  -9.614  1.00  0.00           O
ATOM     23  CB  SER A  11      33.045   7.345  -7.667  1.00  0.00           C
ATOM     24  HB2 SER A  11      33.409   7.289  -8.693  1.00  0.00           H
ATOM     25  HB3 SER A  11      33.900   7.458  -7.000  1.00  0.00           H
ATOM     26  OG  SER A  11      32.374   6.141  -7.352  1.00  0.00           O
ATOM     27  HG  SER A  11      32.982   5.410  -7.479  1.00  0.00           H
ATOM     28  N   GLU A  12      29.906   7.764  -8.163  1.00  0.00           N
ATOM     29  H   GLU A  12      29.905   7.285  -7.274  1.00  0.00           H
ATOM     30  CA  GLU A  12      28.745   7.646  -9.045  1.00  0.00           C
ATOM     31  HA  GLU A  12      29.086   7.299 -10.020  1.00  0.00           H
ATOM     32  C   GLU A  12      28.068   8.995  -9.232  1.00  0.00           C
ATOM     33  O   GLU A  12      27.710   9.372 -10.358  1.00  0.00           O
ATOM     34  CB  GLU A  12      27.705   6.581  -8.442  1.00  0.00           C
ATOM     35  HB2 GLU A  12      27.312   6.969  -7.503  1.00  0.00           H
ATOM     36  HB3 GLU A  12      28.231   5.644  -8.258  1.00  0.00           H
ATOM     37  CG  GLU A  12      26.527   6.308  -9.395  1.00  0.00           C
ATOM     38  HG2 GLU A  12      25.970   7.234  -9.538  1.00  0.00           H
ATOM     39  HG3 GLU A  12      25.878   5.558  -8.944  1.00  0.00           H
ATOM     40  CD  GLU A  12      26.994   5.799 -10.761  1.00  0.00           C
ATOM     41  OE1 GLU A  12      27.421   4.662 -10.952  1.00  0.00           O
ATOM     42  OE2 GLU A  12      26.901   6.729 -11.755  1.00  0.00           O
ATOM     43  N   ASN A  13      27.904   9.755  -8.144  1.00  0.00           N
ATOM     44  CA  ASN A  13      27.252  11.056  -8.271  1.00  0.00           C
ATOM     45  C   ASN A  13      28.160  12.082  -8.950  1.00  0.00           C
ATOM     46  O   ASN A  13      27.666  12.948  -9.667  1.00  0.00           O
ATOM     47  CB  ASN A  13      26.780  11.566  -6.908  1.00  0.00           C
ATOM     48  CG  ASN A  13      25.330  11.232  -6.658  1.00  0.00           C
ATOM     49  ND2 ASN A  13      24.425  11.917  -7.162  1.00  0.00           N
ATOM     50 HD22 ASN A  13      24.655  12.733  -7.710  1.00  0.00           H
ATOM     51 HD21 ASN A  13      23.459  11.658  -7.024  1.00  0.00           H
ATOM     52  OD1 ASN A  13      25.092  10.144  -5.925  1.00  0.00           O
ATOM     53  H   ASN A  13      28.153   9.546  -7.348  1.00  0.00           H
ATOM     54  HA  ASN A  13      26.466  10.951  -8.829  1.00  0.00           H
ATOM     55  HB2 ASN A  13      27.311  11.152  -6.210  1.00  0.00           H
ATOM     56  HB3 ASN A  13      26.879  12.531  -6.876  1.00  0.00           H
ATOM     57  N   ARG A  14      29.477  12.037  -8.701  1.00  0.00           N
ATOM     58  H   ARG A  14      29.839  11.401  -8.005  1.00  0.00           H
ATOM     59  CA  ARG A  14      30.388  12.910  -9.439  1.00  0.00           C
ATOM     60  HA  ARG A  14      30.184  13.957  -9.213  1.00  0.00           H
ATOM     61  C   ARG A  14      30.182  12.729 -10.937  1.00  0.00           C
ATOM     62  O   ARG A  14      30.076  13.699 -11.702  1.00  0.00           O
ATOM     63  CB  ARG A  14      31.833  12.596  -9.008  1.00  0.00           C
ATOM     64  HB2 ARG A  14      31.904  12.677  -7.922  1.00  0.00           H
ATOM     65  HB3 ARG A  14      32.050  11.559  -9.271  1.00  0.00           H
ATOM     66  CG  ARG A  14      32.932  13.478  -9.630  1.00  0.00           C
ATOM     67  HG2 ARG A  14      33.891  13.026  -9.377  1.00  0.00           H
ATOM     68  HG3 ARG A  14      32.849  13.472 -10.718  1.00  0.00           H
ATOM     69  CD  ARG A  14      32.964  14.926  -9.114  1.00  0.00           C
ATOM     70  HD2 ARG A  14      32.887  14.923  -8.027  1.00  0.00           H
ATOM     71  HD3 ARG A  14      33.924  15.371  -9.380  1.00  0.00           H
ATOM     72  NE  ARG A  14      31.883  15.755  -9.668  1.00  0.00           N
ATOM     73  HE  ARG A  14      31.046  15.830  -9.108  1.00  0.00           H
ATOM     74  CZ  ARG A  14      31.890  16.357 -10.871  1.00  0.00           C
ATOM     75  NH1 ARG A  14      30.792  17.009 -11.276  1.00  0.00           N
ATOM     76 HH12 ARG A  14      29.978  17.046 -10.680  1.00  0.00           H
ATOM     77 HH11 ARG A  14      30.777  17.461 -12.179  1.00  0.00           H
ATOM     78  NH2 ARG A  14      32.961  16.314 -11.679  1.00  0.00           N
ATOM     79 HH21 ARG A  14      33.793  15.821 -11.388  1.00  0.00           H
ATOM     80 HH22 ARG A  14      32.934  16.772 -12.579  1.00  0.00           H
ATOM     81  N   ALA A  15      30.089  11.483 -11.381  1.00  0.00           N
ATOM     82  CA  ALA A  15      29.894  11.232 -12.798  1.00  0.00           C
ATOM     83  C   ALA A  15      28.513  11.674 -13.286  1.00  0.00           C
ATOM     84  O   ALA A  15      28.376  12.187 -14.399  1.00  0.00           O
ATOM     85  CB  ALA A  15      30.095   9.752 -13.117  1.00  0.00           C
ATOM     86  H   ALA A  15      30.135  10.777 -10.891  1.00  0.00           H
ATOM     87  HA  ALA A  15      30.557  11.734 -13.296  1.00  0.00           H
ATOM     88  HB1 ALA A  15      29.959   9.613 -14.067  1.00  0.00           H
ATOM     89  HB2 ALA A  15      30.998   9.496 -12.871  1.00  0.00           H
ATOM     90  HB3 ALA A  15      29.453   9.230 -12.611  1.00  0.00           H
ATOM     91  N   GLN A  16      27.473  11.460 -12.491  1.00  0.00           N
ATOM     92  CA  GLN A  16      26.148  11.869 -12.936  1.00  0.00           C
ATOM     93  C   GLN A  16      26.017  13.380 -13.013  1.00  0.00           C
ATOM     94  O   GLN A  16      25.440  13.902 -13.968  1.00  0.00           O
ATOM     95  CB  GLN A  16      25.087  11.302 -12.007  1.00  0.00           C
ATOM     96  CG  GLN A  16      24.987   9.816 -12.172  1.00  0.00           C
ATOM     97  CD  GLN A  16      23.836   9.246 -11.423  1.00  0.00           C
ATOM     98  OE1 GLN A  16      22.733   9.796 -11.431  1.00  0.00           O
ATOM     99  NE2 GLN A  16      24.076   8.128 -10.769  1.00  0.00           N
ATOM    100 HE22 GLN A  16      23.449   7.751 -10.317  1.00  0.00           H
ATOM    101 HE21 GLN A  16      24.860   7.776 -10.793  1.00  0.00           H
ATOM    102  H   GLN A  16      27.503  11.092 -11.714  1.00  0.00           H
ATOM    103  HA  GLN A  16      25.990  11.510 -13.823  1.00  0.00           H
ATOM    104  HB2 GLN A  16      25.327  11.493 -11.087  1.00  0.00           H
ATOM    105  HB3 GLN A  16      24.226  11.693 -12.222  1.00  0.00           H
ATOM    106  HG2 GLN A  16      24.868   9.608 -13.112  1.00  0.00           H
ATOM    107  HG3 GLN A  16      25.799   9.404 -11.838  1.00  0.00           H
ATOM    108  N   VAL A  17      26.556  14.089 -12.024  1.00  0.00           N
ATOM    109  CA  VAL A  17      26.497  15.539 -12.036  1.00  0.00           C
ATOM    110  C   VAL A  17      27.233  16.093 -13.242  1.00  0.00           C
ATOM    111  O   VAL A  17      26.745  17.008 -13.912  1.00  0.00           O
ATOM    112  CB  VAL A  17      27.089  16.112 -10.744  1.00  0.00           C
ATOM    113  CG1 VAL A  17      27.110  17.633 -10.831  1.00  0.00           C
ATOM    114  CG2 VAL A  17      26.276  15.662  -9.579  1.00  0.00           C
ATOM    115  H   VAL A  17      26.957  13.753 -11.341  1.00  0.00           H
ATOM    116  HA  VAL A  17      25.570  15.820 -12.094  1.00  0.00           H
ATOM    117  HB  VAL A  17      27.999  15.794 -10.631  1.00  0.00           H
ATOM    118 HG11 VAL A  17      27.485  17.991 -10.011  1.00  0.00           H
ATOM    119 HG12 VAL A  17      27.655  17.899 -11.588  1.00  0.00           H
ATOM    120 HG13 VAL A  17      26.202  17.955 -10.948  1.00  0.00           H
ATOM    121 HG21 VAL A  17      26.659  16.029  -8.767  1.00  0.00           H
ATOM    122 HG22 VAL A  17      25.366  15.978  -9.689  1.00  0.00           H
ATOM    123 HG23 VAL A  17      26.288  14.693  -9.542  1.00  0.00           H
ATOM    124  N   ALA A  18      28.454  15.586 -13.494  1.00  0.00           N
ATOM    125  CA  ALA A  18      29.212  16.068 -14.661  1.00  0.00           C
ATOM    126  C   ALA A  18      28.454  15.821 -15.945  1.00  0.00           C
ATOM    127  O   ALA A  18      28.433  16.686 -16.854  1.00  0.00           O
ATOM    128  CB  ALA A  18      30.554  15.370 -14.751  1.00  0.00           C
ATOM    129  H   ALA A  18      28.851  14.985 -13.024  1.00  0.00           H
ATOM    130  HA  ALA A  18      29.367  17.021 -14.574  1.00  0.00           H
ATOM    131  HB1 ALA A  18      31.032  15.704 -15.526  1.00  0.00           H
ATOM    132  HB2 ALA A  18      31.061  15.555 -13.944  1.00  0.00           H
ATOM    133  HB3 ALA A  18      30.408  14.415 -14.839  1.00  0.00           H
ATOM    134  N   ALA A  19      27.865  14.613 -16.070  1.00  0.00           N
ATOM    135  CA  ALA A  19      27.119  14.300 -17.288  1.00  0.00           C
ATOM    136  C   ALA A  19      25.977  15.288 -17.489  1.00  0.00           C
ATOM    137  O   ALA A  19      25.782  15.836 -18.569  1.00  0.00           O
ATOM    138  CB  ALA A  19      26.569  12.858 -17.286  1.00  0.00           C
ATOM    139  H   ALA A  19      27.886  13.985 -15.483  1.00  0.00           H
ATOM    140  HA  ALA A  19      27.717  14.384 -18.047  1.00  0.00           H
ATOM    141  HB1 ALA A  19      26.085  12.703 -18.112  1.00  0.00           H
ATOM    142  HB2 ALA A  19      27.312  12.237 -17.216  1.00  0.00           H
ATOM    143  HB3 ALA A  19      25.974  12.748 -16.528  1.00  0.00           H
ATOM    144  N   ARG A  20      25.193  15.533 -16.443  1.00  0.00           N
ATOM    145  CA  ARG A  20      24.040  16.391 -16.604  1.00  0.00           C
ATOM    146  C   ARG A  20      24.450  17.822 -16.999  1.00  0.00           C
ATOM    147  O   ARG A  20      23.812  18.447 -17.849  1.00  0.00           O
ATOM    148  CB  ARG A  20      23.231  16.350 -15.299  1.00  0.00           C
ATOM    149  CG  ARG A  20      21.911  17.009 -15.433  1.00  0.00           C
ATOM    150  CD  ARG A  20      21.053  17.002 -14.180  1.00  0.00           C
ATOM    151  NE  ARG A  20      20.453  15.722 -13.891  1.00  0.00           N
ATOM    152  CZ  ARG A  20      20.862  14.827 -13.023  1.00  0.00           C
ATOM    153  NH1 ARG A  20      21.949  15.046 -12.248  1.00  0.00           N
ATOM    154 HH12 ARG A  20      22.200  14.450 -11.682  1.00  0.00           H
ATOM    155 HH11 ARG A  20      22.395  15.777 -12.329  1.00  0.00           H
ATOM    156  NH2 ARG A  20      20.195  13.701 -12.875  1.00  0.00           N
ATOM    157 HH21 ARG A  20      19.499  13.546 -13.357  1.00  0.00           H
ATOM    158 HH22 ARG A  20      20.460  13.115 -12.304  1.00  0.00           H
ATOM    159  H   ARG A  20      25.307  15.220 -15.650  1.00  0.00           H
ATOM    160  HA  ARG A  20      23.480  16.036 -17.312  1.00  0.00           H
ATOM    161  HB2 ARG A  20      23.081  15.425 -15.048  1.00  0.00           H
ATOM    162  HB3 ARG A  20      23.727  16.808 -14.603  1.00  0.00           H
ATOM    163  HG2 ARG A  20      22.054  17.935 -15.683  1.00  0.00           H
ATOM    164  HG3 ARG A  20      21.411  16.558 -16.131  1.00  0.00           H
ATOM    165  HD2 ARG A  20      21.605  17.248 -13.422  1.00  0.00           H
ATOM    166  HD3 ARG A  20      20.337  17.647 -14.289  1.00  0.00           H
ATOM    167  HE  ARG A  20      19.745  15.523 -14.338  1.00  0.00           H
ATOM    168  N   GLN A  21      25.506  18.355 -16.403  1.00  0.00           N
ATOM    169  CA  GLN A  21      25.874  19.739 -16.719  1.00  0.00           C
ATOM    170  C   GLN A  21      26.384  19.872 -18.150  1.00  0.00           C
ATOM    171  O   GLN A  21      26.021  20.822 -18.864  1.00  0.00           O
ATOM    172  CB  GLN A  21      26.933  20.214 -15.756  1.00  0.00           C
ATOM    173  CG  GLN A  21      26.431  20.210 -14.321  1.00  0.00           C
ATOM    174  CD  GLN A  21      27.501  20.655 -13.347  1.00  0.00           C
ATOM    175  OE1 GLN A  21      28.674  20.303 -13.494  1.00  0.00           O
ATOM    176  NE2 GLN A  21      27.103  21.440 -12.348  1.00  0.00           N
ATOM    177 HE22 GLN A  21      27.673  21.720 -11.767  1.00  0.00           H
ATOM    178 HE21 GLN A  21      26.276  21.667 -12.283  1.00  0.00           H
ATOM    179  H   GLN A  21      26.013  17.959 -15.832  1.00  0.00           H
ATOM    180  HA  GLN A  21      25.095  20.308 -16.619  1.00  0.00           H
ATOM    181  HB2 GLN A  21      27.701  19.624 -15.810  1.00  0.00           H
ATOM    182  HB3 GLN A  21      27.189  21.121 -15.985  1.00  0.00           H
ATOM    183  HG2 GLN A  21      25.680  20.820 -14.245  1.00  0.00           H
ATOM    184  HG3 GLN A  21      26.157  19.311 -14.081  1.00  0.00           H
ATOM    185  N   HIS A  22      27.145  18.876 -18.612  1.00  0.00           N
ATOM    186  CA  HIS A  22      27.579  18.886 -20.002  1.00  0.00           C
ATOM    187  C   HIS A  22      26.396  18.729 -20.961  1.00  0.00           C
ATOM    188  O   HIS A  22      26.240  19.490 -21.952  1.00  0.00           O
ATOM    189  CB  HIS A  22      28.546  17.773 -20.252  1.00  0.00           C
ATOM    190  CG  HIS A  22      28.804  17.566 -21.720  1.00  0.00           C
ATOM    191  ND1 HIS A  22      29.709  18.298 -22.451  1.00  0.00           N
ATOM    192  CD2 HIS A  22      28.219  16.708 -22.582  1.00  0.00           C
ATOM    193  HD2 HIS A  22      27.569  16.075 -22.376  1.00  0.00           H
ATOM    194  CE1 HIS A  22      29.682  17.879 -23.707  1.00  0.00           C
ATOM    195  HE1 HIS A  22      30.209  18.205 -24.400  1.00  0.00           H
ATOM    196  NE2 HIS A  22      28.804  16.901 -23.801  1.00  0.00           N
ATOM    197  HE2 HIS A  22      28.604  16.478 -24.523  1.00  0.00           H
ATOM    198  H   HIS A  22      27.415  18.202 -18.151  1.00  0.00           H
ATOM    199  HA  HIS A  22      28.023  19.727 -20.196  1.00  0.00           H
ATOM    200  HB2 HIS A  22      29.391  17.983 -19.824  1.00  0.00           H
ATOM    201  HB3 HIS A  22      28.183  16.949 -19.890  1.00  0.00           H
ATOM    202  N   ASN A  23      25.554  17.724 -20.704  1.00  0.00           N
ATOM    203  CA  ASN A  23      24.421  17.477 -21.576  1.00  0.00           C
ATOM    204  C   ASN A  23      23.506  18.692 -21.677  1.00  0.00           C
ATOM    205  O   ASN A  23      22.981  18.994 -22.753  1.00  0.00           O
ATOM    206  CB  ASN A  23      23.640  16.250 -21.096  1.00  0.00           C
ATOM    207  CG  ASN A  23      24.450  14.955 -21.199  1.00  0.00           C
ATOM    208  OD1 ASN A  23      25.451  14.889 -21.910  1.00  0.00           O
ATOM    209  ND2 ASN A  23      23.986  13.900 -20.509  1.00  0.00           N
ATOM    210 HD22 ASN A  23      23.269  13.974 -20.041  1.00  0.00           H
ATOM    211 HD21 ASN A  23      24.407  13.151 -20.536  1.00  0.00           H
ATOM    212  H   ASN A  23      25.620  17.183 -20.039  1.00  0.00           H
ATOM    213  HA  ASN A  23      24.753  17.284 -22.467  1.00  0.00           H
ATOM    214  HB2 ASN A  23      23.393  16.376 -20.166  1.00  0.00           H
ATOM    215  HB3 ASN A  23      22.843  16.149 -21.640  1.00  0.00           H
ATOM    216  N   ARG A  24      23.274  19.391 -20.557  1.00  0.00           N
ATOM    217  CA  ARG A  24      22.421  20.571 -20.599  1.00  0.00           C
ATOM    218  C   ARG A  24      22.960  21.608 -21.578  1.00  0.00           C
ATOM    219  O   ARG A  24      22.188  22.292 -22.287  1.00  0.00           O
ATOM    220  CB  ARG A  24      22.293  21.152 -19.192  1.00  0.00           C
ATOM    221  CG  ARG A  24      21.316  22.289 -19.213  1.00  0.00           C
ATOM    222  CD  ARG A  24      21.229  23.094 -17.946  1.00  0.00           C
ATOM    223  NE  ARG A  24      20.241  24.138 -18.207  1.00  0.00           N
ATOM    224  CZ  ARG A  24      19.021  24.160 -17.720  1.00  0.00           C
ATOM    225  NH1 ARG A  24      18.594  23.198 -16.890  1.00  0.00           N
ATOM    226 HH12 ARG A  24      17.795  23.226 -16.574  1.00  0.00           H
ATOM    227 HH11 ARG A  24      19.115  22.544 -16.687  1.00  0.00           H
ATOM    228  NH2 ARG A  24      18.232  25.186 -18.040  1.00  0.00           N
ATOM    229 HH21 ARG A  24      18.519  25.800 -18.569  1.00  0.00           H
ATOM    230 HH22 ARG A  24      17.431  25.225 -17.730  1.00  0.00           H
ATOM    231  H   ARG A  24      23.593  19.203 -19.780  1.00  0.00           H
ATOM    232  HA  ARG A  24      21.535  20.310 -20.897  1.00  0.00           H
ATOM    233  HB2 ARG A  24      21.963  20.470 -18.585  1.00  0.00           H
ATOM    234  HB3 ARG A  24      23.154  21.487 -18.896  1.00  0.00           H
ATOM    235  HG2 ARG A  24      21.568  22.896 -19.926  1.00  0.00           H
ATOM    236  HG3 ARG A  24      20.432  21.931 -19.391  1.00  0.00           H
ATOM    237  HD2 ARG A  24      20.922  22.538 -17.212  1.00  0.00           H
ATOM    238  HD3 ARG A  24      22.085  23.504 -17.746  1.00  0.00           H
ATOM    239  HE  ARG A  24      20.476  24.788 -18.719  1.00  0.00           H
ATOM    240  N   LYS A  25      24.299  21.747 -21.630  1.00  0.00           N
ATOM    241  CA  LYS A  25      24.914  22.716 -22.523  1.00  0.00           C
ATOM    242  C   LYS A  25      24.655  22.331 -23.978  1.00  0.00           C
ATOM    243  O   LYS A  25      24.375  23.202 -24.812  1.00  0.00           O
ATOM    244  CB  LYS A  25      26.418  22.809 -22.283  1.00  0.00           C
ATOM    245  CG  LYS A  25      26.840  23.353 -20.912  1.00  0.00           C
ATOM    246  CD  LYS A  25      28.363  23.323 -20.745  1.00  0.00           C
ATOM    247  CE  LYS A  25      28.749  23.653 -19.307  1.00  0.00           C
ATOM    248  NZ  LYS A  25      30.247  23.757 -19.198  1.00  0.00           N
ATOM    249  HZ3 LYS A  25      30.547  24.399 -19.736  1.00  0.00           H
ATOM    250  HZ1 LYS A  25      30.478  23.950 -18.361  1.00  0.00           H
ATOM    251  HZ2 LYS A  25      30.623  22.984 -19.431  1.00  0.00           H
ATOM    252  H   LYS A  25      24.857  21.292 -21.159  1.00  0.00           H
ATOM    253  HA  LYS A  25      24.526  23.591 -22.364  1.00  0.00           H
ATOM    254  HB2 LYS A  25      26.798  21.920 -22.371  1.00  0.00           H
ATOM    255  HB3 LYS A  25      26.801  23.392 -22.957  1.00  0.00           H
ATOM    256  HG2 LYS A  25      26.543  24.273 -20.827  1.00  0.00           H
ATOM    257  HG3 LYS A  25      26.446  22.807 -20.214  1.00  0.00           H
ATOM    258  HD2 LYS A  25      28.694  22.435 -20.956  1.00  0.00           H
ATOM    259  HD3 LYS A  25      28.766  23.982 -21.331  1.00  0.00           H
ATOM    260  HE2 LYS A  25      28.360  24.505 -19.052  1.00  0.00           H
ATOM    261  HE3 LYS A  25      28.443  22.947 -18.716  1.00  0.00           H
ATOM    262  N   ILE A  26      24.684  21.024 -24.273  1.00  0.00           N
ATOM    263  CA  ILE A  26      24.365  20.559 -25.618  1.00  0.00           C
ATOM    264  C   ILE A  26      22.904  20.848 -25.944  1.00  0.00           C
ATOM    265  O   ILE A  26      22.566  21.272 -27.061  1.00  0.00           O
ATOM    266  CB  ILE A  26      24.675  19.056 -25.777  1.00  0.00           C
ATOM    267  CG1 ILE A  26      26.144  18.730 -25.542  1.00  0.00           C
ATOM    268  CG2 ILE A  26      24.257  18.578 -27.154  1.00  0.00           C
ATOM    269  CD1 ILE A  26      27.110  19.320 -26.505  1.00  0.00           C
ATOM    270  H   ILE A  26      24.884  20.399 -23.716  1.00  0.00           H
ATOM    271  HA  ILE A  26      24.913  21.044 -26.255  1.00  0.00           H
ATOM    272  HB  ILE A  26      24.152  18.571 -25.120  1.00  0.00           H
ATOM    273 HG12 ILE A  26      26.388  19.047 -24.658  1.00  0.00           H
ATOM    274 HG13 ILE A  26      26.252  17.767 -25.579  1.00  0.00           H
ATOM    275 HG21 ILE A  26      24.459  17.633 -27.235  1.00  0.00           H
ATOM    276 HG22 ILE A  26      23.304  18.723 -27.262  1.00  0.00           H
ATOM    277 HG23 ILE A  26      24.747  19.080 -27.824  1.00  0.00           H
ATOM    278 HD11 ILE A  26      28.008  19.047 -26.259  1.00  0.00           H
ATOM    279 HD12 ILE A  26      26.901  19.002 -27.397  1.00  0.00           H
ATOM    280 HD13 ILE A  26      27.037  20.287 -26.473  1.00  0.00           H
ATOM    281  N   VAL A  27      22.004  20.603 -25.002  1.00  0.00           N
ATOM    282  CA  VAL A  27      20.598  20.906 -25.265  1.00  0.00           C
ATOM    283  C   VAL A  27      20.412  22.389 -25.557  1.00  0.00           C
ATOM    284  O   VAL A  27      19.696  22.765 -26.492  1.00  0.00           O
ATOM    285  CB  VAL A  27      19.735  20.461 -24.087  1.00  0.00           C
ATOM    286  CG1 VAL A  27      18.288  20.901 -24.333  1.00  0.00           C
ATOM    287  CG2 VAL A  27      19.790  18.992 -23.921  1.00  0.00           C
ATOM    288  H   VAL A  27      22.169  20.272 -24.225  1.00  0.00           H
ATOM    289  HA  VAL A  27      20.312  20.411 -26.048  1.00  0.00           H
ATOM    290  HB  VAL A  27      20.053  20.879 -23.271  1.00  0.00           H
ATOM    291 HG11 VAL A  27      17.741  20.617 -23.584  1.00  0.00           H
ATOM    292 HG12 VAL A  27      18.262  21.867 -24.415  1.00  0.00           H
ATOM    293 HG13 VAL A  27      17.968  20.490 -25.151  1.00  0.00           H
ATOM    294 HG21 VAL A  27      19.233  18.739 -23.167  1.00  0.00           H
ATOM    295 HG22 VAL A  27      19.462  18.571 -24.731  1.00  0.00           H
ATOM    296 HG23 VAL A  27      20.708  18.727 -23.758  1.00  0.00           H
ATOM    297  N   GLU A  28      21.021  23.250 -24.739  1.00  0.00           N
ATOM    298  CA  GLU A  28      20.907  24.678 -24.961  1.00  0.00           C
ATOM    299  C   GLU A  28      21.434  25.045 -26.343  1.00  0.00           C
ATOM    300  O   GLU A  28      20.801  25.826 -27.061  1.00  0.00           O
ATOM    301  CB  GLU A  28      21.655  25.458 -23.887  1.00  0.00           C
ATOM    302  CG  GLU A  28      21.027  25.381 -22.491  1.00  0.00           C
ATOM    303  CD  GLU A  28      21.826  26.034 -21.389  1.00  0.00           C
ATOM    304  OE1 GLU A  28      22.970  26.492 -21.667  1.00  0.00           O
ATOM    305  OE2 GLU A  28      21.276  26.088 -20.247  1.00  0.00           O
ATOM    306  H   GLU A  28      21.498  23.030 -24.058  1.00  0.00           H
ATOM    307  HA  GLU A  28      19.971  24.930 -24.920  1.00  0.00           H
ATOM    308  HB2 GLU A  28      22.558  25.110 -23.823  1.00  0.00           H
ATOM    309  HB3 GLU A  28      21.682  26.393 -24.145  1.00  0.00           H
ATOM    310  HG2 GLU A  28      20.160  25.814 -22.519  1.00  0.00           H
ATOM    311  HG3 GLU A  28      20.915  24.446 -22.255  1.00  0.00           H
ATOM    312  N   GLN A  29      22.608  24.519 -26.716  1.00  0.00           N
ATOM    313  CA  GLN A  29      23.147  24.813 -28.054  1.00  0.00           C
ATOM    314  C   GLN A  29      22.224  24.353 -29.164  1.00  0.00           C
ATOM    315  O   GLN A  29      21.973  25.081 -30.134  1.00  0.00           O
ATOM    316  CB  GLN A  29      24.507  24.150 -28.207  1.00  0.00           C
ATOM    317  CG  GLN A  29      25.098  24.534 -29.503  1.00  0.00           C
ATOM    318  CD  GLN A  29      26.433  23.891 -29.762  1.00  0.00           C
ATOM    319  OE1 GLN A  29      27.141  23.410 -28.814  1.00  0.00           O
ATOM    320  NE2 GLN A  29      26.788  23.844 -31.058  1.00  0.00           N
ATOM    321 HE22 GLN A  29      27.539  23.491 -31.286  1.00  0.00           H
ATOM    322 HE21 GLN A  29      26.265  24.167 -31.659  1.00  0.00           H
ATOM    323  H   GLN A  29      23.099  24.006 -26.231  1.00  0.00           H
ATOM    324  HA  GLN A  29      23.268  25.771 -28.142  1.00  0.00           H
ATOM    325  HB2 GLN A  29      25.097  24.448 -27.497  1.00  0.00           H
ATOM    326  HB3 GLN A  29      24.405  23.186 -28.186  1.00  0.00           H
ATOM    327  HG2 GLN A  29      24.495  24.266 -30.214  1.00  0.00           H
ATOM    328  HG3 GLN A  29      25.221  25.496 -29.520  1.00  0.00           H
ATOM    329  N   TYR A  30      21.695  23.141 -29.053  1.00  0.00           N
ATOM    330  CA  TYR A  30      20.745  22.637 -30.037  1.00  0.00           C
ATOM    331  C   TYR A  30      19.538  23.576 -30.194  1.00  0.00           C
ATOM    332  O   TYR A  30      19.126  23.905 -31.317  1.00  0.00           O
ATOM    333  CB  TYR A  30      20.288  21.234 -29.617  1.00  0.00           C
ATOM    334  CG  TYR A  30      19.367  20.549 -30.615  1.00  0.00           C
ATOM    335  CD2 TYR A  30      19.864  19.535 -31.459  1.00  0.00           C
ATOM    336  CD1 TYR A  30      18.005  20.901 -30.682  1.00  0.00           C
ATOM    337  CE2 TYR A  30      18.999  18.881 -32.358  1.00  0.00           C
ATOM    338  CE1 TYR A  30      17.143  20.260 -31.590  1.00  0.00           C
ATOM    339  CZ  TYR A  30      17.638  19.240 -32.428  1.00  0.00           C
ATOM    340  OH  TYR A  30      16.812  18.602 -33.300  1.00  0.00           O
ATOM    341  HH  TYR A  30      15.920  19.000 -33.285  1.00  0.00           H
ATOM    342  H   TYR A  30      21.870  22.590 -28.416  1.00  0.00           H
ATOM    343  HA  TYR A  30      21.186  22.566 -30.898  1.00  0.00           H
ATOM    344  HB2 TYR A  30      21.070  20.669 -29.520  1.00  0.00           H
ATOM    345  HB3 TYR A  30      19.825  21.300 -28.767  1.00  0.00           H
ATOM    346  HD1 TYR A  30      17.610  21.658 -30.018  1.00  0.00           H
ATOM    347  HD2 TYR A  30      20.904  19.241 -31.401  1.00  0.00           H
ATOM    348  HE1 TYR A  30      16.101  20.536 -31.619  1.00  0.00           H
ATOM    349  HE2 TYR A  30      19.364  18.095 -32.993  1.00  0.00           H
ATOM    350  N   MET A  31      18.935  23.989 -29.071  1.00  0.00           N
ATOM    351  CA  MET A  31      17.705  24.764 -29.134  1.00  0.00           C
ATOM    352  C   MET A  31      17.936  26.168 -29.675  1.00  0.00           C
ATOM    353  O   MET A  31      16.997  26.779 -30.187  1.00  0.00           O
ATOM    354  CB  MET A  31      17.061  24.836 -27.754  1.00  0.00           C
ATOM    355  CG  MET A  31      16.577  23.429 -27.178  1.00  0.00           C
ATOM    356  SD  MET A  31      15.492  22.551 -28.259  1.00  0.00           S
ATOM    357  CE  MET A  31      14.202  23.764 -28.581  1.00  0.00           C
ATOM    358  H   MET A  31      19.220  23.833 -28.275  1.00  0.00           H
ATOM    359  HA  MET A  31      17.083  24.307 -29.722  1.00  0.00           H
ATOM    360  HB2 MET A  31      17.705  25.204 -27.129  1.00  0.00           H
ATOM    361  HB3 MET A  31      16.285  25.416 -27.803  1.00  0.00           H
ATOM    362  HG2 MET A  31      17.355  22.871 -27.022  1.00  0.00           H
ATOM    363  HG3 MET A  31      16.107  23.578 -26.343  1.00  0.00           H
ATOM    364  HE1 MET A  31      13.458  23.334 -29.252  1.00  0.00           H
ATOM    365  HE2 MET A  31      13.785  24.011 -27.741  1.00  0.00           H
ATOM    366  HE3 MET A  31      14.601  24.546 -28.995  1.00  0.00           H
ATOM    367  N   HIS A  32      19.154  26.702 -29.525  1.00  0.00           N
ATOM    368  CA  HIS A  32      19.480  28.033 -30.017  1.00  0.00           C
ATOM    369  C   HIS A  32      20.050  28.038 -31.423  1.00  0.00           C
ATOM    370  O   HIS A  32      20.350  29.120 -31.938  1.00  0.00           O
ATOM    371  CB  HIS A  32      20.454  28.693 -29.073  1.00  0.00           C
ATOM    372  CG  HIS A  32      19.807  29.177 -27.808  1.00  0.00           C
ATOM    373  ND1 HIS A  32      18.528  29.703 -27.776  1.00  0.00           N
ATOM    374  CD2 HIS A  32      20.268  29.234 -26.536  1.00  0.00           C
ATOM    375  HD2 HIS A  32      21.102  28.948 -26.238  1.00  0.00           H
ATOM    376  CE1 HIS A  32      18.227  30.049 -26.537  1.00  0.00           C
ATOM    377  HE1 HIS A  32      17.422  30.421 -26.256  1.00  0.00           H
ATOM    378  NE2 HIS A  32      19.262  29.767 -25.765  1.00  0.00           N
ATOM    379  HE2 HIS A  32      19.305  29.908 -24.918  1.00  0.00           H
ATOM    380  H   HIS A  32      19.810  26.305 -29.137  1.00  0.00           H
ATOM    381  HA  HIS A  32      18.670  28.568 -30.027  1.00  0.00           H
ATOM    382  HB2 HIS A  32      21.142  28.054 -28.832  1.00  0.00           H
ATOM    383  HB3 HIS A  32      20.854  29.458 -29.517  1.00  0.00           H
ATOM    384  N   THR A  33      20.225  26.863 -32.040  1.00  0.00           N
ATOM    385  CA  THR A  33      20.832  26.797 -33.356  1.00  0.00           C
ATOM    386  C   THR A  33      19.836  27.278 -34.392  1.00  0.00           C
ATOM    387  O   THR A  33      18.709  26.787 -34.483  1.00  0.00           O
ATOM    388  CB  THR A  33      21.214  25.350 -33.642  1.00  0.00           C
ATOM    389  OG1 THR A  33      22.245  24.925 -32.741  1.00  0.00           O
ATOM    390  HG1 THR A  33      21.976  24.983 -31.948  1.00  0.00           H
ATOM    391  CG2 THR A  33      21.804  25.314 -35.030  1.00  0.00           C
ATOM    392  H   THR A  33      20.000  26.100 -31.714  1.00  0.00           H
ATOM    393  HA  THR A  33      21.627  27.352 -33.390  1.00  0.00           H
ATOM    394  HB  THR A  33      20.441  24.766 -33.592  1.00  0.00           H
ATOM    395 HG21 THR A  33      22.097  24.295 -35.275  1.00  0.00           H
ATOM    396 HG22 THR A  33      21.151  25.626 -35.676  1.00  0.00           H
ATOM    397 HG23 THR A  33      22.587  25.885 -35.071  1.00  0.00           H
ATOM    398  N   ARG A  34      20.279  28.184 -35.233  1.00  0.00           N
ATOM    399  CA  ARG A  34      19.389  28.653 -36.270  1.00  0.00           C
ATOM    400  C   ARG A  34      20.240  29.104 -37.424  1.00  0.00           C
ATOM    401  O   ARG A  34      21.460  29.154 -37.330  1.00  0.00           O
ATOM    402  CB  ARG A  34      18.470  29.754 -35.777  1.00  0.00           C
ATOM    403  CG  ARG A  34      19.060  30.655 -34.814  1.00  0.00           C
ATOM    404  CD  ARG A  34      17.948  31.590 -34.395  1.00  0.00           C
ATOM    405  NE  ARG A  34      18.442  32.645 -33.563  1.00  0.00           N
ATOM    406  CZ  ARG A  34      18.306  32.697 -32.250  1.00  0.00           C
ATOM    407  NH1 ARG A  34      18.763  33.752 -31.623  1.00  0.00           N
ATOM    408 HH12 ARG A  34      18.707  33.800 -30.766  1.00  0.00           H
ATOM    409 HH11 ARG A  34      19.152  34.379 -32.065  1.00  0.00           H
ATOM    410  NH2 ARG A  34      17.713  31.695 -31.607  1.00  0.00           N
ATOM    411 HH21 ARG A  34      17.410  31.021 -32.047  1.00  0.00           H
ATOM    412 HH22 ARG A  34      17.629  31.722 -30.752  1.00  0.00           H
ATOM    413  H   ARG A  34      21.064  28.535 -35.229  1.00  0.00           H
ATOM    414  HA  ARG A  34      18.838  27.915 -36.573  1.00  0.00           H
ATOM    415  HB2 ARG A  34      18.187  30.284 -36.539  1.00  0.00           H
ATOM    416  HB3 ARG A  34      17.695  29.345 -35.360  1.00  0.00           H
ATOM    417  HG2 ARG A  34      19.375  30.163 -34.039  1.00  0.00           H
ATOM    418  HG3 ARG A  34      19.774  31.168 -35.224  1.00  0.00           H
ATOM    419  HD2 ARG A  34      17.548  31.986 -35.185  1.00  0.00           H
ATOM    420  HD3 ARG A  34      17.282  31.093 -33.894  1.00  0.00           H
ATOM    421  HE  ARG A  34      18.858  33.293 -33.946  1.00  0.00           H
ATOM    422  N   GLY A  35      19.558  29.390 -38.515  1.00  0.00           N
ATOM    423  CA  GLY A  35      20.250  29.827 -39.721  1.00  0.00           C
ATOM    424  C   GLY A  35      21.224  28.786 -40.210  1.00  0.00           C
ATOM    425  O   GLY A  35      20.999  27.571 -40.151  1.00  0.00           O
ATOM    426  H   GLY A  35      18.703  29.342 -38.589  1.00  0.00           H
ATOM    427  HA2 GLY A  35      19.603  30.000 -40.423  1.00  0.00           H
ATOM    428  HA3 GLY A  35      20.736  30.646 -39.539  1.00  0.00           H
ATOM    429  N   GLU A  36      22.348  29.280 -40.743  1.00  0.00           N
ATOM    430  CA  GLU A  36      23.281  28.376 -41.381  1.00  0.00           C
ATOM    431  C   GLU A  36      23.947  27.413 -40.429  1.00  0.00           C
ATOM    432  O   GLU A  36      24.412  26.365 -40.879  1.00  0.00           O
ATOM    433  CB  GLU A  36      24.376  29.188 -42.131  1.00  0.00           C
ATOM    434  CG  GLU A  36      23.873  30.141 -43.208  1.00  0.00           C
ATOM    435  CD  GLU A  36      23.453  31.542 -42.671  1.00  0.00           C
ATOM    436  OE1 GLU A  36      22.824  31.654 -41.569  1.00  0.00           O
ATOM    437  OE2 GLU A  36      23.768  32.542 -43.369  1.00  0.00           O
ATOM    438  H   GLU A  36      22.579  30.109 -40.746  1.00  0.00           H
ATOM    439  HA  GLU A  36      22.800  27.850 -42.040  1.00  0.00           H
ATOM    440  HB2 GLU A  36      24.864  29.716 -41.481  1.00  0.00           H
ATOM    441  HB3 GLU A  36      24.982  28.562 -42.558  1.00  0.00           H
ATOM    442  HG2 GLU A  36      24.578  30.274 -43.860  1.00  0.00           H
ATOM    443  HG3 GLU A  36      23.099  29.745 -43.637  1.00  0.00           H
ATOM    444  N   ALA A  37      23.972  27.705 -39.117  1.00  0.00           N
ATOM    445  CA  ALA A  37      24.522  26.760 -38.152  1.00  0.00           C
ATOM    446  C   ALA A  37      23.742  25.440 -38.126  1.00  0.00           C
ATOM    447  O   ALA A  37      24.244  24.423 -37.653  1.00  0.00           O
ATOM    448  CB  ALA A  37      24.528  27.398 -36.763  1.00  0.00           C
ATOM    449  H   ALA A  37      23.679  28.436 -38.772  1.00  0.00           H
ATOM    450  HA  ALA A  37      25.440  26.560 -38.394  1.00  0.00           H
ATOM    451  HB1 ALA A  37      24.895  26.764 -36.126  1.00  0.00           H
ATOM    452  HB2 ALA A  37      25.076  28.198 -36.786  1.00  0.00           H
ATOM    453  HB3 ALA A  37      23.619  27.626 -36.516  1.00  0.00           H
ATOM    454  N   ARG A  38      22.506  25.443 -38.618  1.00  0.00           N
ATOM    455  CA  ARG A  38      21.669  24.228 -38.684  1.00  0.00           C
ATOM    456  C   ARG A  38      22.276  23.143 -39.573  1.00  0.00           C
ATOM    457  O   ARG A  38      21.995  21.971 -39.332  1.00  0.00           O
ATOM    458  CB  ARG A  38      20.259  24.598 -39.186  1.00  0.00           C
ATOM    459  CG  ARG A  38      19.483  25.480 -38.188  1.00  0.00           C
ATOM    460  CD  ARG A  38      18.343  26.276 -38.836  1.00  0.00           C
ATOM    461  NE  ARG A  38      17.385  25.432 -39.544  1.00  0.00           N
ATOM    462  CZ  ARG A  38      16.381  25.864 -40.274  1.00  0.00           C
ATOM    463  NH1 ARG A  38      16.066  27.120 -40.408  1.00  0.00           N
ATOM    464 HH12 ARG A  38      15.276  27.333 -41.002  1.00  0.00           H
ATOM    465 HH11 ARG A  38      16.539  27.849 -39.889  1.00  0.00           H
ATOM    466  NH2 ARG A  38      15.656  24.991 -40.894  1.00  0.00           N
ATOM    467 HH21 ARG A  38      15.834  24.010 -40.769  1.00  0.00           H
ATOM    468 HH22 ARG A  38      14.885  25.311 -41.472  1.00  0.00           H
ATOM    469  H   ARG A  38      22.094  26.132 -38.924  1.00  0.00           H
ATOM    470  HA  ARG A  38      21.583  23.795 -37.688  1.00  0.00           H
ATOM    471  HB2 ARG A  38      20.348  25.108 -40.146  1.00  0.00           H
ATOM    472  HB3 ARG A  38      19.686  23.684 -39.352  1.00  0.00           H
ATOM    473  HG2 ARG A  38      19.082  24.853 -37.391  1.00  0.00           H
ATOM    474  HG3 ARG A  38      20.160  26.204 -37.739  1.00  0.00           H
ATOM    475  HD2 ARG A  38      17.812  26.833 -38.066  1.00  0.00           H
ATOM    476  HD3 ARG A  38      18.760  26.987 -39.547  1.00  0.00           H
ATOM    477  HE  ARG A  38      17.512  24.429 -39.520  1.00  0.00           H
ATOM    478  N   LEU A  39      23.212  23.496 -40.462  1.00  0.00           N
ATOM    479  CA  LEU A  39      24.023  22.658 -41.279  1.00  0.00           C
ATOM    480  C   LEU A  39      25.036  21.831 -40.517  1.00  0.00           C
ATOM    481  O   LEU A  39      25.474  20.802 -41.038  1.00  0.00           O
ATOM    482  CB  LEU A  39      24.724  23.398 -42.431  1.00  0.00           C
ATOM    483  CG  LEU A  39      23.701  23.958 -43.425  1.00  0.00           C
ATOM    484  CD1 LEU A  39      24.384  24.689 -44.479  1.00  0.00           C
ATOM    485  CD2 LEU A  39      22.859  22.793 -44.026  1.00  0.00           C
ATOM    486  H   LEU A  39      23.484  24.426 -40.575  1.00  0.00           H
ATOM    487  HA  LEU A  39      23.377  21.891 -41.695  1.00  0.00           H
ATOM    488  HB2 LEU A  39      25.239  24.137 -42.073  1.00  0.00           H
ATOM    489  HB3 LEU A  39      25.304  22.780 -42.904  1.00  0.00           H
ATOM    490  HG  LEU A  39      23.101  24.566 -42.966  1.00  0.00           H
ATOM    491 HD11 LEU A  39      23.725  25.037 -45.099  1.00  0.00           H
ATOM    492 HD12 LEU A  39      24.884  25.419 -44.082  1.00  0.00           H
ATOM    493 HD13 LEU A  39      24.988  24.086 -44.940  1.00  0.00           H
ATOM    494 HD21 LEU A  39      22.216  23.159 -44.653  1.00  0.00           H
ATOM    495 HD22 LEU A  39      23.453  22.177 -44.483  1.00  0.00           H
ATOM    496 HD23 LEU A  39      22.259  22.275 -43.286  1.00  0.00           H
ATOM    497  N   LYS A  40      25.395  22.238 -39.292  1.00  0.00           N
ATOM    498  CA  LYS A  40      26.372  21.523 -38.467  1.00  0.00           C
ATOM    499  C   LYS A  40      25.751  20.926 -37.220  1.00  0.00           C
ATOM    500  O   LYS A  40      26.467  20.334 -36.420  1.00  0.00           O
ATOM    501  CB  LYS A  40      27.544  22.451 -38.088  1.00  0.00           C
ATOM    502  CG  LYS A  40      28.313  22.994 -39.271  1.00  0.00           C
ATOM    503  CD  LYS A  40      28.990  24.364 -38.938  1.00  0.00           C
ATOM    504  CE  LYS A  40      27.921  25.468 -38.583  1.00  0.00           C
ATOM    505  NZ  LYS A  40      28.384  26.921 -38.718  1.00  0.00           N
ATOM    506  HZ3 LYS A  40      28.631  27.084 -39.557  1.00  0.00           H
ATOM    507  HZ1 LYS A  40      27.721  27.473 -38.500  1.00  0.00           H
ATOM    508  HZ2 LYS A  40      29.075  27.071 -38.178  1.00  0.00           H
ATOM    509  H   LYS A  40      25.077  22.941 -38.911  1.00  0.00           H
ATOM    510  HA  LYS A  40      26.736  20.792 -38.990  1.00  0.00           H
ATOM    511  HB2 LYS A  40      27.194  23.207 -37.591  1.00  0.00           H
ATOM    512  HB3 LYS A  40      28.166  21.955 -37.534  1.00  0.00           H
ATOM    513  HG2 LYS A  40      29.008  22.364 -39.516  1.00  0.00           H
ATOM    514  HG3 LYS A  40      27.704  23.129 -40.013  1.00  0.00           H
ATOM    515  HD2 LYS A  40      29.577  24.254 -38.174  1.00  0.00           H
ATOM    516  HD3 LYS A  40      29.495  24.667 -39.709  1.00  0.00           H
ATOM    517  HE2 LYS A  40      27.157  25.353 -39.171  1.00  0.00           H
ATOM    518  HE3 LYS A  40      27.642  25.338 -37.663  1.00  0.00           H
ATOM    519  N   ARG A  41      24.427  20.988 -37.048  1.00  0.00           N
ATOM    520  C   ARG A  41      23.773  18.945 -35.716  1.00  0.00           C
ATOM    521  O   ARG A  41      23.711  18.450 -34.596  1.00  0.00           O
ATOM    522  CA  ARG A  41      23.729  20.476 -35.857  1.00  0.00           C
ATOM    523  CB  ARG A  41      22.301  21.022 -35.889  1.00  0.00           C
ATOM    524  CG  ARG A  41      21.541  20.809 -34.570  1.00  0.00           C
ATOM    525  CD  ARG A  41      20.216  21.576 -34.583  1.00  0.00           C
ATOM    526  NE  ARG A  41      19.369  21.174 -35.719  1.00  0.00           N
ATOM    527  CZ  ARG A  41      18.201  21.683 -36.038  1.00  0.00           C
ATOM    528  NH1 ARG A  41      17.707  22.728 -35.454  1.00  0.00           N
ATOM    529 HH12 ARG A  41      16.860  23.118 -35.855  1.00  0.00           H
ATOM    530 HH11 ARG A  41      18.181  23.144 -34.674  1.00  0.00           H
ATOM    531  NH2 ARG A  41      17.485  21.150 -36.973  1.00  0.00           N
ATOM    532 HH21 ARG A  41      17.912  20.504 -37.626  1.00  0.00           H
ATOM    533 HH22 ARG A  41      16.477  21.288 -36.927  1.00  0.00           H
ATOM    534  H   ARG A  41      23.876  21.387 -37.795  1.00  0.00           H
ATOM    535  HA  ARG A  41      24.231  20.865 -34.968  1.00  0.00           H
ATOM    536  HB2 ARG A  41      22.346  22.093 -36.090  1.00  0.00           H
ATOM    537  HB3 ARG A  41      21.765  20.542 -36.708  1.00  0.00           H
ATOM    538  HG2 ARG A  41      21.341  19.747 -34.422  1.00  0.00           H
ATOM    539  HG3 ARG A  41      22.145  21.175 -33.739  1.00  0.00           H
ATOM    540  HD2 ARG A  41      19.689  21.382 -33.645  1.00  0.00           H
ATOM    541  HD3 ARG A  41      20.428  22.643 -34.643  1.00  0.00           H
ATOM    542  HE  ARG A  41      19.698  20.436 -36.325  1.00  0.00           H
ATOM    543  N   HIS A  42      24.009  18.204 -36.803  1.00  0.00           N
ATOM    544  CA  HIS A  42      24.295  16.760 -36.760  1.00  0.00           C
ATOM    545  C   HIS A  42      25.596  16.417 -36.020  1.00  0.00           C
ATOM    546  O   HIS A  42      25.766  15.267 -35.615  1.00  0.00           O
ATOM    547  CB  HIS A  42      24.324  16.165 -38.173  1.00  0.00           C
ATOM    548  CG  HIS A  42      25.455  16.692 -39.011  1.00  0.00           C
ATOM    549  ND1 HIS A  42      25.476  17.949 -39.604  1.00  0.00           N
ATOM    550  CD2 HIS A  42      26.630  16.065 -39.295  1.00  0.00           C
ATOM    551  HD2 HIS A  42      26.894  15.213 -39.032  1.00  0.00           H
ATOM    552  CE1 HIS A  42      26.636  18.027 -40.265  1.00  0.00           C
ATOM    553  HE1 HIS A  42      26.904  18.776 -40.747  1.00  0.00           H
ATOM    554  NE2 HIS A  42      27.345  16.928 -40.088  1.00  0.00           N
ATOM    555  HE2 HIS A  42      28.114  16.767 -40.437  1.00  0.00           H
ATOM    556  H   HIS A  42      24.032  18.667 -37.702  1.00  0.00           H
ATOM    557  HA  HIS A  42      23.486  16.266 -36.223  1.00  0.00           H
ATOM    558  HB2 HIS A  42      24.416  15.080 -38.102  1.00  0.00           H
ATOM    559  HB3 HIS A  42      23.383  16.386 -38.675  1.00  0.00           H
ATOM    560  N   LEU A  43      26.506  17.373 -35.771  1.00  0.00           N
ATOM    561  CA  LEU A  43      27.678  17.124 -34.974  1.00  0.00           C
ATOM    562  C   LEU A  43      27.374  17.045 -33.486  1.00  0.00           C
ATOM    563  O   LEU A  43      28.221  16.563 -32.753  1.00  0.00           O
ATOM    564  CB  LEU A  43      28.730  18.197 -35.229  1.00  0.00           C
ATOM    565  CG  LEU A  43      29.179  18.220 -36.690  1.00  0.00           C
ATOM    566  CD1 LEU A  43      30.309  19.193 -36.791  1.00  0.00           C
ATOM    567  CD2 LEU A  43      29.619  16.889 -37.206  1.00  0.00           C
ATOM    568  H   LEU A  43      26.488  18.158 -36.122  1.00  0.00           H
ATOM    569  HA  LEU A  43      28.057  16.272 -35.240  1.00  0.00           H
ATOM    570  HB2 LEU A  43      28.358  19.066 -35.012  1.00  0.00           H
ATOM    571  HB3 LEU A  43      29.508  18.019 -34.676  1.00  0.00           H
ATOM    572  HG  LEU A  43      28.450  18.539 -37.246  1.00  0.00           H
ATOM    573 HD11 LEU A  43      30.614  19.227 -37.711  1.00  0.00           H
ATOM    574 HD12 LEU A  43      29.998  20.068 -36.512  1.00  0.00           H
ATOM    575 HD13 LEU A  43      31.031  18.898 -36.214  1.00  0.00           H
ATOM    576 HD21 LEU A  43      29.887  16.983 -38.134  1.00  0.00           H
ATOM    577 HD22 LEU A  43      30.369  16.577 -36.675  1.00  0.00           H
ATOM    578 HD23 LEU A  43      28.881  16.264 -37.136  1.00  0.00           H
ATOM    579  N   LEU A  44      26.161  17.370 -33.075  1.00  0.00           N
ATOM    580  CA  LEU A  44      25.754  17.223 -31.683  1.00  0.00           C
ATOM    581  C   LEU A  44      25.184  15.846 -31.395  1.00  0.00           C
ATOM    582  O   LEU A  44      24.870  15.544 -30.223  1.00  0.00           O
ATOM    583  CB  LEU A  44      24.732  18.304 -31.338  1.00  0.00           C
ATOM    584  CG  LEU A  44      25.189  19.764 -31.415  1.00  0.00           C
ATOM    585  CD1 LEU A  44      24.040  20.706 -31.005  1.00  0.00           C
ATOM    586  CD2 LEU A  44      26.460  20.035 -30.643  1.00  0.00           C
ATOM    587  H   LEU A  44      25.545  17.683 -33.587  1.00  0.00           H
ATOM    588  HA  LEU A  44      26.528  17.351 -31.113  1.00  0.00           H
ATOM    589  HB2 LEU A  44      23.861  18.178 -31.983  1.00  0.00           H
ATOM    590  HB3 LEU A  44      24.428  18.149 -30.430  1.00  0.00           H
ATOM    591  HG  LEU A  44      25.386  19.959 -32.344  1.00  0.00           H
ATOM    592 HD11 LEU A  44      24.350  21.624 -31.060  1.00  0.00           H
ATOM    593 HD12 LEU A  44      23.293  20.572 -31.608  1.00  0.00           H
ATOM    594 HD13 LEU A  44      23.773  20.501 -30.096  1.00  0.00           H
ATOM    595 HD21 LEU A  44      26.690  20.973 -30.734  1.00  0.00           H
ATOM    596 HD22 LEU A  44      26.313  19.819 -29.709  1.00  0.00           H
ATOM    597 HD23 LEU A  44      27.171  19.483 -31.003  1.00  0.00           H
ATOM    598  N   PHE A  45      25.119  14.988 -32.413  1.00  0.00           N
ATOM    599  CA  PHE A  45      24.646  13.625 -32.324  1.00  0.00           C
ATOM    600  C   PHE A  45      25.771  12.614 -32.348  1.00  0.00           C
ATOM    601  O   PHE A  45      26.846  12.854 -32.913  1.00  0.00           O
ATOM    602  CB  PHE A  45      23.661  13.314 -33.458  1.00  0.00           C
ATOM    603  CG  PHE A  45      22.327  14.017 -33.350  1.00  0.00           C
ATOM    604  CD2 PHE A  45      21.203  13.333 -32.849  1.00  0.00           C
ATOM    605  CD1 PHE A  45      22.199  15.343 -33.796  1.00  0.00           C
ATOM    606  CE2 PHE A  45      19.954  13.974 -32.806  1.00  0.00           C
ATOM    607  CE1 PHE A  45      20.948  15.975 -33.778  1.00  0.00           C
ATOM    608  CZ  PHE A  45      19.826  15.292 -33.275  1.00  0.00           C
ATOM    609  H   PHE A  45      25.362  15.197 -33.211  1.00  0.00           H
ATOM    610  HA  PHE A  45      24.166  13.516 -31.488  1.00  0.00           H
ATOM    611  HB2 PHE A  45      24.120  13.560 -34.416  1.00  0.00           H
ATOM    612  HB3 PHE A  45      23.469  12.240 -33.472  1.00  0.00           H
ATOM    613  HD1 PHE A  45      23.064  15.875 -34.156  1.00  0.00           H
ATOM    614  HD2 PHE A  45      21.298  12.314 -32.499  1.00  0.00           H
ATOM    615  HE1 PHE A  45      20.859  16.983 -34.153  1.00  0.00           H
ATOM    616  HE2 PHE A  45      19.092  13.449 -32.420  1.00  0.00           H
ATOM    617  HZ  PHE A  45      18.863  15.774 -33.246  1.00  0.00           H
ATOM    618  N   THR A  46      25.491  11.430 -31.788  1.00  0.00           N
ATOM    619  CA  THR A  46      26.328  10.256 -31.950  1.00  0.00           C
ATOM    620  C   THR A  46      26.289   9.805 -33.415  1.00  0.00           C
ATOM    621  O   THR A  46      25.379  10.165 -34.151  1.00  0.00           O
ATOM    622  CB  THR A  46      25.868   9.109 -31.042  1.00  0.00           C
ATOM    623  OG1 THR A  46      24.544   8.722 -31.388  1.00  0.00           O
ATOM    624  HG1 THR A  46      24.533   7.915 -31.621  1.00  0.00           H
ATOM    625  CG2 THR A  46      25.859   9.498 -29.598  1.00  0.00           C
ATOM    626  H   THR A  46      24.799  11.288 -31.298  1.00  0.00           H
ATOM    627  HA  THR A  46      27.245  10.479 -31.722  1.00  0.00           H
ATOM    628  HB  THR A  46      26.465   8.351 -31.151  1.00  0.00           H
ATOM    629 HG21 THR A  46      25.564   8.751 -29.055  1.00  0.00           H
ATOM    630 HG22 THR A  46      26.751   9.758 -29.319  1.00  0.00           H
ATOM    631 HG23 THR A  46      25.256  10.246 -29.460  1.00  0.00           H
ATOM    632  N   GLU A  47      27.276   9.004 -33.822  1.00  0.00           N
ATOM    633  CA  GLU A  47      27.357   8.555 -35.215  1.00  0.00           C
ATOM    634  C   GLU A  47      26.078   7.851 -35.651  1.00  0.00           C
ATOM    635  O   GLU A  47      25.620   8.010 -36.805  1.00  0.00           O
ATOM    636  CB  GLU A  47      28.575   7.643 -35.376  1.00  0.00           C
ATOM    637  CG  GLU A  47      29.897   8.392 -35.109  1.00  0.00           C
ATOM    638  CD  GLU A  47      31.160   7.493 -35.083  1.00  0.00           C
ATOM    639  OE1 GLU A  47      31.350   6.753 -34.071  1.00  0.00           O
ATOM    640  OE2 GLU A  47      31.963   7.560 -36.062  1.00  0.00           O
ATOM    641  H   GLU A  47      27.906   8.708 -33.316  1.00  0.00           H
ATOM    642  HA  GLU A  47      27.483   9.328 -35.788  1.00  0.00           H
ATOM    643  HB2 GLU A  47      28.510   6.910 -34.744  1.00  0.00           H
ATOM    644  HB3 GLU A  47      28.600   7.302 -36.283  1.00  0.00           H
ATOM    645  HG2 GLU A  47      30.024   9.055 -35.806  1.00  0.00           H
ATOM    646  HG3 GLU A  47      29.834   8.834 -34.248  1.00  0.00           H
ATOM    647  N   ASP A  48      25.450   7.129 -34.721  1.00  0.00           N
ATOM    648  CA  ASP A  48      24.213   6.404 -34.971  1.00  0.00           C
ATOM    649  C   ASP A  48      23.018   7.089 -34.359  1.00  0.00           C
ATOM    650  O   ASP A  48      21.966   6.457 -34.216  1.00  0.00           O
ATOM    651  CB  ASP A  48      24.329   4.977 -34.437  1.00  0.00           C
ATOM    652  CG  ASP A  48      24.445   4.928 -32.910  1.00  0.00           C
ATOM    653  OD2 ASP A  48      24.253   3.817 -32.369  1.00  0.00           O
ATOM    654  OD1 ASP A  48      24.718   5.981 -32.250  1.00  0.00           O
ATOM    655  H   ASP A  48      25.734   7.045 -33.914  1.00  0.00           H
ATOM    656  HA  ASP A  48      24.068   6.353 -35.929  1.00  0.00           H
ATOM    657  HB2 ASP A  48      23.538   4.478 -34.694  1.00  0.00           H
ATOM    658  HB3 ASP A  48      25.121   4.562 -34.812  1.00  0.00           H
ATOM    659  N   GLY A  49      23.143   8.367 -34.043  1.00  0.00           N
ATOM    660  CA  GLY A  49      22.049   9.086 -33.419  1.00  0.00           C
ATOM    661  C   GLY A  49      20.845   9.213 -34.322  1.00  0.00           C
ATOM    662  O   GLY A  49      20.932   9.184 -35.551  1.00  0.00           O
ATOM    663  H   GLY A  49      23.849   8.840 -34.179  1.00  0.00           H
ATOM    664  HA2 GLY A  49      21.786   8.632 -32.603  1.00  0.00           H
ATOM    665  HA3 GLY A  49      22.338   9.985 -33.193  1.00  0.00           H
ATOM    666  N   VAL A  50      19.701   9.383 -33.683  1.00  0.00           N
ATOM    667  CA  VAL A  50      18.423   9.540 -34.357  1.00  0.00           C
ATOM    668  C   VAL A  50      17.802  10.863 -33.940  1.00  0.00           C
ATOM    669  O   VAL A  50      17.854  11.235 -32.770  1.00  0.00           O
ATOM    670  CB  VAL A  50      17.516   8.346 -34.052  1.00  0.00           C
ATOM    671  CG1 VAL A  50      16.153   8.482 -34.708  1.00  0.00           C
ATOM    672  CG2 VAL A  50      18.102   6.995 -34.377  1.00  0.00           C
ATOM    673  H   VAL A  50      19.716   9.377 -32.668  1.00  0.00           H
ATOM    674  HA  VAL A  50      18.583   9.568 -35.431  1.00  0.00           H
ATOM    675  HB  VAL A  50      17.388   8.237 -33.012  1.00  0.00           H
ATOM    676 HG11 VAL A  50      15.600   7.622 -34.387  1.00  0.00           H
ATOM    677 HG12 VAL A  50      15.632   9.372 -34.356  1.00  0.00           H
ATOM    678 HG13 VAL A  50      16.247   8.500 -35.794  1.00  0.00           H
ATOM    679 HG21 VAL A  50      17.504   6.275 -34.124  1.00  0.00           H
ATOM    680 HG22 VAL A  50      18.229   6.999 -35.338  1.00  0.00           H
ATOM    681 HG23 VAL A  50      18.956   6.888 -33.930  1.00  0.00           H
ATOM    682  N   GLY A  51      17.195  11.555 -34.897  1.00  0.00           N
ATOM    683  CA  GLY A  51      16.473  12.805 -34.686  1.00  0.00           C
ATOM    684  C   GLY A  51      15.224  12.842 -35.556  1.00  0.00           C
ATOM    685  O   GLY A  51      15.245  12.332 -36.677  1.00  0.00           O
ATOM    686  H   GLY A  51      17.201  11.172 -35.840  1.00  0.00           H
ATOM    687  HA2 GLY A  51      16.189  12.913 -33.641  1.00  0.00           H
ATOM    688  HA3 GLY A  51      17.120  13.636 -34.958  1.00  0.00           H
ATOM    689  N   GLY A  52      14.116  13.404 -35.075  1.00  0.00           N
ATOM    690  CA  GLY A  52      12.877  13.327 -35.846  1.00  0.00           C
ATOM    691  C   GLY A  52      11.613  13.808 -35.154  1.00  0.00           C
ATOM    692  O   GLY A  52      11.587  14.087 -33.956  1.00  0.00           O
ATOM    693  H   GLY A  52      14.095  13.774 -34.126  1.00  0.00           H
ATOM    694  HA2 GLY A  52      12.995  13.887 -36.774  1.00  0.00           H
ATOM    695  HA3 GLY A  52      12.711  12.285 -36.115  1.00  0.00           H
ATOM    696  N   LEU A  53      10.547  13.848 -35.949  1.00  0.00           N
ATOM    697  CA  LEU A  53       9.195  14.232 -35.551  1.00  0.00           C
ATOM    698  C   LEU A  53       8.374  12.982 -35.217  1.00  0.00           C
ATOM    699  O   LEU A  53       8.165  12.126 -36.077  1.00  0.00           O
ATOM    700  CB  LEU A  53       8.595  15.056 -36.703  1.00  0.00           C
ATOM    701  CG  LEU A  53       7.111  15.417 -36.539  1.00  0.00           C
ATOM    702  CD1 LEU A  53       6.852  16.352 -35.362  1.00  0.00           C
ATOM    703  CD2 LEU A  53       6.632  16.103 -37.814  1.00  0.00           C
ATOM    704  H   LEU A  53      10.665  13.482 -36.886  1.00  0.00           H
ATOM    705  HA  LEU A  53       9.235  14.858 -34.660  1.00  0.00           H
ATOM    706  HB2 LEU A  53       9.174  15.974 -36.818  1.00  0.00           H
ATOM    707  HB3 LEU A  53       8.698  14.474 -37.621  1.00  0.00           H
ATOM    708  HG  LEU A  53       6.529  14.506 -36.404  1.00  0.00           H
ATOM    709 HD11 LEU A  53       5.785  16.554 -35.296  1.00  0.00           H
ATOM    710 HD12 LEU A  53       7.162  15.887 -34.429  1.00  0.00           H
ATOM    711 HD13 LEU A  53       7.387  17.292 -35.497  1.00  0.00           H
ATOM    712 HD21 LEU A  53       5.558  16.269 -37.742  1.00  0.00           H
ATOM    713 HD22 LEU A  53       7.142  17.058 -37.944  1.00  0.00           H
ATOM    714 HD23 LEU A  53       6.825  15.462 -38.673  1.00  0.00           H
ATOM    715  N   TRP A  54       7.878  12.880 -33.984  1.00  0.00           N
ATOM    716  CA  TRP A  54       7.129  11.714 -33.504  1.00  0.00           C
ATOM    717  C   TRP A  54       5.620  11.806 -33.714  1.00  0.00           C
ATOM    718  O   TRP A  54       4.911  10.799 -33.573  1.00  0.00           O
ATOM    719  CB  TRP A  54       7.487  11.413 -32.043  1.00  0.00           C
ATOM    720  CG  TRP A  54       8.378  10.213 -31.908  1.00  0.00           C
ATOM    721  CD1 TRP A  54       8.093   9.035 -31.286  1.00  0.00           C
ATOM    722  CD2 TRP A  54       9.705  10.058 -32.463  1.00  0.00           C
ATOM    723  NE1 TRP A  54       9.141   8.147 -31.424  1.00  0.00           N
ATOM    724  HE1 TRP A  54       9.165   7.347 -31.112  1.00  0.00           H
ATOM    725  CE2 TRP A  54      10.129   8.748 -32.144  1.00  0.00           C
ATOM    726  CE3 TRP A  54      10.596  10.865 -33.202  1.00  0.00           C
ATOM    727  CZ2 TRP A  54      11.362   8.246 -32.523  1.00  0.00           C
ATOM    728  CZ3 TRP A  54      11.851  10.371 -33.604  1.00  0.00           C
ATOM    729  CH2 TRP A  54      12.235   9.062 -33.264  1.00  0.00           C
ATOM    730  H   TRP A  54       8.066  13.631 -33.321  1.00  0.00           H
ATOM    731  HA  TRP A  54       7.436  10.850 -34.088  1.00  0.00           H
ATOM    732  HB2 TRP A  54       7.976  12.273 -31.582  1.00  0.00           H
ATOM    733  HB3 TRP A  54       6.673  11.245 -31.543  1.00  0.00           H
ATOM    734  HD1 TRP A  54       7.291   8.844 -30.854  1.00  0.00           H
ATOM    735  HE3 TRP A  54      10.322  11.881 -33.433  1.00  0.00           H
ATOM    736  HZ2 TRP A  54      11.634   7.389 -32.285  1.00  0.00           H
ATOM    737  HZ3 TRP A  54      12.543  11.011 -34.133  1.00  0.00           H
ATOM    738  HH2 TRP A  54      13.215   8.700 -33.542  1.00  0.00           H
ATOM    739  N   THR A  55       5.100  12.967 -34.119  1.00  0.00           N
ATOM    740  CA  THR A  55       3.661  13.271 -34.247  1.00  0.00           C
ATOM    741  C   THR A  55       3.329  13.759 -35.664  1.00  0.00           C
ATOM    742  O   THR A  55       3.764  14.831 -36.079  1.00  0.00           O
ATOM    743  CB  THR A  55       3.260  14.329 -33.205  1.00  0.00           C
ATOM    744  OG1 THR A  55       4.147  15.420 -33.309  1.00  0.00           O
ATOM    745  HG1 THR A  55       3.894  15.922 -34.099  1.00  0.00           H
ATOM    746  CG2 THR A  55       3.358  13.807 -31.764  1.00  0.00           C
ATOM    747  H   THR A  55       5.726  13.758 -34.200  1.00  0.00           H
ATOM    748  HA  THR A  55       3.064  12.382 -34.046  1.00  0.00           H
ATOM    749  HB  THR A  55       2.239  14.661 -33.395  1.00  0.00           H
ATOM    750 HG21 THR A  55       3.091  14.513 -31.156  1.00  0.00           H
ATOM    751 HG22 THR A  55       2.776  13.042 -31.634  1.00  0.00           H
ATOM    752 HG23 THR A  55       4.271  13.546 -31.563  1.00  0.00           H
ATOM    753  N   THR A  56       2.598  12.955 -36.438  1.00  0.00           N
ATOM    754  CA  THR A  56       2.320  13.165 -37.875  1.00  0.00           C
ATOM    755  C   THR A  56       0.904  12.708 -38.233  1.00  0.00           C
ATOM    756  O   THR A  56       0.268  12.003 -37.445  1.00  0.00           O
ATOM    757  CB  THR A  56       3.328  12.402 -38.765  1.00  0.00           C
ATOM    758  OG1 THR A  56       3.175  10.997 -38.665  1.00  0.00           O
ATOM    759  HG1 THR A  56       4.061  10.608 -38.566  1.00  0.00           H
ATOM    760  CG2 THR A  56       4.785  12.710 -38.436  1.00  0.00           C
ATOM    761  H   THR A  56       2.269  12.076 -36.048  1.00  0.00           H
ATOM    762  HA  THR A  56       2.397  14.226 -38.110  1.00  0.00           H
ATOM    763  HB  THR A  56       3.153  12.687 -39.803  1.00  0.00           H
ATOM    764 HG21 THR A  56       5.424  12.212 -39.156  1.00  0.00           H
ATOM    765 HG22 THR A  56       4.949  13.785 -38.506  1.00  0.00           H
ATOM    766 HG23 THR A  56       5.046  12.367 -37.435  1.00  0.00           H
ATOM    767  N   ASP A  57       0.426  13.027 -39.444  1.00  0.00           N
ATOM    768  CA  ASP A  57      -0.860  12.509 -39.933  1.00  0.00           C
ATOM    769  C   ASP A  57      -0.927  10.976 -39.944  1.00  0.00           C
ATOM    770  O   ASP A  57      -1.926  10.413 -39.506  1.00  0.00           O
ATOM    771  CB  ASP A  57      -1.236  13.071 -41.313  1.00  0.00           C
ATOM    772  CG  ASP A  57      -0.267  12.779 -42.460  1.00  0.00           C
ATOM    773  OD1 ASP A  57      -0.096  11.606 -42.842  1.00  0.00           O
ATOM    774  OD2 ASP A  57       0.385  13.729 -42.956  1.00  0.00           O
ATOM    775  H   ASP A  57       0.940  13.677 -40.028  1.00  0.00           H
ATOM    776  HA  ASP A  57      -1.633  12.840 -39.239  1.00  0.00           H
ATOM    777  HB2 ASP A  57      -2.195  12.629 -41.569  1.00  0.00           H
ATOM    778  HB3 ASP A  57      -1.364  14.148 -41.232  1.00  0.00           H
ATOM    779  N   SER A  58       0.153  10.292 -40.329  1.00  0.00           N
ATOM    780  CA  SER A  58       0.204   8.827 -40.412  1.00  0.00           C
ATOM    781  C   SER A  58       0.085   8.112 -39.059  1.00  0.00           C
ATOM    782  O   SER A  58      -0.311   6.952 -39.010  1.00  0.00           O
ATOM    783  CB  SER A  58       1.509   8.410 -41.099  1.00  0.00           C
ATOM    784  OG  SER A  58       2.646   8.745 -40.309  1.00  0.00           O
ATOM    785  HG  SER A  58       2.483   9.605 -39.882  1.00  0.00           H
ATOM    786  H   SER A  58       0.846  10.820 -40.839  1.00  0.00           H
ATOM    787  HA  SER A  58      -0.621   8.486 -41.040  1.00  0.00           H
ATOM    788  HB2 SER A  58       1.496   7.332 -41.272  1.00  0.00           H
ATOM    789  HB3 SER A  58       1.579   8.911 -42.066  1.00  0.00           H
ATOM    790  N   GLY A  59       0.493   8.764 -37.967  1.00  0.00           N
ATOM    791  CA  GLY A  59       0.705   8.096 -36.682  1.00  0.00           C
ATOM    792  C   GLY A  59       2.047   7.434 -36.507  1.00  0.00           C
ATOM    793  O   GLY A  59       2.312   6.917 -35.420  1.00  0.00           O
ATOM    794  H   GLY A  59       0.695   9.753 -38.028  1.00  0.00           H
ATOM    795  HA2 GLY A  59       0.603   8.754 -35.977  1.00  0.00           H
ATOM    796  HA3 GLY A  59       0.021   7.419 -36.560  1.00  0.00           H
ATOM    797  N   GLN A  60       2.920   7.446 -37.553  1.00  0.00           N
ATOM    798  CA  GLN A  60       4.254   6.876 -37.433  1.00  0.00           C
ATOM    799  C   GLN A  60       5.277   7.993 -37.391  1.00  0.00           C
ATOM    800  O   GLN A  60       5.101   9.017 -38.070  1.00  0.00           O
ATOM    801  CB  GLN A  60       4.566   5.929 -38.604  1.00  0.00           C
ATOM    802  CG  GLN A  60       3.717   4.669 -38.579  1.00  0.00           C
ATOM    803  CD  GLN A  60       3.837   3.924 -37.256  1.00  0.00           C
ATOM    804  OE1 GLN A  60       4.933   3.622 -36.793  1.00  0.00           O
ATOM    805  NE2 GLN A  60       2.697   3.626 -36.643  1.00  0.00           N
ATOM    806 HE22 GLN A  60       2.709   3.206 -35.893  1.00  0.00           H
ATOM    807 HE21 GLN A  60       1.947   3.853 -36.997  1.00  0.00           H
ATOM    808  H   GLN A  60       2.640   7.869 -38.428  1.00  0.00           H
ATOM    809  HA  GLN A  60       4.316   6.372 -36.606  1.00  0.00           H
ATOM    810  HB2 GLN A  60       4.394   6.391 -39.439  1.00  0.00           H
ATOM    811  HB3 GLN A  60       5.498   5.664 -38.556  1.00  0.00           H
ATOM    812  HG2 GLN A  60       2.786   4.909 -38.708  1.00  0.00           H
ATOM    813  HG3 GLN A  60       4.009   4.074 -39.288  1.00  0.00           H
ATOM    814  N   PRO A  61       6.313   7.860 -36.574  1.00  0.00           N
ATOM    815  CA  PRO A  61       7.351   8.876 -36.542  1.00  0.00           C
ATOM    816  C   PRO A  61       8.061   9.044 -37.892  1.00  0.00           C
ATOM    817  O   PRO A  61       8.090   8.131 -38.722  1.00  0.00           O
ATOM    818  CB  PRO A  61       8.308   8.416 -35.456  1.00  0.00           C
ATOM    819  CG  PRO A  61       7.471   7.580 -34.561  1.00  0.00           C
ATOM    820  CD  PRO A  61       6.519   6.863 -35.496  1.00  0.00           C
ATOM    821  HA  PRO A  61       6.906   9.827 -36.247  1.00  0.00           H
ATOM    822  HB2 PRO A  61       9.014   7.889 -35.860  1.00  0.00           H
ATOM    823  HB3 PRO A  61       8.751   9.261 -34.932  1.00  0.00           H
ATOM    824  HG2 PRO A  61       8.031   6.946 -34.086  1.00  0.00           H
ATOM    825  HG3 PRO A  61       6.986   8.145 -33.941  1.00  0.00           H
ATOM    826  HD2 PRO A  61       6.930   6.059 -35.850  1.00  0.00           H
ATOM    827  HD3 PRO A  61       5.682   6.669 -35.047  1.00  0.00           H
ATOM    828  N   ILE A  62       8.696  10.197 -38.081  1.00  0.00           N
ATOM    829  CA  ILE A  62       9.638  10.471 -39.170  1.00  0.00           C
ATOM    830  C   ILE A  62      11.006  10.635 -38.518  1.00  0.00           C
ATOM    831  O   ILE A  62      11.376  11.726 -38.078  1.00  0.00           O
ATOM    832  CB  ILE A  62       9.181  11.678 -40.013  1.00  0.00           C
ATOM    833  CG1 ILE A  62       7.813  11.354 -40.656  1.00  0.00           C
ATOM    834  CG2 ILE A  62      10.222  11.997 -41.106  1.00  0.00           C
ATOM    835  CD1 ILE A  62       7.140  12.571 -41.283  1.00  0.00           C
ATOM    836  H   ILE A  62       8.607  10.906 -37.358  1.00  0.00           H
ATOM    837  HA  ILE A  62       9.694   9.612 -39.840  1.00  0.00           H
ATOM    838  HB  ILE A  62       9.073  12.545 -39.358  1.00  0.00           H
ATOM    839 HG12 ILE A  62       7.940  10.583 -41.417  1.00  0.00           H
ATOM    840 HG13 ILE A  62       7.130  10.966 -39.905  1.00  0.00           H
ATOM    841 HG21 ILE A  62       9.906  12.849 -41.706  1.00  0.00           H
ATOM    842 HG22 ILE A  62      11.183  12.251 -40.661  1.00  0.00           H
ATOM    843 HG23 ILE A  62      10.356  11.136 -41.762  1.00  0.00           H
ATOM    844 HD11 ILE A  62       6.130  12.308 -41.595  1.00  0.00           H
ATOM    845 HD12 ILE A  62       7.088  13.388 -40.563  1.00  0.00           H
ATOM    846 HD13 ILE A  62       7.705  12.882 -42.154  1.00  0.00           H
ATOM    847  N   ALA A  63      11.681   9.498 -38.349  1.00  0.00           N
ATOM    848  CA  ALA A  63      12.958   9.366 -37.670  1.00  0.00           C
ATOM    849  C   ALA A  63      14.094   9.300 -38.700  1.00  0.00           C
ATOM    850  O   ALA A  63      14.194   8.357 -39.491  1.00  0.00           O
ATOM    851  CB  ALA A  63      12.896   8.124 -36.773  1.00  0.00           C
ATOM    852  H   ALA A  63      11.282   8.644 -38.728  1.00  0.00           H
ATOM    853  HA  ALA A  63      13.122  10.235 -37.031  1.00  0.00           H
ATOM    854  HB1 ALA A  63      13.837   8.010 -36.239  1.00  0.00           H
ATOM    855  HB2 ALA A  63      12.085   8.233 -36.051  1.00  0.00           H
ATOM    856  HB3 ALA A  63      12.717   7.237 -37.382  1.00  0.00           H
ATOM    857  N   ILE A  64      14.982  10.288 -38.655  1.00  0.00           N
ATOM    858  CA  ILE A  64      16.190  10.348 -39.469  1.00  0.00           C
ATOM    859  C   ILE A  64      17.319   9.693 -38.663  1.00  0.00           C
ATOM    860  O   ILE A  64      17.558  10.074 -37.516  1.00  0.00           O
ATOM    861  CB  ILE A  64      16.479  11.808 -39.874  1.00  0.00           C
ATOM    862  CG1 ILE A  64      15.401  12.425 -40.800  1.00  0.00           C
ATOM    863  CG2 ILE A  64      17.793  11.876 -40.652  1.00  0.00           C
ATOM    864  CD1 ILE A  64      14.172  13.000 -40.095  1.00  0.00           C
ATOM    865  H   ILE A  64      14.868  11.013 -37.953  1.00  0.00           H
ATOM    866  HA  ILE A  64      16.040   9.775 -40.383  1.00  0.00           H
ATOM    867  HB  ILE A  64      16.583  12.414 -38.975  1.00  0.00           H
ATOM    868 HG12 ILE A  64      15.840  13.253 -41.352  1.00  0.00           H
ATOM    869 HG13 ILE A  64      15.079  11.685 -41.533  1.00  0.00           H
ATOM    870 HG21 ILE A  64      18.026  12.917 -40.869  1.00  0.00           H
ATOM    871 HG22 ILE A  64      18.621  11.455 -40.081  1.00  0.00           H
ATOM    872 HG23 ILE A  64      17.671  11.345 -41.593  1.00  0.00           H
ATOM    873 HD11 ILE A  64      13.566  13.546 -40.820  1.00  0.00           H
ATOM    874 HD12 ILE A  64      13.562  12.204 -39.674  1.00  0.00           H
ATOM    875 HD13 ILE A  64      14.477  13.679 -39.305  1.00  0.00           H
ATOM    876  N   ARG A  65      17.958   8.657 -39.227  1.00  0.00           N
ATOM    877  CA  ARG A  65      18.891   7.763 -38.517  1.00  0.00           C
ATOM    878  C   ARG A  65      20.303   7.891 -39.055  1.00  0.00           C
ATOM    879  O   ARG A  65      20.590   7.530 -40.208  1.00  0.00           O
ATOM    880  CB  ARG A  65      18.448   6.294 -38.610  1.00  0.00           C
ATOM    881  CG  ARG A  65      16.987   6.096 -38.101  1.00  0.00           C
ATOM    882  CD  ARG A  65      16.404   4.641 -38.281  1.00  0.00           C
ATOM    883  NE  ARG A  65      15.023   4.568 -37.777  1.00  0.00           N
ATOM    884  CZ  ARG A  65      14.710   4.423 -36.489  1.00  0.00           C
ATOM    885  NH1 ARG A  65      15.673   4.312 -35.586  1.00  0.00           N
ATOM    886 HH12 ARG A  65      15.474   4.214 -34.755  1.00  0.00           H
ATOM    887 HH11 ARG A  65      16.497   4.344 -35.830  1.00  0.00           H
ATOM    888  NH2 ARG A  65      13.437   4.375 -36.094  1.00  0.00           N
ATOM    889 HH21 ARG A  65      12.805   4.442 -36.673  1.00  0.00           H
ATOM    890 HH22 ARG A  65      13.249   4.273 -35.261  1.00  0.00           H
ATOM    891  H   ARG A  65      17.675   8.388 -40.166  1.00  0.00           H
ATOM    892  HA  ARG A  65      18.915   8.036 -37.459  1.00  0.00           H
ATOM    893  HB2 ARG A  65      18.483   6.017 -39.539  1.00  0.00           H
ATOM    894  HB3 ARG A  65      19.033   5.737 -38.073  1.00  0.00           H
ATOM    895  HG2 ARG A  65      16.960   6.306 -37.154  1.00  0.00           H
ATOM    896  HG3 ARG A  65      16.318   6.779 -38.624  1.00  0.00           H
ATOM    897  HD2 ARG A  65      16.399   4.409 -39.223  1.00  0.00           H
ATOM    898  HD3 ARG A  65      16.946   4.011 -37.780  1.00  0.00           H
ATOM    899  HE  ARG A  65      14.384   4.717 -38.332  1.00  0.00           H
ATOM    900  N   GLY A  66      21.214   8.239 -38.163  1.00  0.00           N
ATOM    901  CA  GLY A  66      22.620   8.372 -38.469  1.00  0.00           C
ATOM    902  C   GLY A  66      23.017   9.765 -38.849  1.00  0.00           C
ATOM    903  O   GLY A  66      22.270  10.469 -39.530  1.00  0.00           O
ATOM    904  H   GLY A  66      20.909   8.522 -37.236  1.00  0.00           H
ATOM    905  HA2 GLY A  66      23.142   8.091 -37.702  1.00  0.00           H
ATOM    906  HA3 GLY A  66      22.832   7.793 -39.218  1.00  0.00           H
ATOM    907  N   ARG A  67      24.248  10.132 -38.504  1.00  0.00           N
ATOM    908  C   ARG A  67      24.684  11.908 -40.242  1.00  0.00           C
ATOM    909  O   ARG A  67      24.319  13.053 -40.476  1.00  0.00           O
ATOM    910  CA  ARG A  67      24.746  11.479 -38.794  1.00  0.00           C
ATOM    911  CB  ARG A  67      26.199  11.562 -38.372  1.00  0.00           C
ATOM    912  CG  ARG A  67      26.287  12.156 -37.051  1.00  0.00           C
ATOM    913  CD  ARG A  67      27.771  12.383 -36.889  1.00  0.00           C
ATOM    914  NE  ARG A  67      28.054  12.967 -35.626  1.00  0.00           N
ATOM    915  CZ  ARG A  67      29.202  12.789 -35.001  1.00  0.00           C
ATOM    916  NH1 ARG A  67      30.167  12.032 -35.559  1.00  0.00           N
ATOM    917 HH12 ARG A  67      30.915  11.918 -35.150  1.00  0.00           H
ATOM    918 HH11 ARG A  67      30.032  11.656 -36.320  1.00  0.00           H
ATOM    919  NH2 ARG A  67      29.359  13.402 -33.835  1.00  0.00           N
ATOM    920 HH21 ARG A  67      28.720  13.877 -33.510  1.00  0.00           H
ATOM    921 HH22 ARG A  67      30.092  13.308 -33.395  1.00  0.00           H
ATOM    922  H   ARG A  67      24.816   9.614 -38.119  1.00  0.00           H
ATOM    923  HA  ARG A  67      24.147  12.206 -38.246  1.00  0.00           H
ATOM    924  HB2 ARG A  67      26.580  10.670 -38.337  1.00  0.00           H
ATOM    925  HB3 ARG A  67      26.689  12.120 -38.996  1.00  0.00           H
ATOM    926  HG2 ARG A  67      25.818  13.004 -37.020  1.00  0.00           H
ATOM    927  HG3 ARG A  67      25.972  11.539 -36.372  1.00  0.00           H
ATOM    928  HD2 ARG A  67      28.235  11.533 -36.945  1.00  0.00           H
ATOM    929  HD3 ARG A  67      28.083  12.985 -37.583  1.00  0.00           H
ATOM    930  HE  ARG A  67      27.540  13.600 -35.351  1.00  0.00           H
ATOM    931  N   GLU A  68      25.076  11.044 -41.176  1.00  0.00           N
ATOM    932  H   GLU A  68      25.449  10.144 -40.909  1.00  0.00           H
ATOM    933  CA  GLU A  68      24.988  11.413 -42.581  1.00  0.00           C
ATOM    934  HA  GLU A  68      25.618  12.288 -42.743  1.00  0.00           H
ATOM    935  C   GLU A  68      23.568  11.784 -42.966  1.00  0.00           C
ATOM    936  O   GLU A  68      23.338  12.779 -43.662  1.00  0.00           O
ATOM    937  CB  GLU A  68      25.510  10.201 -43.496  1.00  0.00           C
ATOM    938  HB2 GLU A  68      24.829   9.358 -43.381  1.00  0.00           H
ATOM    939  HB3 GLU A  68      26.506   9.913 -43.160  1.00  0.00           H
ATOM    940  CG  GLU A  68      25.580  10.580 -44.986  1.00  0.00           C
ATOM    941  HG2 GLU A  68      24.575  10.817 -45.335  1.00  0.00           H
ATOM    942  HG3 GLU A  68      25.969   9.729 -45.547  1.00  0.00           H
ATOM    943  CD  GLU A  68      26.485  11.788 -45.235  1.00  0.00           C
ATOM    944  OE1 GLU A  68      27.713  11.740 -45.182  1.00  0.00           O
ATOM    945  OE2 GLU A  68      25.803  12.937 -45.514  1.00  0.00           O
ATOM    946  N   LYS A  69      22.509  11.074 -42.598  1.00  0.00           N
ATOM    947  CA  LYS A  69      21.118  11.383 -42.957  1.00  0.00           C
ATOM    948  C   LYS A  69      20.606  12.592 -42.169  1.00  0.00           C
ATOM    949  O   LYS A  69      19.829  13.374 -42.715  1.00  0.00           O
ATOM    950  CB  LYS A  69      20.252  10.124 -42.760  1.00  0.00           C
ATOM    951  CG  LYS A  69      20.386   9.103 -43.909  1.00  0.00           C
ATOM    952  CD  LYS A  69      20.017   7.690 -43.489  1.00  0.00           C
ATOM    953  CE  LYS A  69      20.472   6.668 -44.562  1.00  0.00           C
ATOM    954  NZ  LYS A  69      20.245   5.251 -44.154  1.00  0.00           N
ATOM    955  HZ3 LYS A  69      19.378   5.113 -44.005  1.00  0.00           H
ATOM    956  HZ1 LYS A  69      20.519   4.702 -44.797  1.00  0.00           H
ATOM    957  HZ2 LYS A  69      20.698   5.074 -43.409  1.00  0.00           H
ATOM    958  H   LYS A  69      22.678  10.259 -42.096  1.00  0.00           H
ATOM    959  HA  LYS A  69      21.091  11.667 -44.012  1.00  0.00           H
ATOM    960  HB2 LYS A  69      20.504   9.669 -41.803  1.00  0.00           H
ATOM    961  HB3 LYS A  69      19.206  10.415 -42.727  1.00  0.00           H
ATOM    962  HG2 LYS A  69      19.769   9.377 -44.605  1.00  0.00           H
ATOM    963  HG3 LYS A  69      21.291   9.083 -44.259  1.00  0.00           H
ATOM    964  HD2 LYS A  69      20.461   7.475 -42.653  1.00  0.00           H
ATOM    965  HD3 LYS A  69      19.055   7.623 -43.389  1.00  0.00           H
ATOM    966  HE2 LYS A  69      19.973   6.826 -45.379  1.00  0.00           H
ATOM    967  HE3 LYS A  69      21.421   6.783 -44.726  1.00  0.00           H
ATOM    968  N   LEU A  70      21.080  12.798 -40.932  1.00  0.00           N
ATOM    969  CA  LEU A  70      20.836  14.008 -40.129  1.00  0.00           C
ATOM    970  C   LEU A  70      21.480  15.256 -40.760  1.00  0.00           C
ATOM    971  O   LEU A  70      20.896  16.342 -40.695  1.00  0.00           O
ATOM    972  CB  LEU A  70      21.380  13.807 -38.696  1.00  0.00           C
ATOM    973  CG  LEU A  70      20.670  12.748 -37.827  1.00  0.00           C
ATOM    974  CD1 LEU A  70      21.458  12.514 -36.540  1.00  0.00           C
ATOM    975  CD2 LEU A  70      19.275  13.194 -37.425  1.00  0.00           C
ATOM    976  H   LEU A  70      21.690  12.083 -40.551  1.00  0.00           H
ATOM    977  HA  LEU A  70      19.764  14.198 -40.082  1.00  0.00           H
ATOM    978  HB2 LEU A  70      22.432  13.543 -38.768  1.00  0.00           H
ATOM    979  HB3 LEU A  70      21.325  14.762 -38.171  1.00  0.00           H
ATOM    980  HG  LEU A  70      20.579  11.811 -38.367  1.00  0.00           H
ATOM    981 HD11 LEU A  70      20.918  11.819 -35.898  1.00  0.00           H
ATOM    982 HD12 LEU A  70      22.430  12.081 -36.766  1.00  0.00           H
ATOM    983 HD13 LEU A  70      21.593  13.455 -36.008  1.00  0.00           H
ATOM    984 HD21 LEU A  70      18.809  12.408 -36.835  1.00  0.00           H
ATOM    985 HD22 LEU A  70      19.328  14.108 -36.835  1.00  0.00           H
ATOM    986 HD23 LEU A  70      18.680  13.346 -38.317  1.00  0.00           H
ATOM    987  N   GLY A  71      22.659  15.109 -41.369  1.00  0.00           N
ATOM    988  CA  GLY A  71      23.348  16.145 -42.134  1.00  0.00           C
ATOM    989  C   GLY A  71      22.583  16.503 -43.405  1.00  0.00           C
ATOM    990  O   GLY A  71      22.304  17.680 -43.629  1.00  0.00           O
ATOM    991  H   GLY A  71      23.099  14.194 -41.344  1.00  0.00           H
ATOM    992  HA2 GLY A  71      23.468  17.039 -41.524  1.00  0.00           H
ATOM    993  HA3 GLY A  71      24.332  15.774 -42.423  1.00  0.00           H
ATOM    994  N   GLU A  72      22.086  15.501 -44.128  1.00  0.00           N
ATOM    995  CA  GLU A  72      21.230  15.693 -45.300  1.00  0.00           C
ATOM    996  C   GLU A  72      19.856  16.308 -44.962  1.00  0.00           C
ATOM    997  O   GLU A  72      19.392  17.211 -45.663  1.00  0.00           O
ATOM    998  CB  GLU A  72      21.034  14.346 -46.000  1.00  0.00           C
ATOM    999  CG  GLU A  72      22.282  13.680 -46.515  1.00  0.00           C
ATOM   1000  CD  GLU A  72      22.022  12.375 -47.265  1.00  0.00           C
ATOM   1001  OE1 GLU A  72      20.923  12.238 -47.856  1.00  0.00           O
ATOM   1002  OE2 GLU A  72      22.903  11.486 -47.241  1.00  0.00           O
ATOM   1003  H   GLU A  72      22.447  14.561 -43.959  1.00  0.00           H
ATOM   1004  HA  GLU A  72      21.730  16.367 -45.997  1.00  0.00           H
ATOM   1005  HB2 GLU A  72      20.498  13.664 -45.346  1.00  0.00           H
ATOM   1006  HB3 GLU A  72      20.499  14.508 -46.897  1.00  0.00           H
ATOM   1007  HG2 GLU A  72      22.771  14.276 -47.105  1.00  0.00           H
ATOM   1008  HG3 GLU A  72      22.813  13.478 -45.729  1.00  0.00           H
ATOM   1009  N   HIS A  73      19.229  15.928 -43.838  1.00  0.00           N
ATOM   1010  CA  HIS A  73      17.953  16.522 -43.398  1.00  0.00           C
ATOM   1011  C   HIS A  73      18.093  18.005 -43.062  1.00  0.00           C
ATOM   1012  O   HIS A  73      17.189  18.785 -43.354  1.00  0.00           O
ATOM   1013  CB  HIS A  73      17.369  15.784 -42.186  1.00  0.00           C
ATOM   1014  CG  HIS A  73      16.011  16.323 -41.776  1.00  0.00           C
ATOM   1015  ND1 HIS A  73      14.761  15.787 -42.215  1.00  0.00           N
ATOM   1016  CD2 HIS A  73      15.765  17.315 -40.910  1.00  0.00           C
ATOM   1017  HD2 HIS A  73      16.523  17.890 -40.391  1.00  0.00           H
ATOM   1018  CE1 HIS A  73      13.825  16.506 -41.570  1.00  0.00           C
ATOM   1019  HE1 HIS A  73      12.757  16.362 -41.668  1.00  0.00           H
ATOM   1020  NE2 HIS A  73      14.399  17.441 -40.796  1.00  0.00           N
ATOM   1021  HE2 HIS A  73      13.907  18.119 -40.229  1.00  0.00           H
ATOM   1022  H   HIS A  73      19.626  15.162 -43.303  1.00  0.00           H
ATOM   1023  HA  HIS A  73      17.236  16.446 -44.218  1.00  0.00           H
ATOM   1024  HB2 HIS A  73      17.270  14.729 -42.437  1.00  0.00           H
ATOM   1025  HB3 HIS A  73      18.056  15.867 -41.344  1.00  0.00           H
ATOM   1026  N   ALA A  74      19.245  18.434 -42.537  1.00  0.00           N
ATOM   1027  CA  ALA A  74      19.524  19.855 -42.348  1.00  0.00           C
ATOM   1028  C   ALA A  74      19.460  20.639 -43.664  1.00  0.00           C
ATOM   1029  O   ALA A  74      18.962  21.767 -43.667  1.00  0.00           O
ATOM   1030  CB  ALA A  74      20.894  20.022 -41.701  1.00  0.00           C
ATOM   1031  H   ALA A  74      19.977  17.759 -42.349  1.00  0.00           H
ATOM   1032  HA  ALA A  74      18.772  20.276 -41.682  1.00  0.00           H
ATOM   1033  HB1 ALA A  74      21.025  21.070 -41.444  1.00  0.00           H
ATOM   1034  HB2 ALA A  74      20.950  19.405 -40.809  1.00  0.00           H
ATOM   1035  HB3 ALA A  74      21.681  19.736 -42.395  1.00  0.00           H
ATOM   1036  N   VAL A  75      19.854  20.018 -44.784  1.00  0.00           N
ATOM   1037  CA  VAL A  75      19.771  20.655 -46.101  1.00  0.00           C
ATOM   1038  C   VAL A  75      18.328  20.918 -46.512  1.00  0.00           C
ATOM   1039  O   VAL A  75      17.961  22.035 -46.895  1.00  0.00           O
ATOM   1040  CB  VAL A  75      20.584  19.953 -47.195  1.00  0.00           C
ATOM   1041  CG1 VAL A  75      20.391  20.628 -48.470  1.00  0.00           C
ATOM   1042  CG2 VAL A  75      22.030  19.853 -46.815  1.00  0.00           C
ATOM   1043  H   VAL A  75      20.198  19.065 -44.727  1.00  0.00           H
ATOM   1044  HA  VAL A  75      20.241  21.585 -46.010  1.00  0.00           H
ATOM   1045  HB  VAL A  75      20.225  19.056 -47.268  1.00  0.00           H
ATOM   1046 HG11 VAL A  75      20.874  20.145 -49.159  1.00  0.00           H
ATOM   1047 HG12 VAL A  75      19.444  20.644 -48.678  1.00  0.00           H
ATOM   1048 HG13 VAL A  75      20.731  21.534 -48.401  1.00  0.00           H
ATOM   1049 HG21 VAL A  75      22.505  19.367 -47.507  1.00  0.00           H
ATOM   1050 HG22 VAL A  75      22.396  20.747 -46.726  1.00  0.00           H
ATOM   1051 HG23 VAL A  75      22.102  19.380 -45.971  1.00  0.00           H
ATOM   1052  N   TRP A  76      17.506  19.880 -46.386  1.00  0.00           N
ATOM   1053  H   TRP A  76      17.894  18.998 -46.071  1.00  0.00           H
ATOM   1054  C   TRP A  76      15.317  20.878 -45.787  1.00  0.00           C
ATOM   1055  O   TRP A  76      14.469  21.666 -46.204  1.00  0.00           O
ATOM   1056  CA  TRP A  76      16.096  19.957 -46.728  1.00  0.00           C
ATOM   1057  HA  TRP A  76      15.998  20.364 -47.737  1.00  0.00           H
ATOM   1058  CB  TRP A  76      15.514  18.549 -46.698  1.00  0.00           C
ATOM   1059  HB2 TRP A  76      16.145  17.880 -47.285  1.00  0.00           H
ATOM   1060  HB3 TRP A  76      15.470  18.175 -45.673  1.00  0.00           H
ATOM   1061  CG  TRP A  76      14.160  18.563 -47.296  1.00  0.00           C
ATOM   1062  CD1 TRP A  76      12.989  18.508 -46.628  1.00  0.00           C
ATOM   1063  HD1 TRP A  76      12.896  18.393 -45.558  1.00  0.00           H
ATOM   1064  NE1 TRP A  76      11.954  18.683 -47.523  1.00  0.00           N
ATOM   1065  HE1 TRP A  76      10.980  18.727 -47.259  1.00  0.00           H
ATOM   1066  CE2 TRP A  76      12.422  18.891 -48.803  1.00  0.00           C
ATOM   1067  CZ2 TRP A  76      11.794  19.137 -50.025  1.00  0.00           C
ATOM   1068  HZ2 TRP A  76      10.727  19.196 -50.071  1.00  0.00           H
ATOM   1069  CH2 TRP A  76      12.569  19.275 -51.187  1.00  0.00           C
ATOM   1070  HH2 TRP A  76      12.090  19.445 -52.141  1.00  0.00           H
ATOM   1071  CZ3 TRP A  76      13.968  19.176 -51.109  1.00  0.00           C
ATOM   1072  HZ3 TRP A  76      14.564  19.304 -52.001  1.00  0.00           H
ATOM   1073  CE3 TRP A  76      14.596  18.949 -49.871  1.00  0.00           C
ATOM   1074  HE3 TRP A  76      15.673  18.899 -49.821  1.00  0.00           H
ATOM   1075  CD2 TRP A  76      13.835  18.797 -48.693  1.00  0.00           C
ATOM   1076  N   SER A  77      15.663  20.843 -44.503  1.00  0.00           N
ATOM   1077  CA  SER A  77      15.061  21.678 -43.476  1.00  0.00           C
ATOM   1078  C   SER A  77      15.399  23.158 -43.656  1.00  0.00           C
ATOM   1079  O   SER A  77      14.522  23.994 -43.447  1.00  0.00           O
ATOM   1080  CB  SER A  77      15.526  21.179 -42.118  1.00  0.00           C
ATOM   1081  OG  SER A  77      14.804  21.844 -41.109  1.00  0.00           O
ATOM   1082  HG  SER A  77      15.449  22.035 -40.399  1.00  0.00           H
ATOM   1083  H   SER A  77      16.357  20.156 -44.223  1.00  0.00           H
ATOM   1084  HA  SER A  77      13.979  21.572 -43.532  1.00  0.00           H
ATOM   1085  HB2 SER A  77      15.343  20.107 -42.037  1.00  0.00           H
ATOM   1086  HB3 SER A  77      16.594  21.370 -42.005  1.00  0.00           H
ATOM   1087  N   LEU A  78      16.599  23.506 -44.139  1.00  0.00           N
ATOM   1088  CA  LEU A  78      16.909  24.889 -44.527  1.00  0.00           C
ATOM   1089  C   LEU A  78      16.127  25.370 -45.730  1.00  0.00           C
ATOM   1090  O   LEU A  78      15.958  26.581 -45.887  1.00  0.00           O
ATOM   1091  CB  LEU A  78      18.415  25.084 -44.790  1.00  0.00           C
ATOM   1092  CG  LEU A  78      19.065  25.396 -43.437  1.00  0.00           C
ATOM   1093  CD1 LEU A  78      20.520  25.132 -43.509  1.00  0.00           C
ATOM   1094  CD2 LEU A  78      18.799  26.845 -42.988  1.00  0.00           C
ATOM   1095  H   LEU A  78      17.308  22.794 -44.288  1.00  0.00           H
ATOM   1096  HA  LEU A  78      16.583  25.538 -43.716  1.00  0.00           H
ATOM   1097  HB2 LEU A  78      18.803  24.270 -45.147  1.00  0.00           H
ATOM   1098  HB3 LEU A  78      18.560  25.832 -45.391  1.00  0.00           H
ATOM   1099  HG  LEU A  78      18.659  24.727 -42.675  1.00  0.00           H
ATOM   1100 HD11 LEU A  78      20.920  25.333 -42.648  1.00  0.00           H
ATOM   1101 HD12 LEU A  78      20.661  24.198 -43.730  1.00  0.00           H
ATOM   1102 HD13 LEU A  78      20.910  25.697 -44.195  1.00  0.00           H
ATOM   1103 HD21 LEU A  78      19.228  26.993 -42.131  1.00  0.00           H
ATOM   1104 HD22 LEU A  78      19.164  27.452 -43.651  1.00  0.00           H
ATOM   1105 HD23 LEU A  78      17.842  26.979 -42.907  1.00  0.00           H
ATOM   1106  N   GLN A  79      15.629  24.460 -46.562  1.00  0.00           N
ATOM   1107  CA  GLN A  79      14.801  24.883 -47.661  1.00  0.00           C
ATOM   1108  C   GLN A  79      13.340  24.998 -47.259  1.00  0.00           C
ATOM   1109  O   GLN A  79      12.681  25.994 -47.588  1.00  0.00           O
ATOM   1110  CB  GLN A  79      14.947  23.908 -48.843  1.00  0.00           C
ATOM   1111  CG  GLN A  79      14.193  24.320 -50.104  1.00  0.00           C
ATOM   1112  CD  GLN A  79      14.468  23.391 -51.286  1.00  0.00           C
ATOM   1113  OE1 GLN A  79      14.659  22.180 -51.115  1.00  0.00           O
ATOM   1114  NE2 GLN A  79      14.496  23.964 -52.492  1.00  0.00           N
ATOM   1115 HE22 GLN A  79      14.647  23.486 -53.191  1.00  0.00           H
ATOM   1116 HE21 GLN A  79      14.363  24.810 -52.570  1.00  0.00           H
ATOM   1117  H   GLN A  79      15.837  23.479 -46.429  1.00  0.00           H
ATOM   1118  HA  GLN A  79      15.098  25.758 -47.958  1.00  0.00           H
ATOM   1119  HB2 GLN A  79      15.887  23.838 -49.073  1.00  0.00           H
ATOM   1120  HB3 GLN A  79      14.606  22.918 -48.538  1.00  0.00           H
ATOM   1121  HG2 GLN A  79      13.240  24.301 -49.923  1.00  0.00           H
ATOM   1122  HG3 GLN A  79      14.465  25.216 -50.356  1.00  0.00           H
ATOM   1123  N   CYS A  80      12.807  23.994 -46.552  1.00  0.00           N
ATOM   1124  C   CYS A  80      10.969  24.615 -44.928  1.00  0.00           C
ATOM   1125  O   CYS A  80       9.792  24.922 -44.752  1.00  0.00           O
ATOM   1126  HA  CYS A  80      10.808  24.374 -47.020  1.00  0.00           H
ATOM   1127  CA  CYS A  80      11.378  23.897 -46.223  1.00  0.00           C
ATOM   1128  CB  CYS A  80      10.971  22.420 -46.182  1.00  0.00           C
ATOM   1129  SG  CYS A  80      10.994  21.746 -47.862  1.00  0.00           S
ATOM   1130  HG  CYS A  80      12.318  21.799 -48.063  1.00  0.00           H
ATOM   1131  HB2 CYS A  80      11.646  21.854 -45.539  1.00  0.00           H
ATOM   1132  HB3 CYS A  80       9.953  22.343 -45.797  1.00  0.00           H
ATOM   1133  H   CYS A  80      13.394  23.188 -46.363  1.00  0.00           H
ATOM   1134  N   PHE A  81      11.924  24.915 -44.045  1.00  0.00           N
ATOM   1135  CA  PHE A  81      11.752  25.724 -42.832  1.00  0.00           C
ATOM   1136  C   PHE A  81      12.879  26.781 -42.743  1.00  0.00           C
ATOM   1137  O   PHE A  81      13.742  26.702 -41.866  1.00  0.00           O
ATOM   1138  CB  PHE A  81      11.714  24.817 -41.591  1.00  0.00           C
ATOM   1139  CG  PHE A  81      10.626  23.765 -41.563  1.00  0.00           C
ATOM   1140  CD2 PHE A  81      10.906  22.456 -41.996  1.00  0.00           C
ATOM   1141  CD1 PHE A  81       9.356  24.078 -41.044  1.00  0.00           C
ATOM   1142  CE2 PHE A  81       9.938  21.444 -41.853  1.00  0.00           C
ATOM   1143  CE1 PHE A  81       8.380  23.072 -40.929  1.00  0.00           C
ATOM   1144  CZ  PHE A  81       8.679  21.753 -41.307  1.00  0.00           C
ATOM   1145  H   PHE A  81      12.866  24.597 -44.241  1.00  0.00           H
ATOM   1146  HA  PHE A  81      10.802  26.255 -42.879  1.00  0.00           H
ATOM   1147  HB2 PHE A  81      12.678  24.320 -41.476  1.00  0.00           H
ATOM   1148  HB3 PHE A  81      11.569  25.451 -40.720  1.00  0.00           H
ATOM   1149  HD1 PHE A  81       9.136  25.087 -40.723  1.00  0.00           H
ATOM   1150  HD2 PHE A  81      11.869  22.236 -42.434  1.00  0.00           H
ATOM   1151  HE1 PHE A  81       7.402  23.303 -40.538  1.00  0.00           H
ATOM   1152  HE2 PHE A  81      10.145  20.435 -42.183  1.00  0.00           H
ATOM   1153  HZ  PHE A  81       7.925  20.984 -41.204  1.00  0.00           H
ATOM   1154  N   PRO A  82      12.984  27.709 -43.710  1.00  0.00           N
ATOM   1155  CA  PRO A  82      14.192  28.516 -43.954  1.00  0.00           C
ATOM   1156  C   PRO A  82      14.585  29.444 -42.842  1.00  0.00           C
ATOM   1157  O   PRO A  82      15.772  29.816 -42.799  1.00  0.00           O
ATOM   1158  CB  PRO A  82      13.882  29.282 -45.247  1.00  0.00           C
ATOM   1159  CG  PRO A  82      12.384  29.311 -45.320  1.00  0.00           C
ATOM   1160  CD  PRO A  82      11.954  28.002 -44.689  1.00  0.00           C
ATOM   1161  HA  PRO A  82      14.930  27.911 -44.124  1.00  0.00           H
ATOM   1162  HB2 PRO A  82      14.242  30.181 -45.191  1.00  0.00           H
ATOM   1163  HB3 PRO A  82      14.254  28.808 -46.007  1.00  0.00           H
ATOM   1164  HG2 PRO A  82      12.049  30.069 -44.815  1.00  0.00           H
ATOM   1165  HG3 PRO A  82      12.105  29.369 -46.247  1.00  0.00           H
ATOM   1166  HD2 PRO A  82      10.973  28.111 -44.226  1.00  0.00           H
ATOM   1167  HD3 PRO A  82      11.932  27.223 -45.450  1.00  0.00           H
ATOM   1168  N   ASP A  83      13.680  29.837 -41.969  1.00  0.00           N
ATOM   1169  CA  ASP A  83      13.969  30.825 -40.944  1.00  0.00           C
ATOM   1170  C   ASP A  83      13.534  30.368 -39.553  1.00  0.00           C
ATOM   1171  O   ASP A  83      13.222  31.199 -38.706  1.00  0.00           O
ATOM   1172  CB  ASP A  83      13.362  32.177 -41.309  1.00  0.00           C
ATOM   1173  CG  ASP A  83      11.835  32.188 -41.330  1.00  0.00           C
ATOM   1174  OD1 ASP A  83      11.220  31.108 -41.202  1.00  0.00           O
ATOM   1175  OD2 ASP A  83      11.260  33.279 -41.495  1.00  0.00           O
ATOM   1176  H   ASP A  83      12.726  29.500 -42.040  1.00  0.00           H
ATOM   1177  HA  ASP A  83      14.931  30.943 -40.898  1.00  0.00           H
ATOM   1178  HB2 ASP A  83      13.654  32.835 -40.659  1.00  0.00           H
ATOM   1179  HB3 ASP A  83      13.672  32.429 -42.193  1.00  0.00           H
ATOM   1180  N   TRP A  84      13.472  29.051 -39.334  1.00  0.00           N
ATOM   1181  CA  TRP A  84      12.912  28.456 -38.130  1.00  0.00           C
ATOM   1182  C   TRP A  84      13.627  28.898 -36.857  1.00  0.00           C
ATOM   1183  O   TRP A  84      14.849  28.726 -36.718  1.00  0.00           O
ATOM   1184  CB  TRP A  84      12.942  26.933 -38.230  1.00  0.00           C
ATOM   1185  CG  TRP A  84      12.105  26.268 -37.187  1.00  0.00           C
ATOM   1186  CD1 TRP A  84      12.540  25.709 -36.034  1.00  0.00           C
ATOM   1187  CD2 TRP A  84      10.651  26.163 -37.159  1.00  0.00           C
ATOM   1188  NE1 TRP A  84      11.463  25.200 -35.335  1.00  0.00           N
ATOM   1189  HE1 TRP A  84      11.547  24.713 -34.447  1.00  0.00           H
ATOM   1190  CE2 TRP A  84      10.277  25.440 -35.992  1.00  0.00           C
ATOM   1191  CE3 TRP A  84       9.611  26.618 -37.997  1.00  0.00           C
ATOM   1192  CZ2 TRP A  84       8.946  25.125 -35.704  1.00  0.00           C
ATOM   1193  CZ3 TRP A  84       8.263  26.378 -37.671  1.00  0.00           C
ATOM   1194  CH2 TRP A  84       7.927  25.618 -36.536  1.00  0.00           C
ATOM   1195  H   TRP A  84      13.593  28.450 -40.135  1.00  0.00           H
ATOM   1196  HA  TRP A  84      11.868  28.768 -38.067  1.00  0.00           H
ATOM   1197  HB2 TRP A  84      12.553  26.647 -39.204  1.00  0.00           H
ATOM   1198  HB3 TRP A  84      13.970  26.574 -38.164  1.00  0.00           H
ATOM   1199  HD1 TRP A  84      13.573  25.661 -35.712  1.00  0.00           H
ATOM   1200  HE3 TRP A  84       9.859  27.194 -38.877  1.00  0.00           H
ATOM   1201  HZ2 TRP A  84       8.720  24.531 -34.837  1.00  0.00           H
ATOM   1202  HZ3 TRP A  84       7.482  26.784 -38.298  1.00  0.00           H
ATOM   1203  HH2 TRP A  84       6.889  25.425 -36.304  1.00  0.00           H
ATOM   1204  N   VAL A  85      12.843  29.355 -35.886  1.00  0.00           N
ATOM   1205  C   VAL A  85      12.517  28.938 -33.517  1.00  0.00           C
ATOM   1206  O   VAL A  85      11.293  28.831 -33.597  1.00  0.00           O
ATOM   1207  CA  VAL A  85      13.301  29.742 -34.553  1.00  0.00           C
ATOM   1208  CB  VAL A  85      13.149  31.266 -34.325  1.00  0.00           C
ATOM   1209  CG1 VAL A  85      13.653  31.631 -32.950  1.00  0.00           C
ATOM   1210  CG2 VAL A  85      13.858  32.079 -35.354  1.00  0.00           C
ATOM   1211  H   VAL A  85      11.844  29.430 -36.075  1.00  0.00           H
ATOM   1212  HA  VAL A  85      14.356  29.491 -34.444  1.00  0.00           H
ATOM   1213  HB  VAL A  85      12.206  31.490 -34.366  1.00  0.00           H
ATOM   1214 HG11 VAL A  85      13.545  32.586 -32.817  1.00  0.00           H
ATOM   1215 HG12 VAL A  85      13.140  31.144 -32.286  1.00  0.00           H
ATOM   1216 HG13 VAL A  85      14.591  31.391 -32.884  1.00  0.00           H
ATOM   1217 HG21 VAL A  85      13.723  33.020 -35.161  1.00  0.00           H
ATOM   1218 HG22 VAL A  85      14.804  31.867 -35.326  1.00  0.00           H
ATOM   1219 HG23 VAL A  85      13.497  31.865 -36.229  1.00  0.00           H
ATOM   1220  N   TRP A  86      13.220  28.441 -32.500  1.00  0.00           N
ATOM   1221  CA  TRP A  86      12.592  27.960 -31.272  1.00  0.00           C
ATOM   1222  C   TRP A  86      12.580  29.075 -30.218  1.00  0.00           C
ATOM   1223  O   TRP A  86      13.582  29.746 -29.991  1.00  0.00           O
ATOM   1224  CB  TRP A  86      13.335  26.743 -30.746  1.00  0.00           C
ATOM   1225  CG  TRP A  86      13.577  25.611 -31.695  1.00  0.00           C
ATOM   1226  CD1 TRP A  86      14.773  25.286 -32.234  1.00  0.00           C
ATOM   1227  CD2 TRP A  86      12.632  24.628 -32.205  1.00  0.00           C
ATOM   1228  NE1 TRP A  86      14.637  24.171 -33.034  1.00  0.00           N
ATOM   1229  HE1 TRP A  86      15.412  23.730 -33.505  1.00  0.00           H
ATOM   1230  CE2 TRP A  86      13.338  23.719 -33.049  1.00  0.00           C
ATOM   1231  CE3 TRP A  86      11.248  24.414 -32.045  1.00  0.00           C
ATOM   1232  CZ2 TRP A  86      12.707  22.647 -33.692  1.00  0.00           C
ATOM   1233  CZ3 TRP A  86      10.610  23.340 -32.690  1.00  0.00           C
ATOM   1234  CH2 TRP A  86      11.331  22.451 -33.501  1.00  0.00           C
ATOM   1235  H   TRP A  86      14.224  28.579 -32.489  1.00  0.00           H
ATOM   1236  HA  TRP A  86      11.566  27.661 -31.481  1.00  0.00           H
ATOM   1237  HB2 TRP A  86      14.293  27.123 -30.445  1.00  0.00           H
ATOM   1238  HB3 TRP A  86      12.820  26.363 -29.863  1.00  0.00           H
ATOM   1239  HD1 TRP A  86      15.697  25.818 -32.043  1.00  0.00           H
ATOM   1240  HE3 TRP A  86      10.679  25.092 -31.422  1.00  0.00           H
ATOM   1241  HZ2 TRP A  86      13.267  21.982 -34.327  1.00  0.00           H
ATOM   1242  HZ3 TRP A  86       9.551  23.198 -32.573  1.00  0.00           H
ATOM   1243  HH2 TRP A  86      10.826  21.616 -33.972  1.00  0.00           H
ATOM   1244  N   THR A  87      11.416  29.281 -29.606  1.00  0.00           N
ATOM   1245  CA  THR A  87      11.196  30.375 -28.663  1.00  0.00           C
ATOM   1246  C   THR A  87      10.627  29.801 -27.369  1.00  0.00           C
ATOM   1247  O   THR A  87      10.176  28.657 -27.330  1.00  0.00           O
ATOM   1248  CB  THR A  87      10.221  31.441 -29.211  1.00  0.00           C
ATOM   1249  OG1 THR A  87       8.908  30.898 -29.348  1.00  0.00           O
ATOM   1250  HG1 THR A  87       8.367  31.330 -28.872  1.00  0.00           H
ATOM   1251  CG2 THR A  87      10.595  31.974 -30.564  1.00  0.00           C
ATOM   1252  H   THR A  87      10.721  28.788 -29.724  1.00  0.00           H
ATOM   1253  HA  THR A  87      12.042  30.806 -28.463  1.00  0.00           H
ATOM   1254  HB  THR A  87      10.190  32.188 -28.593  1.00  0.00           H
ATOM   1255 HG21 THR A  87       9.946  32.636 -30.850  1.00  0.00           H
ATOM   1256 HG22 THR A  87      11.471  32.388 -30.526  1.00  0.00           H
ATOM   1257 HG23 THR A  87      10.615  31.252 -31.211  1.00  0.00           H
ATOM   1258  N   ASP A  88      10.579  30.643 -26.326  1.00  0.00           N
ATOM   1259  CA  ASP A  88       9.923  30.258 -25.056  1.00  0.00           C
ATOM   1260  C   ASP A  88      10.476  28.915 -24.530  1.00  0.00           C
ATOM   1261  O   ASP A  88       9.752  28.017 -24.069  1.00  0.00           O
ATOM   1262  CB  ASP A  88       8.409  30.166 -25.211  1.00  0.00           C
ATOM   1263  CG  ASP A  88       7.804  31.444 -25.718  1.00  0.00           C
ATOM   1264  OD1 ASP A  88       7.672  32.384 -24.898  1.00  0.00           O
ATOM   1265  OD2 ASP A  88       7.468  31.501 -26.930  1.00  0.00           O
ATOM   1266  H   ASP A  88      10.914  31.435 -26.324  1.00  0.00           H
ATOM   1267  HA  ASP A  88      10.112  30.937 -24.390  1.00  0.00           H
ATOM   1268  HB2 ASP A  88       8.198  29.461 -25.843  1.00  0.00           H
ATOM   1269  HB3 ASP A  88       8.014  29.968 -24.347  1.00  0.00           H
ATOM   1270  N   ILE A  89      11.795  28.784 -24.575  1.00  0.00           N
ATOM   1271  CA  ILE A  89      12.458  27.523 -24.262  1.00  0.00           C
ATOM   1272  C   ILE A  89      12.552  27.316 -22.761  1.00  0.00           C
ATOM   1273  O   ILE A  89      13.077  28.157 -22.034  1.00  0.00           O
ATOM   1274  CB  ILE A  89      13.857  27.521 -24.897  1.00  0.00           C
ATOM   1275  CG1 ILE A  89      13.731  27.553 -26.442  1.00  0.00           C
ATOM   1276  CG2 ILE A  89      14.670  26.265 -24.413  1.00  0.00           C
ATOM   1277  CD1 ILE A  89      15.010  28.107 -27.094  1.00  0.00           C
ATOM   1278  H   ILE A  89      12.337  29.418 -24.787  1.00  0.00           H
ATOM   1279  HA  ILE A  89      11.949  26.789 -24.641  1.00  0.00           H
ATOM   1280  HB  ILE A  89      14.326  28.320 -24.610  1.00  0.00           H
ATOM   1281 HG12 ILE A  89      13.586  26.652 -26.771  1.00  0.00           H
ATOM   1282 HG13 ILE A  89      12.989  28.126 -26.692  1.00  0.00           H
ATOM   1283 HG21 ILE A  89      15.549  26.281 -24.823  1.00  0.00           H
ATOM   1284 HG22 ILE A  89      14.755  26.298 -23.447  1.00  0.00           H
ATOM   1285 HG23 ILE A  89      14.196  25.461 -24.677  1.00  0.00           H
ATOM   1286 HD11 ILE A  89      14.896  28.112 -28.057  1.00  0.00           H
ATOM   1287 HD12 ILE A  89      15.162  29.009 -26.773  1.00  0.00           H
ATOM   1288 HD13 ILE A  89      15.758  27.539 -26.852  1.00  0.00           H
ATOM   1289  N   GLN A  90      12.042  26.170 -22.277  1.00  0.00           N
ATOM   1290  CA  GLN A  90      12.217  25.737 -20.904  1.00  0.00           C
ATOM   1291  C   GLN A  90      12.852  24.357 -20.957  1.00  0.00           C
ATOM   1292  O   GLN A  90      12.259  23.419 -21.485  1.00  0.00           O
ATOM   1293  CB  GLN A  90      10.847  25.641 -20.209  1.00  0.00           C
ATOM   1294  CG  GLN A  90       9.960  26.842 -20.370  1.00  0.00           C
ATOM   1295  CD  GLN A  90       8.667  26.544 -19.613  1.00  0.00           C
ATOM   1296  NE2 GLN A  90       7.666  25.981 -20.140  1.00  0.00           N
ATOM   1297 HE22 GLN A  90       7.649  25.809 -21.135  1.00  0.00           H
ATOM   1298 HE21 GLN A  90       6.883  25.703 -19.566  1.00  0.00           H
ATOM   1299  OE1 GLN A  90       8.745  26.794 -18.325  1.00  0.00           O
ATOM   1300  H   GLN A  90      11.580  25.619 -22.749  1.00  0.00           H
ATOM   1301  HA  GLN A  90      12.793  26.348 -20.418  1.00  0.00           H
ATOM   1302  HB2 GLN A  90      10.372  24.877 -20.570  1.00  0.00           H
ATOM   1303  HB3 GLN A  90      10.993  25.512 -19.259  1.00  0.00           H
ATOM   1304  HG2 GLN A  90      10.382  27.624 -19.983  1.00  0.00           H
ATOM   1305  HG3 GLN A  90       9.754  26.982 -21.308  1.00  0.00           H
ATOM   1306  N   ILE A  91      14.038  24.220 -20.370  1.00  0.00           N
ATOM   1307  CA  ILE A  91      14.759  22.963 -20.351  1.00  0.00           C
ATOM   1308  C   ILE A  91      14.525  22.303 -19.002  1.00  0.00           C
ATOM   1309  O   ILE A  91      14.735  22.952 -17.952  1.00  0.00           O
ATOM   1310  CB  ILE A  91      16.255  23.186 -20.606  1.00  0.00           C
ATOM   1311  CG1 ILE A  91      16.413  23.776 -22.007  1.00  0.00           C
ATOM   1312  CG2 ILE A  91      17.000  21.842 -20.434  1.00  0.00           C
ATOM   1313  CD1 ILE A  91      17.860  24.223 -22.272  1.00  0.00           C
ATOM   1314  H   ILE A  91      14.450  24.858 -19.968  1.00  0.00           H
ATOM   1315  HA  ILE A  91      14.412  22.380 -21.044  1.00  0.00           H
ATOM   1316  HB  ILE A  91      16.595  23.821 -19.956  1.00  0.00           H
ATOM   1317 HG12 ILE A  91      16.177  23.104 -22.665  1.00  0.00           H
ATOM   1318 HG13 ILE A  91      15.835  24.550 -22.095  1.00  0.00           H
ATOM   1319 HG21 ILE A  91      17.947  21.983 -20.595  1.00  0.00           H
ATOM   1320 HG22 ILE A  91      16.863  21.519 -19.529  1.00  0.00           H
ATOM   1321 HG23 ILE A  91      16.648  21.202 -21.072  1.00  0.00           H
ATOM   1322 HD11 ILE A  91      17.918  24.590 -23.168  1.00  0.00           H
ATOM   1323 HD12 ILE A  91      18.106  24.898 -21.621  1.00  0.00           H
ATOM   1324 HD13 ILE A  91      18.447  23.455 -22.190  1.00  0.00           H
ATOM   1325  N   PHE A  92      14.125  21.034 -19.031  1.00  0.00           N
ATOM   1326  CA  PHE A  92      13.923  20.191 -17.863  1.00  0.00           C
ATOM   1327  C   PHE A  92      14.996  19.130 -17.761  1.00  0.00           C
ATOM   1328  O   PHE A  92      15.075  18.227 -18.609  1.00  0.00           O
ATOM   1329  CB  PHE A  92      12.540  19.578 -17.905  1.00  0.00           C
ATOM   1330  CG  PHE A  92      11.458  20.591 -17.918  1.00  0.00           C
ATOM   1331  CD2 PHE A  92      10.907  21.043 -19.109  1.00  0.00           C
ATOM   1332  CD1 PHE A  92      11.015  21.128 -16.725  1.00  0.00           C
ATOM   1333  CE2 PHE A  92       9.831  22.019 -19.013  1.00  0.00           C
ATOM   1334  CE1 PHE A  92       9.968  22.070 -16.698  1.00  0.00           C
ATOM   1335  CZ  PHE A  92       9.453  22.512 -17.799  1.00  0.00           C
ATOM   1336  H   PHE A  92      13.956  20.620 -19.765  1.00  0.00           H
ATOM   1337  HA  PHE A  92      13.977  20.743 -17.067  1.00  0.00           H
ATOM   1338  HB2 PHE A  92      12.458  19.042 -18.709  1.00  0.00           H
ATOM   1339  HB3 PHE A  92      12.418  19.020 -17.121  1.00  0.00           H
ATOM   1340  HD1 PHE A  92      11.381  20.828 -15.924  1.00  0.00           H
ATOM   1341  HD2 PHE A  92      11.180  20.702 -19.930  1.00  0.00           H
ATOM   1342  HE1 PHE A  92       9.686  22.421 -15.885  1.00  0.00           H
ATOM   1343  HE2 PHE A  92       9.437  22.349 -19.788  1.00  0.00           H
ATOM   1344  HZ  PHE A  92       8.766  23.137 -17.758  1.00  0.00           H
ATOM   1345  N   GLU A  93      15.831  19.233 -16.740  1.00  0.00           N
ATOM   1346  CA  GLU A  93      16.687  18.129 -16.352  1.00  0.00           C
ATOM   1347  C   GLU A  93      15.797  17.079 -15.698  1.00  0.00           C
ATOM   1348  O   GLU A  93      14.647  17.371 -15.318  1.00  0.00           O
ATOM   1349  CB  GLU A  93      17.801  18.589 -15.383  1.00  0.00           C
ATOM   1350  CG  GLU A  93      18.558  19.805 -15.904  1.00  0.00           C
ATOM   1351  CD  GLU A  93      19.455  20.443 -14.842  1.00  0.00           C
ATOM   1352  OE1 GLU A  93      19.352  20.031 -13.687  1.00  0.00           O
ATOM   1353  OE2 GLU A  93      20.247  21.335 -15.206  1.00  0.00           O
ATOM   1354  H   GLU A  93      15.920  19.936 -16.253  1.00  0.00           H
ATOM   1355  HA  GLU A  93      17.099  17.741 -17.140  1.00  0.00           H
ATOM   1356  HB2 GLU A  93      17.402  18.825 -14.531  1.00  0.00           H
ATOM   1357  HB3 GLU A  93      18.437  17.867 -15.265  1.00  0.00           H
ATOM   1358  HG2 GLU A  93      19.119  19.534 -16.647  1.00  0.00           H
ATOM   1359  HG3 GLU A  93      17.919  20.474 -16.198  1.00  0.00           H
ATOM   1360  N   THR A  94      16.281  15.852 -15.625  1.00  0.00           N
ATOM   1361  CA  THR A  94      15.549  14.773 -14.995  1.00  0.00           C
ATOM   1362  C   THR A  94      16.450  14.007 -14.045  1.00  0.00           C
ATOM   1363  O   THR A  94      17.651  14.269 -13.920  1.00  0.00           O
ATOM   1364  CB  THR A  94      14.888  13.786 -15.970  1.00  0.00           C
ATOM   1365  OG1 THR A  94      15.831  12.874 -16.501  1.00  0.00           O
ATOM   1366  HG1 THR A  94      16.431  13.290 -16.915  1.00  0.00           H
ATOM   1367  CG2 THR A  94      14.180  14.511 -17.142  1.00  0.00           C
ATOM   1368  H   THR A  94      17.046  15.615 -15.939  1.00  0.00           H
ATOM   1369  HA  THR A  94      14.839  15.164 -14.462  1.00  0.00           H
ATOM   1370  HB  THR A  94      14.212  13.284 -15.488  1.00  0.00           H
ATOM   1371 HG21 THR A  94      13.775  13.860 -17.737  1.00  0.00           H
ATOM   1372 HG22 THR A  94      13.488  15.098 -16.800  1.00  0.00           H
ATOM   1373 HG23 THR A  94      14.822  15.038 -17.643  1.00  0.00           H
ATOM   1374  N   GLN A  95      15.865  13.001 -13.381  1.00  0.00           N
ATOM   1375  CA  GLN A  95      16.649  12.147 -12.529  1.00  0.00           C
ATOM   1376  C   GLN A  95      17.658  11.336 -13.315  1.00  0.00           C
ATOM   1377  O   GLN A  95      18.615  10.845 -12.726  1.00  0.00           O
ATOM   1378  CB  GLN A  95      15.746  11.229 -11.688  1.00  0.00           C
ATOM   1379  CG  GLN A  95      15.038  10.136 -12.398  1.00  0.00           C
ATOM   1380  CD  GLN A  95      13.687  10.533 -12.946  1.00  0.00           C
ATOM   1381  OE1 GLN A  95      13.422  11.679 -13.269  1.00  0.00           O
ATOM   1382  NE2 GLN A  95      12.770   9.577 -12.860  1.00  0.00           N
ATOM   1383 HE22 GLN A  95      11.973   9.720 -13.150  1.00  0.00           H
ATOM   1384 HE21 GLN A  95      12.973   8.816 -12.516  1.00  0.00           H
ATOM   1385  H   GLN A  95      15.028  12.806 -13.415  1.00  0.00           H
ATOM   1386  HA  GLN A  95      17.147  12.706 -11.912  1.00  0.00           H
ATOM   1387  HB2 GLN A  95      16.293  10.815 -11.002  1.00  0.00           H
ATOM   1388  HB3 GLN A  95      15.068  11.779 -11.266  1.00  0.00           H
ATOM   1389  HG2 GLN A  95      15.586   9.843 -13.143  1.00  0.00           H
ATOM   1390  HG3 GLN A  95      14.903   9.400 -11.781  1.00  0.00           H
ATOM   1391  N   ASP A  96      17.494  11.237 -14.626  1.00  0.00           N
ATOM   1392  CA  ASP A  96      18.467  10.567 -15.483  1.00  0.00           C
ATOM   1393  C   ASP A  96      19.364  11.638 -16.077  1.00  0.00           C
ATOM   1394  O   ASP A  96      18.859  12.523 -16.779  1.00  0.00           O
ATOM   1395  CB  ASP A  96      17.719   9.799 -16.566  1.00  0.00           C
ATOM   1396  CG  ASP A  96      18.626   9.078 -17.539  1.00  0.00           C
ATOM   1397  OD1 ASP A  96      19.843   9.359 -17.574  1.00  0.00           O
ATOM   1398  OD2 ASP A  96      18.082   8.223 -18.284  1.00  0.00           O
ATOM   1399  H   ASP A  96      16.818  11.554 -15.052  1.00  0.00           H
ATOM   1400  HA  ASP A  96      19.005   9.949 -14.964  1.00  0.00           H
ATOM   1401  HB2 ASP A  96      17.150   9.136 -16.144  1.00  0.00           H
ATOM   1402  HB3 ASP A  96      17.176  10.422 -17.074  1.00  0.00           H
ATOM   1403  N   PRO A  97      20.656  11.667 -15.749  1.00  0.00           N
ATOM   1404  CA  PRO A  97      21.520  12.749 -16.252  1.00  0.00           C
ATOM   1405  C   PRO A  97      21.592  12.772 -17.747  1.00  0.00           C
ATOM   1406  O   PRO A  97      22.023  13.780 -18.324  1.00  0.00           O
ATOM   1407  CB  PRO A  97      22.880  12.429 -15.625  1.00  0.00           C
ATOM   1408  CG  PRO A  97      22.797  10.952 -15.344  1.00  0.00           C
ATOM   1409  CD  PRO A  97      21.388  10.662 -14.958  1.00  0.00           C
ATOM   1410  HA  PRO A  97      21.209  13.610 -15.929  1.00  0.00           H
ATOM   1411  HB2 PRO A  97      23.591  12.624 -16.256  1.00  0.00           H
ATOM   1412  HB3 PRO A  97      22.995  12.933 -14.804  1.00  0.00           H
ATOM   1413  HG2 PRO A  97      23.037  10.459 -16.144  1.00  0.00           H
ATOM   1414  HG3 PRO A  97      23.399  10.729 -14.616  1.00  0.00           H
ATOM   1415  HD2 PRO A  97      21.136   9.764 -15.226  1.00  0.00           H
ATOM   1416  HD3 PRO A  97      21.254  10.808 -14.009  1.00  0.00           H
ATOM   1417  N   ASN A  98      21.209  11.667 -18.386  1.00  0.00           N
ATOM   1418  CA  ASN A  98      21.278  11.553 -19.841  1.00  0.00           C
ATOM   1419  C   ASN A  98      19.915  11.718 -20.500  1.00  0.00           C
ATOM   1420  O   ASN A  98      19.758  11.397 -21.669  1.00  0.00           O
ATOM   1421  CB  ASN A  98      21.896  10.216 -20.231  1.00  0.00           C
ATOM   1422  CG  ASN A  98      23.361  10.157 -19.884  1.00  0.00           C
ATOM   1423  OD1 ASN A  98      24.132  11.042 -20.288  1.00  0.00           O
ATOM   1424  ND2 ASN A  98      23.731   9.178 -19.093  1.00  0.00           N
ATOM   1425 HD22 ASN A  98      23.149   8.615 -18.804  1.00  0.00           H
ATOM   1426 HD21 ASN A  98      24.557   9.099 -18.865  1.00  0.00           H
ATOM   1427  H   ASN A  98      20.903  10.964 -17.996  1.00  0.00           H
ATOM   1428  HA  ASN A  98      21.855  12.255 -20.180  1.00  0.00           H
ATOM   1429  HB2 ASN A  98      21.442   9.503 -19.755  1.00  0.00           H
ATOM   1430  HB3 ASN A  98      21.806  10.090 -21.189  1.00  0.00           H
ATOM   1431  N   TRP A  99      18.924  12.254 -19.796  1.00  0.00           N
ATOM   1432  CA  TRP A  99      17.608  12.446 -20.413  1.00  0.00           C
ATOM   1433  C   TRP A  99      17.083  13.819 -20.015  1.00  0.00           C
ATOM   1434  O   TRP A  99      16.974  14.143 -18.827  1.00  0.00           O
ATOM   1435  CB  TRP A  99      16.630  11.354 -19.950  1.00  0.00           C
ATOM   1436  CG  TRP A  99      15.444  11.124 -20.844  1.00  0.00           C
ATOM   1437  CD1 TRP A  99      14.833  12.005 -21.706  1.00  0.00           C
ATOM   1438  CD2 TRP A  99      14.758   9.877 -21.010  1.00  0.00           C
ATOM   1439  NE1 TRP A  99      13.806  11.374 -22.376  1.00  0.00           N
ATOM   1440  HE1 TRP A  99      13.288  11.738 -22.959  1.00  0.00           H
ATOM   1441  CE2 TRP A  99      13.754  10.072 -21.965  1.00  0.00           C
ATOM   1442  CE3 TRP A  99      14.922   8.589 -20.443  1.00  0.00           C
ATOM   1443  CZ2 TRP A  99      12.898   9.048 -22.393  1.00  0.00           C
ATOM   1444  CZ3 TRP A  99      14.040   7.572 -20.836  1.00  0.00           C
ATOM   1445  CH2 TRP A  99      13.012   7.824 -21.773  1.00  0.00           C
ATOM   1446  H   TRP A  99      18.981  12.511 -18.977  1.00  0.00           H
ATOM   1447  HA  TRP A  99      17.688  12.407 -21.379  1.00  0.00           H
ATOM   1448  HB2 TRP A  99      17.114  10.515 -19.888  1.00  0.00           H
ATOM   1449  HB3 TRP A  99      16.291  11.597 -19.075  1.00  0.00           H
ATOM   1450  HD1 TRP A  99      15.078  12.895 -21.820  1.00  0.00           H
ATOM   1451  HE3 TRP A  99      15.580   8.430 -19.805  1.00  0.00           H
ATOM   1452  HZ2 TRP A  99      12.214   9.217 -23.001  1.00  0.00           H
ATOM   1453  HZ3 TRP A  99      14.123   6.724 -20.463  1.00  0.00           H
ATOM   1454  HH2 TRP A  99      12.460   7.125 -22.040  1.00  0.00           H
ATOM   1455  N   PHE A 100      16.772  14.627 -21.007  1.00  0.00           N
ATOM   1456  CA  PHE A 100      16.215  15.953 -20.856  1.00  0.00           C
ATOM   1457  C   PHE A 100      14.931  16.062 -21.636  1.00  0.00           C
ATOM   1458  O   PHE A 100      14.737  15.455 -22.695  1.00  0.00           O
ATOM   1459  CB  PHE A 100      17.181  17.038 -21.352  1.00  0.00           C
ATOM   1460  CG  PHE A 100      18.362  17.209 -20.522  1.00  0.00           C
ATOM   1461  CD1 PHE A 100      19.378  16.239 -20.511  1.00  0.00           C
ATOM   1462  CD2 PHE A 100      18.517  18.343 -19.762  1.00  0.00           C
ATOM   1463  CE1 PHE A 100      20.503  16.404 -19.706  1.00  0.00           C
ATOM   1464  CE2 PHE A 100      19.647  18.546 -19.007  1.00  0.00           C
ATOM   1465  CZ  PHE A 100      20.627  17.545 -18.933  1.00  0.00           C
ATOM   1466  H   PHE A 100      16.884  14.412 -21.833  1.00  0.00           H
ATOM   1467  HA  PHE A 100      16.021  16.118 -19.920  1.00  0.00           H
ATOM   1468  HB2 PHE A 100      17.479  16.804 -22.245  1.00  0.00           H
ATOM   1469  HB3 PHE A 100      16.711  17.886 -21.376  1.00  0.00           H
ATOM   1470  HD1 PHE A 100      19.278  15.460 -21.010  1.00  0.00           H
ATOM   1471  HD2 PHE A 100      17.860  19.001 -19.785  1.00  0.00           H
ATOM   1472  HE1 PHE A 100      21.167  15.753 -19.689  1.00  0.00           H
ATOM   1473  HE2 PHE A 100      19.721  19.308 -18.479  1.00  0.00           H
ATOM   1474  HZ  PHE A 100      21.390  17.678 -18.417  1.00  0.00           H
ATOM   1475  N   TRP A 101      14.027  16.925 -21.184  1.00  0.00           N
ATOM   1476  CA  TRP A 101      12.852  17.347 -21.910  1.00  0.00           C
ATOM   1477  C   TRP A 101      12.847  18.854 -22.053  1.00  0.00           C
ATOM   1478  O   TRP A 101      13.434  19.562 -21.236  1.00  0.00           O
ATOM   1479  CB  TRP A 101      11.550  16.963 -21.213  1.00  0.00           C
ATOM   1480  CG  TRP A 101      11.343  15.461 -21.206  1.00  0.00           C
ATOM   1481  CD1 TRP A 101      11.835  14.548 -20.303  1.00  0.00           C
ATOM   1482  CD2 TRP A 101      10.630  14.712 -22.174  1.00  0.00           C
ATOM   1483  NE1 TRP A 101      11.486  13.271 -20.701  1.00  0.00           N
ATOM   1484  HE1 TRP A 101      11.677  12.547 -20.278  1.00  0.00           H
ATOM   1485  CE2 TRP A 101      10.731  13.351 -21.841  1.00  0.00           C
ATOM   1486  CE3 TRP A 101       9.895  15.058 -23.316  1.00  0.00           C
ATOM   1487  CZ2 TRP A 101      10.077  12.359 -22.582  1.00  0.00           C
ATOM   1488  CZ3 TRP A 101       9.252  14.065 -24.026  1.00  0.00           C
ATOM   1489  CH2 TRP A 101       9.378  12.726 -23.651  1.00  0.00           C
ATOM   1490  H   TRP A 101      14.086  17.297 -20.411  1.00  0.00           H
ATOM   1491  HA  TRP A 101      12.857  16.952 -22.796  1.00  0.00           H
ATOM   1492  HB2 TRP A 101      11.577  17.271 -20.294  1.00  0.00           H
ATOM   1493  HB3 TRP A 101      10.804  17.370 -21.682  1.00  0.00           H
ATOM   1494  HD1 TRP A 101      12.392  14.752 -19.586  1.00  0.00           H
ATOM   1495  HE3 TRP A 101       9.805  15.949 -23.566  1.00  0.00           H
ATOM   1496  HZ2 TRP A 101      10.143  11.463 -22.341  1.00  0.00           H
ATOM   1497  HZ3 TRP A 101       8.776  14.284 -24.795  1.00  0.00           H
ATOM   1498  HH2 TRP A 101       8.960  12.072 -24.163  1.00  0.00           H
ATOM   1499  N   VAL A 102      12.293  19.323 -23.156  1.00  0.00           N
ATOM   1500  CA  VAL A 102      12.222  20.734 -23.444  1.00  0.00           C
ATOM   1501  C   VAL A 102      10.818  21.070 -23.866  1.00  0.00           C
ATOM   1502  O   VAL A 102      10.240  20.390 -24.717  1.00  0.00           O
ATOM   1503  CB  VAL A 102      13.183  21.164 -24.563  1.00  0.00           C
ATOM   1504  CG1 VAL A 102      13.036  22.652 -24.864  1.00  0.00           C
ATOM   1505  CG2 VAL A 102      14.648  20.847 -24.215  1.00  0.00           C
ATOM   1506  H   VAL A 102      11.944  18.828 -23.766  1.00  0.00           H
ATOM   1507  HA  VAL A 102      12.434  21.240 -22.644  1.00  0.00           H
ATOM   1508  HB  VAL A 102      12.959  20.675 -25.371  1.00  0.00           H
ATOM   1509 HG11 VAL A 102      13.653  22.892 -25.572  1.00  0.00           H
ATOM   1510 HG12 VAL A 102      12.125  22.828 -25.145  1.00  0.00           H
ATOM   1511 HG13 VAL A 102      13.239  23.157 -24.061  1.00  0.00           H
ATOM   1512 HG21 VAL A 102      15.216  21.135 -24.947  1.00  0.00           H
ATOM   1513 HG22 VAL A 102      14.889  21.322 -23.404  1.00  0.00           H
ATOM   1514 HG23 VAL A 102      14.741  19.891 -24.079  1.00  0.00           H
ATOM   1515  N   GLU A 103      10.257  22.104 -23.279  1.00  0.00           N
ATOM   1516  CA  GLU A 103       9.017  22.668 -23.734  1.00  0.00           C
ATOM   1517  C   GLU A 103       9.320  24.009 -24.401  1.00  0.00           C
ATOM   1518  O   GLU A 103      10.076  24.826 -23.848  1.00  0.00           O
ATOM   1519  CB  GLU A 103       8.008  22.878 -22.554  1.00  0.00           C
ATOM   1520  CG  GLU A 103       6.678  23.457 -23.017  1.00  0.00           C
ATOM   1521  CD  GLU A 103       5.581  23.553 -21.971  1.00  0.00           C
ATOM   1522  OE1 GLU A 103       5.866  23.367 -20.750  1.00  0.00           O
ATOM   1523  OE2 GLU A 103       4.441  23.872 -22.401  1.00  0.00           O
ATOM   1524  H   GLU A 103      10.588  22.506 -22.594  1.00  0.00           H
ATOM   1525  HA  GLU A 103       8.611  22.080 -24.389  1.00  0.00           H
ATOM   1526  HB2 GLU A 103       7.833  22.022 -22.132  1.00  0.00           H
ATOM   1527  HB3 GLU A 103       8.396  23.492 -21.911  1.00  0.00           H
ATOM   1528  HG2 GLU A 103       6.838  24.354 -23.349  1.00  0.00           H
ATOM   1529  HG3 GLU A 103       6.341  22.903 -23.737  1.00  0.00           H
ATOM   1530  N   CYS A 104       8.706  24.249 -25.543  1.00  0.00           N
ATOM   1531  CA  CYS A 104       9.001  25.463 -26.302  1.00  0.00           C
ATOM   1532  C   CYS A 104       7.949  25.696 -27.368  1.00  0.00           C
ATOM   1533  O   CYS A 104       6.959  24.980 -27.442  1.00  0.00           O
ATOM   1534  CB  CYS A 104      10.413  25.410 -26.938  1.00  0.00           C
ATOM   1535  SG  CYS A 104      10.503  24.162 -28.260  1.00  0.00           S
ATOM   1536  HG  CYS A 104      11.744  24.456 -28.661  1.00  0.00           H
ATOM   1537  H   CYS A 104       8.118  23.736 -25.903  1.00  0.00           H
ATOM   1538  HA  CYS A 104       8.980  26.220 -25.697  1.00  0.00           H
ATOM   1539  HB2 CYS A 104      10.625  26.278 -27.316  1.00  0.00           H
ATOM   1540  HB3 CYS A 104      11.061  25.175 -26.256  1.00  0.00           H
ATOM   1541  N   ARG A 105       8.063  26.846 -28.016  1.00  0.00           N
ATOM   1542  CA  ARG A 105       7.312  27.129 -29.223  1.00  0.00           C
ATOM   1543  C   ARG A 105       8.296  27.147 -30.384  1.00  0.00           C
ATOM   1544  O   ARG A 105       9.502  27.311 -30.219  1.00  0.00           O
ATOM   1545  CB  ARG A 105       6.451  28.397 -29.110  1.00  0.00           C
ATOM   1546  CG  ARG A 105       5.362  28.261 -28.007  1.00  0.00           C
ATOM   1547  CD  ARG A 105       4.437  29.420 -28.047  1.00  0.00           C
ATOM   1548  NE  ARG A 105       3.873  29.419 -29.384  1.00  0.00           N
ATOM   1549  CZ  ARG A 105       2.807  28.739 -29.792  1.00  0.00           C
ATOM   1550  NH1 ARG A 105       2.011  28.024 -28.948  1.00  0.00           N
ATOM   1551 HH12 ARG A 105       1.319  27.615 -29.252  1.00  0.00           H
ATOM   1552 HH11 ARG A 105       2.215  27.963 -28.114  1.00  0.00           H
ATOM   1553  NH2 ARG A 105       2.531  28.831 -31.082  1.00  0.00           N
ATOM   1554 HH21 ARG A 105       3.031  29.306 -31.596  1.00  0.00           H
ATOM   1555 HH22 ARG A 105       1.829  28.448 -31.400  1.00  0.00           H
ATOM   1556  H   ARG A 105       8.579  27.489 -27.770  1.00  0.00           H
ATOM   1557  HA  ARG A 105       6.717  26.383 -29.402  1.00  0.00           H
ATOM   1558  HB2 ARG A 105       7.020  29.149 -28.884  1.00  0.00           H
ATOM   1559  HB3 ARG A 105       6.006  28.557 -29.957  1.00  0.00           H
ATOM   1560  HG2 ARG A 105       4.847  27.452 -28.158  1.00  0.00           H
ATOM   1561  HG3 ARG A 105       5.785  28.236 -27.135  1.00  0.00           H
ATOM   1562  HD2 ARG A 105       3.726  29.309 -27.397  1.00  0.00           H
ATOM   1563  HD3 ARG A 105       4.924  30.247 -27.904  1.00  0.00           H
ATOM   1564  HE  ARG A 105       4.268  29.907 -29.972  1.00  0.00           H
ATOM   1565  N   GLY A 106       7.779  26.870 -31.566  1.00  0.00           N
ATOM   1566  CA  GLY A 106       8.499  27.013 -32.817  1.00  0.00           C
ATOM   1567  C   GLY A 106       7.724  27.941 -33.732  1.00  0.00           C
ATOM   1568  O   GLY A 106       6.484  27.952 -33.706  1.00  0.00           O
ATOM   1569  H   GLY A 106       6.782  26.698 -31.614  1.00  0.00           H
ATOM   1570  HA2 GLY A 106       9.492  27.426 -32.648  1.00  0.00           H
ATOM   1571  HA3 GLY A 106       8.610  26.043 -33.289  1.00  0.00           H
ATOM   1572  N   GLU A 107       8.442  28.738 -34.509  1.00  0.00           N
ATOM   1573  CA  GLU A 107       7.858  29.518 -35.591  1.00  0.00           C
ATOM   1574  C   GLU A 107       8.804  29.652 -36.776  1.00  0.00           C
ATOM   1575  O   GLU A 107      10.028  29.739 -36.637  1.00  0.00           O
ATOM   1576  CB  GLU A 107       7.382  30.905 -35.123  1.00  0.00           C
ATOM   1577  CG  GLU A 107       8.535  31.735 -34.517  1.00  0.00           C
ATOM   1578  CD  GLU A 107       8.167  33.193 -34.357  1.00  0.00           C
ATOM   1579  OE1 GLU A 107       8.554  33.990 -35.243  1.00  0.00           O
ATOM   1580  OE2 GLU A 107       7.529  33.472 -33.354  1.00  0.00           O
ATOM   1581  H   GLU A 107       9.459  28.726 -34.431  1.00  0.00           H
ATOM   1582  HA  GLU A 107       6.989  28.971 -35.944  1.00  0.00           H
ATOM   1583  HB2 GLU A 107       7.010  31.407 -35.865  1.00  0.00           H
ATOM   1584  HB3 GLU A 107       6.708  30.782 -34.436  1.00  0.00           H
ATOM   1585  HG2 GLU A 107       8.754  31.382 -33.640  1.00  0.00           H
ATOM   1586  HG3 GLU A 107       9.307  31.681 -35.101  1.00  0.00           H
ATOM   1587  N   GLY A 108       8.187  29.771 -37.942  1.00  0.00           N
ATOM   1588  CA  GLY A 108       8.845  30.178 -39.163  1.00  0.00           C
ATOM   1589  C   GLY A 108       7.972  29.964 -40.371  1.00  0.00           C
ATOM   1590  O   GLY A 108       6.906  29.350 -40.301  1.00  0.00           O
ATOM   1591  H   GLY A 108       7.187  29.604 -37.988  1.00  0.00           H
ATOM   1592  HA2 GLY A 108       9.021  31.236 -39.129  1.00  0.00           H
ATOM   1593  HA3 GLY A 108       9.793  29.658 -39.285  1.00  0.00           H
ATOM   1594  N   ALA A 109       8.434  30.459 -41.508  1.00  0.00           N
ATOM   1595  CA  ALA A 109       7.931  30.107 -42.760  1.00  0.00           C
ATOM   1596  C   ALA A 109       7.973  28.566 -42.949  1.00  0.00           C
ATOM   1597  O   ALA A 109       8.952  27.912 -42.588  1.00  0.00           O
ATOM   1598  CB  ALA A 109       8.648  30.815 -43.904  1.00  0.00           C
ATOM   1599  H   ALA A 109       9.270  30.960 -41.585  1.00  0.00           H
ATOM   1600  HA  ALA A 109       7.008  30.404 -42.743  1.00  0.00           H
ATOM   1601  HB1 ALA A 109       8.217  30.579 -44.740  1.00  0.00           H
ATOM   1602  HB2 ALA A 109       8.595  31.774 -43.764  1.00  0.00           H
ATOM   1603  HB3 ALA A 109       9.576  30.533 -43.918  1.00  0.00           H
ATOM   1604  N   ILE A 110       6.951  28.000 -43.589  1.00  0.00           N
ATOM   1605  CA  ILE A 110       6.829  26.647 -44.090  1.00  0.00           C
ATOM   1606  C   ILE A 110       6.704  26.726 -45.618  1.00  0.00           C
ATOM   1607  O   ILE A 110       5.821  27.384 -46.188  1.00  0.00           O
ATOM   1608  CB  ILE A 110       5.683  25.886 -43.379  1.00  0.00           C
ATOM   1609  CG1 ILE A 110       5.754  24.399 -43.791  1.00  0.00           C
ATOM   1610  CG2 ILE A 110       4.262  26.477 -43.577  1.00  0.00           C
ATOM   1611  CD1 ILE A 110       4.943  23.458 -42.890  1.00  0.00           C
ATOM   1612  H   ILE A 110       6.227  28.585 -43.909  1.00  0.00           H
ATOM   1613  HA  ILE A 110       7.756  26.123 -43.852  1.00  0.00           H
ATOM   1614  HB  ILE A 110       5.906  25.927 -42.312  1.00  0.00           H
ATOM   1615 HG12 ILE A 110       5.412  24.289 -44.821  1.00  0.00           H
ATOM   1616 HG13 ILE A 110       6.793  24.073 -43.741  1.00  0.00           H
ATOM   1617 HG21 ILE A 110       3.646  25.903 -43.095  1.00  0.00           H
ATOM   1618 HG22 ILE A 110       4.223  27.378 -43.220  1.00  0.00           H
ATOM   1619 HG23 ILE A 110       4.039  26.485 -44.521  1.00  0.00           H
ATOM   1620 HD11 ILE A 110       5.122  22.427 -43.194  1.00  0.00           H
ATOM   1621 HD12 ILE A 110       5.248  23.581 -41.851  1.00  0.00           H
ATOM   1622 HD13 ILE A 110       3.878  23.664 -42.981  1.00  0.00           H
ATOM   1623  N   VAL A 111       7.660  26.052 -46.276  1.00  0.00           N
ATOM   1624  CA  VAL A 111       7.763  26.069 -47.724  1.00  0.00           C
ATOM   1625  C   VAL A 111       7.817  24.614 -48.168  1.00  0.00           C
ATOM   1626  O   VAL A 111       8.901  24.123 -48.523  1.00  0.00           O
ATOM   1627  CB  VAL A 111       9.032  26.821 -48.152  1.00  0.00           C
ATOM   1628  CG1 VAL A 111       9.071  26.972 -49.669  1.00  0.00           C
ATOM   1629  CG2 VAL A 111       9.136  28.183 -47.422  1.00  0.00           C
ATOM   1630  H   VAL A 111       8.377  25.569 -45.740  1.00  0.00           H
ATOM   1631  HA  VAL A 111       6.985  26.497 -48.114  1.00  0.00           H
ATOM   1632  HB  VAL A 111       9.803  26.293 -47.892  1.00  0.00           H
ATOM   1633 HG11 VAL A 111       9.879  27.448 -49.918  1.00  0.00           H
ATOM   1634 HG12 VAL A 111       9.069  26.090 -50.074  1.00  0.00           H
ATOM   1635 HG13 VAL A 111       8.291  27.470 -49.957  1.00  0.00           H
ATOM   1636 HG21 VAL A 111       9.945  28.634 -47.711  1.00  0.00           H
ATOM   1637 HG22 VAL A 111       8.360  28.720 -47.644  1.00  0.00           H
ATOM   1638 HG23 VAL A 111       9.169  28.027 -46.465  1.00  0.00           H
ATOM   1639  N   PHE A 112       6.696  23.943 -48.180  1.00  0.00           N
ATOM   1640  CA  PHE A 112       6.578  22.536 -48.508  1.00  0.00           C
ATOM   1641  C   PHE A 112       6.279  22.393 -49.996  1.00  0.00           C
ATOM   1642  O   PHE A 112       5.515  23.193 -50.560  1.00  0.00           O
ATOM   1643  CB  PHE A 112       5.492  21.858 -47.658  1.00  0.00           C
ATOM   1644  CG  PHE A 112       6.012  21.195 -46.396  1.00  0.00           C
ATOM   1645  CD2 PHE A 112       5.527  19.927 -46.015  1.00  0.00           C
ATOM   1646  CD1 PHE A 112       7.018  21.812 -45.630  1.00  0.00           C
ATOM   1647  CE2 PHE A 112       6.064  19.274 -44.890  1.00  0.00           C
ATOM   1648  CE1 PHE A 112       7.558  21.158 -44.515  1.00  0.00           C
ATOM   1649  CZ  PHE A 112       7.088  19.887 -44.150  1.00  0.00           C
ATOM   1650  H   PHE A 112       5.935  24.290 -47.982  1.00  0.00           H
ATOM   1651  HA  PHE A 112       7.528  22.067 -48.270  1.00  0.00           H
ATOM   1652  HB2 PHE A 112       4.722  22.584 -47.402  1.00  0.00           H
ATOM   1653  HB3 PHE A 112       5.016  21.086 -48.263  1.00  0.00           H
ATOM   1654  HD1 PHE A 112       7.398  22.786 -45.898  1.00  0.00           H
ATOM   1655  HD2 PHE A 112       4.753  19.445 -46.596  1.00  0.00           H
ATOM   1656  HE1 PHE A 112       8.335  21.644 -43.947  1.00  0.00           H
ATOM   1657  HE2 PHE A 112       5.704  18.294 -44.606  1.00  0.00           H
ATOM   1658  HZ  PHE A 112       7.517  19.385 -43.300  1.00  0.00           H
ATOM   1659  N   PRO A 113       6.899  21.433 -50.654  1.00  0.00           N
ATOM   1660  CA  PRO A 113       6.712  21.304 -52.091  1.00  0.00           C
ATOM   1661  C   PRO A 113       5.250  21.132 -52.458  1.00  0.00           C
ATOM   1662  O   PRO A 113       4.574  20.247 -51.936  1.00  0.00           O
ATOM   1663  CB  PRO A 113       7.530  20.041 -52.426  1.00  0.00           C
ATOM   1664  CG  PRO A 113       8.554  19.890 -51.322  1.00  0.00           C
ATOM   1665  CD  PRO A 113       7.822  20.441 -50.120  1.00  0.00           C
ATOM   1666  HA  PRO A 113       7.082  22.070 -52.558  1.00  0.00           H
ATOM   1667  HB2 PRO A 113       6.946  19.266 -52.438  1.00  0.00           H
ATOM   1668  HB3 PRO A 113       7.973  20.153 -53.281  1.00  0.00           H
ATOM   1669  HG2 PRO A 113       8.816  18.850 -51.166  1.00  0.00           H
ATOM   1670  HG3 PRO A 113       9.429  20.504 -51.541  1.00  0.00           H
ATOM   1671  HD2 PRO A 113       7.258  19.647 -49.629  1.00  0.00           H
ATOM   1672  HD3 PRO A 113       8.560  20.867 -49.441  1.00  0.00           H
ATOM   1673  N   GLY A 114       4.781  21.946 -53.387  1.00  0.00           N
ATOM   1674  CA  GLY A 114       3.435  21.792 -53.863  1.00  0.00           C
ATOM   1675  C   GLY A 114       2.369  22.373 -52.965  1.00  0.00           C
ATOM   1676  O   GLY A 114       1.179  22.117 -53.193  1.00  0.00           O
ATOM   1677  H   GLY A 114       5.221  22.588 -53.752  1.00  0.00           H
ATOM   1678  HA2 GLY A 114       3.359  22.217 -54.732  1.00  0.00           H
ATOM   1679  HA3 GLY A 114       3.248  20.847 -53.975  1.00  0.00           H
ATOM   1680  N   TYR A 115       2.760  23.084 -51.905  1.00  0.00           N
ATOM   1681  CA  TYR A 115       1.801  23.806 -51.070  1.00  0.00           C
ATOM   1682  C   TYR A 115       2.090  25.294 -51.152  1.00  0.00           C
ATOM   1683  O   TYR A 115       3.217  25.683 -51.422  1.00  0.00           O
ATOM   1684  CB  TYR A 115       1.876  23.371 -49.598  1.00  0.00           C
ATOM   1685  CG  TYR A 115       1.323  22.007 -49.353  1.00  0.00           C
ATOM   1686  CD1 TYR A 115       2.109  20.870 -49.484  1.00  0.00           C
ATOM   1687  CD2 TYR A 115       0.019  21.835 -49.024  1.00  0.00           C
ATOM   1688  CE1 TYR A 115       1.594  19.577 -49.272  1.00  0.00           C
ATOM   1689  CE2 TYR A 115      -0.512  20.582 -48.818  1.00  0.00           C
ATOM   1690  CZ  TYR A 115       0.262  19.448 -48.892  1.00  0.00           C
ATOM   1691  OH  TYR A 115      -0.236  18.214 -48.679  1.00  0.00           O
ATOM   1692  HH  TYR A 115      -1.207  18.215 -48.539  1.00  0.00           H
ATOM   1693  H   TYR A 115       3.577  23.162 -51.648  1.00  0.00           H
ATOM   1694  HA  TYR A 115       0.901  23.647 -51.394  1.00  0.00           H
ATOM   1695  HB2 TYR A 115       2.805  23.370 -49.318  1.00  0.00           H
ATOM   1696  HB3 TYR A 115       1.369  23.998 -49.059  1.00  0.00           H
ATOM   1697  HD1 TYR A 115       3.006  20.966 -49.712  1.00  0.00           H
ATOM   1698  HD2 TYR A 115      -0.530  22.581 -48.938  1.00  0.00           H
ATOM   1699  HE1 TYR A 115       2.224  18.704 -49.368  1.00  0.00           H
ATOM   1700  HE2 TYR A 115      -1.407  20.504 -48.578  1.00  0.00           H
ATOM   1701  N   PRO A 116       1.107  26.155 -50.934  1.00  0.00           N
ATOM   1702  CA  PRO A 116       1.440  27.586 -50.842  1.00  0.00           C
ATOM   1703  C   PRO A 116       2.363  27.847 -49.659  1.00  0.00           C
ATOM   1704  O   PRO A 116       2.264  27.156 -48.644  1.00  0.00           O
ATOM   1705  CB  PRO A 116       0.082  28.253 -50.639  1.00  0.00           C
ATOM   1706  CG  PRO A 116      -0.920  27.198 -50.851  1.00  0.00           C
ATOM   1707  CD  PRO A 116      -0.283  25.871 -50.602  1.00  0.00           C
ATOM   1708  HA  PRO A 116       1.848  27.903 -51.663  1.00  0.00           H
ATOM   1709  HB2 PRO A 116       0.024  28.601 -49.735  1.00  0.00           H
ATOM   1710  HB3 PRO A 116      -0.030  28.965 -51.287  1.00  0.00           H
ATOM   1711  HG2 PRO A 116      -1.656  27.334 -50.234  1.00  0.00           H
ATOM   1712  HG3 PRO A 116      -1.240  27.247 -51.765  1.00  0.00           H
ATOM   1713  HD2 PRO A 116      -0.369  25.617 -49.670  1.00  0.00           H
ATOM   1714  HD3 PRO A 116      -0.647  25.197 -51.197  1.00  0.00           H
ATOM   1715  N   ARG A 117       3.272  28.793 -49.806  1.00  0.00           N
ATOM   1716  C   ARG A 117       3.239  29.681 -47.542  1.00  0.00           C
ATOM   1717  O   ARG A 117       2.280  30.426 -47.756  1.00  0.00           O
ATOM   1718  H   ARG A 117       3.426  29.220 -50.536  1.00  0.00           H
ATOM   1719  HA  ARG A 117       4.636  28.439 -48.378  1.00  0.00           H
ATOM   1720  CA  ARG A 117       4.115  29.197 -48.684  1.00  0.00           C
ATOM   1721  CB  ARG A 117       5.073  30.301 -49.118  1.00  0.00           C
ATOM   1722  CG  ARG A 117       5.854  30.939 -47.983  1.00  0.00           C
ATOM   1723  CD  ARG A 117       6.739  32.078 -48.526  1.00  0.00           C
ATOM   1724  NE  ARG A 117       7.646  31.572 -49.548  1.00  0.00           N
ATOM   1725  CZ  ARG A 117       8.947  31.345 -49.378  1.00  0.00           C
ATOM   1726  NH1 ARG A 117       9.558  31.589 -48.223  1.00  0.00           N
ATOM   1727 HH12 ARG A 117       9.110  31.901 -47.557  1.00  0.00           H
ATOM   1728 HH11 ARG A 117      10.400  31.436 -48.141  1.00  0.00           H
ATOM   1729  NH2 ARG A 117       9.639  30.856 -50.382  1.00  0.00           N
ATOM   1730 HH21 ARG A 117       9.253  30.701 -51.135  1.00  0.00           H
ATOM   1731 HH22 ARG A 117      10.483  30.714 -50.294  1.00  0.00           H
ATOM   1732  HB2 ARG A 117       5.715  29.927 -49.743  1.00  0.00           H
ATOM   1733  HB3 ARG A 117       4.563  31.001 -49.554  1.00  0.00           H
ATOM   1734  HG2 ARG A 117       5.237  31.311 -47.333  1.00  0.00           H
ATOM   1735  HG3 ARG A 117       6.426  30.275 -47.568  1.00  0.00           H
ATOM   1736  HD2 ARG A 117       6.179  32.763 -48.923  1.00  0.00           H
ATOM   1737  HD3 ARG A 117       7.268  32.450 -47.802  1.00  0.00           H
ATOM   1738  HE  ARG A 117       7.314  31.407 -50.324  1.00  0.00           H
ATOM   1739  N   GLY A 118       3.551  29.246 -46.323  1.00  0.00           N
ATOM   1740  CA  GLY A 118       2.762  29.611 -45.178  1.00  0.00           C
ATOM   1741  C   GLY A 118       3.649  30.074 -44.040  1.00  0.00           C
ATOM   1742  O   GLY A 118       4.872  30.139 -44.145  1.00  0.00           O
ATOM   1743  H   GLY A 118       4.220  28.736 -46.144  1.00  0.00           H
ATOM   1744  HA2 GLY A 118       2.155  30.330 -45.413  1.00  0.00           H
ATOM   1745  HA3 GLY A 118       2.243  28.848 -44.879  1.00  0.00           H
ATOM   1746  N   GLN A 119       2.979  30.451 -42.965  1.00  0.00           N
ATOM   1747  C   GLN A 119       3.165  29.744 -40.708  1.00  0.00           C
ATOM   1748  O   GLN A 119       1.958  29.567 -40.512  1.00  0.00           O
ATOM   1749  H   GLN A 119       2.122  30.525 -42.940  1.00  0.00           H
ATOM   1750  HA  GLN A 119       4.588  30.720 -41.807  1.00  0.00           H
ATOM   1751  CA  GLN A 119       3.625  30.781 -41.712  1.00  0.00           C
ATOM   1752  CB  GLN A 119       3.263  32.190 -41.233  1.00  0.00           C
ATOM   1753  CG  GLN A 119       4.155  32.688 -40.074  1.00  0.00           C
ATOM   1754  CD  GLN A 119       5.638  32.897 -40.467  1.00  0.00           C
ATOM   1755  OE1 GLN A 119       6.000  32.864 -41.657  1.00  0.00           O
ATOM   1756  NE2 GLN A 119       6.497  33.108 -39.458  1.00  0.00           N
ATOM   1757 HE22 GLN A 119       7.332  33.230 -39.622  1.00  0.00           H
ATOM   1758 HE21 GLN A 119       6.212  33.120 -38.646  1.00  0.00           H
ATOM   1759  HB2 GLN A 119       3.362  32.809 -41.973  1.00  0.00           H
ATOM   1760  HB3 GLN A 119       2.344  32.190 -40.923  1.00  0.00           H
ATOM   1761  HG2 GLN A 119       3.810  33.537 -39.757  1.00  0.00           H
ATOM   1762  HG3 GLN A 119       4.128  32.035 -39.357  1.00  0.00           H
ATOM   1763  N   TYR A 120       4.111  29.077 -40.099  1.00  0.00           N
ATOM   1764  CA  TYR A 120       3.902  27.967 -39.209  1.00  0.00           C
ATOM   1765  C   TYR A 120       4.266  28.345 -37.795  1.00  0.00           C
ATOM   1766  O   TYR A 120       5.348  28.886 -37.561  1.00  0.00           O
ATOM   1767  CB  TYR A 120       4.590  26.704 -39.747  1.00  0.00           C
ATOM   1768  CG  TYR A 120       4.486  25.457 -38.884  1.00  0.00           C
ATOM   1769  CD1 TYR A 120       3.287  25.115 -38.227  1.00  0.00           C
ATOM   1770  CD2 TYR A 120       5.607  24.618 -38.754  1.00  0.00           C
ATOM   1771  CE1 TYR A 120       3.235  23.980 -37.397  1.00  0.00           C
ATOM   1772  CE2 TYR A 120       5.554  23.469 -37.943  1.00  0.00           C
ATOM   1773  CZ  TYR A 120       4.370  23.157 -37.244  1.00  0.00           C
ATOM   1774  OH  TYR A 120       4.314  22.072 -36.427  1.00  0.00           O
ATOM   1775  HH  TYR A 120       5.109  21.508 -36.538  1.00  0.00           H
ATOM   1776  H   TYR A 120       4.949  29.247 -40.185  1.00  0.00           H
ATOM   1777  HA  TYR A 120       2.872  27.800 -39.187  1.00  0.00           H
ATOM   1778  HB2 TYR A 120       4.156  26.469 -40.717  1.00  0.00           H
ATOM   1779  HB3 TYR A 120       5.644  26.933 -39.906  1.00  0.00           H
ATOM   1780  HD1 TYR A 120       2.403  25.721 -38.348  1.00  0.00           H
ATOM   1781  HD2 TYR A 120       6.524  24.869 -39.265  1.00  0.00           H
ATOM   1782  HE1 TYR A 120       2.323  23.734 -36.876  1.00  0.00           H
ATOM   1783  HE2 TYR A 120       6.428  22.845 -37.839  1.00  0.00           H
ATOM   1784  N   ARG A 121       3.350  28.112 -36.846  1.00  0.00           N
ATOM   1785  CA  ARG A 121       3.619  28.369 -35.436  1.00  0.00           C
ATOM   1786  C   ARG A 121       3.075  27.180 -34.677  1.00  0.00           C
ATOM   1787  O   ARG A 121       1.976  26.709 -34.998  1.00  0.00           O
ATOM   1788  CB  ARG A 121       2.897  29.597 -34.909  1.00  0.00           C
ATOM   1789  CG  ARG A 121       3.303  30.901 -35.484  1.00  0.00           C
ATOM   1790  CD  ARG A 121       2.399  32.064 -35.024  1.00  0.00           C
ATOM   1791  NE  ARG A 121       2.443  32.184 -33.572  1.00  0.00           N
ATOM   1792  CZ  ARG A 121       3.441  32.750 -32.894  1.00  0.00           C
ATOM   1793  NH1 ARG A 121       4.489  33.250 -33.541  1.00  0.00           N
ATOM   1794 HH12 ARG A 121       5.131  33.615 -33.100  1.00  0.00           H
ATOM   1795 HH11 ARG A 121       4.524  33.211 -34.399  1.00  0.00           H
ATOM   1796  NH2 ARG A 121       3.388  32.811 -31.578  1.00  0.00           N
ATOM   1797 HH21 ARG A 121       2.711  32.487 -31.160  1.00  0.00           H
ATOM   1798 HH22 ARG A 121       4.031  33.175 -31.139  1.00  0.00           H
ATOM   1799  H   ARG A 121       2.555  27.823 -36.999  1.00  0.00           H
ATOM   1800  HA  ARG A 121       4.691  28.454 -35.256  1.00  0.00           H
ATOM   1801  HB2 ARG A 121       1.949  29.488 -35.083  1.00  0.00           H
ATOM   1802  HB3 ARG A 121       3.044  29.647 -33.952  1.00  0.00           H
ATOM   1803  HG2 ARG A 121       4.211  31.099 -35.207  1.00  0.00           H
ATOM   1804  HG3 ARG A 121       3.255  30.848 -36.451  1.00  0.00           H
ATOM   1805  HD2 ARG A 121       2.716  32.895 -35.412  1.00  0.00           H
ATOM   1806  HD3 ARG A 121       1.483  31.890 -35.293  1.00  0.00           H
ATOM   1807  HE  ARG A 121       1.781  31.868 -33.123  1.00  0.00           H
ATOM   1808  N   ASN A 122       3.872  26.596 -33.793  1.00  0.00           N
ATOM   1809  CA  ASN A 122       3.392  25.478 -32.997  1.00  0.00           C
ATOM   1810  C   ASN A 122       4.034  25.405 -31.630  1.00  0.00           C
ATOM   1811  O   ASN A 122       5.082  26.004 -31.392  1.00  0.00           O
ATOM   1812  CB  ASN A 122       3.477  24.156 -33.784  1.00  0.00           C
ATOM   1813  CG  ASN A 122       2.323  23.207 -33.516  1.00  0.00           C
ATOM   1814  OD1 ASN A 122       1.520  23.397 -32.610  1.00  0.00           O
ATOM   1815  ND2 ASN A 122       2.227  22.161 -34.304  1.00  0.00           N
ATOM   1816 HD22 ASN A 122       2.917  22.020 -35.033  1.00  0.00           H
ATOM   1817 HD21 ASN A 122       1.421  21.550 -34.227  1.00  0.00           H
ATOM   1818  H   ASN A 122       4.814  26.945 -33.647  1.00  0.00           H
ATOM   1819  HA  ASN A 122       2.361  25.689 -32.797  1.00  0.00           H
ATOM   1820  HB2 ASN A 122       3.474  24.375 -34.846  1.00  0.00           H
ATOM   1821  HB3 ASN A 122       4.393  23.628 -33.552  1.00  0.00           H
ATOM   1822  N   HIS A 123       3.382  24.704 -30.710  1.00  0.00           N
ATOM   1823  CA  HIS A 123       3.946  24.358 -29.433  1.00  0.00           C
ATOM   1824  C   HIS A 123       4.606  22.985 -29.591  1.00  0.00           C
ATOM   1825  O   HIS A 123       4.058  22.091 -30.279  1.00  0.00           O
ATOM   1826  CB  HIS A 123       2.813  24.319 -28.424  1.00  0.00           C
ATOM   1827  CG  HIS A 123       3.210  23.874 -27.057  1.00  0.00           C
ATOM   1828  ND1 HIS A 123       3.232  22.533 -26.703  1.00  0.00           N
ATOM   1829  CD2 HIS A 123       3.660  24.572 -25.994  1.00  0.00           C
ATOM   1830  HD2 HIS A 123       3.729  25.497 -25.928  1.00  0.00           H
ATOM   1831  CE1 HIS A 123       3.688  22.443 -25.464  1.00  0.00           C
ATOM   1832  HE1 HIS A 123       3.766  21.657 -24.973  1.00  0.00           H
ATOM   1833  NE2 HIS A 123       3.871  23.668 -24.995  1.00  0.00           N
ATOM   1834  HE2 HIS A 123       4.177  23.858 -24.213  1.00  0.00           H
ATOM   1835  H   HIS A 123       2.605  24.360 -30.838  1.00  0.00           H
ATOM   1836  HA  HIS A 123       4.608  25.012 -29.160  1.00  0.00           H
ATOM   1837  HB2 HIS A 123       2.438  25.210 -28.345  1.00  0.00           H
ATOM   1838  HB3 HIS A 123       2.133  23.707 -28.746  1.00  0.00           H
ATOM   1839  N   PHE A 124       5.760  22.828 -28.977  1.00  0.00           N
ATOM   1840  CA  PHE A 124       6.563  21.614 -29.079  1.00  0.00           C
ATOM   1841  C   PHE A 124       7.042  21.106 -27.720  1.00  0.00           C
ATOM   1842  O   PHE A 124       7.354  21.880 -26.793  1.00  0.00           O
ATOM   1843  CB  PHE A 124       7.787  21.862 -29.965  1.00  0.00           C
ATOM   1844  CG  PHE A 124       7.484  22.083 -31.428  1.00  0.00           C
ATOM   1845  CD1 PHE A 124       7.099  23.358 -31.883  1.00  0.00           C
ATOM   1846  CD2 PHE A 124       7.652  21.030 -32.345  1.00  0.00           C
ATOM   1847  CE1 PHE A 124       6.889  23.578 -33.254  1.00  0.00           C
ATOM   1848  CE2 PHE A 124       7.431  21.249 -33.715  1.00  0.00           C
ATOM   1849  CZ  PHE A 124       7.046  22.521 -34.169  1.00  0.00           C
ATOM   1850  H   PHE A 124       6.125  23.435 -28.489  1.00  0.00           H
ATOM   1851  HA  PHE A 124       5.966  20.826 -29.535  1.00  0.00           H
ATOM   1852  HB2 PHE A 124       8.332  22.725 -29.582  1.00  0.00           H
ATOM   1853  HB3 PHE A 124       8.452  21.000 -29.885  1.00  0.00           H
ATOM   1854  HD1 PHE A 124       6.989  24.169 -31.180  1.00  0.00           H
ATOM   1855  HD2 PHE A 124       7.938  20.047 -31.998  1.00  0.00           H
ATOM   1856  HE1 PHE A 124       6.599  24.558 -33.605  1.00  0.00           H
ATOM   1857  HE2 PHE A 124       7.552  20.437 -34.418  1.00  0.00           H
ATOM   1858  HZ  PHE A 124       6.879  22.685 -35.224  1.00  0.00           H
ATOM   1859  N   LEU A 125       7.154  19.784 -27.645  1.00  0.00           N
ATOM   1860  CA  LEU A 125       7.901  19.132 -26.602  1.00  0.00           C
ATOM   1861  C   LEU A 125       9.016  18.341 -27.260  1.00  0.00           C
ATOM   1862  O   LEU A 125       8.761  17.689 -28.270  1.00  0.00           O
ATOM   1863  CB  LEU A 125       6.995  18.191 -25.775  1.00  0.00           C
ATOM   1864  CG  LEU A 125       5.780  18.890 -25.173  1.00  0.00           C
ATOM   1865  CD1 LEU A 125       4.780  17.925 -24.582  1.00  0.00           C
ATOM   1866  CD2 LEU A 125       6.152  19.809 -24.224  1.00  0.00           C
ATOM   1867  H   LEU A 125       6.794  19.238 -28.204  1.00  0.00           H
ATOM   1868  HA  LEU A 125       8.291  19.795 -26.010  1.00  0.00           H
ATOM   1869  HB2 LEU A 125       6.674  17.479 -26.351  1.00  0.00           H
ATOM   1870  HB3 LEU A 125       7.514  17.816 -25.046  1.00  0.00           H
ATOM   1871  HG  LEU A 125       5.328  19.375 -25.881  1.00  0.00           H
ATOM   1872 HD11 LEU A 125       4.035  18.427 -24.217  1.00  0.00           H
ATOM   1873 HD12 LEU A 125       4.468  17.328 -25.280  1.00  0.00           H
ATOM   1874 HD13 LEU A 125       5.212  17.414 -23.879  1.00  0.00           H
ATOM   1875 HD21 LEU A 125       5.356  20.232 -23.865  1.00  0.00           H
ATOM   1876 HD22 LEU A 125       6.634  19.354 -23.516  1.00  0.00           H
ATOM   1877 HD23 LEU A 125       6.723  20.476 -24.638  1.00  0.00           H
ATOM   1878  N   HIS A 126      10.210  18.406 -26.697  1.00  0.00           N
ATOM   1879  CA  HIS A 126      11.368  17.674 -27.196  1.00  0.00           C
ATOM   1880  C   HIS A 126      11.899  16.760 -26.134  1.00  0.00           C
ATOM   1881  O   HIS A 126      11.972  17.133 -24.973  1.00  0.00           O
ATOM   1882  CB  HIS A 126      12.480  18.552 -27.727  1.00  0.00           C
ATOM   1883  CG  HIS A 126      12.152  19.501 -28.852  1.00  0.00           C
ATOM   1884  ND1 HIS A 126      12.668  19.412 -30.150  1.00  0.00           N
ATOM   1885  CD2 HIS A 126      11.359  20.609 -28.765  1.00  0.00           C
ATOM   1886  HD2 HIS A 126      10.839  20.958 -27.882  1.00  0.00           H
ATOM   1887  CE1 HIS A 126      12.137  20.448 -30.819  1.00  0.00           C
ATOM   1888  HE1 HIS A 126      12.297  20.651 -31.868  1.00  0.00           H
ATOM   1889  NE2 HIS A 126      11.361  21.189 -30.014  1.00  0.00           N
ATOM   1890  HE2 HIS A 126      10.861  22.026 -30.292  1.00  0.00           H
ATOM   1891  H   HIS A 126      10.382  18.883 -26.003  1.00  0.00           H
ATOM   1892  HA  HIS A 126      11.100  17.134 -27.956  1.00  0.00           H
ATOM   1893  HB2 HIS A 126      12.779  19.085 -26.862  1.00  0.00           H
ATOM   1894  HB3 HIS A 126      13.311  17.920 -28.046  1.00  0.00           H
ATOM   1895  N   SER A 127      12.258  15.554 -26.523  1.00  0.00           N
ATOM   1896  CA  SER A 127      12.971  14.600 -25.691  1.00  0.00           C
ATOM   1897  C   SER A 127      14.396  14.471 -26.193  1.00  0.00           C
ATOM   1898  O   SER A 127      14.588  14.286 -27.417  1.00  0.00           O
ATOM   1899  CB  SER A 127      12.289  13.263 -25.796  1.00  0.00           C
ATOM   1900  OG  SER A 127      12.915  12.210 -25.091  1.00  0.00           O
ATOM   1901  HG  SER A 127      13.697  12.097 -25.377  1.00  0.00           H
ATOM   1902  H   SER A 127      12.090  15.247 -27.308  1.00  0.00           H
ATOM   1903  HA  SER A 127      12.977  14.890 -24.765  1.00  0.00           H
ATOM   1904  HB2 SER A 127      11.386  13.359 -25.456  1.00  0.00           H
ATOM   1905  HB3 SER A 127      12.252  13.017 -26.734  1.00  0.00           H
ATOM   1906  N   PHE A 128      15.386  14.567 -25.325  1.00  0.00           N
ATOM   1907  CA  PHE A 128      16.812  14.396 -25.682  1.00  0.00           C
ATOM   1908  C   PHE A 128      17.417  13.316 -24.797  1.00  0.00           C
ATOM   1909  O   PHE A 128      17.433  13.469 -23.567  1.00  0.00           O
ATOM   1910  CB  PHE A 128      17.619  15.673 -25.490  1.00  0.00           C
ATOM   1911  CG  PHE A 128      17.274  16.775 -26.416  1.00  0.00           C
ATOM   1912  CD2 PHE A 128      17.984  16.964 -27.572  1.00  0.00           C
ATOM   1913  CD1 PHE A 128      16.269  17.655 -26.131  1.00  0.00           C
ATOM   1914  CE2 PHE A 128      17.697  18.021 -28.456  1.00  0.00           C
ATOM   1915  CE1 PHE A 128      15.949  18.724 -26.960  1.00  0.00           C
ATOM   1916  CZ  PHE A 128      16.661  18.913 -28.150  1.00  0.00           C
ATOM   1917  H   PHE A 128      15.267  14.736 -24.490  1.00  0.00           H
ATOM   1918  HA  PHE A 128      16.886  14.117 -26.608  1.00  0.00           H
ATOM   1919  HB2 PHE A 128      17.476  15.995 -24.586  1.00  0.00           H
ATOM   1920  HB3 PHE A 128      18.558  15.467 -25.618  1.00  0.00           H
ATOM   1921  HD1 PHE A 128      15.788  17.543 -25.343  1.00  0.00           H
ATOM   1922  HD2 PHE A 128      18.682  16.391 -27.793  1.00  0.00           H
ATOM   1923  HE1 PHE A 128      15.255  19.300 -26.735  1.00  0.00           H
ATOM   1924  HE2 PHE A 128      18.275  18.151 -29.359  1.00  0.00           H
ATOM   1925  HZ  PHE A 128      16.416  19.732 -28.809  1.00  0.00           H
ATOM   1926  N   ARG A 129      17.899  12.233 -25.406  1.00  0.00           N
ATOM   1927  CA  ARG A 129      18.643  11.223 -24.704  1.00  0.00           C
ATOM   1928  C   ARG A 129      20.075  11.215 -25.189  1.00  0.00           C
ATOM   1929  O   ARG A 129      20.304  11.236 -26.396  1.00  0.00           O
ATOM   1930  CB  ARG A 129      18.022   9.842 -24.888  1.00  0.00           C
ATOM   1931  CG  ARG A 129      16.574   9.773 -24.289  1.00  0.00           C
ATOM   1932  CD  ARG A 129      15.988   8.427 -24.315  1.00  0.00           C
ATOM   1933  NE  ARG A 129      16.625   7.573 -23.330  1.00  0.00           N
ATOM   1934  CZ  ARG A 129      16.281   6.308 -23.069  1.00  0.00           C
ATOM   1935  NH1 ARG A 129      15.334   5.722 -23.773  1.00  0.00           N
ATOM   1936 HH12 ARG A 129      15.120   4.905 -23.610  1.00  0.00           H
ATOM   1937 HH11 ARG A 129      14.920   6.160 -24.386  1.00  0.00           H
ATOM   1938  NH2 ARG A 129      16.913   5.647 -22.113  1.00  0.00           N
ATOM   1939 HH21 ARG A 129      17.539   6.031 -21.667  1.00  0.00           H
ATOM   1940 HH22 ARG A 129      16.714   4.826 -21.955  1.00  0.00           H
ATOM   1941  H   ARG A 129      17.800  12.069 -26.244  1.00  0.00           H
ATOM   1942  HA  ARG A 129      18.645  11.429 -23.756  1.00  0.00           H
ATOM   1943  HB2 ARG A 129      17.969   9.639 -25.835  1.00  0.00           H
ATOM   1944  HB3 ARG A 129      18.570   9.182 -24.434  1.00  0.00           H
ATOM   1945  HG2 ARG A 129      16.603  10.066 -23.365  1.00  0.00           H
ATOM   1946  HG3 ARG A 129      15.995  10.358 -24.802  1.00  0.00           H
ATOM   1947  HD2 ARG A 129      15.043   8.483 -24.107  1.00  0.00           H
ATOM   1948  HD3 ARG A 129      16.120   8.034 -25.192  1.00  0.00           H
ATOM   1949  HE  ARG A 129      17.276   7.907 -22.877  1.00  0.00           H
ATOM   1950  N   PHE A 130      20.997  11.164 -24.258  1.00  0.00           N
ATOM   1951  CA  PHE A 130      22.435  11.275 -24.467  1.00  0.00           C
ATOM   1952  C   PHE A 130      23.179   9.974 -24.268  1.00  0.00           C
ATOM   1953  O   PHE A 130      22.775   9.121 -23.459  1.00  0.00           O
ATOM   1954  CB  PHE A 130      22.994  12.315 -23.497  1.00  0.00           C
ATOM   1955  CG  PHE A 130      22.655  13.737 -23.906  1.00  0.00           C
ATOM   1956  CD2 PHE A 130      23.562  14.448 -24.614  1.00  0.00           C
ATOM   1957  CD1 PHE A 130      21.456  14.338 -23.566  1.00  0.00           C
ATOM   1958  CE2 PHE A 130      23.300  15.748 -25.063  1.00  0.00           C
ATOM   1959  CE1 PHE A 130      21.189  15.672 -24.003  1.00  0.00           C
ATOM   1960  CZ  PHE A 130      22.125  16.338 -24.754  1.00  0.00           C
ATOM   1961  H   PHE A 130      20.802  11.058 -23.427  1.00  0.00           H
ATOM   1962  HA  PHE A 130      22.602  11.583 -25.372  1.00  0.00           H
ATOM   1963  HB2 PHE A 130      22.620  12.159 -22.616  1.00  0.00           H
ATOM   1964  HB3 PHE A 130      23.960  12.233 -23.467  1.00  0.00           H
ATOM   1965  HD1 PHE A 130      20.819  13.869 -23.077  1.00  0.00           H
ATOM   1966  HD2 PHE A 130      24.363  14.042 -24.855  1.00  0.00           H
ATOM   1967  HE1 PHE A 130      20.382  16.083 -23.789  1.00  0.00           H
ATOM   1968  HE2 PHE A 130      23.940  16.210 -25.556  1.00  0.00           H
ATOM   1969  HZ  PHE A 130      21.963  17.213 -25.024  1.00  0.00           H
ATOM   1970  N   GLU A 131      24.302   9.859 -24.997  1.00  0.00           N
ATOM   1971  CA  GLU A 131      25.311   8.813 -24.829  1.00  0.00           C
ATOM   1972  C   GLU A 131      26.675   9.470 -24.990  1.00  0.00           C
ATOM   1973  O   GLU A 131      26.898  10.136 -26.005  1.00  0.00           O
ATOM   1974  CB  GLU A 131      25.130   7.700 -25.866  1.00  0.00           C
ATOM   1975  CG  GLU A 131      26.119   6.545 -25.721  1.00  0.00           C
ATOM   1976  CD  GLU A 131      25.900   5.460 -26.790  1.00  0.00           C
ATOM   1977  OE1 GLU A 131      26.177   5.678 -28.005  1.00  0.00           O
ATOM   1978  OE2 GLU A 131      25.422   4.377 -26.399  1.00  0.00           O
ATOM   1979  H   GLU A 131      24.504  10.410 -25.626  1.00  0.00           H
ATOM   1980  HA  GLU A 131      25.247   8.429 -23.941  1.00  0.00           H
ATOM   1981  HB2 GLU A 131      24.236   7.336 -25.780  1.00  0.00           H
ATOM   1982  HB3 GLU A 131      25.246   8.078 -26.752  1.00  0.00           H
ATOM   1983  HG2 GLU A 131      27.022   6.886 -25.816  1.00  0.00           H
ATOM   1984  HG3 GLU A 131      26.006   6.137 -24.848  1.00  0.00           H
ATOM   1985  N   ASN A 132      27.523   9.359 -23.959  1.00  0.00           N
ATOM   1986  C   ASN A 132      29.020  11.215 -24.640  1.00  0.00           C
ATOM   1987  O   ASN A 132      29.808  11.482 -25.537  1.00  0.00           O
ATOM   1988  CA  ASN A 132      28.922   9.811 -24.042  1.00  0.00           C
ATOM   1989  CB  ASN A 132      29.769   8.804 -24.833  1.00  0.00           C
ATOM   1990  CG  ASN A 132      31.272   9.141 -24.816  1.00  0.00           C
ATOM   1991  OD1 ASN A 132      31.750   9.839 -23.895  1.00  0.00           O
ATOM   1992  ND2 ASN A 132      32.035   8.622 -25.835  1.00  0.00           N
ATOM   1993 HD22 ASN A 132      31.669   8.135 -26.442  1.00  0.00           H
ATOM   1994 HD21 ASN A 132      32.879   8.785 -25.865  1.00  0.00           H
ATOM   1995  H   ASN A 132      27.304   9.072 -23.179  1.00  0.00           H
ATOM   1996  HA  ASN A 132      29.284   9.853 -23.144  1.00  0.00           H
ATOM   1997  HB2 ASN A 132      29.656   7.922 -24.444  1.00  0.00           H
ATOM   1998  HB3 ASN A 132      29.474   8.799 -25.757  1.00  0.00           H
ATOM   1999  N   GLY A 133      28.228  12.135 -24.106  1.00  0.00           N
ATOM   2000  CA  GLY A 133      28.393  13.551 -24.367  1.00  0.00           C
ATOM   2001  C   GLY A 133      27.654  14.082 -25.555  1.00  0.00           C
ATOM   2002  O   GLY A 133      27.717  15.293 -25.794  1.00  0.00           O
ATOM   2003  H   GLY A 133      27.573  11.957 -23.577  1.00  0.00           H
ATOM   2004  HA2 GLY A 133      28.097  14.048 -23.589  1.00  0.00           H
ATOM   2005  HA3 GLY A 133      29.336  13.736 -24.499  1.00  0.00           H
ATOM   2006  N   LEU A 134      26.988  13.215 -26.309  1.00  0.00           N
ATOM   2007  CA  LEU A 134      26.274  13.616 -27.510  1.00  0.00           C
ATOM   2008  C   LEU A 134      24.861  13.040 -27.526  1.00  0.00           C
ATOM   2009  O   LEU A 134      24.499  12.114 -26.766  1.00  0.00           O
ATOM   2010  CB  LEU A 134      27.020  13.232 -28.803  1.00  0.00           C
ATOM   2011  CG  LEU A 134      28.369  13.864 -28.994  1.00  0.00           C
ATOM   2012  CD1 LEU A 134      29.075  13.241 -30.156  1.00  0.00           C
ATOM   2013  CD2 LEU A 134      28.236  15.349 -29.131  1.00  0.00           C
ATOM   2014  H   LEU A 134      26.935  12.373 -26.141  1.00  0.00           H
ATOM   2015  HA  LEU A 134      26.190  14.583 -27.503  1.00  0.00           H
ATOM   2016  HB2 LEU A 134      27.147  12.271 -28.809  1.00  0.00           H
ATOM   2017  HB3 LEU A 134      26.471  13.489 -29.561  1.00  0.00           H
ATOM   2018  HG  LEU A 134      28.904  13.692 -28.203  1.00  0.00           H
ATOM   2019 HD11 LEU A 134      29.942  13.662 -30.261  1.00  0.00           H
ATOM   2020 HD12 LEU A 134      29.186  12.292 -29.985  1.00  0.00           H
ATOM   2021 HD13 LEU A 134      28.543  13.373 -30.956  1.00  0.00           H
ATOM   2022 HD21 LEU A 134      29.117  15.735 -29.253  1.00  0.00           H
ATOM   2023 HD22 LEU A 134      27.679  15.546 -29.900  1.00  0.00           H
ATOM   2024 HD23 LEU A 134      27.827  15.704 -28.326  1.00  0.00           H
ATOM   2025  N   ILE A 135      24.046  13.585 -28.417  1.00  0.00           N
ATOM   2026  CA  ILE A 135      22.635  13.181 -28.491  1.00  0.00           C
ATOM   2027  C   ILE A 135      22.529  11.845 -29.228  1.00  0.00           C
ATOM   2028  O   ILE A 135      22.955  11.700 -30.376  1.00  0.00           O
ATOM   2029  CB  ILE A 135      21.800  14.230 -29.185  1.00  0.00           C
ATOM   2030  CG1 ILE A 135      21.845  15.601 -28.505  1.00  0.00           C
ATOM   2031  CG2 ILE A 135      20.330  13.710 -29.332  1.00  0.00           C
ATOM   2032  CD1 ILE A 135      21.349  16.732 -29.408  1.00  0.00           C
ATOM   2033  H   ILE A 135      24.275  14.186 -28.989  1.00  0.00           H
ATOM   2034  HA  ILE A 135      22.289  13.062 -27.593  1.00  0.00           H
ATOM   2035  HB  ILE A 135      22.159  14.339 -30.079  1.00  0.00           H
ATOM   2036 HG12 ILE A 135      21.282  15.580 -27.716  1.00  0.00           H
ATOM   2037 HG13 ILE A 135      22.761  15.798 -28.254  1.00  0.00           H
ATOM   2038 HG21 ILE A 135      19.712  14.439 -29.850  1.00  0.00           H
ATOM   2039 HG22 ILE A 135      20.335  12.894 -29.857  1.00  0.00           H
ATOM   2040 HG23 ILE A 135      19.968  13.534 -28.449  1.00  0.00           H
ATOM   2041 HD11 ILE A 135      21.403  17.570 -28.922  1.00  0.00           H
ATOM   2042 HD12 ILE A 135      21.973  16.796 -30.300  1.00  0.00           H
ATOM   2043 HD13 ILE A 135      20.314  16.572 -29.705  1.00  0.00           H
ATOM   2044  N   LYS A 136      21.968  10.838 -28.543  1.00  0.00           N
ATOM   2045  CA  LYS A 136      21.637   9.539 -29.126  1.00  0.00           C
ATOM   2046  C   LYS A 136      20.250   9.517 -29.758  1.00  0.00           C
ATOM   2047  O   LYS A 136      20.030   8.871 -30.802  1.00  0.00           O
ATOM   2048  CB  LYS A 136      21.754   8.461 -28.041  1.00  0.00           C
ATOM   2049  CG  LYS A 136      21.460   7.043 -28.432  1.00  0.00           C
ATOM   2050  CD  LYS A 136      22.549   6.412 -29.196  1.00  0.00           C
ATOM   2051  CE  LYS A 136      22.357   4.868 -29.254  1.00  0.00           C
ATOM   2052  NZ  LYS A 136      23.698   4.176 -29.420  1.00  0.00           N
ATOM   2053  HZ3 LYS A 136      24.229   4.373 -28.734  1.00  0.00           H
ATOM   2054  HZ1 LYS A 136      23.583   3.294 -29.453  1.00  0.00           H
ATOM   2055  HZ2 LYS A 136      24.087   4.445 -30.174  1.00  0.00           H
ATOM   2056  H   LYS A 136      21.764  10.892 -27.709  1.00  0.00           H
ATOM   2057  HA  LYS A 136      22.283   9.334 -29.820  1.00  0.00           H
ATOM   2058  HB2 LYS A 136      22.661   8.478 -27.699  1.00  0.00           H
ATOM   2059  HB3 LYS A 136      21.141   8.690 -27.325  1.00  0.00           H
ATOM   2060  HG2 LYS A 136      21.317   6.519 -27.628  1.00  0.00           H
ATOM   2061  HG3 LYS A 136      20.661   7.028 -28.982  1.00  0.00           H
ATOM   2062  HD2 LYS A 136      22.547   6.756 -30.103  1.00  0.00           H
ATOM   2063  HD3 LYS A 136      23.397   6.600 -28.764  1.00  0.00           H
ATOM   2064  HE2 LYS A 136      21.953   4.561 -28.428  1.00  0.00           H
ATOM   2065  HE3 LYS A 136      21.797   4.639 -30.012  1.00  0.00           H
ATOM   2066  N   GLU A 137      19.259  10.159 -29.122  1.00  0.00           N
ATOM   2067  CA  GLU A 137      17.905  10.178 -29.652  1.00  0.00           C
ATOM   2068  C   GLU A 137      17.275  11.516 -29.329  1.00  0.00           C
ATOM   2069  O   GLU A 137      17.153  11.873 -28.148  1.00  0.00           O
ATOM   2070  CB  GLU A 137      17.075   9.054 -29.048  1.00  0.00           C
ATOM   2071  CG  GLU A 137      15.696   9.006 -29.605  1.00  0.00           C
ATOM   2072  CD  GLU A 137      14.783   8.090 -28.751  1.00  0.00           C
ATOM   2073  OE1 GLU A 137      14.463   7.010 -29.286  1.00  0.00           O
ATOM   2074  OE2 GLU A 137      14.480   8.426 -27.537  1.00  0.00           O
ATOM   2075  H   GLU A 137      19.354  10.588 -28.383  1.00  0.00           H
ATOM   2076  HA  GLU A 137      17.927  10.067 -30.616  1.00  0.00           H
ATOM   2077  HB2 GLU A 137      17.506   8.206 -29.236  1.00  0.00           H
ATOM   2078  HB3 GLU A 137      17.008   9.189 -28.090  1.00  0.00           H
ATOM   2079  HG2 GLU A 137      15.318   9.899 -29.606  1.00  0.00           H
ATOM   2080  HG3 GLU A 137      15.726   8.651 -30.508  1.00  0.00           H
ATOM   2081  N   GLN A 138      16.909  12.284 -30.354  1.00  0.00           N
ATOM   2082  CA  GLN A 138      16.001  13.418 -30.238  1.00  0.00           C
ATOM   2083  C   GLN A 138      14.645  13.027 -30.819  1.00  0.00           C
ATOM   2084  O   GLN A 138      14.564  12.421 -31.889  1.00  0.00           O
ATOM   2085  CB  GLN A 138      16.592  14.695 -30.861  1.00  0.00           C
ATOM   2086  CG  GLN A 138      15.671  15.934 -30.740  1.00  0.00           C
ATOM   2087  CD  GLN A 138      14.601  16.062 -31.830  1.00  0.00           C
ATOM   2088  OE1 GLN A 138      14.601  15.366 -32.836  1.00  0.00           O
ATOM   2089  NE2 GLN A 138      13.731  17.041 -31.753  1.00  0.00           N
ATOM   2090 HE22 GLN A 138      13.088  17.163 -32.531  1.00  0.00           H
ATOM   2091 HE21 GLN A 138      13.649  17.634 -30.935  1.00  0.00           H
ATOM   2092  H   GLN A 138      17.092  11.943 -31.294  1.00  0.00           H
ATOM   2093  HA  GLN A 138      15.868  13.626 -29.184  1.00  0.00           H
ATOM   2094  HB2 GLN A 138      17.515  14.923 -30.329  1.00  0.00           H
ATOM   2095  HB3 GLN A 138      16.850  14.517 -31.905  1.00  0.00           H
ATOM   2096  HG2 GLN A 138      15.194  15.942 -29.759  1.00  0.00           H
ATOM   2097  HG3 GLN A 138      16.296  16.824 -30.801  1.00  0.00           H
ATOM   2098  N   ARG A 139      13.579  13.422 -30.123  1.00  0.00           N
ATOM   2099  CA  ARG A 139      12.199  13.296 -30.597  1.00  0.00           C
ATOM   2100  C   ARG A 139      11.478  14.604 -30.331  1.00  0.00           C
ATOM   2101  O   ARG A 139      11.471  15.057 -29.187  1.00  0.00           O
ATOM   2102  CB  ARG A 139      11.482  12.149 -29.868  1.00  0.00           C
ATOM   2103  CG  ARG A 139      12.214  10.797 -29.933  1.00  0.00           C
ATOM   2104  CD  ARG A 139      11.484   9.748 -29.091  1.00  0.00           C
ATOM   2105  NE  ARG A 139      11.590  10.108 -27.668  1.00  0.00           N
ATOM   2106  CZ  ARG A 139      10.734   9.660 -26.746  1.00  0.00           C
ATOM   2107  NH1 ARG A 139       9.733   8.847 -27.061  1.00  0.00           N
ATOM   2108 HH12 ARG A 139       9.194   8.571 -26.450  1.00  0.00           H
ATOM   2109 HH11 ARG A 139       9.628   8.590 -27.875  1.00  0.00           H
ATOM   2110  NH2 ARG A 139      10.883  10.074 -25.505  1.00  0.00           N
ATOM   2111 HH21 ARG A 139      11.535  10.597 -25.302  1.00  0.00           H
ATOM   2112 HH22 ARG A 139      10.352   9.790 -24.891  1.00  0.00           H
ATOM   2113  H   ARG A 139      13.739  13.868 -29.223  1.00  0.00           H
ATOM   2114  HA  ARG A 139      12.186  13.100 -31.671  1.00  0.00           H
ATOM   2115  HB2 ARG A 139      11.365  12.436 -28.823  1.00  0.00           H
ATOM   2116  HB3 ARG A 139      10.484  12.034 -30.294  1.00  0.00           H
ATOM   2117  HG2 ARG A 139      12.276  10.465 -30.962  1.00  0.00           H
ATOM   2118  HG3 ARG A 139      13.227  10.897 -29.548  1.00  0.00           H
ATOM   2119  HD2 ARG A 139      10.547   9.736 -29.342  1.00  0.00           H
ATOM   2120  HD3 ARG A 139      11.888   8.877 -29.225  1.00  0.00           H
ATOM   2121  HE  ARG A 139      12.327  10.459 -27.396  1.00  0.00           H
ATOM   2122  N   GLU A 140      10.835  15.180 -31.338  1.00  0.00           N
ATOM   2123  CA  GLU A 140       9.891  16.286 -31.143  1.00  0.00           C
ATOM   2124  C   GLU A 140       8.440  15.835 -31.308  1.00  0.00           C
ATOM   2125  O   GLU A 140       8.105  15.027 -32.176  1.00  0.00           O
ATOM   2126  CB  GLU A 140      10.246  17.520 -31.983  1.00  0.00           C
ATOM   2127  CG  GLU A 140      10.174  17.316 -33.498  1.00  0.00           C
ATOM   2128  CD  GLU A 140      11.079  18.297 -34.238  1.00  0.00           C
ATOM   2129  OE1 GLU A 140      12.316  18.239 -34.041  1.00  0.00           O
ATOM   2130  OE2 GLU A 140      10.581  19.094 -35.064  1.00  0.00           O
ATOM   2131  H   GLU A 140      10.933  14.782 -32.267  1.00  0.00           H
ATOM   2132  HA  GLU A 140       9.980  16.626 -30.113  1.00  0.00           H
ATOM   2133  HB2 GLU A 140       9.588  18.344 -31.706  1.00  0.00           H
ATOM   2134  HB3 GLU A 140      11.254  17.811 -31.711  1.00  0.00           H
ATOM   2135  HG2 GLU A 140      10.511  16.316 -33.743  1.00  0.00           H
ATOM   2136  HG3 GLU A 140       9.139  17.422 -33.826  1.00  0.00           H
ATOM   2137  N   PHE A 141       7.592  16.382 -30.449  1.00  0.00           N
ATOM   2138  CA  PHE A 141       6.160  16.153 -30.353  1.00  0.00           C
ATOM   2139  C   PHE A 141       5.472  17.495 -30.551  1.00  0.00           C
ATOM   2140  O   PHE A 141       5.891  18.503 -29.979  1.00  0.00           O
ATOM   2141  CB  PHE A 141       5.819  15.560 -28.976  1.00  0.00           C
ATOM   2142  CG  PHE A 141       6.545  14.287 -28.682  1.00  0.00           C
ATOM   2143  CD1 PHE A 141       7.844  14.328 -28.127  1.00  0.00           C
ATOM   2144  CD2 PHE A 141       5.965  13.058 -28.891  1.00  0.00           C
ATOM   2145  CE1 PHE A 141       8.486  13.129 -27.828  1.00  0.00           C
ATOM   2146  CE2 PHE A 141       6.672  11.908 -28.627  1.00  0.00           C
ATOM   2147  CZ  PHE A 141       7.925  11.983 -28.112  1.00  0.00           C
ATOM   2148  H   PHE A 141       7.969  17.032 -29.766  1.00  0.00           H
ATOM   2149  HA  PHE A 141       5.838  15.462 -31.132  1.00  0.00           H
ATOM   2150  HB2 PHE A 141       6.058  16.200 -28.288  1.00  0.00           H
ATOM   2151  HB3 PHE A 141       4.868  15.373 -28.931  1.00  0.00           H
ATOM   2152  HD1 PHE A 141       8.257  15.142 -27.949  1.00  0.00           H
ATOM   2153  HD2 PHE A 141       5.118  13.005 -29.270  1.00  0.00           H
ATOM   2154  HE1 PHE A 141       9.351  13.145 -27.486  1.00  0.00           H
ATOM   2155  HE2 PHE A 141       6.283  11.078 -28.781  1.00  0.00           H
ATOM   2156  HZ  PHE A 141       8.374  11.196 -27.902  1.00  0.00           H
ATOM   2157  N   MET A 142       4.456  17.513 -31.402  1.00  0.00           N
ATOM   2158  CA  MET A 142       3.601  18.666 -31.616  1.00  0.00           C
ATOM   2159  C   MET A 142       2.184  18.260 -31.980  1.00  0.00           C
ATOM   2160  O   MET A 142       1.898  17.083 -32.201  1.00  0.00           O
ATOM   2161  CB  MET A 142       4.233  19.655 -32.613  1.00  0.00           C
ATOM   2162  CG  MET A 142       4.572  19.104 -34.007  1.00  0.00           C
ATOM   2163  SD  MET A 142       3.219  18.310 -34.923  1.00  0.00           S
ATOM   2164  CE  MET A 142       3.807  18.471 -36.621  1.00  0.00           C
ATOM   2165  H   MET A 142       4.181  16.649 -31.858  1.00  0.00           H
ATOM   2166  HA  MET A 142       3.500  19.147 -30.667  1.00  0.00           H
ATOM   2167  HB2 MET A 142       3.570  20.509 -32.727  1.00  0.00           H
ATOM   2168  HB3 MET A 142       5.151  20.037 -32.171  1.00  0.00           H
ATOM   2169  HG2 MET A 142       4.942  19.937 -34.604  1.00  0.00           H
ATOM   2170  HG3 MET A 142       5.387  18.388 -33.905  1.00  0.00           H
ATOM   2171  HE1 MET A 142       3.198  17.854 -37.281  1.00  0.00           H
ATOM   2172  HE2 MET A 142       3.724  19.513 -36.924  1.00  0.00           H
ATOM   2173  HE3 MET A 142       4.848  18.162 -36.687  1.00  0.00           H
ATOM   2174  N   ASN A 143       1.282  19.230 -32.106  1.00  0.00           N
ATOM   2175  CA  ASN A 143      -0.049  18.972 -32.663  1.00  0.00           C
ATOM   2176  C   ASN A 143      -0.021  19.122 -34.201  1.00  0.00           C
ATOM   2177  O   ASN A 143       0.105  20.262 -34.668  1.00  0.00           O
ATOM   2178  CB  ASN A 143      -1.040  19.960 -32.017  1.00  0.00           C
ATOM   2179  CG  ASN A 143      -2.461  19.745 -32.462  1.00  0.00           C
ATOM   2180  OD1 ASN A 143      -2.781  18.897 -33.286  1.00  0.00           O
ATOM   2181  ND2 ASN A 143      -3.353  20.511 -31.885  1.00  0.00           N
ATOM   2182 HD22 ASN A 143      -3.034  21.228 -31.245  1.00  0.00           H
ATOM   2183 HD21 ASN A 143      -4.326  20.441 -32.173  1.00  0.00           H
ATOM   2184  H   ASN A 143       1.435  20.056 -31.922  1.00  0.00           H
ATOM   2185  HA  ASN A 143      -0.372  17.965 -32.400  1.00  0.00           H
ATOM   2186  HB2 ASN A 143      -1.010  19.852 -31.054  1.00  0.00           H
ATOM   2187  HB3 ASN A 143      -0.787  20.865 -32.255  1.00  0.00           H
ATOM   2188  N   PRO A 144      -0.230  18.058 -35.009  1.00  0.00           N
ATOM   2189  CA  PRO A 144      -0.179  18.176 -36.469  1.00  0.00           C
ATOM   2190  C   PRO A 144      -1.278  19.066 -37.056  1.00  0.00           C
ATOM   2191  O   PRO A 144      -1.069  19.642 -38.122  1.00  0.00           O
ATOM   2192  CB  PRO A 144      -0.259  16.747 -37.016  1.00  0.00           C
ATOM   2193  CG  PRO A 144       0.261  15.908 -35.855  1.00  0.00           C
ATOM   2194  CD  PRO A 144      -0.321  16.648 -34.653  1.00  0.00           C
ATOM   2195  HA  PRO A 144       0.786  18.603 -36.744  1.00  0.00           H
ATOM   2196  HB2 PRO A 144      -1.297  16.478 -37.218  1.00  0.00           H
ATOM   2197  HB3 PRO A 144       0.351  16.622 -37.912  1.00  0.00           H
ATOM   2198  HG2 PRO A 144      -0.078  14.875 -35.917  1.00  0.00           H
ATOM   2199  HG3 PRO A 144       1.349  15.956 -35.823  1.00  0.00           H
ATOM   2200  HD2 PRO A 144      -1.368  16.374 -34.523  1.00  0.00           H
ATOM   2201  HD3 PRO A 144       0.242  16.396 -33.760  1.00  0.00           H
ATOM   2202  N   CYS A 145      -2.382  19.288 -36.328  1.00  0.00           N
ATOM   2203  CA  CYS A 145      -3.460  20.179 -36.758  1.00  0.00           C
ATOM   2204  C   CYS A 145      -2.954  21.598 -37.040  1.00  0.00           C
ATOM   2205  O   CYS A 145      -3.369  22.212 -38.018  1.00  0.00           O
ATOM   2206  CB  CYS A 145      -4.575  20.208 -35.702  1.00  0.00           C
ATOM   2207  SG  CYS A 145      -5.177  18.531 -35.354  1.00  0.00           S
ATOM   2208  HG  CYS A 145      -4.267  18.261 -34.403  1.00  0.00           H
ATOM   2209  H   CYS A 145      -2.477  18.833 -35.429  1.00  0.00           H
ATOM   2210  HA  CYS A 145      -3.878  19.798 -37.688  1.00  0.00           H
ATOM   2211  HB2 CYS A 145      -4.211  20.667 -34.780  1.00  0.00           H
ATOM   2212  HB3 CYS A 145      -5.401  20.811 -36.077  1.00  0.00           H
ATOM   2213  N   GLU A 146      -1.978  22.103 -36.281  1.00  0.00           N
ATOM   2214  CA  GLU A 146      -1.456  23.443 -36.560  1.00  0.00           C
ATOM   2215  C   GLU A 146      -0.555  23.472 -37.801  1.00  0.00           C
ATOM   2216  O   GLU A 146      -0.566  24.466 -38.526  1.00  0.00           O
ATOM   2217  CB  GLU A 146      -0.670  24.016 -35.382  1.00  0.00           C
ATOM   2218  CG  GLU A 146      -1.503  24.181 -34.173  1.00  0.00           C
ATOM   2219  CD  GLU A 146      -2.725  25.092 -34.485  1.00  0.00           C
ATOM   2220  OE1 GLU A 146      -2.521  26.262 -34.834  1.00  0.00           O
ATOM   2221  OE2 GLU A 146      -3.883  24.616 -34.465  1.00  0.00           O
ATOM   2222  H   GLU A 146      -1.592  21.563 -35.517  1.00  0.00           H
ATOM   2223  HA  GLU A 146      -2.216  24.023 -36.722  1.00  0.00           H
ATOM   2224  HB2 GLU A 146       0.059  23.415 -35.165  1.00  0.00           H
ATOM   2225  HB3 GLU A 146      -0.321  24.887 -35.628  1.00  0.00           H
ATOM   2226  HG2 GLU A 146      -1.830  23.315 -33.884  1.00  0.00           H
ATOM   2227  HG3 GLU A 146      -0.979  24.599 -33.472  1.00  0.00           H
ATOM   2228  N   GLN A 147       0.181  22.385 -38.095  1.00  0.00           N
ATOM   2229  CA  GLN A 147       0.987  22.277 -39.319  1.00  0.00           C
ATOM   2230  C   GLN A 147       0.089  22.095 -40.548  1.00  0.00           C
ATOM   2231  O   GLN A 147       0.323  22.759 -41.557  1.00  0.00           O
ATOM   2232  CB  GLN A 147       2.061  21.171 -39.209  1.00  0.00           C
ATOM   2233  CG  GLN A 147       3.125  21.325 -40.322  1.00  0.00           C
ATOM   2234  CD  GLN A 147       4.359  20.422 -40.184  1.00  0.00           C
ATOM   2235  OE1 GLN A 147       4.794  20.041 -39.109  1.00  0.00           O
ATOM   2236  NE2 GLN A 147       5.015  20.077 -41.271  1.00  0.00           N
ATOM   2237 HE22 GLN A 147       5.830  19.486 -41.146  1.00  0.00           H
ATOM   2238 HE21 GLN A 147       4.715  20.376 -42.181  1.00  0.00           H
ATOM   2239  H   GLN A 147       0.095  21.572 -37.500  1.00  0.00           H
ATOM   2240  HA  GLN A 147       1.510  23.226 -39.447  1.00  0.00           H
ATOM   2241  HB2 GLN A 147       2.546  21.249 -38.239  1.00  0.00           H
ATOM   2242  HB3 GLN A 147       1.593  20.188 -39.279  1.00  0.00           H
ATOM   2243  HG2 GLN A 147       2.656  21.126 -41.286  1.00  0.00           H
ATOM   2244  HG3 GLN A 147       3.480  22.356 -40.333  1.00  0.00           H
ATOM   2245  N   PHE A 148      -1.028  21.367 -40.426  1.00  0.00           N
ATOM   2246  CA  PHE A 148      -2.078  21.334 -41.446  1.00  0.00           C
ATOM   2247  C   PHE A 148      -2.600  22.748 -41.738  1.00  0.00           C
ATOM   2248  O   PHE A 148      -2.678  23.138 -42.918  1.00  0.00           O
ATOM   2249  CB  PHE A 148      -3.247  20.429 -41.005  1.00  0.00           C
ATOM   2250  CG  PHE A 148      -2.964  18.980 -40.638  1.00  0.00           C
ATOM   2251  CD1 PHE A 148      -1.782  18.317 -41.029  1.00  0.00           C
ATOM   2252  CD2 PHE A 148      -3.926  18.280 -39.882  1.00  0.00           C
ATOM   2253  CE1 PHE A 148      -1.558  16.988 -40.633  1.00  0.00           C
ATOM   2254  CE2 PHE A 148      -3.701  16.952 -39.486  1.00  0.00           C
ATOM   2255  CZ  PHE A 148      -2.513  16.307 -39.859  1.00  0.00           C
ATOM   2256  H   PHE A 148      -1.174  20.842 -39.568  1.00  0.00           H
ATOM   2257  HA  PHE A 148      -1.661  20.942 -42.373  1.00  0.00           H
ATOM   2258  HB2 PHE A 148      -3.715  20.892 -40.139  1.00  0.00           H
ATOM   2259  HB3 PHE A 148      -3.999  20.425 -41.793  1.00  0.00           H
ATOM   2260  HD1 PHE A 148      -1.034  18.820 -41.622  1.00  0.00           H
ATOM   2261  HD2 PHE A 148      -4.847  18.763 -39.598  1.00  0.00           H
ATOM   2262  HE1 PHE A 148      -0.648  16.486 -40.928  1.00  0.00           H
ATOM   2263  HE2 PHE A 148      -4.439  16.425 -38.897  1.00  0.00           H
ATOM   2264  HZ  PHE A 148      -2.340  15.286 -39.556  1.00  0.00           H
ATOM   2265  N   ARG A 149      -2.945  23.531 -40.696  1.00  0.00           N
ATOM   2266  CA  ARG A 149      -3.467  24.871 -40.917  1.00  0.00           C
ATOM   2267  C   ARG A 149      -2.449  25.713 -41.676  1.00  0.00           C
ATOM   2268  O   ARG A 149      -2.823  26.472 -42.587  1.00  0.00           O
ATOM   2269  CB  ARG A 149      -3.843  25.533 -39.597  1.00  0.00           C
ATOM   2270  CG  ARG A 149      -5.124  25.048 -39.101  1.00  0.00           C
ATOM   2271  CD  ARG A 149      -5.594  25.821 -37.792  1.00  0.00           C
ATOM   2272  NE  ARG A 149      -6.915  25.289 -37.522  1.00  0.00           N
ATOM   2273  CZ  ARG A 149      -7.139  24.274 -36.708  1.00  0.00           C
ATOM   2274  NH1 ARG A 149      -6.133  23.756 -35.997  1.00  0.00           N
ATOM   2275 HH12 ARG A 149      -6.281  23.106 -35.453  1.00  0.00           H
ATOM   2276 HH11 ARG A 149      -5.333  24.051 -36.106  1.00  0.00           H
ATOM   2277  NH2 ARG A 149      -8.388  23.826 -36.569  1.00  0.00           N
ATOM   2278 HH21 ARG A 149      -9.027  24.187 -37.018  1.00  0.00           H
ATOM   2279 HH22 ARG A 149      -8.575  23.062 -35.921  1.00  0.00           H
ATOM   2280  H   ARG A 149      -2.884  23.303 -39.869  1.00  0.00           H
ATOM   2281  HA  ARG A 149      -4.269  24.811 -41.459  1.00  0.00           H
ATOM   2282  HB2 ARG A 149      -3.164  25.332 -38.933  1.00  0.00           H
ATOM   2283  HB3 ARG A 149      -3.911  26.492 -39.728  1.00  0.00           H
ATOM   2284  HG2 ARG A 149      -5.799  25.176 -39.785  1.00  0.00           H
ATOM   2285  HG3 ARG A 149      -5.044  24.106 -38.883  1.00  0.00           H
ATOM   2286  HD2 ARG A 149      -5.005  25.623 -37.047  1.00  0.00           H
ATOM   2287  HD3 ARG A 149      -5.654  26.774 -37.960  1.00  0.00           H
ATOM   2288  HE  ARG A 149      -7.593  25.734 -37.807  1.00  0.00           H
ATOM   2289  N   SER A 150      -1.177  25.578 -41.340  1.00  0.00           N
ATOM   2290  CA  SER A 150      -0.143  26.382 -41.987  1.00  0.00           C
ATOM   2291  C   SER A 150      -0.030  26.049 -43.476  1.00  0.00           C
ATOM   2292  O   SER A 150       0.469  26.878 -44.259  1.00  0.00           O
ATOM   2293  CB  SER A 150       1.219  26.172 -41.326  1.00  0.00           C
ATOM   2294  OG  SER A 150       1.845  24.961 -41.618  1.00  0.00           O
ATOM   2295  HG  SER A 150       1.219  24.217 -41.551  1.00  0.00           H
ATOM   2296  H   SER A 150      -0.882  25.032 -40.744  1.00  0.00           H
ATOM   2297  HA  SER A 150      -0.375  27.320 -41.905  1.00  0.00           H
ATOM   2298  HB2 SER A 150       1.805  26.890 -41.612  1.00  0.00           H
ATOM   2299  HB3 SER A 150       1.097  26.224 -40.365  1.00  0.00           H
ATOM   2300  N   LEU A 151      -0.400  24.834 -43.863  1.00  0.00           N
ATOM   2301  CA  LEU A 151      -0.321  24.381 -45.236  1.00  0.00           C
ATOM   2302  C   LEU A 151      -1.606  24.576 -46.009  1.00  0.00           C
ATOM   2303  O   LEU A 151      -1.702  24.160 -47.177  1.00  0.00           O
ATOM   2304  CB  LEU A 151       0.066  22.900 -45.251  1.00  0.00           C
ATOM   2305  CG  LEU A 151       1.479  22.576 -44.748  1.00  0.00           C
ATOM   2306  CD1 LEU A 151       1.659  21.066 -44.565  1.00  0.00           C
ATOM   2307  CD2 LEU A 151       2.496  23.059 -45.765  1.00  0.00           C
ATOM   2308  H   LEU A 151      -0.710  24.238 -43.326  1.00  0.00           H
ATOM   2309  HA  LEU A 151       0.378  24.877 -45.690  1.00  0.00           H
ATOM   2310  HB2 LEU A 151      -0.556  22.417 -44.686  1.00  0.00           H
ATOM   2311  HB3 LEU A 151      -0.008  22.576 -46.162  1.00  0.00           H
ATOM   2312  HG  LEU A 151       1.665  23.066 -43.795  1.00  0.00           H
ATOM   2313 HD11 LEU A 151       2.679  20.854 -44.246  1.00  0.00           H
ATOM   2314 HD12 LEU A 151       0.968  20.708 -43.803  1.00  0.00           H
ATOM   2315 HD13 LEU A 151       1.462  20.552 -45.507  1.00  0.00           H
ATOM   2316 HD21 LEU A 151       3.501  22.831 -45.415  1.00  0.00           H
ATOM   2317 HD22 LEU A 151       2.346  22.621 -46.618  1.00  0.00           H
ATOM   2318 HD23 LEU A 151       2.414  24.020 -45.867  1.00  0.00           H
ATOM   2319  N   GLY A 152      -2.648  25.133 -45.393  1.00  0.00           N
ATOM   2320  CA  GLY A 152      -3.923  25.263 -46.026  1.00  0.00           C
ATOM   2321  C   GLY A 152      -4.772  24.011 -46.101  1.00  0.00           C
ATOM   2322  O   GLY A 152      -5.760  23.968 -46.874  1.00  0.00           O
ATOM   2323  H   GLY A 152      -2.625  25.444 -44.592  1.00  0.00           H
ATOM   2324  HA2 GLY A 152      -4.435  25.937 -45.552  1.00  0.00           H
ATOM   2325  HA3 GLY A 152      -3.786  25.580 -46.932  1.00  0.00           H
ATOM   2326  N   ILE A 153      -4.408  23.001 -45.307  1.00  0.00           N
ATOM   2327  CA  ILE A 153      -5.100  21.731 -45.256  1.00  0.00           C
ATOM   2328  C   ILE A 153      -6.248  21.839 -44.260  1.00  0.00           C
ATOM   2329  O   ILE A 153      -6.022  22.282 -43.139  1.00  0.00           O
ATOM   2330  CB  ILE A 153      -4.123  20.627 -44.843  1.00  0.00           C
ATOM   2331  CG1 ILE A 153      -3.010  20.458 -45.885  1.00  0.00           C
ATOM   2332  CG2 ILE A 153      -4.852  19.296 -44.709  1.00  0.00           C
ATOM   2333  CD1 ILE A 153      -1.835  19.595 -45.402  1.00  0.00           C
ATOM   2334  H   ILE A 153      -3.737  23.040 -44.771  1.00  0.00           H
ATOM   2335  HA  ILE A 153      -5.462  21.518 -46.130  1.00  0.00           H
ATOM   2336  HB  ILE A 153      -3.726  20.859 -43.988  1.00  0.00           H
ATOM   2337 HG12 ILE A 153      -3.382  20.046 -46.681  1.00  0.00           H
ATOM   2338 HG13 ILE A 153      -2.645  21.330 -46.102  1.00  0.00           H
ATOM   2339 HG21 ILE A 153      -4.164  18.517 -44.391  1.00  0.00           H
ATOM   2340 HG22 ILE A 153      -5.543  19.382 -44.034  1.00  0.00           H
ATOM   2341 HG23 ILE A 153      -5.250  19.068 -45.563  1.00  0.00           H
ATOM   2342 HD11 ILE A 153      -1.024  19.648 -46.127  1.00  0.00           H
ATOM   2343 HD12 ILE A 153      -1.470  19.964 -44.445  1.00  0.00           H
ATOM   2344 HD13 ILE A 153      -2.135  18.552 -45.300  1.00  0.00           H
ATOM   2345  N   GLU A 154      -7.427  21.389 -44.679  1.00  0.00           N
ATOM   2346  H   GLU A 154      -7.502  21.001 -45.609  1.00  0.00           H
ATOM   2347  CA  GLU A 154      -8.623  21.440 -43.829  1.00  0.00           C
ATOM   2348  HA  GLU A 154      -8.746  22.463 -43.473  1.00  0.00           H
ATOM   2349  C   GLU A 154      -8.453  20.494 -42.648  1.00  0.00           C
ATOM   2350  O   GLU A 154      -8.057  19.339 -42.828  1.00  0.00           O
ATOM   2351  CB  GLU A 154      -9.895  21.032 -44.633  1.00  0.00           C
ATOM   2352  HB2 GLU A 154      -9.782  19.994 -44.946  1.00  0.00           H
ATOM   2353  HB3 GLU A 154      -9.961  21.672 -45.513  1.00  0.00           H
ATOM   2354  CG  GLU A 154     -11.212  21.158 -43.850  1.00  0.00           C
ATOM   2355  HG2 GLU A 154     -11.149  20.525 -42.965  1.00  0.00           H
ATOM   2356  HG3 GLU A 154     -12.027  20.813 -44.486  1.00  0.00           H
ATOM   2357  CD  GLU A 154     -11.517  22.591 -43.404  1.00  0.00           C
ATOM   2358  OE1 GLU A 154     -11.220  23.592 -44.053  1.00  0.00           O
ATOM   2359  OE2 GLU A 154     -12.156  22.659 -42.200  1.00  0.00           O
ATOM   2360  N   VAL A 155      -8.741  20.967 -41.444  1.00  0.00           N
ATOM   2361  CA  VAL A 155      -8.616  20.156 -40.246  1.00  0.00           C
ATOM   2362  C   VAL A 155     -10.001  19.639 -39.881  1.00  0.00           C
ATOM   2363  O   VAL A 155     -10.940  20.429 -39.853  1.00  0.00           O
ATOM   2364  CB  VAL A 155      -8.022  20.964 -39.109  1.00  0.00           C
ATOM   2365  CG1 VAL A 155      -7.905  20.171 -37.801  1.00  0.00           C
ATOM   2366  CG2 VAL A 155      -6.581  21.420 -39.499  1.00  0.00           C
ATOM   2367  H   VAL A 155      -9.015  21.768 -41.294  1.00  0.00           H
ATOM   2368  HA  VAL A 155      -8.038  19.398 -40.423  1.00  0.00           H
ATOM   2369  HB  VAL A 155      -8.565  21.752 -38.948  1.00  0.00           H
ATOM   2370 HG11 VAL A 155      -7.454  20.796 -37.035  1.00  0.00           H
ATOM   2371 HG12 VAL A 155      -8.893  19.879 -37.447  1.00  0.00           H
ATOM   2372 HG13 VAL A 155      -7.293  19.280 -37.943  1.00  0.00           H
ATOM   2373 HG21 VAL A 155      -6.205  21.937 -38.769  1.00  0.00           H
ATOM   2374 HG22 VAL A 155      -6.036  20.635 -39.664  1.00  0.00           H
ATOM   2375 HG23 VAL A 155      -6.629  21.965 -40.300  1.00  0.00           H
ATOM   2376  N   PRO A 156     -10.157  18.332 -39.616  1.00  0.00           N
ATOM   2377  CA  PRO A 156     -11.431  17.827 -39.166  1.00  0.00           C
ATOM   2378  C   PRO A 156     -11.817  18.330 -37.787  1.00  0.00           C
ATOM   2379  O   PRO A 156     -10.998  18.388 -36.876  1.00  0.00           O
ATOM   2380  CB  PRO A 156     -11.302  16.322 -39.157  1.00  0.00           C
ATOM   2381  CG  PRO A 156      -9.813  16.071 -38.956  1.00  0.00           C
ATOM   2382  CD  PRO A 156      -9.185  17.250 -39.695  1.00  0.00           C
ATOM   2383  HA  PRO A 156     -12.183  18.135 -39.883  1.00  0.00           H
ATOM   2384  HB2 PRO A 156     -11.914  15.878 -38.378  1.00  0.00           H
ATOM   2385  HB3 PRO A 156     -11.597  15.987 -40.131  1.00  0.00           H
ATOM   2386  HG2 PRO A 156      -9.580  16.136 -37.894  1.00  0.00           H
ATOM   2387  HG3 PRO A 156      -9.498  15.112 -39.367  1.00  0.00           H
ATOM   2388  HD2 PRO A 156      -8.259  17.527 -39.191  1.00  0.00           H
ATOM   2389  HD3 PRO A 156      -8.978  17.010 -40.612  1.00  0.00           H
ATOM   2390  N   GLU A 157     -13.110  18.545 -37.603  1.00  0.00           N
ATOM   2391  CA  GLU A 157     -13.688  18.998 -36.350  1.00  0.00           C
ATOM   2392  C   GLU A 157     -14.392  17.823 -35.657  1.00  0.00           C
ATOM   2393  O   GLU A 157     -15.254  17.144 -36.231  1.00  0.00           O
ATOM   2394  CB  GLU A 157     -14.616  20.174 -36.668  1.00  0.00           C
ATOM   2395  CG  GLU A 157     -14.989  21.032 -35.452  1.00  0.00           C
ATOM   2396  CD  GLU A 157     -15.851  22.223 -35.896  1.00  0.00           C
ATOM   2397  OE1 GLU A 157     -16.743  21.981 -36.731  1.00  0.00           O
ATOM   2398  OE2 GLU A 157     -15.626  23.355 -35.414  1.00  0.00           O
ATOM   2399  H   GLU A 157     -13.741  18.409 -38.386  1.00  0.00           H
ATOM   2400  HA  GLU A 157     -12.895  19.370 -35.699  1.00  0.00           H
ATOM   2401  HB2 GLU A 157     -14.113  20.827 -37.384  1.00  0.00           H
ATOM   2402  HB3 GLU A 157     -15.518  19.783 -37.142  1.00  0.00           H
ATOM   2403  HG2 GLU A 157     -15.538  20.421 -34.732  1.00  0.00           H
ATOM   2404  HG3 GLU A 157     -14.073  21.390 -34.978  1.00  0.00           H
ATOM   2405  N   VAL A 158     -14.026  17.561 -34.400  1.00  0.00           N
ATOM   2406  CA  VAL A 158     -14.803  16.660 -33.541  1.00  0.00           C
ATOM   2407  C   VAL A 158     -16.063  17.410 -33.112  1.00  0.00           C
ATOM   2408  O   VAL A 158     -15.969  18.488 -32.530  1.00  0.00           O
ATOM   2409  CB  VAL A 158     -13.976  16.167 -32.340  1.00  0.00           C
ATOM   2410  CG1 VAL A 158     -14.810  15.342 -31.351  1.00  0.00           C
ATOM   2411  CG2 VAL A 158     -12.823  15.274 -32.818  1.00  0.00           C
ATOM   2412  H   VAL A 158     -13.292  18.115 -33.981  1.00  0.00           H
ATOM   2413  HA  VAL A 158     -15.101  15.786 -34.118  1.00  0.00           H
ATOM   2414  HB  VAL A 158     -13.564  17.029 -31.819  1.00  0.00           H
ATOM   2415 HG11 VAL A 158     -14.169  14.964 -30.554  1.00  0.00           H
ATOM   2416 HG12 VAL A 158     -15.581  15.965 -30.896  1.00  0.00           H
ATOM   2417 HG13 VAL A 158     -15.280  14.502 -31.863  1.00  0.00           H
ATOM   2418 HG21 VAL A 158     -12.222  14.957 -31.965  1.00  0.00           H
ATOM   2419 HG22 VAL A 158     -13.216  14.393 -33.321  1.00  0.00           H
ATOM   2420 HG23 VAL A 158     -12.177  15.825 -33.502  1.00  0.00           H
ATOM   2421  N   ARG A 159     -17.239  16.854 -33.413  1.00  0.00           N
ATOM   2422  CA  ARG A 159     -18.542  17.415 -33.047  1.00  0.00           C
ATOM   2423  C   ARG A 159     -18.701  17.383 -31.535  1.00  0.00           C
ATOM   2424  O   ARG A 159     -18.788  16.299 -30.950  1.00  0.00           O
ATOM   2425  CB  ARG A 159     -19.683  16.599 -33.660  1.00  0.00           C
ATOM   2426  CG  ARG A 159     -19.747  16.546 -35.187  1.00  0.00           C
ATOM   2427  CD  ARG A 159     -20.903  15.573 -35.596  1.00  0.00           C
ATOM   2428  NE  ARG A 159     -20.392  14.604 -36.580  1.00  0.00           N
ATOM   2429  CZ  ARG A 159     -20.294  13.292 -36.376  1.00  0.00           C
ATOM   2430  NH1 ARG A 159     -20.679  12.767 -35.229  1.00  0.00           N
ATOM   2431 HH12 ARG A 159     -20.616  11.919 -35.102  1.00  0.00           H
ATOM   2432 HH11 ARG A 159     -20.993  13.273 -34.609  1.00  0.00           H
ATOM   2433  NH2 ARG A 159     -19.803  12.507 -37.336  1.00  0.00           N
ATOM   2434 HH21 ARG A 159     -19.554  12.849 -38.085  1.00  0.00           H
ATOM   2435 HH22 ARG A 159     -19.743  11.659 -37.209  1.00  0.00           H
ATOM   2436  H   ARG A 159     -17.225  15.962 -33.887  1.00  0.00           H
ATOM   2437  HA  ARG A 159     -18.609  18.451 -33.392  1.00  0.00           H
ATOM   2438  HB2 ARG A 159     -19.635  15.684 -33.342  1.00  0.00           H
ATOM   2439  HB3 ARG A 159     -20.508  17.004 -33.351  1.00  0.00           H
ATOM   2440  HG2 ARG A 159     -19.939  17.428 -35.540  1.00  0.00           H
ATOM   2441  HG3 ARG A 159     -18.911  16.205 -35.541  1.00  0.00           H
ATOM   2442  HD2 ARG A 159     -21.217  15.090 -34.816  1.00  0.00           H
ATOM   2443  HD3 ARG A 159     -21.627  16.077 -36.002  1.00  0.00           H
ATOM   2444  HE  ARG A 159     -20.139  14.908 -37.343  1.00  0.00           H
ATOM   2445  N   ARG A 160     -18.796  18.553 -30.910  1.00  0.00           N
ATOM   2446  CA  ARG A 160     -18.831  18.683 -29.452  1.00  0.00           C
ATOM   2447  C   ARG A 160     -20.234  18.853 -28.879  1.00  0.00           C
ATOM   2448  O   ARG A 160     -20.312  19.094 -27.677  1.00  0.00           O
ATOM   2449  CB  ARG A 160     -17.881  19.801 -28.974  1.00  0.00           C
ATOM   2450  CG  ARG A 160     -16.472  19.718 -29.574  1.00  0.00           C
ATOM   2451  CD  ARG A 160     -15.489  20.618 -28.819  1.00  0.00           C
ATOM   2452  NE  ARG A 160     -14.204  20.676 -29.533  1.00  0.00           N
ATOM   2453  CZ  ARG A 160     -13.189  21.485 -29.323  1.00  0.00           C
ATOM   2454  NH1 ARG A 160     -12.190  21.505 -30.158  1.00  0.00           N
ATOM   2455 HH12 ARG A 160     -11.474  22.210 -30.105  1.00  0.00           H
ATOM   2456 HH11 ARG A 160     -12.270  20.918 -30.992  1.00  0.00           H
ATOM   2457  NH2 ARG A 160     -13.159  22.285 -28.293  1.00  0.00           N
ATOM   2458 HH21 ARG A 160     -13.941  22.276 -27.666  1.00  0.00           H
ATOM   2459 HH22 ARG A 160     -12.393  22.922 -28.177  1.00  0.00           H
ATOM   2460  H   ARG A 160     -18.739  19.403 -31.467  1.00  0.00           H
ATOM   2461  HA  ARG A 160     -18.467  17.751 -29.020  1.00  0.00           H
ATOM   2462  HB2 ARG A 160     -18.312  20.773 -29.222  1.00  0.00           H
ATOM   2463  HB3 ARG A 160     -17.792  19.733 -27.889  1.00  0.00           H
ATOM   2464  HG2 ARG A 160     -16.112  18.688 -29.539  1.00  0.00           H
ATOM   2465  HG3 ARG A 160     -16.519  20.049 -30.611  1.00  0.00           H
ATOM   2466  HD2 ARG A 160     -15.916  21.621 -28.753  1.00  0.00           H
ATOM   2467  HD3 ARG A 160     -15.342  20.221 -27.813  1.00  0.00           H
ATOM   2468  HE  ARG A 160     -14.175  20.214 -30.440  1.00  0.00           H
ATOM   2469  N   ASP A 161     -21.331  18.725 -29.646  1.00  0.00           N
ATOM   2470  CA  ASP A 161     -22.642  19.061 -29.120  1.00  0.00           C
ATOM   2471  C   ASP A 161     -23.012  18.201 -27.924  1.00  0.00           C
ATOM   2472  O   ASP A 161     -23.622  18.700 -26.966  1.00  0.00           O
ATOM   2473  CB  ASP A 161     -23.685  18.906 -30.231  1.00  0.00           C
ATOM   2474  CG  ASP A 161     -23.273  19.647 -31.512  1.00  0.00           C
ATOM   2475  OD2 ASP A 161     -23.820  20.753 -31.671  1.00  0.00           O
ATOM   2476  OD1 ASP A 161     -22.378  19.166 -32.308  1.00  0.00           O
ATOM   2477  H   ASP A 161     -21.323  18.501 -30.476  1.00  0.00           H
ATOM   2478  HA  ASP A 161     -22.642  19.988 -28.836  1.00  0.00           H
ATOM   2479  HB2 ASP A 161     -23.785  17.965 -30.445  1.00  0.00           H
ATOM   2480  HB3 ASP A 161     -24.530  19.272 -29.928  1.00  0.00           H
ATOM   2481  N   GLY A 162     -22.643  16.920 -27.952  1.00  0.00           N
ATOM   2482  CA  GLY A 162     -22.966  16.033 -26.884  1.00  0.00           C
ATOM   2483  C   GLY A 162     -22.025  16.027 -25.675  1.00  0.00           C
ATOM   2484  O   GLY A 162     -22.205  15.228 -24.757  1.00  0.00           O
ATOM   2485  H   GLY A 162     -22.143  16.572 -28.560  1.00  0.00           H
ATOM   2486  HA2 GLY A 162     -23.952  16.227 -26.620  1.00  0.00           H
ATOM   2487  HA3 GLY A 162     -23.109  15.092 -27.310  1.00  0.00           H
ATOM   2488  N   LEU A 163     -20.976  16.852 -25.706  1.00  0.00           N
ATOM   2489  CA  LEU A 163     -19.942  16.919 -24.675  1.00  0.00           C
ATOM   2490  C   LEU A 163     -20.282  18.042 -23.681  1.00  0.00           C
ATOM   2491  O   LEU A 163     -20.604  19.148 -24.118  1.00  0.00           O
ATOM   2492  CB  LEU A 163     -18.565  17.137 -25.333  1.00  0.00           C
ATOM   2493  CG  LEU A 163     -18.154  16.071 -26.366  1.00  0.00           C
ATOM   2494  CD1 LEU A 163     -16.802  16.420 -26.981  1.00  0.00           C
ATOM   2495  CD2 LEU A 163     -18.022  14.693 -25.724  1.00  0.00           C
ATOM   2496  H   LEU A 163     -20.953  17.561 -26.430  1.00  0.00           H
ATOM   2497  HA  LEU A 163     -19.920  15.971 -24.141  1.00  0.00           H
ATOM   2498  HB2 LEU A 163     -18.566  18.107 -25.828  1.00  0.00           H
ATOM   2499  HB3 LEU A 163     -17.812  17.170 -24.547  1.00  0.00           H
ATOM   2500  HG  LEU A 163     -18.891  16.025 -27.168  1.00  0.00           H
ATOM   2501 HD11 LEU A 163     -16.567  15.722 -27.785  1.00  0.00           H
ATOM   2502 HD12 LEU A 163     -16.824  17.431 -27.384  1.00  0.00           H
ATOM   2503 HD13 LEU A 163     -16.026  16.362 -26.219  1.00  0.00           H
ATOM   2504 HD21 LEU A 163     -17.624  13.984 -26.450  1.00  0.00           H
ATOM   2505 HD22 LEU A 163     -17.340  14.765 -24.878  1.00  0.00           H
ATOM   2506 HD23 LEU A 163     -18.994  14.346 -25.384  1.00  0.00           H
ATOM   2507  O   PRO A 164     -18.246  19.808 -21.567  1.00  0.00           O
ATOM   2508  N   PRO A 164     -20.177  17.826 -22.357  1.00  0.00           N
ATOM   2509  CA  PRO A 164     -20.471  18.875 -21.390  1.00  0.00           C
ATOM   2510  C   PRO A 164     -19.465  20.029 -21.501  1.00  0.00           C
ATOM   2511  CB  PRO A 164     -20.487  18.200 -20.016  1.00  0.00           C
ATOM   2512  CG  PRO A 164     -19.673  16.920 -20.206  1.00  0.00           C
ATOM   2513  CD  PRO A 164     -19.837  16.582 -21.689  1.00  0.00           C
ATOM   2514  HA  PRO A 164     -21.469  19.271 -21.589  1.00  0.00           H
ATOM   2515  HB2 PRO A 164     -20.062  18.836 -19.239  1.00  0.00           H
ATOM   2516  HB3 PRO A 164     -21.515  17.935 -19.761  1.00  0.00           H
ATOM   2517  HG2 PRO A 164     -18.629  17.116 -19.971  1.00  0.00           H
ATOM   2518  HG3 PRO A 164     -20.052  16.118 -19.574  1.00  0.00           H
ATOM   2519  HD2 PRO A 164     -18.911  16.163 -22.084  1.00  0.00           H
ATOM   2520  HD3 PRO A 164     -20.656  15.873 -21.816  1.00  0.00           H
ATOM   2521  O   SER A 165     -19.934  23.531 -19.541  1.00  0.00           O
ATOM   2522  N   SER A 165     -20.007  21.247 -21.531  1.00  0.00           N
ATOM   2523  H   SER A 165     -21.020  21.305 -21.505  1.00  0.00           H
ATOM   2524  CA  SER A 165     -19.317  22.540 -21.606  1.00  0.00           C
ATOM   2525  HA  SER A 165     -18.329  22.472 -21.158  1.00  0.00           H
ATOM   2526  C   SER A 165     -20.094  23.566 -20.776  1.00  0.00           C
ATOM   2527  OXT SER A 165     -20.858  24.351 -21.386  1.00  0.00           O
ATOM   2528  CB  SER A 165     -19.164  22.935 -23.083  1.00  0.00           C
ATOM   2529  HB2 SER A 165     -20.111  22.778 -23.606  1.00  0.00           H
ATOM   2530  HB3 SER A 165     -18.394  22.325 -23.559  1.00  0.00           H
ATOM   2531  OG  SER A 165     -18.823  24.300 -23.150  1.00  0.00           O
ATOM   2532  HG  SER A 165     -19.525  24.730 -22.621  1.00  0.00           H
TER    2533      SER A 165
ATOM   2534  N   GLU B  12      16.910  24.726   2.799  1.00  0.00           N
ATOM   2535  H1  GLU B  12      17.848  24.473   2.523  1.00  0.00           H
ATOM   2536  H2  GLU B  12      16.461  24.023   3.369  1.00  0.00           H
ATOM   2537  H3  GLU B  12      16.927  25.618   3.274  1.00  0.00           H
ATOM   2538  CA  GLU B  12      16.117  24.928   1.594  1.00  0.00           C
ATOM   2539  HA  GLU B  12      15.097  25.195   1.869  1.00  0.00           H
ATOM   2540  C   GLU B  12      16.101  23.645   0.797  1.00  0.00           C
ATOM   2541  O   GLU B  12      15.059  23.248   0.253  1.00  0.00           O
ATOM   2542  CB  GLU B  12      16.720  26.132   0.720  1.00  0.00           C
ATOM   2543  HB2 GLU B  12      17.715  25.851   0.375  1.00  0.00           H
ATOM   2544  HB3 GLU B  12      16.791  27.020   1.349  1.00  0.00           H
ATOM   2545  CG  GLU B  12      15.848  26.462  -0.504  1.00  0.00           C
ATOM   2546  HG2 GLU B  12      15.820  25.591  -1.160  1.00  0.00           H
ATOM   2547  HG3 GLU B  12      16.292  27.303  -1.036  1.00  0.00           H
ATOM   2548  CD  GLU B  12      14.414  26.828  -0.113  1.00  0.00           C
ATOM   2549  OE1 GLU B  12      14.104  27.899   0.405  1.00  0.00           O
ATOM   2550  OE2 GLU B  12      13.504  25.848  -0.383  1.00  0.00           O
ATOM   2551  N   ASN B  13      17.245  22.951   0.742  1.00  0.00           N
ATOM   2552  CA  ASN B  13      17.258  21.714  -0.034  1.00  0.00           C
ATOM   2553  C   ASN B  13      16.405  20.629   0.629  1.00  0.00           C
ATOM   2554  O   ASN B  13      15.733  19.869  -0.067  1.00  0.00           O
ATOM   2555  CB  ASN B  13      18.682  21.215  -0.274  1.00  0.00           C
ATOM   2556  CG  ASN B  13      18.930  20.887  -1.736  1.00  0.00           C
ATOM   2557  OD1 ASN B  13      17.997  20.529  -2.469  1.00  0.00           O
ATOM   2558  ND2 ASN B  13      20.175  21.011  -2.177  1.00  0.00           N
ATOM   2559 HD22 ASN B  13      20.798  21.268  -1.641  1.00  0.00           H
ATOM   2560 HD21 ASN B  13      20.360  20.836  -2.998  1.00  0.00           H
ATOM   2561  H   ASN B  13      17.986  23.163   1.123  1.00  0.00           H
ATOM   2562  HA  ASN B  13      16.867  21.896  -0.903  1.00  0.00           H
ATOM   2563  HB2 ASN B  13      19.310  21.904  -0.008  1.00  0.00           H
ATOM   2564  HB3 ASN B  13      18.829  20.409   0.246  1.00  0.00           H
ATOM   2565  N   ARG B  14      16.406  20.538   1.963  1.00  0.00           N
ATOM   2566  H   ARG B  14      16.987  21.154   2.513  1.00  0.00           H
ATOM   2567  CA  ARG B  14      15.561  19.542   2.623  1.00  0.00           C
ATOM   2568  HA  ARG B  14      15.847  18.539   2.308  1.00  0.00           H
ATOM   2569  C   ARG B  14      14.107  19.723   2.225  1.00  0.00           C
ATOM   2570  O   ARG B  14      13.390  18.750   1.972  1.00  0.00           O
ATOM   2571  CB  ARG B  14      15.762  19.660   4.146  1.00  0.00           C
ATOM   2572  HB2 ARG B  14      16.828  19.584   4.369  1.00  0.00           H
ATOM   2573  HB3 ARG B  14      15.435  20.654   4.457  1.00  0.00           H
ATOM   2574  CG  ARG B  14      15.013  18.628   5.010  1.00  0.00           C
ATOM   2575  HG2 ARG B  14      15.105  18.948   6.048  1.00  0.00           H
ATOM   2576  HG3 ARG B  14      13.950  18.632   4.764  1.00  0.00           H
ATOM   2577  CD  ARG B  14      15.566  17.196   4.926  1.00  0.00           C
ATOM   2578  HD2 ARG B  14      16.652  17.224   5.016  1.00  0.00           H
ATOM   2579  HD3 ARG B  14      15.175  16.620   5.766  1.00  0.00           H
ATOM   2580  NE  ARG B  14      15.207  16.516   3.673  1.00  0.00           N
ATOM   2581  HE  ARG B  14      15.887  16.564   2.928  1.00  0.00           H
ATOM   2582  CZ  ARG B  14      14.036  15.904   3.417  1.00  0.00           C
ATOM   2583  NH1 ARG B  14      13.821  15.403   2.193  1.00  0.00           N
ATOM   2584 HH12 ARG B  14      14.532  15.486   1.481  1.00  0.00           H
ATOM   2585 HH11 ARG B  14      12.945  14.947   1.981  1.00  0.00           H
ATOM   2586  NH2 ARG B  14      13.077  15.790   4.349  1.00  0.00           N
ATOM   2587 HH21 ARG B  14      13.225  16.168   5.273  1.00  0.00           H
ATOM   2588 HH22 ARG B  14      12.206  15.329   4.125  1.00  0.00           H
ATOM   2589  N   ALA B  15      13.651  20.969   2.142  1.00  0.00           N
ATOM   2590  CA  ALA B  15      12.289  21.233   1.722  1.00  0.00           C
ATOM   2591  C   ALA B  15      12.059  20.823   0.272  1.00  0.00           C
ATOM   2592  O   ALA B  15      10.999  20.300  -0.076  1.00  0.00           O
ATOM   2593  CB  ALA B  15      11.948  22.711   1.915  1.00  0.00           C
ATOM   2594  H   ALA B  15      14.110  21.673   2.323  1.00  0.00           H
ATOM   2595  HA  ALA B  15      11.685  20.714   2.277  1.00  0.00           H
ATOM   2596  HB1 ALA B  15      11.034  22.863   1.628  1.00  0.00           H
ATOM   2597  HB2 ALA B  15      12.043  22.937   2.853  1.00  0.00           H
ATOM   2598  HB3 ALA B  15      12.556  23.246   1.382  1.00  0.00           H
ATOM   2599  N   GLN B  16      13.044  21.032  -0.577  1.00  0.00           N
ATOM   2600  CA  GLN B  16      12.845  20.685  -1.973  1.00  0.00           C
ATOM   2601  C   GLN B  16      12.784  19.184  -2.147  1.00  0.00           C
ATOM   2602  O   GLN B  16      11.967  18.670  -2.903  1.00  0.00           O
ATOM   2603  CB  GLN B  16      13.981  21.227  -2.819  1.00  0.00           C
ATOM   2604  CG  GLN B  16      14.142  22.708  -2.782  1.00  0.00           C
ATOM   2605  CD  GLN B  16      13.700  23.358  -4.059  1.00  0.00           C
ATOM   2606  OE1 GLN B  16      12.648  24.002  -4.101  1.00  0.00           O
ATOM   2607  NE2 GLN B  16      14.496  23.196  -5.123  1.00  0.00           N
ATOM   2608 HE22 GLN B  16      14.283  23.551  -5.877  1.00  0.00           H
ATOM   2609 HE21 GLN B  16      15.220  22.737  -5.053  1.00  0.00           H
ATOM   2610  H   GLN B  16      13.814  21.363  -0.383  1.00  0.00           H
ATOM   2611  HA  GLN B  16      12.012  21.068  -2.289  1.00  0.00           H
ATOM   2612  HB2 GLN B  16      14.812  20.835  -2.509  1.00  0.00           H
ATOM   2613  HB3 GLN B  16      13.826  20.973  -3.743  1.00  0.00           H
ATOM   2614  HG2 GLN B  16      13.607  23.068  -2.058  1.00  0.00           H
ATOM   2615  HG3 GLN B  16      15.078  22.922  -2.643  1.00  0.00           H
ATOM   2616  N   VAL B  17      13.696  18.484  -1.487  1.00  0.00           N
ATOM   2617  CA  VAL B  17      13.707  17.034  -1.571  1.00  0.00           C
ATOM   2618  C   VAL B  17      12.381  16.480  -1.097  1.00  0.00           C
ATOM   2619  O   VAL B  17      11.819  15.582  -1.715  1.00  0.00           O
ATOM   2620  CB  VAL B  17      14.874  16.465  -0.752  1.00  0.00           C
ATOM   2621  CG1 VAL B  17      14.832  14.929  -0.733  1.00  0.00           C
ATOM   2622  CG2 VAL B  17      16.186  16.964  -1.317  1.00  0.00           C
ATOM   2623  H   VAL B  17      14.313  18.820  -0.991  1.00  0.00           H
ATOM   2624  HA  VAL B  17      13.830  16.770  -2.496  1.00  0.00           H
ATOM   2625  HB  VAL B  17      14.802  16.779   0.163  1.00  0.00           H
ATOM   2626 HG11 VAL B  17      15.579  14.599  -0.210  1.00  0.00           H
ATOM   2627 HG12 VAL B  17      13.995  14.642  -0.333  1.00  0.00           H
ATOM   2628 HG13 VAL B  17      14.894  14.600  -1.643  1.00  0.00           H
ATOM   2629 HG21 VAL B  17      16.915  16.598  -0.792  1.00  0.00           H
ATOM   2630 HG22 VAL B  17      16.263  16.674  -2.239  1.00  0.00           H
ATOM   2631 HG23 VAL B  17      16.200  17.933  -1.273  1.00  0.00           H
ATOM   2632  N   ALA B  18      11.901  16.964   0.068  1.00  0.00           N
ATOM   2633  CA  ALA B  18      10.648  16.449   0.607  1.00  0.00           C
ATOM   2634  C   ALA B  18       9.487  16.701  -0.337  1.00  0.00           C
ATOM   2635  O   ALA B  18       8.603  15.846  -0.502  1.00  0.00           O
ATOM   2636  CB  ALA B  18      10.387  17.132   1.927  1.00  0.00           C
ATOM   2637  H   ALA B  18      12.278  17.573   0.544  1.00  0.00           H
ATOM   2638  HA  ALA B  18      10.724  15.494   0.760  1.00  0.00           H
ATOM   2639  HB1 ALA B  18       9.554  16.797   2.296  1.00  0.00           H
ATOM   2640  HB2 ALA B  18      11.119  16.938   2.533  1.00  0.00           H
ATOM   2641  HB3 ALA B  18      10.322  18.089   1.780  1.00  0.00           H
ATOM   2642  N   ALA B  19       9.429  17.914  -0.910  1.00  0.00           N
ATOM   2643  CA  ALA B  19       8.376  18.222  -1.850  1.00  0.00           C
ATOM   2644  C   ALA B  19       8.418  17.264  -3.034  1.00  0.00           C
ATOM   2645  O   ALA B  19       7.392  16.744  -3.483  1.00  0.00           O
ATOM   2646  CB  ALA B  19       8.491  19.670  -2.339  1.00  0.00           C
ATOM   2647  H   ALA B  19       9.983  18.556  -0.765  1.00  0.00           H
ATOM   2648  HA  ALA B  19       7.517  18.120  -1.409  1.00  0.00           H
ATOM   2649  HB1 ALA B  19       7.773  19.849  -2.967  1.00  0.00           H
ATOM   2650  HB2 ALA B  19       8.421  20.267  -1.577  1.00  0.00           H
ATOM   2651  HB3 ALA B  19       9.349  19.788  -2.775  1.00  0.00           H
ATOM   2652  N   ARG B  20       9.615  17.038  -3.577  1.00  0.00           N
ATOM   2653  CA  ARG B  20       9.650  16.199  -4.762  1.00  0.00           C
ATOM   2654  C   ARG B  20       9.221  14.764  -4.478  1.00  0.00           C
ATOM   2655  O   ARG B  20       8.471  14.171  -5.264  1.00  0.00           O
ATOM   2656  CB  ARG B  20      11.063  16.271  -5.357  1.00  0.00           C
ATOM   2657  CG  ARG B  20      11.186  15.562  -6.656  1.00  0.00           C
ATOM   2658  CD  ARG B  20      12.630  15.557  -7.194  1.00  0.00           C
ATOM   2659  NE  ARG B  20      13.017  16.833  -7.763  1.00  0.00           N
ATOM   2660  CZ  ARG B  20      13.787  17.746  -7.196  1.00  0.00           C
ATOM   2661  NH1 ARG B  20      14.359  17.536  -5.980  1.00  0.00           N
ATOM   2662 HH12 ARG B  20      14.864  18.139  -5.632  1.00  0.00           H
ATOM   2663 HH11 ARG B  20      14.205  16.805  -5.553  1.00  0.00           H
ATOM   2664  NH2 ARG B  20      14.036  18.878  -7.821  1.00  0.00           N
ATOM   2665 HH21 ARG B  20      13.693  19.026  -8.596  1.00  0.00           H
ATOM   2666 HH22 ARG B  20      14.551  19.465  -7.460  1.00  0.00           H
ATOM   2667  H   ARG B  20      10.371  17.338  -3.298  1.00  0.00           H
ATOM   2668  HA  ARG B  20       9.036  16.565  -5.418  1.00  0.00           H
ATOM   2669  HB2 ARG B  20      11.297  17.201  -5.501  1.00  0.00           H
ATOM   2670  HB3 ARG B  20      11.687  15.865  -4.735  1.00  0.00           H
ATOM   2671  HG2 ARG B  20      10.905  14.641  -6.542  1.00  0.00           H
ATOM   2672  HG3 ARG B  20      10.623  16.003  -7.311  1.00  0.00           H
ATOM   2673  HD2 ARG B  20      13.238  15.356  -6.465  1.00  0.00           H
ATOM   2674  HD3 ARG B  20      12.707  14.883  -7.887  1.00  0.00           H
ATOM   2675  HE  ARG B  20      12.715  17.014  -8.547  1.00  0.00           H
ATOM   2676  N   GLN B  21       9.587  14.210  -3.337  1.00  0.00           N
ATOM   2677  CA  GLN B  21       9.205  12.845  -3.005  1.00  0.00           C
ATOM   2678  C   GLN B  21       7.699  12.711  -2.819  1.00  0.00           C
ATOM   2679  O   GLN B  21       7.069  11.749  -3.288  1.00  0.00           O
ATOM   2680  CB  GLN B  21       9.895  12.494  -1.722  1.00  0.00           C
ATOM   2681  CG  GLN B  21      10.069  11.094  -1.380  1.00  0.00           C
ATOM   2682  CD  GLN B  21      10.951  11.026  -0.134  1.00  0.00           C
ATOM   2683  NE2 GLN B  21      12.030  11.650  -0.076  1.00  0.00           N
ATOM   2684 HE22 GLN B  21      12.365  12.155  -0.884  1.00  0.00           H
ATOM   2685 HE21 GLN B  21      12.568  11.650   0.779  1.00  0.00           H
ATOM   2686  OE1 GLN B  21      10.462  10.349   0.887  1.00  0.00           O
ATOM   2687  H   GLN B  21      10.058  14.601  -2.733  1.00  0.00           H
ATOM   2688  HA  GLN B  21       9.497  12.236  -3.701  1.00  0.00           H
ATOM   2689  HB2 GLN B  21      10.782  12.887  -1.747  1.00  0.00           H
ATOM   2690  HB3 GLN B  21       9.393  12.898  -0.997  1.00  0.00           H
ATOM   2691  HG2 GLN B  21       9.209  10.692  -1.180  1.00  0.00           H
ATOM   2692  HG3 GLN B  21      10.511  10.627  -2.106  1.00  0.00           H
ATOM   2693  N   HIS B  22       7.105  13.682  -2.138  1.00  0.00           N
ATOM   2694  CA  HIS B  22       5.660  13.648  -1.952  1.00  0.00           C
ATOM   2695  C   HIS B  22       4.929  13.823  -3.273  1.00  0.00           C
ATOM   2696  O   HIS B  22       3.994  13.071  -3.626  1.00  0.00           O
ATOM   2697  CB  HIS B  22       5.230  14.742  -0.994  1.00  0.00           C
ATOM   2698  CG  HIS B  22       3.751  14.956  -1.028  1.00  0.00           C
ATOM   2699  ND1 HIS B  22       2.874  14.169  -0.307  1.00  0.00           N
ATOM   2700  CD2 HIS B  22       2.988  15.778  -1.787  1.00  0.00           C
ATOM   2701  HD2 HIS B  22       3.293  16.423  -2.383  1.00  0.00           H
ATOM   2702  CE1 HIS B  22       1.630  14.530  -0.580  1.00  0.00           C
ATOM   2703  HE1 HIS B  22       0.861  14.171  -0.201  1.00  0.00           H
ATOM   2704  NE2 HIS B  22       1.674  15.514  -1.463  1.00  0.00           N
ATOM   2705  HE2 HIS B  22       0.990  15.917  -1.794  1.00  0.00           H
ATOM   2706  H   HIS B  22       7.503  14.356  -1.782  1.00  0.00           H
ATOM   2707  HA  HIS B  22       5.405  12.792  -1.573  1.00  0.00           H
ATOM   2708  HB2 HIS B  22       5.479  14.492  -0.090  1.00  0.00           H
ATOM   2709  HB3 HIS B  22       5.662  15.574  -1.244  1.00  0.00           H
ATOM   2710  N   ASN B  23       5.357  14.813  -4.058  1.00  0.00           N
ATOM   2711  CA  ASN B  23       4.705  15.053  -5.335  1.00  0.00           C
ATOM   2712  C   ASN B  23       4.803  13.852  -6.259  1.00  0.00           C
ATOM   2713  O   ASN B  23       3.853  13.553  -6.984  1.00  0.00           O
ATOM   2714  CB  ASN B  23       5.315  16.282  -6.020  1.00  0.00           C
ATOM   2715  CG  ASN B  23       5.066  17.591  -5.263  1.00  0.00           C
ATOM   2716  OD1 ASN B  23       4.142  17.709  -4.413  1.00  0.00           O
ATOM   2717  ND2 ASN B  23       5.885  18.591  -5.539  1.00  0.00           N
ATOM   2718 HD22 ASN B  23       6.515  18.485  -6.115  1.00  0.00           H
ATOM   2719 HD21 ASN B  23       5.789  19.348  -5.142  1.00  0.00           H
ATOM   2720  H   ASN B  23       6.007  15.345  -3.876  1.00  0.00           H
ATOM   2721  HA  ASN B  23       3.765  15.234  -5.179  1.00  0.00           H
ATOM   2722  HB2 ASN B  23       6.274  16.158  -6.091  1.00  0.00           H
ATOM   2723  HB3 ASN B  23       4.928  16.372  -6.905  1.00  0.00           H
ATOM   2724  N   ARG B  24       5.969  13.182  -6.294  1.00  0.00           N
ATOM   2725  CA  ARG B  24       6.080  11.975  -7.096  1.00  0.00           C
ATOM   2726  C   ARG B  24       5.001  10.948  -6.736  1.00  0.00           C
ATOM   2727  O   ARG B  24       4.432  10.289  -7.617  1.00  0.00           O
ATOM   2728  CB  ARG B  24       7.480  11.379  -6.968  1.00  0.00           C
ATOM   2729  CG  ARG B  24       7.659  10.168  -7.936  1.00  0.00           C
ATOM   2730  CD  ARG B  24       9.014   9.532  -7.844  1.00  0.00           C
ATOM   2731  NE  ARG B  24       8.987   8.487  -8.856  1.00  0.00           N
ATOM   2732  CZ  ARG B  24       9.662   8.515  -9.982  1.00  0.00           C
ATOM   2733  NH1 ARG B  24      10.461   9.536 -10.271  1.00  0.00           N
ATOM   2734 HH12 ARG B  24      10.900   9.542 -11.010  1.00  0.00           H
ATOM   2735 HH11 ARG B  24      10.535  10.193  -9.721  1.00  0.00           H
ATOM   2736  NH2 ARG B  24       9.532   7.500 -10.818  1.00  0.00           N
ATOM   2737 HH21 ARG B  24       9.015   6.843 -10.618  1.00  0.00           H
ATOM   2738 HH22 ARG B  24       9.970   7.493 -11.558  1.00  0.00           H
ATOM   2739  H   ARG B  24       6.684  13.406  -5.872  1.00  0.00           H
ATOM   2740  HA  ARG B  24       5.952  12.215  -8.027  1.00  0.00           H
ATOM   2741  HB2 ARG B  24       8.140  12.053  -7.197  1.00  0.00           H
ATOM   2742  HB3 ARG B  24       7.616  11.068  -6.060  1.00  0.00           H
ATOM   2743  HG2 ARG B  24       6.997   9.492  -7.719  1.00  0.00           H
ATOM   2744  HG3 ARG B  24       7.533  10.473  -8.848  1.00  0.00           H
ATOM   2745  HD2 ARG B  24       9.708  10.174  -8.057  1.00  0.00           H
ATOM   2746  HD3 ARG B  24       9.147   9.135  -6.969  1.00  0.00           H
ATOM   2747  HE  ARG B  24       8.493   7.799  -8.705  1.00  0.00           H
ATOM   2748  N   LYS B  25       4.704  10.789  -5.438  1.00  0.00           N
ATOM   2749  CA  LYS B  25       3.681   9.842  -5.010  1.00  0.00           C
ATOM   2750  C   LYS B  25       2.311  10.229  -5.556  1.00  0.00           C
ATOM   2751  O   LYS B  25       1.541   9.363  -5.960  1.00  0.00           O
ATOM   2752  CB  LYS B  25       3.626   9.770  -3.477  1.00  0.00           C
ATOM   2753  CG  LYS B  25       4.836   9.140  -2.900  1.00  0.00           C
ATOM   2754  CD  LYS B  25       4.738   9.048  -1.332  1.00  0.00           C
ATOM   2755  CE  LYS B  25       6.111   9.139  -0.670  1.00  0.00           C
ATOM   2756  NZ  LYS B  25       6.973   7.987  -1.010  1.00  0.00           N
ATOM   2757  HZ3 LYS B  25       7.097   7.950  -1.891  1.00  0.00           H
ATOM   2758  HZ1 LYS B  25       7.763   8.070  -0.610  1.00  0.00           H
ATOM   2759  HZ2 LYS B  25       6.589   7.230  -0.740  1.00  0.00           H
ATOM   2760  H   LYS B  25       5.082  11.217  -4.795  1.00  0.00           H
ATOM   2761  HA  LYS B  25       3.902   8.960  -5.347  1.00  0.00           H
ATOM   2762  HB2 LYS B  25       3.554  10.669  -3.119  1.00  0.00           H
ATOM   2763  HB3 LYS B  25       2.856   9.243  -3.211  1.00  0.00           H
ATOM   2764  HG2 LYS B  25       4.930   8.241  -3.253  1.00  0.00           H
ATOM   2765  HG3 LYS B  25       5.614   9.673  -3.126  1.00  0.00           H
ATOM   2766  HD2 LYS B  25       4.194   9.781  -1.003  1.00  0.00           H
ATOM   2767  HD3 LYS B  25       4.339   8.199  -1.086  1.00  0.00           H
ATOM   2768  HE2 LYS B  25       6.555   9.947  -0.969  1.00  0.00           H
ATOM   2769  HE3 LYS B  25       5.998   9.157   0.294  1.00  0.00           H
ATOM   2770  N   ILE B  26       2.016  11.536  -5.614  1.00  0.00           N
ATOM   2771  CA  ILE B  26       0.743  11.980  -6.160  1.00  0.00           C
ATOM   2772  C   ILE B  26       0.679  11.703  -7.646  1.00  0.00           C
ATOM   2773  O   ILE B  26      -0.354  11.292  -8.178  1.00  0.00           O
ATOM   2774  CB  ILE B  26       0.489  13.478  -5.844  1.00  0.00           C
ATOM   2775  CG1 ILE B  26       0.438  13.755  -4.350  1.00  0.00           C
ATOM   2776  CG2 ILE B  26      -0.776  13.963  -6.568  1.00  0.00           C
ATOM   2777  CD1 ILE B  26      -0.743  13.174  -3.626  1.00  0.00           C
ATOM   2778  H   ILE B  26       2.532  12.170  -5.347  1.00  0.00           H
ATOM   2779  HA  ILE B  26       0.033  11.470  -5.739  1.00  0.00           H
ATOM   2780  HB  ILE B  26       1.237  13.980  -6.204  1.00  0.00           H
ATOM   2781 HG12 ILE B  26       1.239  13.388  -3.943  1.00  0.00           H
ATOM   2782 HG13 ILE B  26       0.418  14.716  -4.217  1.00  0.00           H
ATOM   2783 HG21 ILE B  26      -0.919  14.900  -6.360  1.00  0.00           H
ATOM   2784 HG22 ILE B  26      -0.655  13.851  -7.524  1.00  0.00           H
ATOM   2785 HG23 ILE B  26      -1.533  13.437  -6.266  1.00  0.00           H
ATOM   2786 HD11 ILE B  26      -0.682  13.406  -2.687  1.00  0.00           H
ATOM   2787 HD12 ILE B  26      -1.557  13.541  -4.006  1.00  0.00           H
ATOM   2788 HD13 ILE B  26      -0.734  12.210  -3.731  1.00  0.00           H
ATOM   2789  N   VAL B  27       1.788  11.925  -8.365  1.00  0.00           N
ATOM   2790  CA  VAL B  27       1.810  11.637  -9.813  1.00  0.00           C
ATOM   2791  C   VAL B  27       1.551  10.159 -10.029  1.00  0.00           C
ATOM   2792  O   VAL B  27       0.743   9.787 -10.892  1.00  0.00           O
ATOM   2793  CB  VAL B  27       3.145  12.061 -10.433  1.00  0.00           C
ATOM   2794  CG1 VAL B  27       3.215  11.624 -11.881  1.00  0.00           C
ATOM   2795  CG2 VAL B  27       3.327  13.537 -10.349  1.00  0.00           C
ATOM   2796  H   VAL B  27       2.526  12.234  -8.050  1.00  0.00           H
ATOM   2797  HA  VAL B  27       1.101  12.136 -10.248  1.00  0.00           H
ATOM   2798  HB  VAL B  27       3.871  11.636  -9.951  1.00  0.00           H
ATOM   2799 HG11 VAL B  27       4.067  11.903 -12.253  1.00  0.00           H
ATOM   2800 HG12 VAL B  27       3.135  10.659 -11.924  1.00  0.00           H
ATOM   2801 HG13 VAL B  27       2.489  12.039 -12.372  1.00  0.00           H
ATOM   2802 HG21 VAL B  27       4.179  13.773 -10.749  1.00  0.00           H
ATOM   2803 HG22 VAL B  27       2.604  13.972 -10.829  1.00  0.00           H
ATOM   2804 HG23 VAL B  27       3.314  13.804  -9.417  1.00  0.00           H
ATOM   2805  N   GLU B  28       2.214   9.309  -9.237  1.00  0.00           N
ATOM   2806  CA  GLU B  28       2.037   7.871  -9.343  1.00  0.00           C
ATOM   2807  C   GLU B  28       0.570   7.528  -9.095  1.00  0.00           C
ATOM   2808  O   GLU B  28      -0.042   6.763  -9.843  1.00  0.00           O
ATOM   2809  H   GLU B  28       2.774   9.549  -8.630  1.00  0.00           H
ATOM   2810  HA  GLU B  28       2.260   7.593 -10.245  1.00  0.00           H
ATOM   2811  CB  GLU B  28       2.948   7.113  -8.380  1.00  0.00           C
ATOM   2812  CG  GLU B  28       4.434   7.148  -8.815  1.00  0.00           C
ATOM   2813  CD  GLU B  28       5.423   6.602  -7.800  1.00  0.00           C
ATOM   2814  OE1 GLU B  28       4.972   6.260  -6.682  1.00  0.00           O
ATOM   2815  OE2 GLU B  28       6.654   6.513  -8.139  1.00  0.00           O
ATOM   2816  HB2 GLU B  28       2.883   7.514  -7.499  1.00  0.00           H
ATOM   2817  HB3 GLU B  28       2.667   6.185  -8.343  1.00  0.00           H
ATOM   2818  HG2 GLU B  28       4.529   6.623  -9.626  1.00  0.00           H
ATOM   2819  HG3 GLU B  28       4.680   8.069  -8.995  1.00  0.00           H
ATOM   2820  N   GLN B  29      -0.019   8.098  -8.041  1.00  0.00           N
ATOM   2821  CA  GLN B  29      -1.417   7.805  -7.749  1.00  0.00           C
ATOM   2822  C   GLN B  29      -2.335   8.226  -8.883  1.00  0.00           C
ATOM   2823  O   GLN B  29      -3.249   7.482  -9.275  1.00  0.00           O
ATOM   2824  CB  GLN B  29      -1.839   8.478  -6.450  1.00  0.00           C
ATOM   2825  CG  GLN B  29      -3.274   8.199  -6.176  1.00  0.00           C
ATOM   2826  CD  GLN B  29      -3.745   8.729  -4.851  1.00  0.00           C
ATOM   2827  OE1 GLN B  29      -2.936   9.129  -3.985  1.00  0.00           O
ATOM   2828  NE2 GLN B  29      -5.081   8.737  -4.672  1.00  0.00           N
ATOM   2829 HE22 GLN B  29      -5.414   9.029  -3.934  1.00  0.00           H
ATOM   2830 HE21 GLN B  29      -5.601   8.451  -5.294  1.00  0.00           H
ATOM   2831  H   GLN B  29       0.360   8.644  -7.495  1.00  0.00           H
ATOM   2832  HA  GLN B  29      -1.515   6.847  -7.631  1.00  0.00           H
ATOM   2833  HB2 GLN B  29      -1.310   8.129  -5.716  1.00  0.00           H
ATOM   2834  HB3 GLN B  29      -1.721   9.438  -6.529  1.00  0.00           H
ATOM   2835  HG2 GLN B  29      -3.812   8.611  -6.869  1.00  0.00           H
ATOM   2836  HG3 GLN B  29      -3.412   7.239  -6.178  1.00  0.00           H
ATOM   2837  N   TYR B  30      -2.117   9.423  -9.408  1.00  0.00           N
ATOM   2838  CA  TYR B  30      -2.920   9.965 -10.489  1.00  0.00           C
ATOM   2839  C   TYR B  30      -2.854   9.049 -11.708  1.00  0.00           C
ATOM   2840  O   TYR B  30      -3.910   8.684 -12.241  1.00  0.00           O
ATOM   2841  CB  TYR B  30      -2.421  11.384 -10.810  1.00  0.00           C
ATOM   2842  CG  TYR B  30      -3.174  12.069 -11.932  1.00  0.00           C
ATOM   2843  CD2 TYR B  30      -4.116  13.077 -11.652  1.00  0.00           C
ATOM   2844  CD1 TYR B  30      -2.913  11.705 -13.267  1.00  0.00           C
ATOM   2845  CE2 TYR B  30      -4.803  13.703 -12.710  1.00  0.00           C
ATOM   2846  CE1 TYR B  30      -3.610  12.316 -14.321  1.00  0.00           C
ATOM   2847  CZ  TYR B  30      -4.558  13.322 -14.044  1.00  0.00           C
ATOM   2848  OH  TYR B  30      -5.231  13.922 -15.057  1.00  0.00           O
ATOM   2849  HH  TYR B  30      -4.981  13.539 -15.916  1.00  0.00           H
ATOM   2850  H   TYR B  30      -1.515   9.972  -9.134  1.00  0.00           H
ATOM   2851  HA  TYR B  30      -3.959  10.028 -10.165  1.00  0.00           H
ATOM   2852  HB2 TYR B  30      -2.495  11.995  -9.910  1.00  0.00           H
ATOM   2853  HB3 TYR B  30      -1.366  11.344 -11.084  1.00  0.00           H
ATOM   2854  HD1 TYR B  30      -2.153  10.969 -13.491  1.00  0.00           H
ATOM   2855  HD2 TYR B  30      -4.299  13.384 -10.631  1.00  0.00           H
ATOM   2856  HE1 TYR B  30      -3.387  12.037 -15.338  1.00  0.00           H
ATOM   2857  HE2 TYR B  30      -5.512  14.486 -12.514  1.00  0.00           H
ATOM   2858  N   MET B  31      -1.660   8.581 -12.102  1.00  0.00           N
ATOM   2859  CA  MET B  31      -1.514   7.770 -13.283  1.00  0.00           C
ATOM   2860  C   MET B  31      -2.100   6.373 -13.138  1.00  0.00           C
ATOM   2861  O   MET B  31      -2.301   5.706 -14.153  1.00  0.00           O
ATOM   2862  CB  MET B  31      -0.044   7.657 -13.669  1.00  0.00           C
ATOM   2863  CG  MET B  31       0.626   9.004 -14.039  1.00  0.00           C
ATOM   2864  SD  MET B  31      -0.103   9.918 -15.336  1.00  0.00           S
ATOM   2865  CE  MET B  31      -0.110   8.696 -16.654  1.00  0.00           C
ATOM   2866  H   MET B  31      -0.924   8.772 -11.701  1.00  0.00           H
ATOM   2867  HA  MET B  31      -1.971   8.215 -14.014  1.00  0.00           H
ATOM   2868  HB2 MET B  31       0.446   7.281 -12.920  1.00  0.00           H
ATOM   2869  HB3 MET B  31       0.032   7.070 -14.437  1.00  0.00           H
ATOM   2870  HG2 MET B  31       0.620   9.571 -13.252  1.00  0.00           H
ATOM   2871  HG3 MET B  31       1.543   8.824 -14.297  1.00  0.00           H
ATOM   2872  HE1 MET B  31      -0.551   9.132 -17.551  1.00  0.00           H
ATOM   2873  HE2 MET B  31       0.803   8.422 -16.835  1.00  0.00           H
ATOM   2874  HE3 MET B  31      -0.636   7.931 -16.372  1.00  0.00           H
ATOM   2875  N   HIS B  32      -2.231   5.871 -11.913  1.00  0.00           N
ATOM   2876  CA  HIS B  32      -2.773   4.558 -11.630  1.00  0.00           C
ATOM   2877  C   HIS B  32      -4.220   4.592 -11.219  1.00  0.00           C
ATOM   2878  O   HIS B  32      -4.778   3.544 -10.900  1.00  0.00           O
ATOM   2879  CB  HIS B  32      -1.886   3.891 -10.592  1.00  0.00           C
ATOM   2880  CG  HIS B  32      -0.569   3.485 -11.191  1.00  0.00           C
ATOM   2881  ND1 HIS B  32       0.625   4.092 -10.876  1.00  0.00           N
ATOM   2882  HD2 HIS B  32       0.751   4.884 -10.153  1.00  0.00           H
ATOM   2883  CD2 HIS B  32      -0.296   2.611 -12.188  1.00  0.00           C
ATOM   2884  HD2 HIS B  32      -1.012   2.004 -12.722  1.00  0.00           H
ATOM   2885  CE1 HIS B  32       1.596   3.553 -11.598  1.00  0.00           C
ATOM   2886  HE1 HIS B  32       2.498   3.775 -11.551  1.00  0.00           H
ATOM   2887  NE2 HIS B  32       1.063   2.641 -12.394  1.00  0.00           N
ATOM   2888  H   HIS B  32      -2.000   6.298 -11.203  1.00  0.00           H
ATOM   2889  HA  HIS B  32      -2.718   4.027 -12.439  1.00  0.00           H
ATOM   2890  HB2 HIS B  32      -1.715   4.513  -9.868  1.00  0.00           H
ATOM   2891  HB3 HIS B  32      -2.327   3.095 -10.256  1.00  0.00           H
ATOM   2892  N   THR B  33      -4.869   5.747 -11.304  1.00  0.00           N
ATOM   2893  CA  THR B  33      -6.267   5.839 -10.916  1.00  0.00           C
ATOM   2894  C   THR B  33      -7.100   5.270 -12.057  1.00  0.00           C
ATOM   2895  O   THR B  33      -7.020   5.757 -13.191  1.00  0.00           O
ATOM   2896  CB  THR B  33      -6.643   7.297 -10.637  1.00  0.00           C
ATOM   2897  OG1 THR B  33      -5.920   7.782  -9.507  1.00  0.00           O
ATOM   2898  HG1 THR B  33      -5.094   7.737  -9.653  1.00  0.00           H
ATOM   2899  CG2 THR B  33      -8.103   7.404 -10.319  1.00  0.00           C
ATOM   2900  H   THR B  33      -4.526   6.485 -11.581  1.00  0.00           H
ATOM   2901  HA  THR B  33      -6.425   5.314 -10.116  1.00  0.00           H
ATOM   2902  HB  THR B  33      -6.415   7.911 -11.509  1.00  0.00           H
ATOM   2903 HG21 THR B  33      -8.357   8.441 -10.116  1.00  0.00           H
ATOM   2904 HG22 THR B  33      -8.630   7.082 -11.067  1.00  0.00           H
ATOM   2905 HG23 THR B  33      -8.311   6.872  -9.535  1.00  0.00           H
ATOM   2906  N   ARG B  34      -7.874   4.248 -11.758  1.00  0.00           N
ATOM   2907  CA  ARG B  34      -8.696   3.604 -12.755  1.00  0.00           C
ATOM   2908  C   ARG B  34     -10.091   3.359 -12.225  1.00  0.00           C
ATOM   2909  O   ARG B  34     -10.327   3.354 -11.020  1.00  0.00           O
ATOM   2910  CB  ARG B  34      -8.126   2.278 -13.141  1.00  0.00           C
ATOM   2911  CG  ARG B  34      -6.768   2.477 -13.814  1.00  0.00           C
ATOM   2912  CD  ARG B  34      -6.177   1.161 -14.164  1.00  0.00           C
ATOM   2913  NE  ARG B  34      -4.839   1.322 -14.725  1.00  0.00           N
ATOM   2914  CZ  ARG B  34      -4.035   0.292 -14.983  1.00  0.00           C
ATOM   2915  NH1 ARG B  34      -4.457  -0.950 -14.751  1.00  0.00           N
ATOM   2916 HH12 ARG B  34      -3.942  -1.617 -14.920  1.00  0.00           H
ATOM   2917 HH11 ARG B  34      -5.240  -1.084 -14.422  1.00  0.00           H
ATOM   2918  NH2 ARG B  34      -2.832   0.502 -15.491  1.00  0.00           N
ATOM   2919 HH21 ARG B  34      -2.565   1.305 -15.645  1.00  0.00           H
ATOM   2920 HH22 ARG B  34      -2.316  -0.164 -15.663  1.00  0.00           H
ATOM   2921  H   ARG B  34      -7.941   3.904 -10.973  1.00  0.00           H
ATOM   2922  HA  ARG B  34      -8.754   4.163 -13.546  1.00  0.00           H
ATOM   2923  HB2 ARG B  34      -8.002   1.734 -12.348  1.00  0.00           H
ATOM   2924  HB3 ARG B  34      -8.721   1.838 -13.768  1.00  0.00           H
ATOM   2925  HG2 ARG B  34      -6.881   2.991 -14.629  1.00  0.00           H
ATOM   2926  HG3 ARG B  34      -6.166   2.932 -13.204  1.00  0.00           H
ATOM   2927  HD2 ARG B  34      -6.109   0.615 -13.365  1.00  0.00           H
ATOM   2928  HD3 ARG B  34      -6.735   0.723 -14.826  1.00  0.00           H
ATOM   2929  HE  ARG B  34      -4.632   2.087 -15.059  1.00  0.00           H
ATOM   2930  N   GLY B  35     -10.985   3.104 -13.161  1.00  0.00           N
ATOM   2931  CA  GLY B  35     -12.296   2.680 -12.721  1.00  0.00           C
ATOM   2932  C   GLY B  35     -12.997   3.773 -11.946  1.00  0.00           C
ATOM   2933  O   GLY B  35     -12.890   4.966 -12.220  1.00  0.00           O
ATOM   2934  H   GLY B  35     -10.869   3.165 -14.011  1.00  0.00           H
ATOM   2935  HA2 GLY B  35     -12.839   2.448 -13.491  1.00  0.00           H
ATOM   2936  HA3 GLY B  35     -12.214   1.899 -12.152  1.00  0.00           H
ATOM   2937  N   GLU B  36     -13.794   3.318 -10.983  1.00  0.00           N
ATOM   2938  CA  GLU B  36     -14.598   4.218 -10.167  1.00  0.00           C
ATOM   2939  C   GLU B  36     -13.758   5.180  -9.362  1.00  0.00           C
ATOM   2940  O   GLU B  36     -14.255   6.244  -8.991  1.00  0.00           O
ATOM   2941  CB  GLU B  36     -15.486   3.425  -9.208  1.00  0.00           C
ATOM   2942  CG  GLU B  36     -16.562   2.631  -9.873  1.00  0.00           C
ATOM   2943  CD  GLU B  36     -17.712   3.495 -10.289  1.00  0.00           C
ATOM   2944  OE1 GLU B  36     -17.456   4.549 -10.909  1.00  0.00           O
ATOM   2945  OE2 GLU B  36     -18.866   3.131  -9.963  1.00  0.00           O
ATOM   2946  H   GLU B  36     -13.887   2.487 -10.783  1.00  0.00           H
ATOM   2947  HA  GLU B  36     -15.174   4.739 -10.747  1.00  0.00           H
ATOM   2948  HB2 GLU B  36     -14.929   2.807  -8.709  1.00  0.00           H
ATOM   2949  HB3 GLU B  36     -15.913   4.045  -8.597  1.00  0.00           H
ATOM   2950  HG2 GLU B  36     -16.200   2.205 -10.666  1.00  0.00           H
ATOM   2951  HG3 GLU B  36     -16.893   1.962  -9.254  1.00  0.00           H
ATOM   2952  N   ALA B  37     -12.489   4.836  -9.073  1.00  0.00           N
ATOM   2953  CA  ALA B  37     -11.632   5.749  -8.342  1.00  0.00           C
ATOM   2954  C   ALA B  37     -11.495   7.071  -9.072  1.00  0.00           C
ATOM   2955  O   ALA B  37     -11.035   8.064  -8.511  1.00  0.00           O
ATOM   2956  CB  ALA B  37     -10.241   5.117  -8.132  1.00  0.00           C
ATOM   2957  H   ALA B  37     -12.118   4.091  -9.290  1.00  0.00           H
ATOM   2958  HA  ALA B  37     -12.021   5.923  -7.471  1.00  0.00           H
ATOM   2959  HB1 ALA B  37      -9.682   5.741  -7.642  1.00  0.00           H
ATOM   2960  HB2 ALA B  37     -10.340   4.295  -7.627  1.00  0.00           H
ATOM   2961  HB3 ALA B  37      -9.846   4.928  -8.997  1.00  0.00           H
ATOM   2962  N   ARG B  38     -11.727   7.066 -10.388  1.00  0.00           N
ATOM   2963  CA  ARG B  38     -11.612   8.279 -11.205  1.00  0.00           C
ATOM   2964  C   ARG B  38     -12.610   9.324 -10.740  1.00  0.00           C
ATOM   2965  O   ARG B  38     -12.322  10.505 -10.936  1.00  0.00           O
ATOM   2966  CB  ARG B  38     -11.809   7.948 -12.698  1.00  0.00           C
ATOM   2967  CG  ARG B  38     -10.642   7.120 -13.272  1.00  0.00           C
ATOM   2968  CD  ARG B  38     -10.993   6.363 -14.559  1.00  0.00           C
ATOM   2969  NE  ARG B  38     -11.415   7.229 -15.674  1.00  0.00           N
ATOM   2970  CZ  ARG B  38     -11.924   6.775 -16.806  1.00  0.00           C
ATOM   2971  NH1 ARG B  38     -12.040   5.512 -17.071  1.00  0.00           N
ATOM   2972 HH12 ARG B  38     -12.445   5.257 -17.962  1.00  0.00           H
ATOM   2973 HH11 ARG B  38     -11.622   4.804 -16.479  1.00  0.00           H
ATOM   2974  NH2 ARG B  38     -12.349   7.567 -17.735  1.00  0.00           N
ATOM   2975 HH21 ARG B  38     -12.304   8.574 -17.674  1.00  0.00           H
ATOM   2976 HH22 ARG B  38     -12.816   7.154 -18.538  1.00  0.00           H
ATOM   2977  H   ARG B  38     -11.947   6.377 -10.854  1.00  0.00           H
ATOM   2978  HA  ARG B  38     -10.624   8.717 -11.065  1.00  0.00           H
ATOM   2979  HB2 ARG B  38     -12.752   7.414 -12.825  1.00  0.00           H
ATOM   2980  HB3 ARG B  38     -11.880   8.877 -13.267  1.00  0.00           H
ATOM   2981  HG2 ARG B  38      -9.789   7.775 -13.454  1.00  0.00           H
ATOM   2982  HG3 ARG B  38     -10.340   6.369 -12.542  1.00  0.00           H
ATOM   2983  HD2 ARG B  38     -10.118   5.788 -14.869  1.00  0.00           H
ATOM   2984  HD3 ARG B  38     -11.797   5.659 -14.337  1.00  0.00           H
ATOM   2985  HE  ARG B  38     -11.411   8.224 -15.541  1.00  0.00           H
ATOM   2986  N   LEU B  39     -13.659   8.949  -9.992  1.00  0.00           N
ATOM   2987  CA  LEU B  39     -14.613   9.902  -9.469  1.00  0.00           C
ATOM   2988  C   LEU B  39     -14.037  10.740  -8.347  1.00  0.00           C
ATOM   2989  O   LEU B  39     -14.653  11.755  -8.002  1.00  0.00           O
ATOM   2990  CB  LEU B  39     -15.881   9.181  -8.978  1.00  0.00           C
ATOM   2991  CG  LEU B  39     -16.629   8.455 -10.096  1.00  0.00           C
ATOM   2992  CD1 LEU B  39     -17.809   7.661  -9.540  1.00  0.00           C
ATOM   2993  CD2 LEU B  39     -17.084   9.500 -11.123  1.00  0.00           C
ATOM   2994  H   LEU B  39     -13.861   8.126  -9.848  1.00  0.00           H
ATOM   2995  HA  LEU B  39     -14.873  10.505 -10.183  1.00  0.00           H
ATOM   2996  HB2 LEU B  39     -15.631   8.524  -8.310  1.00  0.00           H
ATOM   2997  HB3 LEU B  39     -16.485   9.834  -8.590  1.00  0.00           H
ATOM   2998  HG  LEU B  39     -16.026   7.836 -10.537  1.00  0.00           H
ATOM   2999 HD11 LEU B  39     -18.261   7.214 -10.272  1.00  0.00           H
ATOM   3000 HD12 LEU B  39     -17.477   7.007  -8.906  1.00  0.00           H
ATOM   3001 HD13 LEU B  39     -18.419   8.272  -9.098  1.00  0.00           H
ATOM   3002 HD21 LEU B  39     -17.561   9.051 -11.839  1.00  0.00           H
ATOM   3003 HD22 LEU B  39     -17.669  10.138 -10.686  1.00  0.00           H
ATOM   3004 HD23 LEU B  39     -16.304   9.953 -11.479  1.00  0.00           H
ATOM   3005  N   LYS B  40     -12.940  10.305  -7.707  1.00  0.00           N
ATOM   3006  CA  LYS B  40     -12.338  11.051  -6.609  1.00  0.00           C
ATOM   3007  C   LYS B  40     -11.005  11.691  -7.008  1.00  0.00           C
ATOM   3008  O   LYS B  40     -10.312  12.212  -6.144  1.00  0.00           O
ATOM   3009  CB  LYS B  40     -12.163  10.171  -5.367  1.00  0.00           C
ATOM   3010  CG  LYS B  40     -13.439   9.710  -4.761  1.00  0.00           C
ATOM   3011  CD  LYS B  40     -14.075  10.819  -3.935  1.00  0.00           C
ATOM   3012  CE  LYS B  40     -15.218  10.291  -3.058  1.00  0.00           C
ATOM   3013  NZ  LYS B  40     -15.728  11.372  -2.159  1.00  0.00           N
ATOM   3014  HZ3 LYS B  40     -16.031  12.053  -2.645  1.00  0.00           H
ATOM   3015  HZ1 LYS B  40     -16.390  11.060  -1.654  1.00  0.00           H
ATOM   3016  HZ2 LYS B  40     -15.073  11.663  -1.631  1.00  0.00           H
ATOM   3017  H   LYS B  40     -12.528   9.574  -7.898  1.00  0.00           H
ATOM   3018  HA  LYS B  40     -12.926  11.786  -6.372  1.00  0.00           H
ATOM   3019  HB2 LYS B  40     -11.652   9.384  -5.613  1.00  0.00           H
ATOM   3020  HB3 LYS B  40     -11.682  10.676  -4.693  1.00  0.00           H
ATOM   3021  HG2 LYS B  40     -14.058   9.458  -5.464  1.00  0.00           H
ATOM   3022  HG3 LYS B  40     -13.265   8.955  -4.177  1.00  0.00           H
ATOM   3023  HD2 LYS B  40     -13.403  11.210  -3.355  1.00  0.00           H
ATOM   3024  HD3 LYS B  40     -14.436  11.494  -4.532  1.00  0.00           H
ATOM   3025  HE2 LYS B  40     -15.948   9.992  -3.623  1.00  0.00           H
ATOM   3026  HE3 LYS B  40     -14.893   9.562  -2.508  1.00  0.00           H
ATOM   3027  N   ARG B  41     -10.600  11.653  -8.282  1.00  0.00           N
ATOM   3028  CA  ARG B  41      -9.287  12.160  -8.720  1.00  0.00           C
ATOM   3029  C   ARG B  41      -9.153  13.683  -8.634  1.00  0.00           C
ATOM   3030  O   ARG B  41      -8.045  14.175  -8.443  1.00  0.00           O
ATOM   3031  CB  ARG B  41      -9.002  11.637 -10.126  1.00  0.00           C
ATOM   3032  CG  ARG B  41      -7.564  11.950 -10.568  1.00  0.00           C
ATOM   3033  CD  ARG B  41      -7.154  11.100 -11.767  1.00  0.00           C
ATOM   3034  NE  ARG B  41      -8.087  11.249 -12.895  1.00  0.00           N
ATOM   3035  CZ  ARG B  41      -7.955  10.671 -14.066  1.00  0.00           C
ATOM   3036  NH1 ARG B  41      -8.866  10.835 -14.977  1.00  0.00           N
ATOM   3037 HH12 ARG B  41      -8.638  10.587 -15.931  1.00  0.00           H
ATOM   3038 HH11 ARG B  41      -9.715  11.334 -14.733  1.00  0.00           H
ATOM   3039  NH2 ARG B  41      -6.938   9.920 -14.347  1.00  0.00           N
ATOM   3040 HH21 ARG B  41      -6.198   9.769 -13.687  1.00  0.00           H
ATOM   3041 HH22 ARG B  41      -6.981   9.336 -15.178  1.00  0.00           H
ATOM   3042  H   ARG B  41     -11.224  11.249  -8.968  1.00  0.00           H
ATOM   3043  HA  ARG B  41      -8.526  11.760  -8.045  1.00  0.00           H
ATOM   3044  HB2 ARG B  41      -9.151  10.557 -10.128  1.00  0.00           H
ATOM   3045  HB3 ARG B  41      -9.709  12.087 -10.823  1.00  0.00           H
ATOM   3046  HG2 ARG B  41      -7.478  13.006 -10.830  1.00  0.00           H
ATOM   3047  HG3 ARG B  41      -6.877  11.733  -9.751  1.00  0.00           H
ATOM   3048  HD2 ARG B  41      -6.149  11.389 -12.078  1.00  0.00           H
ATOM   3049  HD3 ARG B  41      -7.125  10.056 -11.457  1.00  0.00           H
ATOM   3050  HE  ARG B  41      -8.942  11.774 -12.754  1.00  0.00           H
ATOM   3051  N   HIS B  42     -10.266  14.419  -8.634  1.00  0.00           N
ATOM   3052  CA  HIS B  42     -10.285  15.847  -8.300  1.00  0.00           C
ATOM   3053  C   HIS B  42      -9.756  16.134  -6.890  1.00  0.00           C
ATOM   3054  O   HIS B  42      -9.300  17.254  -6.663  1.00  0.00           O
ATOM   3055  CB  HIS B  42     -11.691  16.430  -8.473  1.00  0.00           C
ATOM   3056  CG  HIS B  42     -12.689  15.837  -7.519  1.00  0.00           C
ATOM   3057  ND1 HIS B  42     -13.297  14.599  -7.692  1.00  0.00           N
ATOM   3058  CD2 HIS B  42     -13.114  16.368  -6.338  1.00  0.00           C
ATOM   3059  HD2 HIS B  42     -12.866  17.180  -5.960  1.00  0.00           H
ATOM   3060  CE1 HIS B  42     -14.108  14.440  -6.641  1.00  0.00           C
ATOM   3061  HE1 HIS B  42     -14.651  13.696  -6.516  1.00  0.00           H
ATOM   3062  NE2 HIS B  42     -14.015  15.470  -5.822  1.00  0.00           N
ATOM   3063  HE2 HIS B  42     -14.455  15.568  -5.090  1.00  0.00           H
ATOM   3064  H   HIS B  42     -11.146  13.956  -8.819  1.00  0.00           H
ATOM   3065  HA  HIS B  42      -9.634  16.372  -8.997  1.00  0.00           H
ATOM   3066  HB2 HIS B  42     -11.654  17.509  -8.319  1.00  0.00           H
ATOM   3067  HB3 HIS B  42     -12.032  16.250  -9.493  1.00  0.00           H
ATOM   3068  N   LEU B  43      -9.710  15.165  -5.954  1.00  0.00           N
ATOM   3069  CA  LEU B  43      -9.076  15.406  -4.686  1.00  0.00           C
ATOM   3070  C   LEU B  43      -7.542  15.452  -4.731  1.00  0.00           C
ATOM   3071  O   LEU B  43      -6.912  15.898  -3.749  1.00  0.00           O
ATOM   3072  CB  LEU B  43      -9.510  14.354  -3.708  1.00  0.00           C
ATOM   3073  CG  LEU B  43     -11.053  14.408  -3.527  1.00  0.00           C
ATOM   3074  CD1 LEU B  43     -11.353  13.416  -2.434  1.00  0.00           C
ATOM   3075  CD2 LEU B  43     -11.620  15.823  -3.185  1.00  0.00           C
ATOM   3076  H   LEU B  43     -10.093  14.398  -6.017  1.00  0.00           H
ATOM   3077  HA  LEU B  43      -9.382  16.263  -4.348  1.00  0.00           H
ATOM   3078  HB2 LEU B  43      -9.269  13.477  -4.045  1.00  0.00           H
ATOM   3079  HB3 LEU B  43      -9.092  14.517  -2.848  1.00  0.00           H
ATOM   3080  HG  LEU B  43     -11.481  14.100  -4.341  1.00  0.00           H
ATOM   3081 HD11 LEU B  43     -12.310  13.404  -2.273  1.00  0.00           H
ATOM   3082 HD12 LEU B  43     -11.053  12.538  -2.714  1.00  0.00           H
ATOM   3083 HD13 LEU B  43     -10.885  13.685  -1.627  1.00  0.00           H
ATOM   3084 HD21 LEU B  43     -12.583  15.763  -3.091  1.00  0.00           H
ATOM   3085 HD22 LEU B  43     -11.224  16.129  -2.354  1.00  0.00           H
ATOM   3086 HD23 LEU B  43     -11.395  16.435  -3.903  1.00  0.00           H
ATOM   3087  N   LEU B  44      -6.917  15.116  -5.859  1.00  0.00           N
ATOM   3088  CA  LEU B  44      -5.488  15.266  -6.014  1.00  0.00           C
ATOM   3089  C   LEU B  44      -5.121  16.659  -6.504  1.00  0.00           C
ATOM   3090  O   LEU B  44      -3.936  16.969  -6.631  1.00  0.00           O
ATOM   3091  CB  LEU B  44      -4.937  14.222  -6.956  1.00  0.00           C
ATOM   3092  CG  LEU B  44      -5.149  12.779  -6.539  1.00  0.00           C
ATOM   3093  CD1 LEU B  44      -4.476  11.851  -7.557  1.00  0.00           C
ATOM   3094  CD2 LEU B  44      -4.600  12.498  -5.170  1.00  0.00           C
ATOM   3095  H   LEU B  44      -7.453  14.766  -6.644  1.00  0.00           H
ATOM   3096  HA  LEU B  44      -5.066  15.137  -5.151  1.00  0.00           H
ATOM   3097  HB2 LEU B  44      -5.379  14.371  -7.943  1.00  0.00           H
ATOM   3098  HB3 LEU B  44      -3.981  14.361  -7.042  1.00  0.00           H
ATOM   3099  HG  LEU B  44      -6.099  12.584  -6.531  1.00  0.00           H
ATOM   3100 HD11 LEU B  44      -4.615  10.930  -7.284  1.00  0.00           H
ATOM   3101 HD12 LEU B  44      -4.905  12.006  -8.544  1.00  0.00           H
ATOM   3102 HD13 LEU B  44      -3.527  12.049  -7.584  1.00  0.00           H
ATOM   3103 HD21 LEU B  44      -4.761  11.566  -4.952  1.00  0.00           H
ATOM   3104 HD22 LEU B  44      -3.648  12.679  -5.170  1.00  0.00           H
ATOM   3105 HD23 LEU B  44      -5.047  13.070  -4.528  1.00  0.00           H
ATOM   3106  N   PHE B  45      -6.121  17.487  -6.826  1.00  0.00           N
ATOM   3107  CA  PHE B  45      -5.953  18.858  -7.284  1.00  0.00           C
ATOM   3108  C   PHE B  45      -6.181  19.867  -6.160  1.00  0.00           C
ATOM   3109  O   PHE B  45      -6.935  19.637  -5.193  1.00  0.00           O
ATOM   3110  CB  PHE B  45      -6.891  19.158  -8.460  1.00  0.00           C
ATOM   3111  CG  PHE B  45      -6.537  18.469  -9.761  1.00  0.00           C
ATOM   3112  CD2 PHE B  45      -5.799  19.153 -10.746  1.00  0.00           C
ATOM   3113  CD1 PHE B  45      -6.992  17.164 -10.014  1.00  0.00           C
ATOM   3114  CE2 PHE B  45      -5.530  18.535 -11.979  1.00  0.00           C
ATOM   3115  CE1 PHE B  45      -6.754  16.559 -11.259  1.00  0.00           C
ATOM   3116  CZ  PHE B  45      -6.016  17.243 -12.242  1.00  0.00           C
ATOM   3117  H   PHE B  45      -7.067  17.172  -6.670  1.00  0.00           H
ATOM   3118  HA  PHE B  45      -4.932  18.983  -7.635  1.00  0.00           H
ATOM   3119  HB2 PHE B  45      -7.913  18.898  -8.183  1.00  0.00           H
ATOM   3120  HB3 PHE B  45      -6.885  20.233  -8.642  1.00  0.00           H
ATOM   3121  HD1 PHE B  45      -7.530  16.629  -9.250  1.00  0.00           H
ATOM   3122  HD2 PHE B  45      -5.437  20.153 -10.556  1.00  0.00           H
ATOM   3123  HE1 PHE B  45      -7.140  15.570 -11.450  1.00  0.00           H
ATOM   3124  HE2 PHE B  45      -4.956  19.059 -12.726  1.00  0.00           H
ATOM   3125  HZ  PHE B  45      -5.814  16.780 -13.197  1.00  0.00           H
ATOM   3126  N   THR B  46      -5.572  21.035  -6.323  1.00  0.00           N
ATOM   3127  CA  THR B  46      -5.939  22.182  -5.509  1.00  0.00           C
ATOM   3128  C   THR B  46      -7.389  22.592  -5.811  1.00  0.00           C
ATOM   3129  O   THR B  46      -7.924  22.245  -6.847  1.00  0.00           O
ATOM   3130  CB  THR B  46      -5.000  23.351  -5.754  1.00  0.00           C
ATOM   3131  OG1 THR B  46      -5.100  23.754  -7.104  1.00  0.00           O
ATOM   3132  HG1 THR B  46      -5.351  24.555  -7.147  1.00  0.00           H
ATOM   3133  CG2 THR B  46      -3.564  22.976  -5.504  1.00  0.00           C
ATOM   3134  H   THR B  46      -4.948  21.188  -6.894  1.00  0.00           H
ATOM   3135  HA  THR B  46      -5.882  21.939  -4.571  1.00  0.00           H
ATOM   3136  HB  THR B  46      -5.236  24.091  -5.172  1.00  0.00           H
ATOM   3137 HG21 THR B  46      -2.989  23.739  -5.668  1.00  0.00           H
ATOM   3138 HG22 THR B  46      -3.453  22.688  -4.585  1.00  0.00           H
ATOM   3139 HG23 THR B  46      -3.304  22.252  -6.095  1.00  0.00           H
ATOM   3140  N   GLU B  47      -7.985  23.394  -4.930  1.00  0.00           N
ATOM   3141  CA  GLU B  47      -9.385  23.795  -5.128  1.00  0.00           C
ATOM   3142  C   GLU B  47      -9.587  24.500  -6.470  1.00  0.00           C
ATOM   3143  O   GLU B  47     -10.602  24.295  -7.162  1.00  0.00           O
ATOM   3144  CB  GLU B  47      -9.816  24.700  -3.955  1.00  0.00           C
ATOM   3145  CG  GLU B  47      -9.724  23.995  -2.595  1.00  0.00           C
ATOM   3146  CD  GLU B  47      -9.954  24.921  -1.370  1.00  0.00           C
ATOM   3147  OE1 GLU B  47      -9.063  25.765  -1.067  1.00  0.00           O
ATOM   3148  OE2 GLU B  47     -11.023  24.774  -0.700  1.00  0.00           O
ATOM   3149  H   GLU B  47      -7.614  23.715  -4.223  1.00  0.00           H
ATOM   3150  HA  GLU B  47      -9.945  23.003  -5.118  1.00  0.00           H
ATOM   3151  HB2 GLU B  47      -9.239  25.479  -3.928  1.00  0.00           H
ATOM   3152  HB3 GLU B  47     -10.737  24.974  -4.089  1.00  0.00           H
ATOM   3153  HG2 GLU B  47     -10.394  23.294  -2.563  1.00  0.00           H
ATOM   3154  HG3 GLU B  47      -8.840  23.606  -2.507  1.00  0.00           H
ATOM   3155  N   ASP B  48      -8.610  25.284  -6.874  1.00  0.00           N
ATOM   3156  CA  ASP B  48      -8.639  25.978  -8.158  1.00  0.00           C
ATOM   3157  C   ASP B  48      -7.771  25.315  -9.211  1.00  0.00           C
ATOM   3158  O   ASP B  48      -7.373  25.974 -10.185  1.00  0.00           O
ATOM   3159  CB  ASP B  48      -8.189  27.419  -7.979  1.00  0.00           C
ATOM   3160  CG  ASP B  48      -6.752  27.535  -7.442  1.00  0.00           C
ATOM   3161  OD1 ASP B  48      -6.144  26.524  -6.983  1.00  0.00           O
ATOM   3162  OD2 ASP B  48      -6.220  28.665  -7.483  1.00  0.00           O
ATOM   3163  H   ASP B  48      -7.899  25.439  -6.416  1.00  0.00           H
ATOM   3164  HA  ASP B  48      -9.551  25.990  -8.488  1.00  0.00           H
ATOM   3165  HB2 ASP B  48      -8.225  27.870  -8.837  1.00  0.00           H
ATOM   3166  HB3 ASP B  48      -8.780  27.858  -7.348  1.00  0.00           H
ATOM   3167  N   GLY B  49      -7.445  24.036  -9.034  1.00  0.00           N
ATOM   3168  CA  GLY B  49      -6.679  23.265  -9.980  1.00  0.00           C
ATOM   3169  C   GLY B  49      -7.277  23.156 -11.365  1.00  0.00           C
ATOM   3170  O   GLY B  49      -8.490  23.173 -11.565  1.00  0.00           O
ATOM   3171  H   GLY B  49      -7.692  23.557  -8.363  1.00  0.00           H
ATOM   3172  HA2 GLY B  49      -5.767  23.793 -10.099  1.00  0.00           H
ATOM   3173  HA3 GLY B  49      -6.470  22.273  -9.584  1.00  0.00           H
ATOM   3174  N   VAL B  50      -6.379  23.044 -12.337  1.00  0.00           N
ATOM   3175  CA  VAL B  50      -6.710  22.933 -13.754  1.00  0.00           C
ATOM   3176  C   VAL B  50      -6.203  21.596 -14.269  1.00  0.00           C
ATOM   3177  O   VAL B  50      -5.078  21.201 -13.973  1.00  0.00           O
ATOM   3178  CB  VAL B  50      -6.147  24.129 -14.541  1.00  0.00           C
ATOM   3179  CG1 VAL B  50      -6.489  24.044 -16.033  1.00  0.00           C
ATOM   3180  CG2 VAL B  50      -6.720  25.449 -13.998  1.00  0.00           C
ATOM   3181  H   VAL B  50      -5.398  23.058 -12.079  1.00  0.00           H
ATOM   3182  HA  VAL B  50      -7.791  22.948 -13.865  1.00  0.00           H
ATOM   3183  HB  VAL B  50      -5.061  24.148 -14.433  1.00  0.00           H
ATOM   3184 HG11 VAL B  50      -6.106  24.928 -16.545  1.00  0.00           H
ATOM   3185 HG12 VAL B  50      -6.015  23.167 -16.475  1.00  0.00           H
ATOM   3186 HG13 VAL B  50      -7.569  23.979 -16.166  1.00  0.00           H
ATOM   3187 HG21 VAL B  50      -6.336  26.181 -14.505  1.00  0.00           H
ATOM   3188 HG22 VAL B  50      -7.685  25.446 -14.100  1.00  0.00           H
ATOM   3189 HG23 VAL B  50      -6.486  25.536 -13.060  1.00  0.00           H
ATOM   3190  N   GLY B  51      -7.032  20.899 -15.035  1.00  0.00           N
ATOM   3191  CA  GLY B  51      -6.686  19.650 -15.710  1.00  0.00           C
ATOM   3192  C   GLY B  51      -7.274  19.657 -17.113  1.00  0.00           C
ATOM   3193  O   GLY B  51      -8.380  20.158 -17.303  1.00  0.00           O
ATOM   3194  H   GLY B  51      -7.951  21.294 -15.225  1.00  0.00           H
ATOM   3195  HA2 GLY B  51      -5.609  19.535 -15.772  1.00  0.00           H
ATOM   3196  HA3 GLY B  51      -7.089  18.805 -15.155  1.00  0.00           H
ATOM   3197  N   GLY B  52      -6.574  19.145 -18.120  1.00  0.00           N
ATOM   3198  CA  GLY B  52      -7.068  19.282 -19.489  1.00  0.00           C
ATOM   3199  C   GLY B  52      -6.184  18.691 -20.573  1.00  0.00           C
ATOM   3200  O   GLY B  52      -5.013  18.373 -20.361  1.00  0.00           O
ATOM   3201  H   GLY B  52      -5.653  18.750 -17.949  1.00  0.00           H
ATOM   3202  HA2 GLY B  52      -8.054  18.826 -19.558  1.00  0.00           H
ATOM   3203  HA3 GLY B  52      -7.196  20.339 -19.716  1.00  0.00           H
ATOM   3204  N   LEU B  53      -6.770  18.583 -21.762  1.00  0.00           N
ATOM   3205  CA  LEU B  53      -6.087  18.201 -22.992  1.00  0.00           C
ATOM   3206  C   LEU B  53      -5.617  19.467 -23.714  1.00  0.00           C
ATOM   3207  O   LEU B  53      -6.428  20.329 -24.056  1.00  0.00           O
ATOM   3208  CB  LEU B  53      -7.056  17.363 -23.837  1.00  0.00           C
ATOM   3209  CG  LEU B  53      -6.520  17.008 -25.233  1.00  0.00           C
ATOM   3210  CD1 LEU B  53      -5.356  16.024 -25.195  1.00  0.00           C
ATOM   3211  CD2 LEU B  53      -7.649  16.377 -26.030  1.00  0.00           C
ATOM   3212  H   LEU B  53      -7.716  18.937 -21.841  1.00  0.00           H
ATOM   3213  HA  LEU B  53      -5.214  17.592 -22.755  1.00  0.00           H
ATOM   3214  HB2 LEU B  53      -7.286  16.442 -23.301  1.00  0.00           H
ATOM   3215  HB3 LEU B  53      -7.980  17.931 -23.956  1.00  0.00           H
ATOM   3216  HG  LEU B  53      -6.207  17.914 -25.751  1.00  0.00           H
ATOM   3217 HD11 LEU B  53      -5.035  15.811 -26.212  1.00  0.00           H
ATOM   3218 HD12 LEU B  53      -4.515  16.456 -24.661  1.00  0.00           H
ATOM   3219 HD13 LEU B  53      -5.656  15.094 -24.710  1.00  0.00           H
ATOM   3220 HD21 LEU B  53      -7.310  16.187 -27.047  1.00  0.00           H
ATOM   3221 HD22 LEU B  53      -7.959  15.442 -25.563  1.00  0.00           H
ATOM   3222 HD23 LEU B  53      -8.485  17.070 -26.079  1.00  0.00           H
ATOM   3223  N   TRP B  54      -4.317  19.566 -23.981  1.00  0.00           N
ATOM   3224  CA  TRP B  54      -3.708  20.740 -24.612  1.00  0.00           C
ATOM   3225  C   TRP B  54      -3.592  20.651 -26.128  1.00  0.00           C
ATOM   3226  O   TRP B  54      -3.336  21.680 -26.787  1.00  0.00           O
ATOM   3227  CB  TRP B  54      -2.361  21.042 -23.959  1.00  0.00           C
ATOM   3228  CG  TRP B  54      -2.409  22.279 -23.060  1.00  0.00           C
ATOM   3229  CD1 TRP B  54      -1.757  23.469 -23.249  1.00  0.00           C
ATOM   3230  CD2 TRP B  54      -3.195  22.449 -21.865  1.00  0.00           C
ATOM   3231  NE1 TRP B  54      -2.052  24.358 -22.246  1.00  0.00           N
ATOM   3232  HE1 TRP B  54      -1.756  25.163 -22.182  1.00  0.00           H
ATOM   3233  CE2 TRP B  54      -2.963  23.769 -21.411  1.00  0.00           C
ATOM   3234  CE3 TRP B  54      -4.077  21.639 -21.118  1.00  0.00           C
ATOM   3235  CZ2 TRP B  54      -3.590  24.268 -20.248  1.00  0.00           C
ATOM   3236  CZ3 TRP B  54      -4.701  22.128 -19.955  1.00  0.00           C
ATOM   3237  CH2 TRP B  54      -4.461  23.441 -19.521  1.00  0.00           C
ATOM   3238  H   TRP B  54      -3.698  18.811 -23.690  1.00  0.00           H
ATOM   3239  HA  TRP B  54      -4.349  21.600 -24.432  1.00  0.00           H
ATOM   3240  HB2 TRP B  54      -2.020  20.190 -23.367  1.00  0.00           H
ATOM   3241  HB3 TRP B  54      -1.691  21.192 -24.644  1.00  0.00           H
ATOM   3242  HD1 TRP B  54      -1.166  23.639 -23.947  1.00  0.00           H
ATOM   3243  HE3 TRP B  54      -4.245  20.622 -21.429  1.00  0.00           H
ATOM   3244  HZ2 TRP B  54      -3.416  25.127 -19.936  1.00  0.00           H
ATOM   3245  HZ3 TRP B  54      -5.331  21.482 -19.363  1.00  0.00           H
ATOM   3246  HH2 TRP B  54      -4.915  23.801 -18.609  1.00  0.00           H
ATOM   3247  N   THR B  55      -3.849  19.479 -26.710  1.00  0.00           N
ATOM   3248  CA  THR B  55      -3.707  19.178 -28.143  1.00  0.00           C
ATOM   3249  C   THR B  55      -5.038  18.712 -28.729  1.00  0.00           C
ATOM   3250  O   THR B  55      -5.531  17.637 -28.392  1.00  0.00           O
ATOM   3251  CB  THR B  55      -2.634  18.103 -28.346  1.00  0.00           C
ATOM   3252  OG1 THR B  55      -2.902  16.991 -27.517  1.00  0.00           O
ATOM   3253  HG1 THR B  55      -3.715  16.582 -27.852  1.00  0.00           H
ATOM   3254  CG2 THR B  55      -1.245  18.629 -27.988  1.00  0.00           C
ATOM   3255  H   THR B  55      -4.018  18.687 -26.104  1.00  0.00           H
ATOM   3256  HA  THR B  55      -3.383  20.066 -28.685  1.00  0.00           H
ATOM   3257  HB  THR B  55      -2.632  17.786 -29.390  1.00  0.00           H
ATOM   3258 HG21 THR B  55      -0.617  17.903 -28.134  1.00  0.00           H
ATOM   3259 HG22 THR B  55      -0.999  19.376 -28.555  1.00  0.00           H
ATOM   3260 HG23 THR B  55      -1.195  18.907 -27.060  1.00  0.00           H
ATOM   3261  N   THR B  56      -5.650  19.538 -29.576  1.00  0.00           N
ATOM   3262  CA  THR B  56      -7.021  19.362 -30.091  1.00  0.00           C
ATOM   3263  C   THR B  56      -7.093  19.734 -31.571  1.00  0.00           C
ATOM   3264  O   THR B  56      -6.197  20.409 -32.082  1.00  0.00           O
ATOM   3265  CB  THR B  56      -8.038  20.210 -29.294  1.00  0.00           C
ATOM   3266  OG1 THR B  56      -7.917  21.594 -29.569  1.00  0.00           O
ATOM   3267  HG1 THR B  56      -7.957  22.070 -28.716  1.00  0.00           H
ATOM   3268  CG2 THR B  56      -7.900  20.042 -27.781  1.00  0.00           C
ATOM   3269  H   THR B  56      -5.190  20.407 -29.828  1.00  0.00           H
ATOM   3270  HA  THR B  56      -7.313  18.315 -29.999  1.00  0.00           H
ATOM   3271  HB  THR B  56      -9.043  19.897 -29.579  1.00  0.00           H
ATOM   3272 HG21 THR B  56      -8.675  20.612 -27.283  1.00  0.00           H
ATOM   3273 HG22 THR B  56      -8.010  18.990 -27.521  1.00  0.00           H
ATOM   3274 HG23 THR B  56      -6.934  20.403 -27.429  1.00  0.00           H
ATOM   3275  N   ASP B  57      -8.186  19.381 -32.252  1.00  0.00           N
ATOM   3276  CA  ASP B  57      -8.435  19.835 -33.626  1.00  0.00           C
ATOM   3277  C   ASP B  57      -8.406  21.364 -33.757  1.00  0.00           C
ATOM   3278  O   ASP B  57      -7.775  21.891 -34.669  1.00  0.00           O
ATOM   3279  CB  ASP B  57      -9.779  19.303 -34.135  1.00  0.00           C
ATOM   3280  CG  ASP B  57     -10.968  19.737 -33.284  1.00  0.00           C
ATOM   3281  OD1 ASP B  57     -11.689  20.680 -33.674  1.00  0.00           O
ATOM   3282  OD2 ASP B  57     -11.145  19.177 -32.180  1.00  0.00           O
ATOM   3283  H   ASP B  57      -8.905  18.824 -31.804  1.00  0.00           H
ATOM   3284  HA  ASP B  57      -7.650  19.443 -34.273  1.00  0.00           H
ATOM   3285  HB2 ASP B  57      -9.911  19.690 -35.142  1.00  0.00           H
ATOM   3286  HB3 ASP B  57      -9.753  18.217 -34.176  1.00  0.00           H
ATOM   3287  N   SER B  58      -9.001  22.083 -32.802  1.00  0.00           N
ATOM   3288  CA  SER B  58      -9.126  23.548 -32.837  1.00  0.00           C
ATOM   3289  C   SER B  58      -7.813  24.312 -32.632  1.00  0.00           C
ATOM   3290  O   SER B  58      -7.731  25.489 -32.978  1.00  0.00           O
ATOM   3291  CB  SER B  58     -10.160  23.988 -31.796  1.00  0.00           C
ATOM   3292  OG  SER B  58      -9.830  23.548 -30.480  1.00  0.00           O
ATOM   3293  HG  SER B  58      -9.098  22.912 -30.523  1.00  0.00           H
ATOM   3294  H   SER B  58      -9.538  21.572 -32.119  1.00  0.00           H
ATOM   3295  HA  SER B  58      -9.504  23.840 -33.817  1.00  0.00           H
ATOM   3296  HB2 SER B  58     -10.242  25.077 -31.804  1.00  0.00           H
ATOM   3297  HB3 SER B  58     -11.130  23.574 -32.075  1.00  0.00           H
ATOM   3298  N   GLY B  59      -6.817  23.677 -32.008  1.00  0.00           N
ATOM   3299  CA  GLY B  59      -5.593  24.348 -31.564  1.00  0.00           C
ATOM   3300  C   GLY B  59      -5.672  25.013 -30.198  1.00  0.00           C
ATOM   3301  O   GLY B  59      -4.647  25.507 -29.706  1.00  0.00           O
ATOM   3302  H   GLY B  59      -6.895  22.682 -31.843  1.00  0.00           H
ATOM   3303  HA2 GLY B  59      -4.876  23.695 -31.540  1.00  0.00           H
ATOM   3304  HA3 GLY B  59      -5.363  25.027 -32.217  1.00  0.00           H
ATOM   3305  N   GLN B  60      -6.878  25.036 -29.566  1.00  0.00           N
ATOM   3306  CA  GLN B  60      -6.973  25.587 -28.238  1.00  0.00           C
ATOM   3307  C   GLN B  60      -7.112  24.460 -27.214  1.00  0.00           C
ATOM   3308  O   GLN B  60      -7.654  23.393 -27.545  1.00  0.00           O
ATOM   3309  CB  GLN B  60      -8.169  26.520 -28.134  1.00  0.00           C
ATOM   3310  CG  GLN B  60      -8.044  27.755 -28.973  1.00  0.00           C
ATOM   3311  CD  GLN B  60      -6.807  28.535 -28.604  1.00  0.00           C
ATOM   3312  OE1 GLN B  60      -6.490  28.700 -27.422  1.00  0.00           O
ATOM   3313  NE2 GLN B  60      -6.079  28.992 -29.605  1.00  0.00           N
ATOM   3314 HE22 GLN B  60      -5.364  29.442 -29.446  1.00  0.00           H
ATOM   3315 HE21 GLN B  60      -6.320  28.839 -30.416  1.00  0.00           H
ATOM   3316  H   GLN B  60      -7.694  24.643 -30.010  1.00  0.00           H
ATOM   3317  HA  GLN B  60      -6.169  26.090 -28.037  1.00  0.00           H
ATOM   3318  HB2 GLN B  60      -8.963  26.044 -28.422  1.00  0.00           H
ATOM   3319  HB3 GLN B  60      -8.269  26.798 -27.210  1.00  0.00           H
ATOM   3320  HG2 GLN B  60      -7.980  27.504 -29.908  1.00  0.00           H
ATOM   3321  HG3 GLN B  60      -8.817  28.322 -28.828  1.00  0.00           H
ATOM   3322  N   PRO B  61      -6.550  24.615 -26.031  1.00  0.00           N
ATOM   3323  CA  PRO B  61      -6.717  23.608 -25.003  1.00  0.00           C
ATOM   3324  C   PRO B  61      -8.172  23.467 -24.565  1.00  0.00           C
ATOM   3325  O   PRO B  61      -8.977  24.394 -24.689  1.00  0.00           O
ATOM   3326  CB  PRO B  61      -5.871  24.074 -23.839  1.00  0.00           C
ATOM   3327  CG  PRO B  61      -4.945  25.073 -24.385  1.00  0.00           C
ATOM   3328  CD  PRO B  61      -5.654  25.697 -25.581  1.00  0.00           C
ATOM   3329  HA  PRO B  61      -6.343  22.650 -25.366  1.00  0.00           H
ATOM   3330  HB2 PRO B  61      -6.503  24.561 -23.092  1.00  0.00           H
ATOM   3331  HB3 PRO B  61      -5.347  23.245 -23.370  1.00  0.00           H
ATOM   3332  HG2 PRO B  61      -4.760  25.745 -23.711  1.00  0.00           H
ATOM   3333  HG3 PRO B  61      -4.126  24.637 -24.665  1.00  0.00           H
ATOM   3334  HD2 PRO B  61      -6.169  26.472 -25.304  1.00  0.00           H
ATOM   3335  HD3 PRO B  61      -5.015  25.921 -26.275  1.00  0.00           H
ATOM   3336  N   ILE B  62      -8.475  22.340 -23.931  1.00  0.00           N
ATOM   3337  CA  ILE B  62      -9.756  22.083 -23.278  1.00  0.00           C
ATOM   3338  C   ILE B  62      -9.456  21.860 -21.800  1.00  0.00           C
ATOM   3339  O   ILE B  62      -9.136  20.751 -21.367  1.00  0.00           O
ATOM   3340  CB  ILE B  62     -10.508  20.951 -24.004  1.00  0.00           C
ATOM   3341  CG1 ILE B  62     -10.795  21.416 -25.455  1.00  0.00           C
ATOM   3342  CG2 ILE B  62     -11.820  20.631 -23.267  1.00  0.00           C
ATOM   3343  CD1 ILE B  62     -11.262  20.318 -26.403  1.00  0.00           C
ATOM   3344  H   ILE B  62      -7.753  21.628 -23.857  1.00  0.00           H
ATOM   3345  HA  ILE B  62     -10.390  22.969 -23.341  1.00  0.00           H
ATOM   3346  HB  ILE B  62      -9.878  20.059 -24.024  1.00  0.00           H
ATOM   3347 HG12 ILE B  62     -11.536  22.216 -25.444  1.00  0.00           H
ATOM   3348 HG13 ILE B  62      -9.895  21.829 -25.902  1.00  0.00           H
ATOM   3349 HG21 ILE B  62     -12.378  19.872 -23.802  1.00  0.00           H
ATOM   3350 HG22 ILE B  62     -11.612  20.253 -22.265  1.00  0.00           H
ATOM   3351 HG23 ILE B  62     -12.435  21.528 -23.183  1.00  0.00           H
ATOM   3352 HD11 ILE B  62     -11.071  20.629 -27.430  1.00  0.00           H
ATOM   3353 HD12 ILE B  62     -10.705  19.401 -26.223  1.00  0.00           H
ATOM   3354 HD13 ILE B  62     -12.337  20.197 -26.297  1.00  0.00           H
ATOM   3355  N   ALA B  63      -9.420  22.984 -21.081  1.00  0.00           N
ATOM   3356  CA  ALA B  63      -9.002  23.093 -19.695  1.00  0.00           C
ATOM   3357  C   ALA B  63     -10.223  23.102 -18.766  1.00  0.00           C
ATOM   3358  O   ALA B  63     -11.019  24.046 -18.740  1.00  0.00           O
ATOM   3359  CB  ALA B  63      -8.135  24.351 -19.555  1.00  0.00           C
ATOM   3360  H   ALA B  63      -9.671  23.854 -21.543  1.00  0.00           H
ATOM   3361  HA  ALA B  63      -8.382  22.234 -19.438  1.00  0.00           H
ATOM   3362  HB1 ALA B  63      -7.803  24.453 -18.524  1.00  0.00           H
ATOM   3363  HB2 ALA B  63      -7.263  24.270 -20.205  1.00  0.00           H
ATOM   3364  HB3 ALA B  63      -8.713  25.232 -19.835  1.00  0.00           H
ATOM   3365  N   ILE B  64     -10.328  22.057 -17.955  1.00  0.00           N
ATOM   3366  CA  ILE B  64     -11.307  21.920 -16.883  1.00  0.00           C
ATOM   3367  C   ILE B  64     -10.755  22.662 -15.656  1.00  0.00           C
ATOM   3368  O   ILE B  64      -9.634  22.378 -15.234  1.00  0.00           O
ATOM   3369  CB  ILE B  64     -11.555  20.423 -16.598  1.00  0.00           C
ATOM   3370  CG1 ILE B  64     -11.748  19.530 -17.851  1.00  0.00           C
ATOM   3371  CG2 ILE B  64     -12.754  20.287 -15.660  1.00  0.00           C
ATOM   3372  CD1 ILE B  64     -12.892  19.935 -18.791  1.00  0.00           C
ATOM   3373  H   ILE B  64      -9.602  21.348 -17.993  1.00  0.00           H
ATOM   3374  HA  ILE B  64     -12.245  22.378 -17.195  1.00  0.00           H
ATOM   3375  HB  ILE B  64     -10.684  20.030 -16.074  1.00  0.00           H
ATOM   3376 HG12 ILE B  64     -10.823  19.518 -18.429  1.00  0.00           H
ATOM   3377 HG13 ILE B  64     -11.920  18.504 -17.524  1.00  0.00           H
ATOM   3378 HG21 ILE B  64     -12.951  19.233 -15.476  1.00  0.00           H
ATOM   3379 HG22 ILE B  64     -12.542  20.777 -14.710  1.00  0.00           H
ATOM   3380 HG23 ILE B  64     -13.640  20.735 -16.109  1.00  0.00           H
ATOM   3381 HD11 ILE B  64     -12.906  19.262 -19.649  1.00  0.00           H
ATOM   3382 HD12 ILE B  64     -13.848  19.859 -18.274  1.00  0.00           H
ATOM   3383 HD13 ILE B  64     -12.748  20.955 -19.148  1.00  0.00           H
ATOM   3384  N   ARG B  65     -11.487  23.658 -15.131  1.00  0.00           N
ATOM   3385  CA  ARG B  65     -11.002  24.568 -14.071  1.00  0.00           C
ATOM   3386  C   ARG B  65     -11.816  24.403 -12.799  1.00  0.00           C
ATOM   3387  O   ARG B  65     -13.017  24.691 -12.762  1.00  0.00           O
ATOM   3388  CB  ARG B  65     -11.010  26.048 -14.509  1.00  0.00           C
ATOM   3389  CG  ARG B  65     -10.247  26.255 -15.839  1.00  0.00           C
ATOM   3390  CD  ARG B  65     -10.419  27.687 -16.411  1.00  0.00           C
ATOM   3391  NE  ARG B  65      -9.689  27.820 -17.675  1.00  0.00           N
ATOM   3392  CZ  ARG B  65      -8.385  28.079 -17.768  1.00  0.00           C
ATOM   3393  NH1 ARG B  65      -7.649  28.260 -16.667  1.00  0.00           N
ATOM   3394 HH12 ARG B  65      -6.809  28.429 -16.735  1.00  0.00           H
ATOM   3395 HH11 ARG B  65      -8.016  28.204 -15.891  1.00  0.00           H
ATOM   3396  NH2 ARG B  65      -7.814  28.154 -18.973  1.00  0.00           N
ATOM   3397 HH21 ARG B  65      -8.289  28.043 -19.682  1.00  0.00           H
ATOM   3398 HH22 ARG B  65      -6.976  28.331 -19.041  1.00  0.00           H
ATOM   3399  H   ARG B  65     -12.396  23.854 -15.541  1.00  0.00           H
ATOM   3400  HA  ARG B  65      -9.970  24.306 -13.826  1.00  0.00           H
ATOM   3401  HB2 ARG B  65     -11.926  26.340 -14.637  1.00  0.00           H
ATOM   3402  HB3 ARG B  65     -10.580  26.588 -13.827  1.00  0.00           H
ATOM   3403  HG2 ARG B  65      -9.301  26.104 -15.688  1.00  0.00           H
ATOM   3404  HG3 ARG B  65     -10.602  25.554 -16.593  1.00  0.00           H
ATOM   3405  HD2 ARG B  65     -11.359  27.858 -16.579  1.00  0.00           H
ATOM   3406  HD3 ARG B  65     -10.064  28.333 -15.781  1.00  0.00           H
ATOM   3407  HE  ARG B  65     -10.132  27.726 -18.406  1.00  0.00           H
ATOM   3408  N   GLY B  66     -11.119  24.078 -11.723  1.00  0.00           N
ATOM   3409  CA  GLY B  66     -11.694  23.979 -10.400  1.00  0.00           C
ATOM   3410  C   GLY B  66     -12.225  22.616 -10.055  1.00  0.00           C
ATOM   3411  O   GLY B  66     -12.614  21.859 -10.946  1.00  0.00           O
ATOM   3412  H   GLY B  66     -10.139  23.833 -11.828  1.00  0.00           H
ATOM   3413  HA2 GLY B  66     -11.015  24.222  -9.750  1.00  0.00           H
ATOM   3414  HA3 GLY B  66     -12.419  24.620 -10.348  1.00  0.00           H
ATOM   3415  N   ARG B  67     -12.279  22.286  -8.761  1.00  0.00           N
ATOM   3416  CA  ARG B  67     -12.608  20.906  -8.388  1.00  0.00           C
ATOM   3417  C   ARG B  67     -14.015  20.491  -8.802  1.00  0.00           C
ATOM   3418  O   ARG B  67     -14.239  19.328  -9.142  1.00  0.00           O
ATOM   3419  CB  ARG B  67     -12.453  20.743  -6.890  1.00  0.00           C
ATOM   3420  CG  ARG B  67     -11.004  20.382  -6.521  1.00  0.00           C
ATOM   3421  CD  ARG B  67     -11.086  20.295  -5.031  1.00  0.00           C
ATOM   3422  NE  ARG B  67      -9.909  19.682  -4.551  1.00  0.00           N
ATOM   3423  CZ  ARG B  67      -9.566  19.709  -3.285  1.00  0.00           C
ATOM   3424  NH1 ARG B  67      -8.433  19.108  -2.912  1.00  0.00           N
ATOM   3425 HH12 ARG B  67      -8.198  19.108  -2.085  1.00  0.00           H
ATOM   3426 HH11 ARG B  67      -7.936  18.725  -3.500  1.00  0.00           H
ATOM   3427  NH2 ARG B  67     -10.410  20.324  -2.432  1.00  0.00           N
ATOM   3428 HH21 ARG B  67     -11.128  20.693  -2.728  1.00  0.00           H
ATOM   3429 HH22 ARG B  67     -10.223  20.358  -1.593  1.00  0.00           H
ATOM   3430  H   ARG B  67     -12.131  22.822  -8.105  1.00  0.00           H
ATOM   3431  HA  ARG B  67     -11.933  20.219  -8.894  1.00  0.00           H
ATOM   3432  HB2 ARG B  67     -12.681  21.577  -6.451  1.00  0.00           H
ATOM   3433  HB3 ARG B  67     -13.034  20.030  -6.583  1.00  0.00           H
ATOM   3434  HG2 ARG B  67     -10.754  19.521  -6.891  1.00  0.00           H
ATOM   3435  HG3 ARG B  67     -10.391  21.088  -6.780  1.00  0.00           H
ATOM   3436  HD2 ARG B  67     -11.152  21.186  -4.652  1.00  0.00           H
ATOM   3437  HD3 ARG B  67     -11.849  19.754  -4.774  1.00  0.00           H
ATOM   3438  HE  ARG B  67      -9.309  19.458  -5.125  1.00  0.00           H
ATOM   3439  N   GLU B  68     -14.995  21.387  -8.720  1.00  0.00           N
ATOM   3440  CA  GLU B  68     -16.337  21.025  -9.155  1.00  0.00           C
ATOM   3441  C   GLU B  68     -16.341  20.591 -10.604  1.00  0.00           C
ATOM   3442  O   GLU B  68     -16.919  19.555 -10.955  1.00  0.00           O
ATOM   3443  CB  GLU B  68     -17.302  22.202  -8.958  1.00  0.00           C
ATOM   3444  CG  GLU B  68     -17.932  22.226  -7.625  1.00  0.00           C
ATOM   3445  CD  GLU B  68     -19.322  21.623  -7.691  1.00  0.00           C
ATOM   3446  OE1 GLU B  68     -19.568  20.893  -8.687  1.00  0.00           O
ATOM   3447  OE2 GLU B  68     -20.155  21.895  -6.784  1.00  0.00           O
ATOM   3448  H   GLU B  68     -14.912  22.190  -8.424  1.00  0.00           H
ATOM   3449  HA  GLU B  68     -16.654  20.282  -8.617  1.00  0.00           H
ATOM   3450  HB2 GLU B  68     -16.812  23.031  -9.070  1.00  0.00           H
ATOM   3451  HB3 GLU B  68     -18.008  22.143  -9.620  1.00  0.00           H
ATOM   3452  HG2 GLU B  68     -17.399  21.705  -7.005  1.00  0.00           H
ATOM   3453  HG3 GLU B  68     -18.009  23.144  -7.320  1.00  0.00           H
ATOM   3454  N   LYS B  69     -15.744  21.395 -11.486  1.00  0.00           N
ATOM   3455  CA  LYS B  69     -15.672  21.010 -12.890  1.00  0.00           C
ATOM   3456  C   LYS B  69     -14.807  19.771 -13.150  1.00  0.00           C
ATOM   3457  O   LYS B  69     -15.144  18.952 -14.003  1.00  0.00           O
ATOM   3458  CB  LYS B  69     -15.327  22.191 -13.809  1.00  0.00           C
ATOM   3459  CG  LYS B  69     -16.397  23.301 -13.766  1.00  0.00           C
ATOM   3460  CD  LYS B  69     -16.217  24.313 -14.884  1.00  0.00           C
ATOM   3461  CE  LYS B  69     -17.539  25.088 -15.093  1.00  0.00           C
ATOM   3462  NZ  LYS B  69     -17.454  26.124 -16.166  1.00  0.00           N
ATOM   3463  HZ3 LYS B  69     -17.246  25.742 -16.942  1.00  0.00           H
ATOM   3464  HZ1 LYS B  69     -18.236  26.541 -16.248  1.00  0.00           H
ATOM   3465  HZ2 LYS B  69     -16.827  26.723 -15.961  1.00  0.00           H
ATOM   3466  H   LYS B  69     -15.342  22.136 -11.314  1.00  0.00           H
ATOM   3467  HA  LYS B  69     -16.679  20.737 -13.098  1.00  0.00           H
ATOM   3468  HB2 LYS B  69     -14.352  22.597 -13.542  1.00  0.00           H
ATOM   3469  HB3 LYS B  69     -15.275  21.810 -14.829  1.00  0.00           H
ATOM   3470  HG2 LYS B  69     -17.285  22.922 -13.852  1.00  0.00           H
ATOM   3471  HG3 LYS B  69     -16.323  23.776 -12.923  1.00  0.00           H
ATOM   3472  HD2 LYS B  69     -15.521  24.946 -14.643  1.00  0.00           H
ATOM   3473  HD3 LYS B  69     -15.992  23.854 -15.708  1.00  0.00           H
ATOM   3474  HE2 LYS B  69     -18.235  24.459 -15.341  1.00  0.00           H
ATOM   3475  HE3 LYS B  69     -17.776  25.534 -14.265  1.00  0.00           H
ATOM   3476  N   LEU B  70     -13.712  19.592 -12.402  1.00  0.00           N
ATOM   3477  CA  LEU B  70     -12.858  18.393 -12.470  1.00  0.00           C
ATOM   3478  C   LEU B  70     -13.607  17.126 -12.018  1.00  0.00           C
ATOM   3479  O   LEU B  70     -13.384  16.050 -12.580  1.00  0.00           O
ATOM   3480  CB  LEU B  70     -11.592  18.606 -11.615  1.00  0.00           C
ATOM   3481  CG  LEU B  70     -10.599  19.665 -12.137  1.00  0.00           C
ATOM   3482  CD1 LEU B  70      -9.588  20.001 -11.041  1.00  0.00           C
ATOM   3483  CD2 LEU B  70      -9.806  19.172 -13.342  1.00  0.00           C
ATOM   3484  H   LEU B  70     -13.473  20.329 -11.748  1.00  0.00           H
ATOM   3485  HA  LEU B  70     -12.562  18.224 -13.504  1.00  0.00           H
ATOM   3486  HB2 LEU B  70     -11.910  18.883 -10.612  1.00  0.00           H
ATOM   3487  HB3 LEU B  70     -11.061  17.656 -11.535  1.00  0.00           H
ATOM   3488  HG  LEU B  70     -11.125  20.568 -12.434  1.00  0.00           H
ATOM   3489 HD11 LEU B  70      -8.799  20.630 -11.449  1.00  0.00           H
ATOM   3490 HD12 LEU B  70     -10.076  20.544 -10.235  1.00  0.00           H
ATOM   3491 HD13 LEU B  70      -9.143  19.088 -10.650  1.00  0.00           H
ATOM   3492 HD21 LEU B  70      -9.248  20.010 -13.758  1.00  0.00           H
ATOM   3493 HD22 LEU B  70      -9.106  18.400 -13.031  1.00  0.00           H
ATOM   3494 HD23 LEU B  70     -10.480  18.790 -14.102  1.00  0.00           H
ATOM   3495  N   GLY B  71     -14.502  17.254 -11.035  1.00  0.00           N
ATOM   3496  CA  GLY B  71     -15.400  16.201 -10.570  1.00  0.00           C
ATOM   3497  C   GLY B  71     -16.449  15.839 -11.620  1.00  0.00           C
ATOM   3498  O   GLY B  71     -16.568  14.663 -11.966  1.00  0.00           O
ATOM   3499  H   GLY B  71     -14.610  18.167 -10.602  1.00  0.00           H
ATOM   3500  HA2 GLY B  71     -14.825  15.311 -10.316  1.00  0.00           H
ATOM   3501  HA3 GLY B  71     -15.920  16.552  -9.679  1.00  0.00           H
ATOM   3502  N   GLU B  72     -17.083  16.834 -12.244  1.00  0.00           N
ATOM   3503  CA  GLU B  72     -18.084  16.620 -13.301  1.00  0.00           C
ATOM   3504  C   GLU B  72     -17.463  15.991 -14.562  1.00  0.00           C
ATOM   3505  O   GLU B  72     -18.021  15.059 -15.148  1.00  0.00           O
ATOM   3506  CB  GLU B  72     -18.781  17.916 -13.685  1.00  0.00           C
ATOM   3507  CG  GLU B  72     -19.391  18.565 -12.512  1.00  0.00           C
ATOM   3508  CD  GLU B  72     -20.071  19.887 -12.881  1.00  0.00           C
ATOM   3509  OE1 GLU B  72     -20.210  20.150 -14.104  1.00  0.00           O
ATOM   3510  OE2 GLU B  72     -20.470  20.648 -11.959  1.00  0.00           O
ATOM   3511  H   GLU B  72     -16.986  17.781 -11.878  1.00  0.00           H
ATOM   3512  HA  GLU B  72     -18.754  16.014 -12.948  1.00  0.00           H
ATOM   3513  HB2 GLU B  72     -18.051  18.590 -14.139  1.00  0.00           H
ATOM   3514  HB3 GLU B  72     -19.483  17.724 -14.326  1.00  0.00           H
ATOM   3515  HG2 GLU B  72     -20.061  17.975 -12.133  1.00  0.00           H
ATOM   3516  HG3 GLU B  72     -18.701  18.752 -11.856  1.00  0.00           H
ATOM   3517  N   HIS B  73     -16.241  16.401 -14.930  1.00  0.00           N
ATOM   3518  CA  HIS B  73     -15.509  15.788 -16.044  1.00  0.00           C
ATOM   3519  C   HIS B  73     -15.146  14.328 -15.767  1.00  0.00           C
ATOM   3520  O   HIS B  73     -15.171  13.523 -16.693  1.00  0.00           O
ATOM   3521  CB  HIS B  73     -14.257  16.599 -16.401  1.00  0.00           C
ATOM   3522  CG  HIS B  73     -13.604  16.097 -17.670  1.00  0.00           C
ATOM   3523  CD2 HIS B  73     -14.061  16.348 -18.932  1.00  0.00           C
ATOM   3524  HD2 HIS B  73     -14.926  16.943 -19.197  1.00  0.00           H
ATOM   3525  ND1 HIS B  73     -12.509  15.224 -17.749  1.00  0.00           N
ATOM   3526  NE2 HIS B  73     -13.245  15.652 -19.792  1.00  0.00           N
ATOM   3527  HE1 HIS B  73     -13.365  15.576 -20.795  1.00  0.00           H
ATOM   3528  CE1 HIS B  73     -12.330  14.993 -19.063  1.00  0.00           C
ATOM   3529  HE2 HIS B  73     -11.566  14.351 -19.483  1.00  0.00           H
ATOM   3530  H   HIS B  73     -15.833  17.194 -14.441  1.00  0.00           H
ATOM   3531  HA  HIS B  73     -16.167  15.783 -16.915  1.00  0.00           H
ATOM   3532  HB2 HIS B  73     -14.540  17.642 -16.550  1.00  0.00           H
ATOM   3533  HB3 HIS B  73     -13.540  16.551 -15.581  1.00  0.00           H
ATOM   3534  N   ALA B  74     -14.918  13.932 -14.509  1.00  0.00           N
ATOM   3535  CA  ALA B  74     -14.725  12.522 -14.163  1.00  0.00           C
ATOM   3536  C   ALA B  74     -15.978  11.673 -14.414  1.00  0.00           C
ATOM   3537  O   ALA B  74     -15.858  10.545 -14.893  1.00  0.00           O
ATOM   3538  CB  ALA B  74     -14.294  12.396 -12.707  1.00  0.00           C
ATOM   3539  H   ALA B  74     -14.970  14.617 -13.765  1.00  0.00           H
ATOM   3540  HA  ALA B  74     -13.925  12.123 -14.785  1.00  0.00           H
ATOM   3541  HB1 ALA B  74     -14.042  11.355 -12.517  1.00  0.00           H
ATOM   3542  HB2 ALA B  74     -13.431  13.028 -12.527  1.00  0.00           H
ATOM   3543  HB3 ALA B  74     -15.104  12.679 -12.038  1.00  0.00           H
ATOM   3544  N   VAL B  75     -17.167  12.236 -14.173  1.00  0.00           N
ATOM   3545  CA  VAL B  75     -18.447  11.565 -14.449  1.00  0.00           C
ATOM   3546  C   VAL B  75     -18.582  11.295 -15.935  1.00  0.00           C
ATOM   3547  O   VAL B  75     -18.947  10.202 -16.363  1.00  0.00           O
ATOM   3548  CB  VAL B  75     -19.629  12.388 -13.923  1.00  0.00           C
ATOM   3549  CG1 VAL B  75     -20.909  11.743 -14.397  1.00  0.00           C
ATOM   3550  CG2 VAL B  75     -19.525  12.504 -12.388  1.00  0.00           C
ATOM   3551  H   VAL B  75     -17.187  13.179 -13.799  1.00  0.00           H
ATOM   3552  HA  VAL B  75     -18.439  10.713 -13.985  1.00  0.00           H
ATOM   3553  HB  VAL B  75     -19.585  13.282 -14.297  1.00  0.00           H
ATOM   3554 HG11 VAL B  75     -21.662  12.258 -14.069  1.00  0.00           H
ATOM   3555 HG12 VAL B  75     -20.914  11.729 -15.367  1.00  0.00           H
ATOM   3556 HG13 VAL B  75     -20.951  10.837 -14.053  1.00  0.00           H
ATOM   3557 HG21 VAL B  75     -20.274  13.025 -12.059  1.00  0.00           H
ATOM   3558 HG22 VAL B  75     -19.546  11.614 -12.002  1.00  0.00           H
ATOM   3559 HG23 VAL B  75     -18.691  12.944 -12.161  1.00  0.00           H
ATOM   3560  N   TRP B  76     -18.322  12.315 -16.762  1.00  0.00           N
ATOM   3561  C   TRP B  76     -17.310  11.196 -18.731  1.00  0.00           C
ATOM   3562  O   TRP B  76     -17.590  10.319 -19.548  1.00  0.00           O
ATOM   3563  HA  TRP B  76     -19.344  11.788 -18.520  1.00  0.00           H
ATOM   3564  CA  TRP B  76     -18.371  12.182 -18.223  1.00  0.00           C
ATOM   3565  CB  TRP B  76     -18.180  13.563 -18.864  1.00  0.00           C
ATOM   3566  CG  TRP B  76     -17.984  13.507 -20.346  1.00  0.00           C
ATOM   3567  CD1 TRP B  76     -18.971  13.477 -21.268  1.00  0.00           C
ATOM   3568  CD2 TRP B  76     -16.738  13.312 -21.088  1.00  0.00           C
ATOM   3569  NE1 TRP B  76     -18.426  13.309 -22.524  1.00  0.00           N
ATOM   3570  HE1 TRP B  76     -18.984  13.175 -23.354  1.00  0.00           H
ATOM   3571  CE2 TRP B  76     -17.060  13.140 -22.466  1.00  0.00           C
ATOM   3572  CE3 TRP B  76     -15.375  13.206 -20.727  1.00  0.00           C
ATOM   3573  CZ2 TRP B  76     -16.088  12.836 -23.431  1.00  0.00           C
ATOM   3574  CZ3 TRP B  76     -14.389  12.912 -21.690  1.00  0.00           C
ATOM   3575  CH2 TRP B  76     -14.747  12.720 -23.036  1.00  0.00           C
ATOM   3576  HB2 TRP B  76     -19.049  14.180 -18.636  1.00  0.00           H
ATOM   3577  HB3 TRP B  76     -17.305  14.045 -18.428  1.00  0.00           H
ATOM   3578  HD1 TRP B  76     -20.029  13.533 -21.045  1.00  0.00           H
ATOM   3579  HE3 TRP B  76     -15.094  13.346 -19.693  1.00  0.00           H
ATOM   3580  HZ2 TRP B  76     -16.368  12.678 -24.463  1.00  0.00           H
ATOM   3581  HZ3 TRP B  76     -13.353  12.822 -21.395  1.00  0.00           H
ATOM   3582  HH2 TRP B  76     -13.988  12.486 -23.769  1.00  0.00           H
ATOM   3583  H   TRP B  76     -18.093  13.216 -16.354  1.00  0.00           H
ATOM   3584  N   SER B  77     -16.104  11.293 -18.172  1.00  0.00           N
ATOM   3585  CA  SER B  77     -14.942  10.469 -18.497  1.00  0.00           C
ATOM   3586  C   SER B  77     -15.210   8.984 -18.249  1.00  0.00           C
ATOM   3587  O   SER B  77     -14.830   8.159 -19.078  1.00  0.00           O
ATOM   3588  CB  SER B  77     -13.780  11.003 -17.656  1.00  0.00           C
ATOM   3589  OG  SER B  77     -12.533  10.386 -17.886  1.00  0.00           O
ATOM   3590  HG  SER B  77     -11.869  11.022 -17.562  1.00  0.00           H
ATOM   3591  H   SER B  77     -15.967  12.054 -17.514  1.00  0.00           H
ATOM   3592  HA  SER B  77     -14.701  10.596 -19.552  1.00  0.00           H
ATOM   3593  HB2 SER B  77     -13.658  12.060 -17.890  1.00  0.00           H
ATOM   3594  HB3 SER B  77     -14.025  10.905 -16.600  1.00  0.00           H
ATOM   3595  N   LEU B  78     -15.960   8.632 -17.198  1.00  0.00           N
ATOM   3596  CA  LEU B  78     -16.388   7.253 -16.949  1.00  0.00           C
ATOM   3597  C   LEU B  78     -17.378   6.696 -17.969  1.00  0.00           C
ATOM   3598  O   LEU B  78     -17.420   5.476 -18.159  1.00  0.00           O
ATOM   3599  CB  LEU B  78     -16.980   7.129 -15.527  1.00  0.00           C
ATOM   3600  CG  LEU B  78     -15.990   6.923 -14.395  1.00  0.00           C
ATOM   3601  CD1 LEU B  78     -16.777   6.553 -13.132  1.00  0.00           C
ATOM   3602  CD2 LEU B  78     -15.015   5.827 -14.721  1.00  0.00           C
ATOM   3603  H   LEU B  78     -16.258   9.351 -16.546  1.00  0.00           H
ATOM   3604  HA  LEU B  78     -15.528   6.606 -17.078  1.00  0.00           H
ATOM   3605  HB2 LEU B  78     -17.476   7.939 -15.330  1.00  0.00           H
ATOM   3606  HB3 LEU B  78     -17.587   6.372 -15.518  1.00  0.00           H
ATOM   3607  HG  LEU B  78     -15.500   7.743 -14.231  1.00  0.00           H
ATOM   3608 HD11 LEU B  78     -16.155   6.419 -12.401  1.00  0.00           H
ATOM   3609 HD12 LEU B  78     -17.388   7.275 -12.919  1.00  0.00           H
ATOM   3610 HD13 LEU B  78     -17.274   5.737 -13.298  1.00  0.00           H
ATOM   3611 HD21 LEU B  78     -14.399   5.722 -13.979  1.00  0.00           H
ATOM   3612 HD22 LEU B  78     -15.505   5.002 -14.865  1.00  0.00           H
ATOM   3613 HD23 LEU B  78     -14.388   6.065 -15.571  1.00  0.00           H
ATOM   3614  N   GLN B  79     -18.154   7.541 -18.646  1.00  0.00           N
ATOM   3615  CA  GLN B  79     -19.046   7.107 -19.695  1.00  0.00           C
ATOM   3616  C   GLN B  79     -18.326   7.032 -21.025  1.00  0.00           C
ATOM   3617  O   GLN B  79     -18.469   6.041 -21.755  1.00  0.00           O
ATOM   3618  CB  GLN B  79     -20.250   8.060 -19.828  1.00  0.00           C
ATOM   3619  CG  GLN B  79     -21.092   8.117 -18.593  1.00  0.00           C
ATOM   3620  CD  GLN B  79     -22.201   9.142 -18.729  1.00  0.00           C
ATOM   3621  NE2 GLN B  79     -22.715   9.394 -19.842  1.00  0.00           N
ATOM   3622 HE22 GLN B  79     -22.403   8.900 -20.666  1.00  0.00           H
ATOM   3623 HE21 GLN B  79     -23.441  10.092 -19.916  1.00  0.00           H
ATOM   3624  OE1 GLN B  79     -22.567   9.759 -17.602  1.00  0.00           O
ATOM   3625  H   GLN B  79     -18.176   8.390 -18.505  1.00  0.00           H
ATOM   3626  HA  GLN B  79     -19.382   6.222 -19.482  1.00  0.00           H
ATOM   3627  HB2 GLN B  79     -19.924   8.956 -20.009  1.00  0.00           H
ATOM   3628  HB3 GLN B  79     -20.812   7.758 -20.559  1.00  0.00           H
ATOM   3629  HG2 GLN B  79     -21.497   7.249 -18.440  1.00  0.00           H
ATOM   3630  HG3 GLN B  79     -20.537   8.367 -17.837  1.00  0.00           H
ATOM   3631  N   CYS B  80     -17.581   8.078 -21.396  1.00  0.00           N
ATOM   3632  H   CYS B  80     -17.540   8.883 -20.777  1.00  0.00           H
ATOM   3633  CA  CYS B  80     -17.017   8.221 -22.742  1.00  0.00           C
ATOM   3634  C   CYS B  80     -15.619   7.601 -22.911  1.00  0.00           C
ATOM   3635  O   CYS B  80     -15.221   7.314 -24.039  1.00  0.00           O
ATOM   3636  CB  CYS B  80     -17.075   9.699 -23.139  1.00  0.00           C
ATOM   3637  SG  CYS B  80     -18.816  10.182 -23.360  1.00  0.00           S
ATOM   3638  HG  CYS B  80     -19.091   9.284 -24.323  1.00  0.00           H
ATOM   3639  HA  CYS B  80     -17.653   7.680 -23.441  1.00  0.00           H
ATOM   3640  HB2 CYS B  80     -16.609  10.314 -22.365  1.00  0.00           H
ATOM   3641  HB3 CYS B  80     -16.542   9.847 -24.079  1.00  0.00           H
ATOM   3642  N   PHE B  81     -14.936   7.289 -21.806  1.00  0.00           N
ATOM   3643  CA  PHE B  81     -13.693   6.512 -21.745  1.00  0.00           C
ATOM   3644  C   PHE B  81     -13.775   5.457 -20.608  1.00  0.00           C
ATOM   3645  O   PHE B  81     -13.095   5.595 -19.588  1.00  0.00           O
ATOM   3646  CB  PHE B  81     -12.507   7.477 -21.562  1.00  0.00           C
ATOM   3647  CG  PHE B  81     -12.202   8.425 -22.707  1.00  0.00           C
ATOM   3648  CD2 PHE B  81     -12.181   9.816 -22.488  1.00  0.00           C
ATOM   3649  CD1 PHE B  81     -11.827   7.914 -23.963  1.00  0.00           C
ATOM   3650  CE2 PHE B  81     -11.753  10.689 -23.504  1.00  0.00           C
ATOM   3651  CE1 PHE B  81     -11.425   8.790 -24.985  1.00  0.00           C
ATOM   3652  CZ  PHE B  81     -11.368  10.175 -24.754  1.00  0.00           C
ATOM   3653  HA  PHE B  81     -13.549   5.975 -22.682  1.00  0.00           H
ATOM   3654  HB2 PHE B  81     -12.656   8.057 -20.651  1.00  0.00           H
ATOM   3655  HB3 PHE B  81     -11.611   6.883 -21.420  1.00  0.00           H
ATOM   3656  HD1 PHE B  81     -11.830   6.846 -24.137  1.00  0.00           H
ATOM   3657  HD2 PHE B  81     -12.472  10.213 -21.529  1.00  0.00           H
ATOM   3658  HE1 PHE B  81     -11.146   8.395 -25.947  1.00  0.00           H
ATOM   3659  HE2 PHE B  81     -11.712  11.754 -23.325  1.00  0.00           H
ATOM   3660  HZ  PHE B  81     -11.040  10.842 -25.539  1.00  0.00           H
ATOM   3661  H   PHE B  81     -15.318   7.591 -20.916  1.00  0.00           H
ATOM   3662  N   PRO B  82     -14.668   4.451 -20.691  1.00  0.00           N
ATOM   3663  CA  PRO B  82     -15.118   3.629 -19.555  1.00  0.00           C
ATOM   3664  C   PRO B  82     -14.063   2.687 -18.987  1.00  0.00           C
ATOM   3665  O   PRO B  82     -14.201   2.267 -17.829  1.00  0.00           O
ATOM   3666  CB  PRO B  82     -16.311   2.835 -20.116  1.00  0.00           C
ATOM   3667  CG  PRO B  82     -16.074   2.775 -21.588  1.00  0.00           C
ATOM   3668  CD  PRO B  82     -15.397   4.087 -21.889  1.00  0.00           C
ATOM   3669  HA  PRO B  82     -15.432   4.214 -18.847  1.00  0.00           H
ATOM   3670  HB2 PRO B  82     -16.322   1.944 -19.733  1.00  0.00           H
ATOM   3671  HB3 PRO B  82     -17.138   3.304 -19.921  1.00  0.00           H
ATOM   3672  HG2 PRO B  82     -15.448   2.062 -21.793  1.00  0.00           H
ATOM   3673  HG3 PRO B  82     -16.914   2.643 -22.053  1.00  0.00           H
ATOM   3674  HD2 PRO B  82     -14.754   4.009 -22.765  1.00  0.00           H
ATOM   3675  HD3 PRO B  82     -16.177   4.793 -22.036  1.00  0.00           H
ATOM   3676  N   ASP B  83     -13.058   2.296 -19.743  1.00  0.00           N
ATOM   3677  CA  ASP B  83     -12.077   1.337 -19.251  1.00  0.00           C
ATOM   3678  C   ASP B  83     -10.645   1.839 -19.442  1.00  0.00           C
ATOM   3679  O   ASP B  83      -9.717   1.039 -19.534  1.00  0.00           O
ATOM   3680  CB  ASP B  83     -12.260  -0.041 -19.895  1.00  0.00           C
ATOM   3681  CG  ASP B  83     -12.065  -0.026 -21.434  1.00  0.00           C
ATOM   3682  OD1 ASP B  83     -11.820   1.047 -22.020  1.00  0.00           O
ATOM   3683  OD2 ASP B  83     -12.213  -1.085 -22.081  1.00  0.00           O
ATOM   3684  H   ASP B  83     -12.953   2.653 -20.689  1.00  0.00           H
ATOM   3685  HA  ASP B  83     -12.205   1.231 -18.295  1.00  0.00           H
ATOM   3686  HB2 ASP B  83     -11.610  -0.653 -19.518  1.00  0.00           H
ATOM   3687  HB3 ASP B  83     -13.158  -0.358 -19.711  1.00  0.00           H
ATOM   3688  N   TRP B  84     -10.484   3.163 -19.526  1.00  0.00           N
ATOM   3689  CA  TRP B  84      -9.222   3.796 -19.866  1.00  0.00           C
ATOM   3690  C   TRP B  84      -8.123   3.449 -18.874  1.00  0.00           C
ATOM   3691  O   TRP B  84      -8.266   3.649 -17.657  1.00  0.00           O
ATOM   3692  CB  TRP B  84      -9.390   5.310 -19.950  1.00  0.00           C
ATOM   3693  CG  TRP B  84      -8.197   6.034 -20.492  1.00  0.00           C
ATOM   3694  CD1 TRP B  84      -7.181   6.570 -19.775  1.00  0.00           C
ATOM   3695  CD2 TRP B  84      -7.839   6.233 -21.892  1.00  0.00           C
ATOM   3696  NE1 TRP B  84      -6.274   7.167 -20.630  1.00  0.00           N
ATOM   3697  HE1 TRP B  84      -5.425   7.634 -20.322  1.00  0.00           H
ATOM   3698  CE2 TRP B  84      -6.637   6.995 -21.947  1.00  0.00           C
ATOM   3699  CE3 TRP B  84      -8.393   5.819 -23.121  1.00  0.00           C
ATOM   3700  CZ2 TRP B  84      -6.056   7.390 -23.157  1.00  0.00           C
ATOM   3701  CZ3 TRP B  84      -7.766   6.133 -24.341  1.00  0.00           C
ATOM   3702  CH2 TRP B  84      -6.613   6.937 -24.365  1.00  0.00           C
ATOM   3703  H   TRP B  84     -11.321   3.724 -19.588  1.00  0.00           H
ATOM   3704  HA  TRP B  84      -8.930   3.433 -20.851  1.00  0.00           H
ATOM   3705  HB2 TRP B  84     -10.225   5.506 -20.614  1.00  0.00           H
ATOM   3706  HB3 TRP B  84      -9.640   5.710 -18.966  1.00  0.00           H
ATOM   3707  HD1 TRP B  84      -7.088   6.523 -18.700  1.00  0.00           H
ATOM   3708  HE3 TRP B  84      -9.279   5.200 -23.117  1.00  0.00           H
ATOM   3709  HZ2 TRP B  84      -5.171   8.000 -23.147  1.00  0.00           H
ATOM   3710  HZ3 TRP B  84      -8.168   5.738 -25.263  1.00  0.00           H
ATOM   3711  HH2 TRP B  84      -6.149   7.187 -25.309  1.00  0.00           H
ATOM   3712  N   VAL B  85      -6.978   3.054 -19.410  1.00  0.00           N
ATOM   3713  CA  VAL B  85      -5.755   2.815 -18.653  1.00  0.00           C
ATOM   3714  C   VAL B  85      -4.616   3.599 -19.267  1.00  0.00           C
ATOM   3715  O   VAL B  85      -4.534   3.796 -20.479  1.00  0.00           O
ATOM   3716  CB  VAL B  85      -5.411   1.316 -18.555  1.00  0.00           C
ATOM   3717  CG1 VAL B  85      -6.499   0.601 -17.730  1.00  0.00           C
ATOM   3718  CG2 VAL B  85      -5.247   0.662 -19.938  1.00  0.00           C
ATOM   3719  H   VAL B  85      -6.938   2.940 -20.424  1.00  0.00           H
ATOM   3720  HA  VAL B  85      -5.883   3.185 -17.638  1.00  0.00           H
ATOM   3721  HB  VAL B  85      -4.570   1.221 -18.081  1.00  0.00           H
ATOM   3722 HG11 VAL B  85      -6.275  -0.341 -17.662  1.00  0.00           H
ATOM   3723 HG12 VAL B  85      -6.537   0.998 -16.846  1.00  0.00           H
ATOM   3724 HG13 VAL B  85      -7.354   0.705 -18.178  1.00  0.00           H
ATOM   3725 HG21 VAL B  85      -5.042  -0.279 -19.820  1.00  0.00           H
ATOM   3726 HG22 VAL B  85      -6.076   0.760 -20.433  1.00  0.00           H
ATOM   3727 HG23 VAL B  85      -4.524   1.102 -20.412  1.00  0.00           H
ATOM   3728  N   TRP B  86      -3.687   3.978 -18.405  1.00  0.00           N
ATOM   3729  CA  TRP B  86      -2.384   4.445 -18.823  1.00  0.00           C
ATOM   3730  C   TRP B  86      -1.363   3.322 -18.653  1.00  0.00           C
ATOM   3731  O   TRP B  86      -1.389   2.565 -17.676  1.00  0.00           O
ATOM   3732  CB  TRP B  86      -2.016   5.649 -17.993  1.00  0.00           C
ATOM   3733  CG  TRP B  86      -2.944   6.817 -17.956  1.00  0.00           C
ATOM   3734  CD1 TRP B  86      -3.667   7.194 -16.884  1.00  0.00           C
ATOM   3735  CD2 TRP B  86      -3.267   7.773 -19.005  1.00  0.00           C
ATOM   3736  NE1 TRP B  86      -4.427   8.298 -17.193  1.00  0.00           N
ATOM   3737  HE1 TRP B  86      -5.085   8.699 -16.537  1.00  0.00           H
ATOM   3738  CE2 TRP B  86      -4.218   8.705 -18.489  1.00  0.00           C
ATOM   3739  CE3 TRP B  86      -2.868   7.939 -20.344  1.00  0.00           C
ATOM   3740  CZ2 TRP B  86      -4.748   9.743 -19.266  1.00  0.00           C
ATOM   3741  CZ3 TRP B  86      -3.396   8.983 -21.121  1.00  0.00           C
ATOM   3742  CH2 TRP B  86      -4.328   9.887 -20.594  1.00  0.00           C
ATOM   3743  H   TRP B  86      -3.821   3.796 -17.419  1.00  0.00           H
ATOM   3744  HA  TRP B  86      -2.408   4.747 -19.869  1.00  0.00           H
ATOM   3745  HB2 TRP B  86      -1.817   5.318 -17.017  1.00  0.00           H
ATOM   3746  HB3 TRP B  86      -1.047   5.955 -18.247  1.00  0.00           H
ATOM   3747  HD1 TRP B  86      -3.658   6.695 -15.928  1.00  0.00           H
ATOM   3748  HE3 TRP B  86      -2.156   7.246 -20.772  1.00  0.00           H
ATOM   3749  HZ2 TRP B  86      -5.471  10.420 -18.852  1.00  0.00           H
ATOM   3750  HZ3 TRP B  86      -3.099   9.081 -22.143  1.00  0.00           H
ATOM   3751  HH2 TRP B  86      -4.722  10.683 -21.215  1.00  0.00           H
ATOM   3752  N   THR B  87      -0.461   3.187 -19.628  1.00  0.00           N
ATOM   3753  CA  THR B  87       0.494   2.100 -19.704  1.00  0.00           C
ATOM   3754  C   THR B  87       1.870   2.677 -20.040  1.00  0.00           C
ATOM   3755  O   THR B  87       2.011   3.857 -20.425  1.00  0.00           O
ATOM   3756  CB  THR B  87       0.130   1.032 -20.756  1.00  0.00           C
ATOM   3757  OG1 THR B  87       0.256   1.579 -22.054  1.00  0.00           O
ATOM   3758  HG1 THR B  87       0.823   1.144 -22.495  1.00  0.00           H
ATOM   3759  CG2 THR B  87      -1.307   0.567 -20.650  1.00  0.00           C
ATOM   3760  H   THR B  87      -0.388   3.742 -20.281  1.00  0.00           H
ATOM   3761  HA  THR B  87       0.550   1.666 -18.838  1.00  0.00           H
ATOM   3762  HB  THR B  87       0.715   0.264 -20.664  1.00  0.00           H
ATOM   3763 HG21 THR B  87      -1.489  -0.102 -21.328  1.00  0.00           H
ATOM   3764 HG22 THR B  87      -1.465   0.179 -19.775  1.00  0.00           H
ATOM   3765 HG23 THR B  87      -1.908   1.317 -20.777  1.00  0.00           H
ATOM   3766  N   ASP B  88       2.891   1.834 -19.872  1.00  0.00           N
ATOM   3767  CA  ASP B  88       4.272   2.234 -20.229  1.00  0.00           C
ATOM   3768  C   ASP B  88       4.667   3.559 -19.581  1.00  0.00           C
ATOM   3769  O   ASP B  88       5.240   4.472 -20.195  1.00  0.00           O
ATOM   3770  CB  ASP B  88       4.394   2.317 -21.749  1.00  0.00           C
ATOM   3771  CG  ASP B  88       3.959   1.009 -22.423  1.00  0.00           C
ATOM   3772  OD1 ASP B  88       4.785   0.056 -22.429  1.00  0.00           O
ATOM   3773  OD2 ASP B  88       2.797   0.915 -22.917  1.00  0.00           O
ATOM   3774  H   ASP B  88       2.822   1.037 -19.558  1.00  0.00           H
ATOM   3775  HA  ASP B  88       4.888   1.553 -19.916  1.00  0.00           H
ATOM   3776  HB2 ASP B  88       3.826   3.031 -22.077  1.00  0.00           H
ATOM   3777  HB3 ASP B  88       5.319   2.488 -21.986  1.00  0.00           H
ATOM   3778  N   ILE B  89       4.334   3.709 -18.302  1.00  0.00           N
ATOM   3779  CA  ILE B  89       4.455   4.993 -17.613  1.00  0.00           C
ATOM   3780  C   ILE B  89       5.904   5.240 -17.205  1.00  0.00           C
ATOM   3781  O   ILE B  89       6.532   4.398 -16.532  1.00  0.00           O
ATOM   3782  CB  ILE B  89       3.549   4.973 -16.373  1.00  0.00           C
ATOM   3783  CG1 ILE B  89       2.095   4.906 -16.776  1.00  0.00           C
ATOM   3784  CG2 ILE B  89       3.814   6.212 -15.508  1.00  0.00           C
ATOM   3785  CD1 ILE B  89       1.221   4.440 -15.631  1.00  0.00           C
ATOM   3786  H   ILE B  89       4.033   3.076 -17.805  1.00  0.00           H
ATOM   3787  HA  ILE B  89       4.168   5.710 -18.200  1.00  0.00           H
ATOM   3788  HB  ILE B  89       3.760   4.183 -15.851  1.00  0.00           H
ATOM   3789 HG12 ILE B  89       1.797   5.788 -17.047  1.00  0.00           H
ATOM   3790 HG13 ILE B  89       1.995   4.278 -17.509  1.00  0.00           H
ATOM   3791 HG21 ILE B  89       3.234   6.184 -14.731  1.00  0.00           H
ATOM   3792 HG22 ILE B  89       4.743   6.210 -15.229  1.00  0.00           H
ATOM   3793 HG23 ILE B  89       3.627   7.007 -16.031  1.00  0.00           H
ATOM   3794 HD11 ILE B  89       0.299   4.411 -15.930  1.00  0.00           H
ATOM   3795 HD12 ILE B  89       1.508   3.556 -15.355  1.00  0.00           H
ATOM   3796 HD13 ILE B  89       1.310   5.063 -14.893  1.00  0.00           H
ATOM   3797  N   GLN B  90       6.434   6.405 -17.585  1.00  0.00           N
ATOM   3798  CA  GLN B  90       7.763   6.815 -17.185  1.00  0.00           C
ATOM   3799  C   GLN B  90       7.606   8.191 -16.568  1.00  0.00           C
ATOM   3800  O   GLN B  90       7.204   9.121 -17.244  1.00  0.00           O
ATOM   3801  CB  GLN B  90       8.738   6.868 -18.377  1.00  0.00           C
ATOM   3802  CG  GLN B  90       8.811   5.614 -19.182  1.00  0.00           C
ATOM   3803  CD  GLN B  90       9.768   5.840 -20.329  1.00  0.00           C
ATOM   3804  NE2 GLN B  90       9.415   6.421 -21.385  1.00  0.00           N
ATOM   3805 HE22 GLN B  90       8.445   6.664 -21.528  1.00  0.00           H
ATOM   3806 HE21 GLN B  90      10.101   6.645 -22.092  1.00  0.00           H
ATOM   3807  OE1 GLN B  90      11.017   5.495 -20.080  1.00  0.00           O
ATOM   3808  H   GLN B  90       6.029   6.978 -18.082  1.00  0.00           H
ATOM   3809  HA  GLN B  90       8.112   6.205 -16.516  1.00  0.00           H
ATOM   3810  HB2 GLN B  90       8.461   7.582 -18.972  1.00  0.00           H
ATOM   3811  HB3 GLN B  90       9.629   7.052 -18.039  1.00  0.00           H
ATOM   3812  HG2 GLN B  90       9.146   4.888 -18.632  1.00  0.00           H
ATOM   3813  HG3 GLN B  90       7.936   5.400 -19.540  1.00  0.00           H
ATOM   3814  N   ILE B  91       7.903   8.324 -15.287  1.00  0.00           N
ATOM   3815  CA  ILE B  91       7.788   9.580 -14.574  1.00  0.00           C
ATOM   3816  C   ILE B  91       9.147  10.270 -14.512  1.00  0.00           C
ATOM   3817  O   ILE B  91      10.158   9.648 -14.118  1.00  0.00           O
ATOM   3818  CB  ILE B  91       7.239   9.321 -13.162  1.00  0.00           C
ATOM   3819  CG1 ILE B  91       5.831   8.778 -13.284  1.00  0.00           C
ATOM   3820  CG2 ILE B  91       7.274  10.635 -12.363  1.00  0.00           C
ATOM   3821  CD1 ILE B  91       5.319   8.338 -11.933  1.00  0.00           C
ATOM   3822  H   ILE B  91       8.183   7.677 -14.794  1.00  0.00           H
ATOM   3823  HA  ILE B  91       7.169  10.162 -15.042  1.00  0.00           H
ATOM   3824  HB  ILE B  91       7.798   8.663 -12.719  1.00  0.00           H
ATOM   3825 HG12 ILE B  91       5.245   9.472 -13.625  1.00  0.00           H
ATOM   3826 HG13 ILE B  91       5.830   8.011 -13.878  1.00  0.00           H
ATOM   3827 HG21 ILE B  91       6.928  10.472 -11.472  1.00  0.00           H
ATOM   3828 HG22 ILE B  91       8.191  10.948 -12.310  1.00  0.00           H
ATOM   3829 HG23 ILE B  91       6.725  11.294 -12.816  1.00  0.00           H
ATOM   3830 HD11 ILE B  91       4.418   7.995 -12.034  1.00  0.00           H
ATOM   3831 HD12 ILE B  91       5.901   7.644 -11.586  1.00  0.00           H
ATOM   3832 HD13 ILE B  91       5.318   9.100 -11.333  1.00  0.00           H
ATOM   3833  N   PHE B  92       9.179  11.540 -14.908  1.00  0.00           N
ATOM   3834  CA  PHE B  92      10.380  12.342 -14.880  1.00  0.00           C
ATOM   3835  C   PHE B  92      10.270  13.434 -13.832  1.00  0.00           C
ATOM   3836  O   PHE B  92       9.401  14.326 -13.955  1.00  0.00           O
ATOM   3837  CB  PHE B  92      10.606  12.964 -16.241  1.00  0.00           C
ATOM   3838  CG  PHE B  92      10.794  11.980 -17.334  1.00  0.00           C
ATOM   3839  CD2 PHE B  92       9.734  11.519 -18.095  1.00  0.00           C
ATOM   3840  CD1 PHE B  92      12.062  11.457 -17.529  1.00  0.00           C
ATOM   3841  CE2 PHE B  92       9.989  10.514 -19.116  1.00  0.00           C
ATOM   3842  CE1 PHE B  92      12.322  10.520 -18.488  1.00  0.00           C
ATOM   3843  CZ  PHE B  92      11.306  10.060 -19.283  1.00  0.00           C
ATOM   3844  H   PHE B  92       8.492  11.964 -15.206  1.00  0.00           H
ATOM   3845  HA  PHE B  92      11.142  11.781 -14.665  1.00  0.00           H
ATOM   3846  HB2 PHE B  92       9.836  13.511 -16.465  1.00  0.00           H
ATOM   3847  HB3 PHE B  92      11.401  13.518 -16.202  1.00  0.00           H
ATOM   3848  HD1 PHE B  92      12.762  11.767 -17.002  1.00  0.00           H
ATOM   3849  HD2 PHE B  92       8.875  11.851 -17.961  1.00  0.00           H
ATOM   3850  HE1 PHE B  92      13.188  10.203 -18.607  1.00  0.00           H
ATOM   3851  HE2 PHE B  92       9.303  10.200 -19.659  1.00  0.00           H
ATOM   3852  HZ  PHE B  92      11.490   9.420 -19.932  1.00  0.00           H
ATOM   3853  N   GLU B  93      11.115  13.341 -12.815  1.00  0.00           N
ATOM   3854  CA  GLU B  93      11.305  14.466 -11.926  1.00  0.00           C
ATOM   3855  C   GLU B  93      12.114  15.506 -12.692  1.00  0.00           C
ATOM   3856  O   GLU B  93      12.720  15.191 -13.724  1.00  0.00           O
ATOM   3857  CB  GLU B  93      12.049  14.058 -10.652  1.00  0.00           C
ATOM   3858  CG  GLU B  93      11.414  12.916  -9.968  1.00  0.00           C
ATOM   3859  CD  GLU B  93      12.381  12.178  -8.995  1.00  0.00           C
ATOM   3860  OE1 GLU B  93      13.504  12.662  -8.728  1.00  0.00           O
ATOM   3861  OE2 GLU B  93      12.011  11.086  -8.535  1.00  0.00           O
ATOM   3862  H   GLU B  93      11.584  12.646 -12.623  1.00  0.00           H
ATOM   3863  HA  GLU B  93      10.447  14.848 -11.684  1.00  0.00           H
ATOM   3864  HB2 GLU B  93      12.956  13.803 -10.883  1.00  0.00           H
ATOM   3865  HB3 GLU B  93      12.060  14.808 -10.037  1.00  0.00           H
ATOM   3866  HG2 GLU B  93      10.658  13.238  -9.452  1.00  0.00           H
ATOM   3867  HG3 GLU B  93      11.113  12.277 -10.634  1.00  0.00           H
ATOM   3868  N   THR B  94      12.085  16.739 -12.228  1.00  0.00           N
ATOM   3869  CA  THR B  94      12.840  17.824 -12.824  1.00  0.00           C
ATOM   3870  C   THR B  94      13.591  18.584 -11.759  1.00  0.00           C
ATOM   3871  O   THR B  94      13.423  18.328 -10.569  1.00  0.00           O
ATOM   3872  CB  THR B  94      11.975  18.780 -13.645  1.00  0.00           C
ATOM   3873  OG1 THR B  94      11.249  19.690 -12.854  1.00  0.00           O
ATOM   3874  HG1 THR B  94      10.737  19.274 -12.334  1.00  0.00           H
ATOM   3875  CG2 THR B  94      10.997  18.033 -14.549  1.00  0.00           C
ATOM   3876  H   THR B  94      11.620  16.982 -11.547  1.00  0.00           H
ATOM   3877  HA  THR B  94      13.499  17.442 -13.425  1.00  0.00           H
ATOM   3878  HB  THR B  94      12.562  19.290 -14.225  1.00  0.00           H
ATOM   3879 HG21 THR B  94      10.464  18.666 -15.055  1.00  0.00           H
ATOM   3880 HG22 THR B  94      11.484  17.466 -15.167  1.00  0.00           H
ATOM   3881 HG23 THR B  94      10.406  17.481 -14.013  1.00  0.00           H
ATOM   3882  N   GLN B  95      14.357  19.595 -12.172  1.00  0.00           N
ATOM   3883  CA  GLN B  95      15.045  20.435 -11.217  1.00  0.00           C
ATOM   3884  C   GLN B  95      14.061  21.261 -10.382  1.00  0.00           C
ATOM   3885  O   GLN B  95      14.451  21.797  -9.340  1.00  0.00           O
ATOM   3886  CB  GLN B  95      16.041  21.353 -11.963  1.00  0.00           C
ATOM   3887  CG  GLN B  95      15.445  22.428 -12.815  1.00  0.00           C
ATOM   3888  CD  GLN B  95      15.196  22.032 -14.247  1.00  0.00           C
ATOM   3889  OE1 GLN B  95      14.914  20.905 -14.563  1.00  0.00           O
ATOM   3890  NE2 GLN B  95      15.375  22.999 -15.125  1.00  0.00           N
ATOM   3891 HE22 GLN B  95      15.251  22.849 -15.962  1.00  0.00           H
ATOM   3892 HE21 GLN B  95      15.616  23.781 -14.859  1.00  0.00           H
ATOM   3893  H   GLN B  95      14.489  19.807 -12.995  1.00  0.00           H
ATOM   3894  HA  GLN B  95      15.553  19.873 -10.611  1.00  0.00           H
ATOM   3895  HB2 GLN B  95      16.605  21.788 -11.305  1.00  0.00           H
ATOM   3896  HB3 GLN B  95      16.590  20.800 -12.541  1.00  0.00           H
ATOM   3897  HG2 GLN B  95      14.595  22.691 -12.431  1.00  0.00           H
ATOM   3898  HG3 GLN B  95      16.049  23.187 -12.822  1.00  0.00           H
ATOM   3899  N   ASP B  96      12.810  21.375 -10.822  1.00  0.00           N
ATOM   3900  CA  ASP B  96      11.769  22.057 -10.050  1.00  0.00           C
ATOM   3901  C   ASP B  96      11.026  20.979  -9.283  1.00  0.00           C
ATOM   3902  O   ASP B  96      10.430  20.101  -9.908  1.00  0.00           O
ATOM   3903  CB  ASP B  96      10.856  22.789 -10.987  1.00  0.00           C
ATOM   3904  CG  ASP B  96       9.713  23.480 -10.320  1.00  0.00           C
ATOM   3905  OD1 ASP B  96       9.427  23.257  -9.115  1.00  0.00           O
ATOM   3906  OD2 ASP B  96       9.102  24.319 -11.023  1.00  0.00           O
ATOM   3907  H   ASP B  96      12.534  21.062 -11.575  1.00  0.00           H
ATOM   3908  HA  ASP B  96      12.165  22.685  -9.426  1.00  0.00           H
ATOM   3909  HB2 ASP B  96      11.371  23.461 -11.460  1.00  0.00           H
ATOM   3910  HB3 ASP B  96      10.487  22.153 -11.620  1.00  0.00           H
ATOM   3911  N   PRO B  97      11.106  20.952  -7.949  1.00  0.00           N
ATOM   3912  CA  PRO B  97      10.477  19.852  -7.224  1.00  0.00           C
ATOM   3913  C   PRO B  97       8.992  19.809  -7.431  1.00  0.00           C
ATOM   3914  O   PRO B  97       8.390  18.793  -7.063  1.00  0.00           O
ATOM   3915  CB  PRO B  97      10.826  20.154  -5.770  1.00  0.00           C
ATOM   3916  CG  PRO B  97      11.059  21.594  -5.737  1.00  0.00           C
ATOM   3917  CD  PRO B  97      11.701  21.942  -7.039  1.00  0.00           C
ATOM   3918  HA  PRO B  97      10.869  19.003  -7.483  1.00  0.00           H
ATOM   3919  HB2 PRO B  97      10.081  19.913  -5.197  1.00  0.00           H
ATOM   3920  HB3 PRO B  97      11.627  19.669  -5.517  1.00  0.00           H
ATOM   3921  HG2 PRO B  97      10.212  22.057  -5.642  1.00  0.00           H
ATOM   3922  HG3 PRO B  97      11.650  21.809  -4.999  1.00  0.00           H
ATOM   3923  HD2 PRO B  97      11.462  22.842  -7.309  1.00  0.00           H
ATOM   3924  HD3 PRO B  97      12.663  21.824  -6.989  1.00  0.00           H
ATOM   3925  N   ASN B  98       8.394  20.906  -7.919  1.00  0.00           N
ATOM   3926  CA  ASN B  98       6.952  21.016  -8.117  1.00  0.00           C
ATOM   3927  C   ASN B  98       6.567  20.863  -9.588  1.00  0.00           C
ATOM   3928  O   ASN B  98       5.423  21.151  -9.958  1.00  0.00           O
ATOM   3929  CB  ASN B  98       6.433  22.339  -7.583  1.00  0.00           C
ATOM   3930  CG  ASN B  98       6.519  22.400  -6.081  1.00  0.00           C
ATOM   3931  OD1 ASN B  98       5.992  21.534  -5.388  1.00  0.00           O
ATOM   3932  ND2 ASN B  98       7.230  23.395  -5.587  1.00  0.00           N
ATOM   3933 HD22 ASN B  98       7.609  23.958  -6.116  1.00  0.00           H
ATOM   3934 HD21 ASN B  98       7.315  23.482  -4.735  1.00  0.00           H
ATOM   3935  H   ASN B  98       8.821  21.617  -8.146  1.00  0.00           H
ATOM   3936  HA  ASN B  98       6.515  20.306  -7.622  1.00  0.00           H
ATOM   3937  HB2 ASN B  98       6.966  23.062  -7.948  1.00  0.00           H
ATOM   3938  HB3 ASN B  98       5.504  22.444  -7.839  1.00  0.00           H
ATOM   3939  N   TRP B  99       7.444  20.319 -10.425  1.00  0.00           N
ATOM   3940  CA  TRP B  99       7.118  20.114 -11.818  1.00  0.00           C
ATOM   3941  C   TRP B  99       7.623  18.754 -12.277  1.00  0.00           C
ATOM   3942  O   TRP B  99       8.816  18.462 -12.152  1.00  0.00           O
ATOM   3943  CB  TRP B  99       7.763  21.206 -12.691  1.00  0.00           C
ATOM   3944  CG  TRP B  99       7.074  21.411 -14.046  1.00  0.00           C
ATOM   3945  CD1 TRP B  99       6.354  20.528 -14.793  1.00  0.00           C
ATOM   3946  CD2 TRP B  99       7.040  22.648 -14.755  1.00  0.00           C
ATOM   3947  NE1 TRP B  99       5.916  21.149 -15.947  1.00  0.00           N
ATOM   3948  HE1 TRP B  99       5.452  20.777 -16.568  1.00  0.00           H
ATOM   3949  CE2 TRP B  99       6.329  22.436 -15.943  1.00  0.00           C
ATOM   3950  CE3 TRP B  99       7.568  23.908 -14.504  1.00  0.00           C
ATOM   3951  CZ2 TRP B  99       6.096  23.443 -16.862  1.00  0.00           C
ATOM   3952  CZ3 TRP B  99       7.339  24.938 -15.429  1.00  0.00           C
ATOM   3953  CH2 TRP B  99       6.626  24.681 -16.608  1.00  0.00           C
ATOM   3954  H   TRP B  99       8.235  20.063 -10.205  1.00  0.00           H
ATOM   3955  HA  TRP B  99       6.156  20.146 -11.938  1.00  0.00           H
ATOM   3956  HB2 TRP B  99       7.728  22.048 -12.212  1.00  0.00           H
ATOM   3957  HB3 TRP B  99       8.686  20.963 -12.862  1.00  0.00           H
ATOM   3958  HD1 TRP B  99       6.216  19.633 -14.580  1.00  0.00           H
ATOM   3959  HE3 TRP B  99       8.052  24.071 -13.726  1.00  0.00           H
ATOM   3960  HZ2 TRP B  99       5.614  23.280 -17.640  1.00  0.00           H
ATOM   3961  HZ3 TRP B  99       7.698  25.783 -15.280  1.00  0.00           H
ATOM   3962  HH2 TRP B  99       6.486  25.370 -17.216  1.00  0.00           H
ATOM   3963  N   PHE B 100       6.709  17.935 -12.755  1.00  0.00           N
ATOM   3964  CA  PHE B 100       6.959  16.602 -13.272  1.00  0.00           C
ATOM   3965  C   PHE B 100       6.415  16.491 -14.674  1.00  0.00           C
ATOM   3966  O   PHE B 100       5.456  17.112 -15.066  1.00  0.00           O
ATOM   3967  CB  PHE B 100       6.285  15.498 -12.402  1.00  0.00           C
ATOM   3968  CG  PHE B 100       6.884  15.322 -11.090  1.00  0.00           C
ATOM   3969  CD1 PHE B 100       6.748  16.296 -10.056  1.00  0.00           C
ATOM   3970  CD2 PHE B 100       7.576  14.177 -10.807  1.00  0.00           C
ATOM   3971  CE1 PHE B 100       7.354  16.099  -8.801  1.00  0.00           C
ATOM   3972  CE2 PHE B 100       8.155  14.013  -9.537  1.00  0.00           C
ATOM   3973  CZ  PHE B 100       8.055  14.990  -8.577  1.00  0.00           C
ATOM   3974  H   PHE B 100       5.876  18.145 -12.793  1.00  0.00           H
ATOM   3975  HA  PHE B 100       7.915  16.436 -13.296  1.00  0.00           H
ATOM   3976  HB2 PHE B 100       5.353  15.731 -12.271  1.00  0.00           H
ATOM   3977  HB3 PHE B 100       6.347  14.651 -12.870  1.00  0.00           H
ATOM   3978  HD1 PHE B 100       6.285  17.085 -10.225  1.00  0.00           H
ATOM   3979  HD2 PHE B 100       7.680  13.521 -11.457  1.00  0.00           H
ATOM   3980  HE1 PHE B 100       7.275  16.746  -8.137  1.00  0.00           H
ATOM   3981  HE2 PHE B 100       8.642  13.242  -9.354  1.00  0.00           H
ATOM   3982  HZ  PHE B 100       8.432  14.849  -7.738  1.00  0.00           H
ATOM   3983  N   TRP B 101       7.067  15.638 -15.432  1.00  0.00           N
ATOM   3984  CA  TRP B 101       6.616  15.208 -16.740  1.00  0.00           C
ATOM   3985  C   TRP B 101       6.424  13.693 -16.741  1.00  0.00           C
ATOM   3986  O   TRP B 101       7.171  12.948 -16.089  1.00  0.00           O
ATOM   3987  CB  TRP B 101       7.550  15.620 -17.859  1.00  0.00           C
ATOM   3988  CG  TRP B 101       7.568  17.071 -18.079  1.00  0.00           C
ATOM   3989  CD1 TRP B 101       8.327  17.990 -17.430  1.00  0.00           C
ATOM   3990  CD2 TRP B 101       6.739  17.822 -19.003  1.00  0.00           C
ATOM   3991  NE1 TRP B 101       8.023  19.285 -17.891  1.00  0.00           N
ATOM   3992  HE1 TRP B 101       8.390  20.013 -17.618  1.00  0.00           H
ATOM   3993  CE2 TRP B 101       7.065  19.193 -18.854  1.00  0.00           C
ATOM   3994  CE3 TRP B 101       5.779  17.485 -19.972  1.00  0.00           C
ATOM   3995  CZ2 TRP B 101       6.474  20.185 -19.625  1.00  0.00           C
ATOM   3996  CZ3 TRP B 101       5.195  18.515 -20.729  1.00  0.00           C
ATOM   3997  CH2 TRP B 101       5.555  19.831 -20.553  1.00  0.00           C
ATOM   3998  H   TRP B 101       7.811  15.276 -15.200  1.00  0.00           H
ATOM   3999  HA  TRP B 101       5.752  15.613 -16.916  1.00  0.00           H
ATOM   4000  HB2 TRP B 101       8.451  15.339 -17.637  1.00  0.00           H
ATOM   4001  HB3 TRP B 101       7.263  15.196 -18.682  1.00  0.00           H
ATOM   4002  HD1 TRP B 101       8.929  17.796 -16.749  1.00  0.00           H
ATOM   4003  HE3 TRP B 101       5.534  16.599 -20.108  1.00  0.00           H
ATOM   4004  HZ2 TRP B 101       6.711  21.077 -19.510  1.00  0.00           H
ATOM   4005  HZ3 TRP B 101       4.550  18.301 -21.365  1.00  0.00           H
ATOM   4006  HH2 TRP B 101       5.140  20.490 -21.060  1.00  0.00           H
ATOM   4007  N   VAL B 102       5.483  13.214 -17.536  1.00  0.00           N
ATOM   4008  CA  VAL B 102       5.224  11.765 -17.636  1.00  0.00           C
ATOM   4009  C   VAL B 102       5.070  11.425 -19.104  1.00  0.00           C
ATOM   4010  O   VAL B 102       4.330  12.109 -19.827  1.00  0.00           O
ATOM   4011  CB  VAL B 102       3.943  11.349 -16.907  1.00  0.00           C
ATOM   4012  CG1 VAL B 102       3.694   9.866 -17.046  1.00  0.00           C
ATOM   4013  CG2 VAL B 102       4.055  11.668 -15.406  1.00  0.00           C
ATOM   4014  H   VAL B 102       4.973  13.697 -18.032  1.00  0.00           H
ATOM   4015  HA  VAL B 102       5.973  11.267 -17.271  1.00  0.00           H
ATOM   4016  HB  VAL B 102       3.185  11.830 -17.273  1.00  0.00           H
ATOM   4017 HG11 VAL B 102       2.878   9.637 -16.575  1.00  0.00           H
ATOM   4018 HG12 VAL B 102       3.605   9.648 -17.987  1.00  0.00           H
ATOM   4019 HG13 VAL B 102       4.444   9.383 -16.664  1.00  0.00           H
ATOM   4020 HG21 VAL B 102       3.235  11.397 -14.964  1.00  0.00           H
ATOM   4021 HG22 VAL B 102       4.808  11.180 -15.036  1.00  0.00           H
ATOM   4022 HG23 VAL B 102       4.192  12.622 -15.296  1.00  0.00           H
ATOM   4023  N   GLU B 103       5.790  10.411 -19.565  1.00  0.00           N
ATOM   4024  CA  GLU B 103       5.592   9.848 -20.874  1.00  0.00           C
ATOM   4025  C   GLU B 103       4.891   8.505 -20.695  1.00  0.00           C
ATOM   4026  O   GLU B 103       5.263   7.723 -19.820  1.00  0.00           O
ATOM   4027  CB  GLU B 103       6.916   9.707 -21.651  1.00  0.00           C
ATOM   4028  CG  GLU B 103       6.722   9.149 -23.008  1.00  0.00           C
ATOM   4029  CD  GLU B 103       7.970   9.024 -23.884  1.00  0.00           C
ATOM   4030  OE1 GLU B 103       9.088   9.162 -23.364  1.00  0.00           O
ATOM   4031  OE2 GLU B 103       7.757   8.682 -25.093  1.00  0.00           O
ATOM   4032  H   GLU B 103       6.415  10.026 -19.117  1.00  0.00           H
ATOM   4033  HA  GLU B 103       5.005  10.428 -21.384  1.00  0.00           H
ATOM   4034  HB2 GLU B 103       7.325  10.581 -21.741  1.00  0.00           H
ATOM   4035  HB3 GLU B 103       7.507   9.112 -21.163  1.00  0.00           H
ATOM   4036  HG2 GLU B 103       6.344   8.261 -22.919  1.00  0.00           H
ATOM   4037  HG3 GLU B 103       6.095   9.718 -23.482  1.00  0.00           H
ATOM   4038  N   CYS B 104       3.868   8.265 -21.496  1.00  0.00           N
ATOM   4039  CA  CYS B 104       3.113   7.022 -21.383  1.00  0.00           C
ATOM   4040  C   CYS B 104       2.285   6.776 -22.622  1.00  0.00           C
ATOM   4041  O   CYS B 104       2.335   7.543 -23.606  1.00  0.00           O
ATOM   4042  CB  CYS B 104       2.243   7.039 -20.137  1.00  0.00           C
ATOM   4043  SG  CYS B 104       0.858   8.272 -20.263  1.00  0.00           S
ATOM   4044  HG  CYS B 104       0.244   7.933 -19.125  1.00  0.00           H
ATOM   4045  H   CYS B 104       3.588   8.799 -22.110  1.00  0.00           H
ATOM   4046  HA  CYS B 104       3.738   6.286 -21.296  1.00  0.00           H
ATOM   4047  HB2 CYS B 104       1.853   6.160 -20.009  1.00  0.00           H
ATOM   4048  HB3 CYS B 104       2.789   7.276 -19.371  1.00  0.00           H
ATOM   4049  N   ARG B 105       1.665   5.590 -22.668  1.00  0.00           N
ATOM   4050  C   ARG B 105      -0.708   5.320 -22.868  1.00  0.00           C
ATOM   4051  O   ARG B 105      -0.753   5.106 -21.659  1.00  0.00           O
ATOM   4052  CA  ARG B 105       0.613   5.348 -23.629  1.00  0.00           C
ATOM   4053  CB  ARG B 105       0.879   4.077 -24.455  1.00  0.00           C
ATOM   4054  CG  ARG B 105       2.143   4.240 -25.247  1.00  0.00           C
ATOM   4055  CD  ARG B 105       2.338   3.082 -26.209  1.00  0.00           C
ATOM   4056  NE  ARG B 105       2.484   1.838 -25.457  1.00  0.00           N
ATOM   4057  CZ  ARG B 105       2.487   0.623 -26.009  1.00  0.00           C
ATOM   4058  NH1 ARG B 105       2.324   0.475 -27.322  1.00  0.00           N
ATOM   4059 HH12 ARG B 105       2.322  -0.311 -27.670  1.00  0.00           H
ATOM   4060 HH11 ARG B 105       2.228   1.167 -27.823  1.00  0.00           H
ATOM   4061  NH2 ARG B 105       2.636  -0.451 -25.249  1.00  0.00           N
ATOM   4062 HH21 ARG B 105       2.737  -0.367 -24.399  1.00  0.00           H
ATOM   4063 HH22 ARG B 105       2.629  -1.234 -25.605  1.00  0.00           H
ATOM   4064  H   ARG B 105       1.841   4.924 -22.153  1.00  0.00           H
ATOM   4065  HA  ARG B 105       0.559   6.100 -24.239  1.00  0.00           H
ATOM   4066  HB2 ARG B 105       0.983   3.318 -23.860  1.00  0.00           H
ATOM   4067  HB3 ARG B 105       0.144   3.929 -25.071  1.00  0.00           H
ATOM   4068  HG2 ARG B 105       2.095   5.060 -25.763  1.00  0.00           H
ATOM   4069  HG3 ARG B 105       2.900   4.266 -24.642  1.00  0.00           H
ATOM   4070  HD2 ARG B 105       1.564   3.005 -26.788  1.00  0.00           H
ATOM   4071  HD3 ARG B 105       3.143   3.224 -26.731  1.00  0.00           H
ATOM   4072  HE  ARG B 105       2.574   1.892 -24.603  1.00  0.00           H
ATOM   4073  N   GLY B 106      -1.786   5.623 -23.568  1.00  0.00           N
ATOM   4074  CA  GLY B 106      -3.143   5.473 -23.071  1.00  0.00           C
ATOM   4075  C   GLY B 106      -3.937   4.609 -24.034  1.00  0.00           C
ATOM   4076  O   GLY B 106      -3.712   4.671 -25.250  1.00  0.00           O
ATOM   4077  H   GLY B 106      -1.668   5.821 -24.555  1.00  0.00           H
ATOM   4078  HA2 GLY B 106      -3.144   5.000 -22.091  1.00  0.00           H
ATOM   4079  HA3 GLY B 106      -3.614   6.446 -22.983  1.00  0.00           H
ATOM   4080  N   GLU B 107      -4.829   3.787 -23.500  1.00  0.00           N
ATOM   4081  CA  GLU B 107      -5.796   3.056 -24.310  1.00  0.00           C
ATOM   4082  C   GLU B 107      -7.106   2.815 -23.581  1.00  0.00           C
ATOM   4083  O   GLU B 107      -7.169   2.784 -22.349  1.00  0.00           O
ATOM   4084  CB  GLU B 107      -5.223   1.739 -24.857  1.00  0.00           C
ATOM   4085  CG  GLU B 107      -4.864   0.712 -23.811  1.00  0.00           C
ATOM   4086  CD  GLU B 107      -4.335  -0.537 -24.475  1.00  0.00           C
ATOM   4087  OE1 GLU B 107      -5.163  -1.282 -25.057  1.00  0.00           O
ATOM   4088  OE2 GLU B 107      -3.087  -0.728 -24.478  1.00  0.00           O
ATOM   4089  H   GLU B 107      -4.945   3.749 -22.489  1.00  0.00           H
ATOM   4090  HA  GLU B 107      -6.033   3.688 -25.161  1.00  0.00           H
ATOM   4091  HB2 GLU B 107      -5.858   1.325 -25.463  1.00  0.00           H
ATOM   4092  HB3 GLU B 107      -4.411   1.956 -25.341  1.00  0.00           H
ATOM   4093  HG2 GLU B 107      -4.174   1.068 -23.229  1.00  0.00           H
ATOM   4094  HG3 GLU B 107      -5.654   0.478 -23.300  1.00  0.00           H
ATOM   4095  N   GLY B 108      -8.142   2.631 -24.390  1.00  0.00           N
ATOM   4096  CA  GLY B 108      -9.447   2.183 -23.959  1.00  0.00           C
ATOM   4097  C   GLY B 108     -10.507   2.384 -25.005  1.00  0.00           C
ATOM   4098  O   GLY B 108     -10.300   3.031 -26.038  1.00  0.00           O
ATOM   4099  H   GLY B 108      -7.994   2.723 -25.390  1.00  0.00           H
ATOM   4100  HA2 GLY B 108      -9.425   1.121 -23.841  1.00  0.00           H
ATOM   4101  HA3 GLY B 108      -9.738   2.654 -23.021  1.00  0.00           H
ATOM   4102  N   ALA B 109     -11.683   1.823 -24.748  1.00  0.00           N
ATOM   4103  CA  ALA B 109     -12.834   2.131 -25.576  1.00  0.00           C
ATOM   4104  C   ALA B 109     -13.096   3.629 -25.589  1.00  0.00           C
ATOM   4105  O   ALA B 109     -12.963   4.296 -24.561  1.00  0.00           O
ATOM   4106  CB  ALA B 109     -14.067   1.409 -25.042  1.00  0.00           C
ATOM   4107  H   ALA B 109     -11.843   1.314 -24.073  1.00  0.00           H
ATOM   4108  HA  ALA B 109     -12.671   1.834 -26.485  1.00  0.00           H
ATOM   4109  HB1 ALA B 109     -14.827   1.624 -25.605  1.00  0.00           H
ATOM   4110  HB2 ALA B 109     -13.903   0.453 -25.057  1.00  0.00           H
ATOM   4111  HB3 ALA B 109     -14.234   1.702 -24.133  1.00  0.00           H
ATOM   4112  N   ILE B 110     -13.577   4.134 -26.716  1.00  0.00           N
ATOM   4113  CA  ILE B 110     -13.982   5.531 -26.844  1.00  0.00           C
ATOM   4114  C   ILE B 110     -15.433   5.526 -27.277  1.00  0.00           C
ATOM   4115  O   ILE B 110     -15.807   4.904 -28.273  1.00  0.00           O
ATOM   4116  CB  ILE B 110     -13.053   6.329 -27.782  1.00  0.00           C
ATOM   4117  CG1 ILE B 110     -13.485   7.809 -27.842  1.00  0.00           C
ATOM   4118  CG2 ILE B 110     -12.969   5.690 -29.176  1.00  0.00           C
ATOM   4119  CD1 ILE B 110     -12.487   8.724 -28.567  1.00  0.00           C
ATOM   4120  H   ILE B 110     -13.688   3.674 -27.434  1.00  0.00           H
ATOM   4121  HA  ILE B 110     -13.928   6.018 -25.868  1.00  0.00           H
ATOM   4122  HB  ILE B 110     -12.056   6.301 -27.341  1.00  0.00           H
ATOM   4123 HG12 ILE B 110     -14.454   7.892 -28.337  1.00  0.00           H
ATOM   4124 HG13 ILE B 110     -13.592   8.174 -26.821  1.00  0.00           H
ATOM   4125 HG21 ILE B 110     -12.406   6.247 -29.735  1.00  0.00           H
ATOM   4126 HG22 ILE B 110     -12.568   4.813 -29.071  1.00  0.00           H
ATOM   4127 HG23 ILE B 110     -13.850   5.606 -29.573  1.00  0.00           H
ATOM   4128 HD11 ILE B 110     -12.782   9.764 -28.431  1.00  0.00           H
ATOM   4129 HD12 ILE B 110     -11.481   8.584 -28.172  1.00  0.00           H
ATOM   4130 HD13 ILE B 110     -12.480   8.505 -29.632  1.00  0.00           H
ATOM   4131  N   VAL B 111     -16.268   6.163 -26.437  1.00  0.00           N
ATOM   4132  CA  VAL B 111     -17.705   6.178 -26.616  1.00  0.00           C
ATOM   4133  C   VAL B 111     -18.173   7.631 -26.647  1.00  0.00           C
ATOM   4134  O   VAL B 111     -18.739   8.121 -25.667  1.00  0.00           O
ATOM   4135  CB  VAL B 111     -18.411   5.412 -25.478  1.00  0.00           C
ATOM   4136  CG1 VAL B 111     -19.875   5.257 -25.787  1.00  0.00           C
ATOM   4137  CG2 VAL B 111     -17.721   4.074 -25.254  1.00  0.00           C
ATOM   4138  H   VAL B 111     -16.006   6.599 -25.744  1.00  0.00           H
ATOM   4139  HA  VAL B 111     -17.934   5.759 -27.461  1.00  0.00           H
ATOM   4140  HB  VAL B 111     -18.333   5.926 -24.660  1.00  0.00           H
ATOM   4141 HG11 VAL B 111     -20.301   4.774 -25.062  1.00  0.00           H
ATOM   4142 HG12 VAL B 111     -20.273   6.137 -25.878  1.00  0.00           H
ATOM   4143 HG13 VAL B 111     -19.971   4.762 -26.616  1.00  0.00           H
ATOM   4144 HG21 VAL B 111     -18.172   3.602 -24.537  1.00  0.00           H
ATOM   4145 HG22 VAL B 111     -17.766   3.555 -26.072  1.00  0.00           H
ATOM   4146 HG23 VAL B 111     -16.794   4.233 -25.014  1.00  0.00           H
ATOM   4147  N   PHE B 112     -17.942   8.296 -27.680  1.00  0.00           N
ATOM   4148  CA  PHE B 112     -18.218   9.711 -27.867  1.00  0.00           C
ATOM   4149  C   PHE B 112     -19.620   9.903 -28.440  1.00  0.00           C
ATOM   4150  O   PHE B 112     -20.038   9.158 -29.324  1.00  0.00           O
ATOM   4151  CB  PHE B 112     -17.170  10.354 -28.788  1.00  0.00           C
ATOM   4152  CG  PHE B 112     -15.999  10.986 -28.063  1.00  0.00           C
ATOM   4153  CD2 PHE B 112     -15.488  12.223 -28.507  1.00  0.00           C
ATOM   4154  CD1 PHE B 112     -15.446  10.372 -26.922  1.00  0.00           C
ATOM   4155  CE2 PHE B 112     -14.439  12.844 -27.807  1.00  0.00           C
ATOM   4156  CE1 PHE B 112     -14.403  10.991 -26.224  1.00  0.00           C
ATOM   4157  CZ  PHE B 112     -13.903  12.225 -26.666  1.00  0.00           C
ATOM   4158  H   PHE B 112     -17.581   7.953 -28.381  1.00  0.00           H
ATOM   4159  HA  PHE B 112     -18.142  10.192 -26.896  1.00  0.00           H
ATOM   4160  HB2 PHE B 112     -16.803   9.615 -29.500  1.00  0.00           H
ATOM   4161  HB3 PHE B 112     -17.658  11.138 -29.368  1.00  0.00           H
ATOM   4162  HD1 PHE B 112     -15.817   9.423 -26.567  1.00  0.00           H
ATOM   4163  HD2 PHE B 112     -15.908  12.705 -29.379  1.00  0.00           H
ATOM   4164  HE1 PHE B 112     -13.990  10.516 -25.345  1.00  0.00           H
ATOM   4165  HE2 PHE B 112     -14.053  13.801 -28.134  1.00  0.00           H
ATOM   4166  HZ  PHE B 112     -13.104  12.693 -26.120  1.00  0.00           H
ATOM   4167  N   PRO B 113     -20.354  10.893 -27.965  1.00  0.00           N
ATOM   4168  CA  PRO B 113     -21.719  11.106 -28.448  1.00  0.00           C
ATOM   4169  C   PRO B 113     -21.762  11.303 -29.953  1.00  0.00           C
ATOM   4170  O   PRO B 113     -21.080  12.178 -30.479  1.00  0.00           O
ATOM   4171  CB  PRO B 113     -22.148  12.390 -27.717  1.00  0.00           C
ATOM   4172  CG  PRO B 113     -21.247  12.517 -26.498  1.00  0.00           C
ATOM   4173  CD  PRO B 113     -19.959  11.880 -26.971  1.00  0.00           C
ATOM   4174  HA  PRO B 113     -22.297  10.370 -28.192  1.00  0.00           H
ATOM   4175  HB2 PRO B 113     -22.028  13.154 -28.303  1.00  0.00           H
ATOM   4176  HB3 PRO B 113     -23.074  12.313 -27.440  1.00  0.00           H
ATOM   4177  HG2 PRO B 113     -21.081  13.553 -26.225  1.00  0.00           H
ATOM   4178  HG3 PRO B 113     -21.660  11.947 -25.664  1.00  0.00           H
ATOM   4179  HD2 PRO B 113     -19.324  12.631 -27.443  1.00  0.00           H
ATOM   4180  HD3 PRO B 113     -19.460  11.440 -26.109  1.00  0.00           H
ATOM   4181  N   GLY B 114     -22.583  10.516 -30.626  1.00  0.00           N
ATOM   4182  CA  GLY B 114     -22.813  10.724 -32.045  1.00  0.00           C
ATOM   4183  C   GLY B 114     -21.746  10.137 -32.940  1.00  0.00           C
ATOM   4184  O   GLY B 114     -21.805  10.341 -34.168  1.00  0.00           O
ATOM   4185  H   GLY B 114     -23.019   9.856 -30.287  1.00  0.00           H
ATOM   4186  HA2 GLY B 114     -23.663  10.326 -32.290  1.00  0.00           H
ATOM   4187  HA3 GLY B 114     -22.863  11.676 -32.222  1.00  0.00           H
ATOM   4188  N   TYR B 115     -20.809   9.381 -32.363  1.00  0.00           N
ATOM   4189  CA  TYR B 115     -19.817   8.635 -33.121  1.00  0.00           C
ATOM   4190  C   TYR B 115     -19.962   7.148 -32.807  1.00  0.00           C
ATOM   4191  O   TYR B 115     -20.403   6.771 -31.720  1.00  0.00           O
ATOM   4192  CB  TYR B 115     -18.371   9.079 -32.809  1.00  0.00           C
ATOM   4193  CG  TYR B 115     -18.062  10.449 -33.266  1.00  0.00           C
ATOM   4194  CD1 TYR B 115     -18.295  11.545 -32.472  1.00  0.00           C
ATOM   4195  CD2 TYR B 115     -17.533  10.653 -34.519  1.00  0.00           C
ATOM   4196  CE1 TYR B 115     -18.040  12.829 -32.907  1.00  0.00           C
ATOM   4197  CE2 TYR B 115     -17.259  11.911 -34.985  1.00  0.00           C
ATOM   4198  CZ  TYR B 115     -17.443  13.018 -34.143  1.00  0.00           C
ATOM   4199  OH  TYR B 115     -17.174  14.269 -34.572  1.00  0.00           O
ATOM   4200  HH  TYR B 115     -16.887  14.288 -35.509  1.00  0.00           H
ATOM   4201  H   TYR B 115     -20.730   9.287 -31.512  1.00  0.00           H
ATOM   4202  HA  TYR B 115     -19.977   8.763 -34.069  1.00  0.00           H
ATOM   4203  HB2 TYR B 115     -18.233   9.047 -31.850  1.00  0.00           H
ATOM   4204  HB3 TYR B 115     -17.755   8.473 -33.251  1.00  0.00           H
ATOM   4205  HD1 TYR B 115     -18.658  11.420 -31.625  1.00  0.00           H
ATOM   4206  HD2 TYR B 115     -17.370   9.920 -35.067  1.00  0.00           H
ATOM   4207  HE1 TYR B 115     -18.241  13.677 -32.268  1.00  0.00           H
ATOM   4208  HE2 TYR B 115     -16.892  12.025 -35.832  1.00  0.00           H
ATOM   4209  N   PRO B 116     -19.583   6.274 -33.725  1.00  0.00           N
ATOM   4210  CA  PRO B 116     -19.605   4.849 -33.391  1.00  0.00           C
ATOM   4211  C   PRO B 116     -18.643   4.554 -32.263  1.00  0.00           C
ATOM   4212  O   PRO B 116     -17.582   5.184 -32.151  1.00  0.00           O
ATOM   4213  CB  PRO B 116     -19.165   4.169 -34.693  1.00  0.00           C
ATOM   4214  CG  PRO B 116     -19.299   5.206 -35.714  1.00  0.00           C
ATOM   4215  CD  PRO B 116     -19.010   6.512 -35.048  1.00  0.00           C
ATOM   4216  HA  PRO B 116     -20.499   4.561 -33.151  1.00  0.00           H
ATOM   4217  HB2 PRO B 116     -18.243   3.878 -34.616  1.00  0.00           H
ATOM   4218  HB3 PRO B 116     -19.749   3.419 -34.885  1.00  0.00           H
ATOM   4219  HG2 PRO B 116     -18.660   5.041 -36.425  1.00  0.00           H
ATOM   4220  HG3 PRO B 116     -20.203   5.197 -36.064  1.00  0.00           H
ATOM   4221  HD2 PRO B 116     -18.055   6.667 -34.989  1.00  0.00           H
ATOM   4222  HD3 PRO B 116     -19.471   7.238 -35.498  1.00  0.00           H
ATOM   4223  N   ARG B 117     -18.981   3.552 -31.455  1.00  0.00           N
ATOM   4224  CA  ARG B 117     -18.040   3.096 -30.433  1.00  0.00           C
ATOM   4225  C   ARG B 117     -16.744   2.639 -31.098  1.00  0.00           C
ATOM   4226  O   ARG B 117     -16.756   1.927 -32.116  1.00  0.00           O
ATOM   4227  CB  ARG B 117     -18.650   1.958 -29.625  1.00  0.00           C
ATOM   4228  CG  ARG B 117     -17.845   1.560 -28.420  1.00  0.00           C
ATOM   4229  CD  ARG B 117     -18.388   0.293 -27.763  1.00  0.00           C
ATOM   4230  NE  ARG B 117     -17.684   0.049 -26.506  1.00  0.00           N
ATOM   4231  CZ  ARG B 117     -18.157   0.351 -25.301  1.00  0.00           C
ATOM   4232  NH1 ARG B 117     -19.377   0.878 -25.157  1.00  0.00           N
ATOM   4233 HH12 ARG B 117     -19.676   1.063 -24.372  1.00  0.00           H
ATOM   4234 HH11 ARG B 117     -19.857   1.046 -25.851  1.00  0.00           H
ATOM   4235  NH2 ARG B 117     -17.409   0.092 -24.232  1.00  0.00           N
ATOM   4236 HH21 ARG B 117     -16.628  -0.256 -24.328  1.00  0.00           H
ATOM   4237 HH22 ARG B 117     -17.707   0.269 -23.445  1.00  0.00           H
ATOM   4238  H   ARG B 117     -19.729   3.128 -31.476  1.00  0.00           H
ATOM   4239  HA  ARG B 117     -17.837   3.828 -29.829  1.00  0.00           H
ATOM   4240  HB2 ARG B 117     -19.528   2.230 -29.317  1.00  0.00           H
ATOM   4241  HB3 ARG B 117     -18.730   1.178 -30.197  1.00  0.00           H
ATOM   4242  HG2 ARG B 117     -16.929   1.392 -28.691  1.00  0.00           H
ATOM   4243  HG3 ARG B 117     -17.875   2.277 -27.767  1.00  0.00           H
ATOM   4244  HD2 ARG B 117     -19.333   0.405 -27.573  1.00  0.00           H
ATOM   4245  HD3 ARG B 117     -18.245  -0.465 -28.351  1.00  0.00           H
ATOM   4246  HE  ARG B 117     -16.907  -0.317 -26.549  1.00  0.00           H
ATOM   4247  N   GLY B 118     -15.606   3.043 -30.521  1.00  0.00           N
ATOM   4248  CA  GLY B 118     -14.317   2.740 -31.096  1.00  0.00           C
ATOM   4249  C   GLY B 118     -13.347   2.258 -30.036  1.00  0.00           C
ATOM   4250  O   GLY B 118     -13.672   2.132 -28.863  1.00  0.00           O
ATOM   4251  H   GLY B 118     -15.566   3.496 -29.791  1.00  0.00           H
ATOM   4252  HA2 GLY B 118     -14.413   2.047 -31.768  1.00  0.00           H
ATOM   4253  HA3 GLY B 118     -13.950   3.534 -31.516  1.00  0.00           H
ATOM   4254  N   GLN B 119     -12.154   1.976 -30.492  1.00  0.00           N
ATOM   4255  CA  GLN B 119     -11.030   1.659 -29.639  1.00  0.00           C
ATOM   4256  C   GLN B 119      -9.996   2.735 -29.893  1.00  0.00           C
ATOM   4257  O   GLN B 119      -9.651   2.984 -31.043  1.00  0.00           O
ATOM   4258  CB  GLN B 119     -10.452   0.281 -29.983  1.00  0.00           C
ATOM   4259  CG  GLN B 119      -9.323  -0.142 -29.070  1.00  0.00           C
ATOM   4260  CD  GLN B 119      -9.716  -0.338 -27.593  1.00  0.00           C
ATOM   4261  NE2 GLN B 119     -10.861  -0.679 -27.249  1.00  0.00           N
ATOM   4262 HE22 GLN B 119     -11.572  -0.839 -27.948  1.00  0.00           H
ATOM   4263 HE21 GLN B 119     -11.080  -0.796 -26.270  1.00  0.00           H
ATOM   4264  OE1 GLN B 119      -8.735  -0.113 -26.712  1.00  0.00           O
ATOM   4265  H   GLN B 119     -11.958   1.961 -31.329  1.00  0.00           H
ATOM   4266  HA  GLN B 119     -11.295   1.677 -28.706  1.00  0.00           H
ATOM   4267  HB2 GLN B 119     -11.157  -0.382 -29.911  1.00  0.00           H
ATOM   4268  HB3 GLN B 119     -10.109   0.301 -30.890  1.00  0.00           H
ATOM   4269  HG2 GLN B 119      -8.965  -0.984 -29.391  1.00  0.00           H
ATOM   4270  HG3 GLN B 119      -8.631   0.538 -29.100  1.00  0.00           H
ATOM   4271  N   TYR B 120      -9.536   3.397 -28.853  1.00  0.00           N
ATOM   4272  CA  TYR B 120      -8.621   4.516 -28.882  1.00  0.00           C
ATOM   4273  C   TYR B 120      -7.293   4.144 -28.249  1.00  0.00           C
ATOM   4274  O   TYR B 120      -7.278   3.646 -27.125  1.00  0.00           O
ATOM   4275  CB  TYR B 120      -9.275   5.764 -28.269  1.00  0.00           C
ATOM   4276  CG  TYR B 120      -8.415   7.019 -28.210  1.00  0.00           C
ATOM   4277  CD1 TYR B 120      -7.558   7.374 -29.272  1.00  0.00           C
ATOM   4278  CD2 TYR B 120      -8.493   7.855 -27.081  1.00  0.00           C
ATOM   4279  CE1 TYR B 120      -6.748   8.519 -29.173  1.00  0.00           C
ATOM   4280  CE2 TYR B 120      -7.706   9.017 -26.989  1.00  0.00           C
ATOM   4281  CZ  TYR B 120      -6.815   9.344 -28.030  1.00  0.00           C
ATOM   4282  OH  TYR B 120      -6.020  10.442 -27.938  1.00  0.00           O
ATOM   4283  HH  TYR B 120      -6.278  11.003 -27.176  1.00  0.00           H
ATOM   4284  H   TYR B 120      -9.752   3.213 -28.041  1.00  0.00           H
ATOM   4285  HA  TYR B 120      -8.430   4.721 -29.889  1.00  0.00           H
ATOM   4286  HB2 TYR B 120     -10.161   6.004 -28.851  1.00  0.00           H
ATOM   4287  HB3 TYR B 120      -9.601   5.514 -27.258  1.00  0.00           H
ATOM   4288  HD1 TYR B 120      -7.509   6.771 -30.167  1.00  0.00           H
ATOM   4289  HD2 TYR B 120      -9.144   7.592 -26.261  1.00  0.00           H
ATOM   4290  HE1 TYR B 120      -6.073   8.774 -29.975  1.00  0.00           H
ATOM   4291  HE2 TYR B 120      -7.768   9.639 -26.109  1.00  0.00           H
ATOM   4292  N   ARG B 121      -6.172   4.358 -28.954  1.00  0.00           N
ATOM   4293  CA  ARG B 121      -4.841   4.138 -28.414  1.00  0.00           C
ATOM   4294  C   ARG B 121      -4.025   5.346 -28.805  1.00  0.00           C
ATOM   4295  O   ARG B 121      -4.096   5.779 -29.958  1.00  0.00           O
ATOM   4296  CB  ARG B 121      -4.157   2.904 -29.009  1.00  0.00           C
ATOM   4297  CG  ARG B 121      -4.851   1.621 -28.631  1.00  0.00           C
ATOM   4298  CD  ARG B 121      -4.177   0.391 -29.218  1.00  0.00           C
ATOM   4299  NE  ARG B 121      -4.165   0.414 -30.676  1.00  0.00           N
ATOM   4300  CZ  ARG B 121      -5.177   0.035 -31.464  1.00  0.00           C
ATOM   4301  NH1 ARG B 121      -6.332  -0.397 -30.943  1.00  0.00           N
ATOM   4302 HH12 ARG B 121      -6.975  -0.636 -31.462  1.00  0.00           H
ATOM   4303 HH11 ARG B 121      -6.430  -0.437 -30.089  1.00  0.00           H
ATOM   4304  NH2 ARG B 121      -5.031   0.083 -32.794  1.00  0.00           N
ATOM   4305 HH21 ARG B 121      -4.294   0.364 -33.136  1.00  0.00           H
ATOM   4306 HH22 ARG B 121      -5.681  -0.151 -33.307  1.00  0.00           H
ATOM   4307  H   ARG B 121      -6.161   4.634 -29.768  1.00  0.00           H
ATOM   4308  HA  ARG B 121      -4.871   4.058 -27.326  1.00  0.00           H
ATOM   4309  HB2 ARG B 121      -4.163   2.975 -29.976  1.00  0.00           H
ATOM   4310  HB3 ARG B 121      -3.245   2.859 -28.683  1.00  0.00           H
ATOM   4311  HG2 ARG B 121      -4.847   1.533 -27.665  1.00  0.00           H
ATOM   4312  HG3 ARG B 121      -5.764   1.647 -28.958  1.00  0.00           H
ATOM   4313  HD2 ARG B 121      -3.258   0.354 -28.909  1.00  0.00           H
ATOM   4314  HD3 ARG B 121      -4.657  -0.402 -28.933  1.00  0.00           H
ATOM   4315  HE  ARG B 121      -3.449   0.695 -31.061  1.00  0.00           H
ATOM   4316  N   ASN B 122      -3.316   5.940 -27.853  1.00  0.00           N
ATOM   4317  CA  ASN B 122      -2.454   7.070 -28.162  1.00  0.00           C
ATOM   4318  C   ASN B 122      -1.236   7.152 -27.261  1.00  0.00           C
ATOM   4319  O   ASN B 122      -1.227   6.612 -26.157  1.00  0.00           O
ATOM   4320  CB  ASN B 122      -3.268   8.376 -28.227  1.00  0.00           C
ATOM   4321  CG  ASN B 122      -2.794   9.336 -29.299  1.00  0.00           C
ATOM   4322  OD1 ASN B 122      -1.731   9.181 -29.882  1.00  0.00           O
ATOM   4323  ND2 ASN B 122      -3.560  10.370 -29.555  1.00  0.00           N
ATOM   4324 HD22 ASN B 122      -4.429  10.488 -29.046  1.00  0.00           H
ATOM   4325 HD21 ASN B 122      -3.329  10.970 -30.339  1.00  0.00           H
ATOM   4326  H   ASN B 122      -3.345   5.581 -26.904  1.00  0.00           H
ATOM   4327  HA  ASN B 122      -2.054   6.882 -29.138  1.00  0.00           H
ATOM   4328  HB2 ASN B 122      -4.303   8.137 -28.443  1.00  0.00           H
ATOM   4329  HB3 ASN B 122      -3.234   8.902 -27.284  1.00  0.00           H
ATOM   4330  N   HIS B 123      -0.195   7.823 -27.737  1.00  0.00           N
ATOM   4331  CA  HIS B 123       0.958   8.182 -26.954  1.00  0.00           C
ATOM   4332  C   HIS B 123       0.699   9.549 -26.326  1.00  0.00           C
ATOM   4333  O   HIS B 123       0.196  10.463 -26.977  1.00  0.00           O
ATOM   4334  CB  HIS B 123       2.180   8.231 -27.878  1.00  0.00           C
ATOM   4335  CG  HIS B 123       3.426   8.627 -27.188  1.00  0.00           C
ATOM   4336  ND1 HIS B 123       3.784   9.960 -27.061  1.00  0.00           N
ATOM   4337  CD2 HIS B 123       4.367   7.898 -26.552  1.00  0.00           C
ATOM   4338  HD2 HIS B 123       4.395   6.971 -26.484  1.00  0.00           H
ATOM   4339  CE1 HIS B 123       4.916  10.012 -26.361  1.00  0.00           C
ATOM   4340  HE1 HIS B 123       5.387  10.786 -26.150  1.00  0.00           H
ATOM   4341  NE2 HIS B 123       5.305   8.774 -26.084  1.00  0.00           N
ATOM   4342  HE2 HIS B 123       6.007   8.560 -25.636  1.00  0.00           H
ATOM   4343  H   HIS B 123      -0.175   8.159 -28.528  1.00  0.00           H
ATOM   4344  HA  HIS B 123       1.108   7.528 -26.254  1.00  0.00           H
ATOM   4345  HB2 HIS B 123       2.319   7.351 -28.261  1.00  0.00           H
ATOM   4346  HB3 HIS B 123       2.014   8.876 -28.583  1.00  0.00           H
ATOM   4347  N   PHE B 124       1.090   9.704 -25.060  1.00  0.00           N
ATOM   4348  CA  PHE B 124       0.816  10.907 -24.287  1.00  0.00           C
ATOM   4349  C   PHE B 124       2.060  11.406 -23.565  1.00  0.00           C
ATOM   4350  O   PHE B 124       2.891  10.623 -23.059  1.00  0.00           O
ATOM   4351  CB  PHE B 124      -0.291  10.649 -23.260  1.00  0.00           C
ATOM   4352  CG  PHE B 124      -1.668  10.454 -23.851  1.00  0.00           C
ATOM   4353  CD1 PHE B 124      -2.038   9.196 -24.359  1.00  0.00           C
ATOM   4354  CD2 PHE B 124      -2.606  11.503 -23.824  1.00  0.00           C
ATOM   4355  CE1 PHE B 124      -3.351   8.977 -24.805  1.00  0.00           C
ATOM   4356  CE2 PHE B 124      -3.911  11.292 -24.300  1.00  0.00           C
ATOM   4357  CZ  PHE B 124      -4.285  10.029 -24.789  1.00  0.00           C
ATOM   4358  H   PHE B 124       1.516   9.101 -24.620  1.00  0.00           H
ATOM   4359  HA  PHE B 124       0.475  11.697 -24.950  1.00  0.00           H
ATOM   4360  HB2 PHE B 124      -0.030   9.770 -22.669  1.00  0.00           H
ATOM   4361  HB3 PHE B 124      -0.333  11.497 -22.575  1.00  0.00           H
ATOM   4362  HD1 PHE B 124      -1.327   8.384 -24.350  1.00  0.00           H
ATOM   4363  HD2 PHE B 124      -2.329  12.472 -23.434  1.00  0.00           H
ATOM   4364  HE1 PHE B 124      -3.643   7.999 -25.161  1.00  0.00           H
ATOM   4365  HE2 PHE B 124      -4.632  12.098 -24.281  1.00  0.00           H
ATOM   4366  HZ  PHE B 124      -5.294   9.867 -25.140  1.00  0.00           H
ATOM   4367  N   LEU B 125       2.106  12.734 -23.428  1.00  0.00           N
ATOM   4368  CA  LEU B 125       2.987  13.386 -22.518  1.00  0.00           C
ATOM   4369  C   LEU B 125       2.093  14.151 -21.542  1.00  0.00           C
ATOM   4370  O   LEU B 125       1.148  14.816 -21.966  1.00  0.00           O
ATOM   4371  CB  LEU B 125       3.942  14.340 -23.220  1.00  0.00           C
ATOM   4372  CG  LEU B 125       4.796  13.629 -24.308  1.00  0.00           C
ATOM   4373  CD1 LEU B 125       5.591  14.651 -25.175  1.00  0.00           C
ATOM   4374  CD2 LEU B 125       5.633  12.704 -23.719  1.00  0.00           C
ATOM   4375  H   LEU B 125       1.612  13.278 -23.876  1.00  0.00           H
ATOM   4376  HA  LEU B 125       3.503  12.728 -22.026  1.00  0.00           H
ATOM   4377  HB2 LEU B 125       3.430  15.043 -23.650  1.00  0.00           H
ATOM   4378  HB3 LEU B 125       4.547  14.723 -22.565  1.00  0.00           H
ATOM   4379  HG  LEU B 125       4.198  13.147 -24.901  1.00  0.00           H
ATOM   4380 HD11 LEU B 125       6.108  14.167 -25.838  1.00  0.00           H
ATOM   4381 HD12 LEU B 125       4.964  15.247 -25.613  1.00  0.00           H
ATOM   4382 HD13 LEU B 125       6.184  15.159 -24.599  1.00  0.00           H
ATOM   4383 HD21 LEU B 125       6.158  12.269 -24.409  1.00  0.00           H
ATOM   4384 HD22 LEU B 125       6.219  13.160 -23.095  1.00  0.00           H
ATOM   4385 HD23 LEU B 125       5.095  12.047 -23.248  1.00  0.00           H
ATOM   4386  N   HIS B 126       2.399  14.091 -20.259  1.00  0.00           N
ATOM   4387  CA  HIS B 126       1.687  14.856 -19.258  1.00  0.00           C
ATOM   4388  C   HIS B 126       2.627  15.775 -18.530  1.00  0.00           C
ATOM   4389  O   HIS B 126       3.752  15.398 -18.188  1.00  0.00           O
ATOM   4390  CB  HIS B 126       1.100  13.967 -18.223  1.00  0.00           C
ATOM   4391  CG  HIS B 126       0.018  13.028 -18.715  1.00  0.00           C
ATOM   4392  ND1 HIS B 126      -1.359  13.192 -18.521  1.00  0.00           N
ATOM   4393  CD2 HIS B 126       0.228  11.875 -19.417  1.00  0.00           C
ATOM   4394  HD2 HIS B 126       1.188  11.474 -19.718  1.00  0.00           H
ATOM   4395  CE1 HIS B 126      -1.939  12.157 -19.153  1.00  0.00           C
ATOM   4396  HE1 HIS B 126      -3.006  12.013 -19.256  1.00  0.00           H
ATOM   4397  NE2 HIS B 126      -1.014  11.342 -19.683  1.00  0.00           N
ATOM   4398  HE2 HIS B 126      -1.211  10.495 -20.203  1.00  0.00           H
ATOM   4399  H   HIS B 126       3.030  13.603 -19.938  1.00  0.00           H
ATOM   4400  HA  HIS B 126       0.981  15.379 -19.670  1.00  0.00           H
ATOM   4401  HB2 HIS B 126       1.812  13.424 -17.850  1.00  0.00           H
ATOM   4402  HB3 HIS B 126       0.720  14.523 -17.525  1.00  0.00           H
ATOM   4403  N   SER B 127       2.147  16.948 -18.219  1.00  0.00           N
ATOM   4404  CA  SER B 127       2.840  17.908 -17.389  1.00  0.00           C
ATOM   4405  C   SER B 127       2.052  18.071 -16.078  1.00  0.00           C
ATOM   4406  O   SER B 127       0.833  18.257 -16.130  1.00  0.00           O
ATOM   4407  CB  SER B 127       2.925  19.247 -18.090  1.00  0.00           C
ATOM   4408  OG  SER B 127       3.426  20.285 -17.331  1.00  0.00           O
ATOM   4409  HG  SER B 127       2.942  20.407 -16.655  1.00  0.00           H
ATOM   4410  H   SER B 127       1.381  17.231 -18.490  1.00  0.00           H
ATOM   4411  HA  SER B 127       3.736  17.594 -17.188  1.00  0.00           H
ATOM   4412  HB2 SER B 127       3.494  19.142 -18.868  1.00  0.00           H
ATOM   4413  HB3 SER B 127       2.032  19.491 -18.379  1.00  0.00           H
ATOM   4414  N   PHE B 128       2.745  17.963 -14.956  1.00  0.00           N
ATOM   4415  CA  PHE B 128       2.126  18.158 -13.621  1.00  0.00           C
ATOM   4416  C   PHE B 128       2.866  19.243 -12.887  1.00  0.00           C
ATOM   4417  O   PHE B 128       4.063  19.101 -12.578  1.00  0.00           O
ATOM   4418  CB  PHE B 128       2.154  16.881 -12.763  1.00  0.00           C
ATOM   4419  CG  PHE B 128       1.347  15.755 -13.258  1.00  0.00           C
ATOM   4420  CD2 PHE B 128       0.014  15.605 -12.823  1.00  0.00           C
ATOM   4421  CD1 PHE B 128       1.865  14.865 -14.187  1.00  0.00           C
ATOM   4422  CE2 PHE B 128      -0.782  14.559 -13.320  1.00  0.00           C
ATOM   4423  CE1 PHE B 128       1.074  13.816 -14.696  1.00  0.00           C
ATOM   4424  CZ  PHE B 128      -0.251  13.663 -14.263  1.00  0.00           C
ATOM   4425  H   PHE B 128       3.584  17.776 -14.924  1.00  0.00           H
ATOM   4426  HA  PHE B 128       1.202  18.435 -13.731  1.00  0.00           H
ATOM   4427  HB2 PHE B 128       3.072  16.575 -12.702  1.00  0.00           H
ATOM   4428  HB3 PHE B 128       1.829  17.103 -11.876  1.00  0.00           H
ATOM   4429  HD1 PHE B 128       2.732  14.982 -14.502  1.00  0.00           H
ATOM   4430  HD2 PHE B 128      -0.404  16.300 -12.110  1.00  0.00           H
ATOM   4431  HE1 PHE B 128       1.439  13.213 -15.303  1.00  0.00           H
ATOM   4432  HE2 PHE B 128      -1.800  14.444 -12.978  1.00  0.00           H
ATOM   4433  HZ  PHE B 128      -0.851  12.856 -14.655  1.00  0.00           H
ATOM   4434  N   ARG B 129       2.151  20.285 -12.492  1.00  0.00           N
ATOM   4435  CA  ARG B 129       2.693  21.327 -11.663  1.00  0.00           C
ATOM   4436  C   ARG B 129       1.949  21.353 -10.344  1.00  0.00           C
ATOM   4437  O   ARG B 129       0.735  21.329 -10.352  1.00  0.00           O
ATOM   4438  CB  ARG B 129       2.619  22.703 -12.332  1.00  0.00           C
ATOM   4439  CG  ARG B 129       3.516  22.701 -13.603  1.00  0.00           C
ATOM   4440  CD  ARG B 129       3.575  24.092 -14.181  1.00  0.00           C
ATOM   4441  NE  ARG B 129       4.414  24.963 -13.365  1.00  0.00           N
ATOM   4442  CZ  ARG B 129       4.713  26.240 -13.624  1.00  0.00           C
ATOM   4443  NH1 ARG B 129       4.166  26.853 -14.674  1.00  0.00           N
ATOM   4444 HH12 ARG B 129       4.350  27.678 -14.835  1.00  0.00           H
ATOM   4445 HH11 ARG B 129       3.638  26.421 -15.198  1.00  0.00           H
ATOM   4446  NH2 ARG B 129       5.551  26.871 -12.816  1.00  0.00           N
ATOM   4447 HH21 ARG B 129       5.880  26.463 -12.134  1.00  0.00           H
ATOM   4448 HH22 ARG B 129       5.731  27.702 -12.947  1.00  0.00           H
ATOM   4449  H   ARG B 129       1.326  20.407 -12.702  1.00  0.00           H
ATOM   4450  HA  ARG B 129       3.625  21.132 -11.479  1.00  0.00           H
ATOM   4451  HB2 ARG B 129       1.704  22.891 -12.596  1.00  0.00           H
ATOM   4452  HB3 ARG B 129       2.946  23.382 -11.721  1.00  0.00           H
ATOM   4453  HG2 ARG B 129       4.415  22.425 -13.367  1.00  0.00           H
ATOM   4454  HG3 ARG B 129       3.138  22.104 -14.268  1.00  0.00           H
ATOM   4455  HD2 ARG B 129       3.952  24.053 -15.074  1.00  0.00           H
ATOM   4456  HD3 ARG B 129       2.681  24.467 -14.209  1.00  0.00           H
ATOM   4457  HE  ARG B 129       4.747  24.623 -12.649  1.00  0.00           H
ATOM   4458  N   PHE B 130       2.706  21.390  -9.257  1.00  0.00           N
ATOM   4459  CA  PHE B 130       2.191  21.281  -7.898  1.00  0.00           C
ATOM   4460  C   PHE B 130       2.220  22.588  -7.139  1.00  0.00           C
ATOM   4461  O   PHE B 130       3.110  23.427  -7.335  1.00  0.00           O
ATOM   4462  CB  PHE B 130       3.013  20.252  -7.132  1.00  0.00           C
ATOM   4463  CG  PHE B 130       2.713  18.846  -7.549  1.00  0.00           C
ATOM   4464  CD2 PHE B 130       1.829  18.088  -6.775  1.00  0.00           C
ATOM   4465  CD1 PHE B 130       3.290  18.276  -8.676  1.00  0.00           C
ATOM   4466  CE2 PHE B 130       1.497  16.807  -7.137  1.00  0.00           C
ATOM   4467  CE1 PHE B 130       2.928  16.913  -9.053  1.00  0.00           C
ATOM   4468  CZ  PHE B 130       2.044  16.221  -8.237  1.00  0.00           C
ATOM   4469  H   PHE B 130       3.561  21.481  -9.284  1.00  0.00           H
ATOM   4470  HA  PHE B 130       1.273  20.971  -7.931  1.00  0.00           H
ATOM   4471  HB2 PHE B 130       3.955  20.418  -7.292  1.00  0.00           H
ATOM   4472  HB3 PHE B 130       2.818  20.333  -6.186  1.00  0.00           H
ATOM   4473  HD1 PHE B 130       3.874  18.770  -9.204  1.00  0.00           H
ATOM   4474  HD2 PHE B 130       1.437  18.469  -6.022  1.00  0.00           H
ATOM   4475  HE1 PHE B 130       3.304  16.509  -9.802  1.00  0.00           H
ATOM   4476  HE2 PHE B 130       0.907  16.321  -6.607  1.00  0.00           H
ATOM   4477  HZ  PHE B 130       1.811  15.347  -8.454  1.00  0.00           H
ATOM   4478  N   GLU B 131       1.292  22.691  -6.158  1.00  0.00           N
ATOM   4479  CA  GLU B 131       1.280  23.768  -5.168  1.00  0.00           C
ATOM   4480  C   GLU B 131       0.834  23.152  -3.848  1.00  0.00           C
ATOM   4481  O   GLU B 131      -0.231  22.551  -3.794  1.00  0.00           O
ATOM   4482  CB  GLU B 131       0.308  24.860  -5.578  1.00  0.00           C
ATOM   4483  CG  GLU B 131       0.164  26.031  -4.645  1.00  0.00           C
ATOM   4484  CD  GLU B 131      -0.912  26.944  -5.215  1.00  0.00           C
ATOM   4485  OE1 GLU B 131      -2.127  26.737  -4.913  1.00  0.00           O
ATOM   4486  OE2 GLU B 131      -0.536  27.791  -6.062  1.00  0.00           O
ATOM   4487  H   GLU B 131       0.649  22.130  -6.054  1.00  0.00           H
ATOM   4488  HA  GLU B 131       2.168  24.146  -5.065  1.00  0.00           H
ATOM   4489  HB2 GLU B 131       0.593  25.212  -6.436  1.00  0.00           H
ATOM   4490  HB3 GLU B 131      -0.571  24.461  -5.674  1.00  0.00           H
ATOM   4491  HG2 GLU B 131      -0.114  25.725  -3.768  1.00  0.00           H
ATOM   4492  HG3 GLU B 131       1.000  26.521  -4.595  1.00  0.00           H
ATOM   4493  N   ASN B 132       1.659  23.284  -2.817  1.00  0.00           N
ATOM   4494  CA  ASN B 132       1.299  22.825  -1.484  1.00  0.00           C
ATOM   4495  C   ASN B 132       0.766  21.391  -1.500  1.00  0.00           C
ATOM   4496  O   ASN B 132      -0.253  21.060  -0.888  1.00  0.00           O
ATOM   4497  CB  ASN B 132       0.298  23.800  -0.853  1.00  0.00           C
ATOM   4498  CG  ASN B 132       0.042  23.532   0.605  1.00  0.00           C
ATOM   4499  OD1 ASN B 132       0.876  22.916   1.295  1.00  0.00           O
ATOM   4500  ND2 ASN B 132      -1.129  24.011   1.106  1.00  0.00           N
ATOM   4501 HD22 ASN B 132      -1.672  24.438   0.595  1.00  0.00           H
ATOM   4502 HD21 ASN B 132      -1.325  23.885   1.934  1.00  0.00           H
ATOM   4503  H   ASN B 132       2.441  23.638  -2.864  1.00  0.00           H
ATOM   4504  HA  ASN B 132       2.096  22.831  -0.933  1.00  0.00           H
ATOM   4505  HB2 ASN B 132       0.646  24.702  -0.934  1.00  0.00           H
ATOM   4506  HB3 ASN B 132      -0.548  23.729  -1.322  1.00  0.00           H
ATOM   4507  N   GLY B 133       1.478  20.504  -2.177  1.00  0.00           N
ATOM   4508  CA  GLY B 133       1.216  19.088  -2.032  1.00  0.00           C
ATOM   4509  C   GLY B 133       0.203  18.521  -2.990  1.00  0.00           C
ATOM   4510  O   GLY B 133      -0.036  17.300  -2.957  1.00  0.00           O
ATOM   4511  H   GLY B 133       2.115  20.697  -2.722  1.00  0.00           H
ATOM   4512  HA2 GLY B 133       2.047  18.602  -2.155  1.00  0.00           H
ATOM   4513  HA3 GLY B 133       0.901  18.918  -1.131  1.00  0.00           H
ATOM   4514  N   LEU B 134      -0.437  19.358  -3.807  1.00  0.00           N
ATOM   4515  CA  LEU B 134      -1.482  18.900  -4.699  1.00  0.00           C
ATOM   4516  C   LEU B 134      -1.281  19.489  -6.087  1.00  0.00           C
ATOM   4517  O   LEU B 134      -0.485  20.415  -6.290  1.00  0.00           O
ATOM   4518  CB  LEU B 134      -2.898  19.259  -4.189  1.00  0.00           C
ATOM   4519  CG  LEU B 134      -3.321  18.595  -2.914  1.00  0.00           C
ATOM   4520  CD1 LEU B 134      -4.655  19.274  -2.469  1.00  0.00           C
ATOM   4521  CD2 LEU B 134      -3.445  17.071  -3.041  1.00  0.00           C
ATOM   4522  H   LEU B 134      -0.278  20.202  -3.858  1.00  0.00           H
ATOM   4523  HA  LEU B 134      -1.429  17.935  -4.774  1.00  0.00           H
ATOM   4524  HB2 LEU B 134      -2.937  20.217  -4.043  1.00  0.00           H
ATOM   4525  HB3 LEU B 134      -3.541  19.010  -4.872  1.00  0.00           H
ATOM   4526  HG  LEU B 134      -2.655  18.779  -2.233  1.00  0.00           H
ATOM   4527 HD11 LEU B 134      -4.957  18.865  -1.643  1.00  0.00           H
ATOM   4528 HD12 LEU B 134      -4.496  20.221  -2.331  1.00  0.00           H
ATOM   4529 HD13 LEU B 134      -5.321  19.148  -3.163  1.00  0.00           H
ATOM   4530 HD21 LEU B 134      -3.720  16.705  -2.187  1.00  0.00           H
ATOM   4531 HD22 LEU B 134      -4.107  16.864  -3.719  1.00  0.00           H
ATOM   4532 HD23 LEU B 134      -2.583  16.705  -3.297  1.00  0.00           H
ATOM   4533  N   ILE B 135      -1.994  18.941  -7.069  1.00  0.00           N
ATOM   4534  CA  ILE B 135      -1.794  19.342  -8.480  1.00  0.00           C
ATOM   4535  C   ILE B 135      -2.498  20.672  -8.725  1.00  0.00           C
ATOM   4536  O   ILE B 135      -3.709  20.798  -8.543  1.00  0.00           O
ATOM   4537  CB  ILE B 135      -2.343  18.288  -9.455  1.00  0.00           C
ATOM   4538  CG1 ILE B 135      -1.605  16.963  -9.238  1.00  0.00           C
ATOM   4539  CG2 ILE B 135      -2.179  18.748 -10.918  1.00  0.00           C
ATOM   4540  CD1 ILE B 135      -2.372  15.760  -9.810  1.00  0.00           C
ATOM   4541  H   ILE B 135      -2.598  18.339  -6.956  1.00  0.00           H
ATOM   4542  HA  ILE B 135      -0.846  19.463  -8.647  1.00  0.00           H
ATOM   4543  HB  ILE B 135      -3.405  18.139  -9.250  1.00  0.00           H
ATOM   4544 HG12 ILE B 135      -0.734  17.001  -9.664  1.00  0.00           H
ATOM   4545 HG13 ILE B 135      -1.505  16.791  -8.289  1.00  0.00           H
ATOM   4546 HG21 ILE B 135      -2.525  17.968 -11.590  1.00  0.00           H
ATOM   4547 HG22 ILE B 135      -2.785  19.632 -11.113  1.00  0.00           H
ATOM   4548 HG23 ILE B 135      -1.133  18.971 -11.133  1.00  0.00           H
ATOM   4549 HD11 ILE B 135      -1.818  14.844  -9.599  1.00  0.00           H
ATOM   4550 HD12 ILE B 135      -3.355  15.692  -9.343  1.00  0.00           H
ATOM   4551 HD13 ILE B 135      -2.494  15.850 -10.888  1.00  0.00           H
ATOM   4552  N   LYS B 136      -1.738  21.689  -9.144  1.00  0.00           N
ATOM   4553  CA  LYS B 136      -2.270  22.965  -9.557  1.00  0.00           C
ATOM   4554  C   LYS B 136      -2.601  23.008 -11.048  1.00  0.00           C
ATOM   4555  O   LYS B 136      -3.568  23.640 -11.457  1.00  0.00           O
ATOM   4556  CB  LYS B 136      -1.263  24.044  -9.189  1.00  0.00           C
ATOM   4557  CG  LYS B 136      -1.565  25.476  -9.562  1.00  0.00           C
ATOM   4558  CD  LYS B 136      -2.553  26.121  -8.697  1.00  0.00           C
ATOM   4559  CE  LYS B 136      -2.546  27.653  -8.979  1.00  0.00           C
ATOM   4560  NZ  LYS B 136      -3.693  28.302  -8.299  1.00  0.00           N
ATOM   4561  HZ3 LYS B 136      -3.640  28.170  -7.420  1.00  0.00           H
ATOM   4562  HZ1 LYS B 136      -3.687  29.177  -8.461  1.00  0.00           H
ATOM   4563  HZ2 LYS B 136      -4.457  27.957  -8.597  1.00  0.00           H
ATOM   4564  H   LYS B 136      -0.881  21.648  -9.195  1.00  0.00           H
ATOM   4565  HA  LYS B 136      -3.087  23.139  -9.065  1.00  0.00           H
ATOM   4566  HB2 LYS B 136      -1.149  24.024  -8.226  1.00  0.00           H
ATOM   4567  HB3 LYS B 136      -0.420  23.817  -9.611  1.00  0.00           H
ATOM   4568  HG2 LYS B 136      -0.745  25.991  -9.510  1.00  0.00           H
ATOM   4569  HG3 LYS B 136      -1.908  25.496 -10.469  1.00  0.00           H
ATOM   4570  HD2 LYS B 136      -3.437  25.772  -8.891  1.00  0.00           H
ATOM   4571  HD3 LYS B 136      -2.321  25.974  -7.767  1.00  0.00           H
ATOM   4572  HE2 LYS B 136      -1.725  28.042  -8.638  1.00  0.00           H
ATOM   4573  HE3 LYS B 136      -2.625  27.808  -9.933  1.00  0.00           H
ATOM   4574  N   GLU B 137      -1.785  22.357 -11.883  1.00  0.00           N
ATOM   4575  CA  GLU B 137      -2.045  22.305 -13.312  1.00  0.00           C
ATOM   4576  C   GLU B 137      -1.559  20.939 -13.815  1.00  0.00           C
ATOM   4577  O   GLU B 137      -0.357  20.642 -13.762  1.00  0.00           O
ATOM   4578  CB  GLU B 137      -1.338  23.450 -14.041  1.00  0.00           C
ATOM   4579  CG  GLU B 137      -1.565  23.455 -15.529  1.00  0.00           C
ATOM   4580  CD  GLU B 137      -0.555  24.399 -16.222  1.00  0.00           C
ATOM   4581  OE1 GLU B 137      -1.006  25.470 -16.678  1.00  0.00           O
ATOM   4582  OE2 GLU B 137       0.669  24.084 -16.288  1.00  0.00           O
ATOM   4583  H   GLU B 137      -1.074  21.938 -11.640  1.00  0.00           H
ATOM   4584  HA  GLU B 137      -3.111  22.398 -13.508  1.00  0.00           H
ATOM   4585  HB2 GLU B 137      -1.664  24.293 -13.689  1.00  0.00           H
ATOM   4586  HB3 GLU B 137      -0.383  23.377 -13.886  1.00  0.00           H
ATOM   4587  HG2 GLU B 137      -1.438  22.559 -15.879  1.00  0.00           H
ATOM   4588  HG3 GLU B 137      -2.462  23.770 -15.719  1.00  0.00           H
ATOM   4589  N   GLN B 138      -2.500  20.150 -14.339  1.00  0.00           N
ATOM   4590  CA  GLN B 138      -2.269  19.003 -15.210  1.00  0.00           C
ATOM   4591  C   GLN B 138      -2.563  19.414 -16.655  1.00  0.00           C
ATOM   4592  O   GLN B 138      -3.608  19.996 -16.946  1.00  0.00           O
ATOM   4593  CB  GLN B 138      -3.120  17.797 -14.768  1.00  0.00           C
ATOM   4594  CG  GLN B 138      -2.906  16.527 -15.618  1.00  0.00           C
ATOM   4595  CD  GLN B 138      -3.853  16.337 -16.811  1.00  0.00           C
ATOM   4596  OE1 GLN B 138      -4.951  16.880 -16.897  1.00  0.00           O
ATOM   4597  NE2 GLN B 138      -3.488  15.466 -17.729  1.00  0.00           N
ATOM   4598 HE22 GLN B 138      -4.119  15.260 -18.496  1.00  0.00           H
ATOM   4599 HE21 GLN B 138      -2.592  14.997 -17.690  1.00  0.00           H
ATOM   4600  H   GLN B 138      -3.456  20.493 -14.313  1.00  0.00           H
ATOM   4601  HA  GLN B 138      -1.226  18.714 -15.127  1.00  0.00           H
ATOM   4602  HB2 GLN B 138      -2.832  17.553 -13.748  1.00  0.00           H
ATOM   4603  HB3 GLN B 138      -4.175  18.065 -14.756  1.00  0.00           H
ATOM   4604  HG2 GLN B 138      -1.873  16.493 -15.965  1.00  0.00           H
ATOM   4605  HG3 GLN B 138      -3.045  15.665 -14.967  1.00  0.00           H
ATOM   4606  N   ARG B 139      -1.674  19.043 -17.572  1.00  0.00           N
ATOM   4607  CA  ARG B 139      -1.895  19.151 -19.019  1.00  0.00           C
ATOM   4608  C   ARG B 139      -1.494  17.837 -19.659  1.00  0.00           C
ATOM   4609  O   ARG B 139      -0.420  17.330 -19.338  1.00  0.00           O
ATOM   4610  CB  ARG B 139      -1.041  20.278 -19.620  1.00  0.00           C
ATOM   4611  CG  ARG B 139      -1.155  21.637 -18.969  1.00  0.00           C
ATOM   4612  CD  ARG B 139      -0.247  22.723 -19.571  1.00  0.00           C
ATOM   4613  NE  ARG B 139       1.128  22.396 -19.170  1.00  0.00           N
ATOM   4614  CZ  ARG B 139       2.208  22.843 -19.805  1.00  0.00           C
ATOM   4615  NH1 ARG B 139       2.088  23.651 -20.839  1.00  0.00           N
ATOM   4616 HH12 ARG B 139       2.790  23.940 -21.244  1.00  0.00           H
ATOM   4617 HH11 ARG B 139       1.308  23.897 -21.105  1.00  0.00           H
ATOM   4618  NH2 ARG B 139       3.385  22.425 -19.403  1.00  0.00           N
ATOM   4619 HH21 ARG B 139       3.446  21.905 -18.720  1.00  0.00           H
ATOM   4620 HH22 ARG B 139       4.098  22.719 -19.783  1.00  0.00           H
ATOM   4621  H   ARG B 139      -0.820  18.591 -17.252  1.00  0.00           H
ATOM   4622  HA  ARG B 139      -2.948  19.343 -19.233  1.00  0.00           H
ATOM   4623  HB2 ARG B 139      -0.024  20.033 -19.446  1.00  0.00           H
ATOM   4624  HB3 ARG B 139      -1.227  20.358 -20.693  1.00  0.00           H
ATOM   4625  HG2 ARG B 139      -2.184  21.968 -19.058  1.00  0.00           H
ATOM   4626  HG3 ARG B 139      -0.965  21.583 -18.019  1.00  0.00           H
ATOM   4627  HD2 ARG B 139      -0.308  22.712 -20.539  1.00  0.00           H
ATOM   4628  HD3 ARG B 139      -0.485  23.594 -19.214  1.00  0.00           H
ATOM   4629  HE  ARG B 139       1.241  21.975 -18.429  1.00  0.00           H
ATOM   4630  N   GLU B 140      -2.266  17.347 -20.618  1.00  0.00           N
ATOM   4631  CA  GLU B 140      -1.844  16.231 -21.470  1.00  0.00           C
ATOM   4632  C   GLU B 140      -1.763  16.611 -22.948  1.00  0.00           C
ATOM   4633  O   GLU B 140      -2.544  17.418 -23.453  1.00  0.00           O
ATOM   4634  CB  GLU B 140      -2.657  14.962 -21.192  1.00  0.00           C
ATOM   4635  CG  GLU B 140      -4.131  15.019 -21.593  1.00  0.00           C
ATOM   4636  CD  GLU B 140      -4.937  13.920 -20.897  1.00  0.00           C
ATOM   4637  OE1 GLU B 140      -4.983  13.896 -19.644  1.00  0.00           O
ATOM   4638  OE2 GLU B 140      -5.641  13.145 -21.582  1.00  0.00           O
ATOM   4639  H   GLU B 140      -3.166  17.781 -20.789  1.00  0.00           H
ATOM   4640  HA  GLU B 140      -0.827  15.967 -21.188  1.00  0.00           H
ATOM   4641  HB2 GLU B 140      -2.186  14.118 -21.696  1.00  0.00           H
ATOM   4642  HB3 GLU B 140      -2.596  14.785 -20.125  1.00  0.00           H
ATOM   4643  HG2 GLU B 140      -4.551  15.980 -21.301  1.00  0.00           H
ATOM   4644  HG3 GLU B 140      -4.210  14.922 -22.677  1.00  0.00           H
ATOM   4645  N   PHE B 141      -0.778  16.018 -23.615  1.00  0.00           N
ATOM   4646  CA  PHE B 141      -0.371  16.283 -24.987  1.00  0.00           C
ATOM   4647  C   PHE B 141      -0.294  14.957 -25.728  1.00  0.00           C
ATOM   4648  O   PHE B 141       0.435  14.041 -25.335  1.00  0.00           O
ATOM   4649  CB  PHE B 141       1.014  16.936 -25.011  1.00  0.00           C
ATOM   4650  CG  PHE B 141       1.151  18.167 -24.219  1.00  0.00           C
ATOM   4651  CD1 PHE B 141       1.434  18.114 -22.861  1.00  0.00           C
ATOM   4652  CD2 PHE B 141       1.082  19.386 -24.818  1.00  0.00           C
ATOM   4653  CE1 PHE B 141       1.619  19.331 -22.188  1.00  0.00           C
ATOM   4654  CE2 PHE B 141       1.203  20.557 -24.120  1.00  0.00           C
ATOM   4655  CZ  PHE B 141       1.476  20.498 -22.794  1.00  0.00           C
ATOM   4656  H   PHE B 141      -0.170  15.398 -23.090  1.00  0.00           H
ATOM   4657  HA  PHE B 141      -1.091  16.941 -25.476  1.00  0.00           H
ATOM   4658  HB2 PHE B 141       1.642  16.287 -24.658  1.00  0.00           H
ATOM   4659  HB3 PHE B 141       1.245  17.149 -25.929  1.00  0.00           H
ATOM   4660  HD1 PHE B 141       1.526  17.301 -22.420  1.00  0.00           H
ATOM   4661  HD2 PHE B 141       0.882  19.426 -25.726  1.00  0.00           H
ATOM   4662  HE1 PHE B 141       1.783  19.317 -21.272  1.00  0.00           H
ATOM   4663  HE2 PHE B 141       1.138  21.376 -24.555  1.00  0.00           H
ATOM   4664  HZ  PHE B 141       1.590  21.285 -22.312  1.00  0.00           H
ATOM   4665  N   MET B 142      -1.014  14.866 -26.830  1.00  0.00           N
ATOM   4666  CA  MET B 142      -1.003  13.719 -27.720  1.00  0.00           C
ATOM   4667  C   MET B 142      -1.083  14.201 -29.166  1.00  0.00           C
ATOM   4668  O   MET B 142      -1.054  15.396 -29.455  1.00  0.00           O
ATOM   4669  CB  MET B 142      -2.122  12.736 -27.318  1.00  0.00           C
ATOM   4670  CG  MET B 142      -3.554  13.289 -27.242  1.00  0.00           C
ATOM   4671  SD  MET B 142      -4.177  14.157 -28.710  1.00  0.00           S
ATOM   4672  CE  MET B 142      -5.962  13.997 -28.485  1.00  0.00           C
ATOM   4673  H   MET B 142      -1.550  15.677 -27.129  1.00  0.00           H
ATOM   4674  HA  MET B 142      -0.056  13.190 -27.621  1.00  0.00           H
ATOM   4675  HB2 MET B 142      -2.109  11.895 -28.005  1.00  0.00           H
ATOM   4676  HB3 MET B 142      -1.872  12.333 -26.338  1.00  0.00           H
ATOM   4677  HG2 MET B 142      -4.217  12.448 -27.038  1.00  0.00           H
ATOM   4678  HG3 MET B 142      -3.618  13.966 -26.391  1.00  0.00           H
ATOM   4679  HE1 MET B 142      -6.480  14.661 -29.176  1.00  0.00           H
ATOM   4680  HE2 MET B 142      -6.258  12.969 -28.687  1.00  0.00           H
ATOM   4681  HE3 MET B 142      -6.232  14.251 -27.463  1.00  0.00           H
ATOM   4682  N   ASN B 143      -1.170  13.268 -30.097  1.00  0.00           N
ATOM   4683  CA  ASN B 143      -1.468  13.529 -31.496  1.00  0.00           C
ATOM   4684  C   ASN B 143      -2.983  13.370 -31.756  1.00  0.00           C
ATOM   4685  O   ASN B 143      -3.462  12.229 -31.733  1.00  0.00           O
ATOM   4686  CB  ASN B 143      -0.640  12.521 -32.308  1.00  0.00           C
ATOM   4687  CG  ASN B 143      -0.825  12.696 -33.778  1.00  0.00           C
ATOM   4688  OD1 ASN B 143      -1.547  13.561 -34.260  1.00  0.00           O
ATOM   4689  ND2 ASN B 143      -0.108  11.903 -34.541  1.00  0.00           N
ATOM   4690 HD22 ASN B 143       0.444  11.171 -34.106  1.00  0.00           H
ATOM   4691 HD21 ASN B 143      -0.205  11.962 -35.550  1.00  0.00           H
ATOM   4692  H   ASN B 143      -1.009  12.444 -29.912  1.00  0.00           H
ATOM   4693  HA  ASN B 143      -1.146  14.534 -31.772  1.00  0.00           H
ATOM   4694  HB2 ASN B 143       0.301  12.639 -32.108  1.00  0.00           H
ATOM   4695  HB3 ASN B 143      -0.918  11.621 -32.076  1.00  0.00           H
ATOM   4696  N   PRO B 144      -3.741  14.441 -32.078  1.00  0.00           N
ATOM   4697  CA  PRO B 144      -5.181  14.332 -32.327  1.00  0.00           C
ATOM   4698  C   PRO B 144      -5.551  13.437 -33.514  1.00  0.00           C
ATOM   4699  O   PRO B 144      -6.636  12.856 -33.502  1.00  0.00           O
ATOM   4700  CB  PRO B 144      -5.683  15.764 -32.528  1.00  0.00           C
ATOM   4701  CG  PRO B 144      -4.681  16.582 -31.722  1.00  0.00           C
ATOM   4702  CD  PRO B 144      -3.372  15.847 -32.000  1.00  0.00           C
ATOM   4703  HA  PRO B 144      -5.651  13.919 -31.433  1.00  0.00           H
ATOM   4704  HB2 PRO B 144      -5.614  16.043 -33.581  1.00  0.00           H
ATOM   4705  HB3 PRO B 144      -6.702  15.893 -32.161  1.00  0.00           H
ATOM   4706  HG2 PRO B 144      -4.656  17.623 -32.042  1.00  0.00           H
ATOM   4707  HG3 PRO B 144      -4.922  16.509 -30.663  1.00  0.00           H
ATOM   4708  HD2 PRO B 144      -2.961  16.170 -32.957  1.00  0.00           H
ATOM   4709  HD3 PRO B 144      -2.664  16.047 -31.199  1.00  0.00           H
ATOM   4710  N   CYS B 145      -4.627  13.214 -34.460  1.00  0.00           N
ATOM   4711  CA  CYS B 145      -4.836  12.307 -35.590  1.00  0.00           C
ATOM   4712  C   CYS B 145      -5.206  10.893 -35.129  1.00  0.00           C
ATOM   4713  O   CYS B 145      -6.078  10.261 -35.720  1.00  0.00           O
ATOM   4714  CB  CYS B 145      -3.582  12.263 -36.476  1.00  0.00           C
ATOM   4715  SG  CYS B 145      -3.113  13.933 -37.013  1.00  0.00           S
ATOM   4716  HG  CYS B 145      -2.349  14.201 -35.941  1.00  0.00           H
ATOM   4717  H   CYS B 145      -3.729  13.672 -34.387  1.00  0.00           H
ATOM   4718  HA  CYS B 145      -5.667  12.675 -36.188  1.00  0.00           H
ATOM   4719  HB2 CYS B 145      -2.753  11.804 -35.934  1.00  0.00           H
ATOM   4720  HB3 CYS B 145      -3.791  11.651 -37.353  1.00  0.00           H
ATOM   4721  N   GLU B 146      -4.650  10.408 -34.018  1.00  0.00           N
ATOM   4722  CA  GLU B 146      -5.018   9.071 -33.559  1.00  0.00           C
ATOM   4723  C   GLU B 146      -6.419   9.024 -32.920  1.00  0.00           C
ATOM   4724  O   GLU B 146      -7.114   8.012 -33.042  1.00  0.00           O
ATOM   4725  CB  GLU B 146      -4.017   8.510 -32.561  1.00  0.00           C
ATOM   4726  CG  GLU B 146      -2.632   8.324 -33.123  1.00  0.00           C
ATOM   4727  CD  GLU B 146      -2.695   7.491 -34.434  1.00  0.00           C
ATOM   4728  OE1 GLU B 146      -3.115   6.324 -34.381  1.00  0.00           O
ATOM   4729  OE2 GLU B 146      -2.423   8.027 -35.528  1.00  0.00           O
ATOM   4730  H   GLU B 146      -3.974  10.955 -33.498  1.00  0.00           H
ATOM   4731  HA  GLU B 146      -5.018   8.500 -34.343  1.00  0.00           H
ATOM   4732  HB2 GLU B 146      -3.951   9.120 -31.809  1.00  0.00           H
ATOM   4733  HB3 GLU B 146      -4.331   7.645 -32.256  1.00  0.00           H
ATOM   4734  HG2 GLU B 146      -2.244   9.190 -33.326  1.00  0.00           H
ATOM   4735  HG3 GLU B 146      -2.083   7.847 -32.481  1.00  0.00           H
ATOM   4736  N   GLN B 147      -6.865  10.118 -32.278  1.00  0.00           N
ATOM   4737  CA  GLN B 147      -8.220  10.220 -31.718  1.00  0.00           C
ATOM   4738  C   GLN B 147      -9.256  10.380 -32.837  1.00  0.00           C
ATOM   4739  O   GLN B 147     -10.282   9.703 -32.793  1.00  0.00           O
ATOM   4740  CB  GLN B 147      -8.321  11.336 -30.653  1.00  0.00           C
ATOM   4741  CG  GLN B 147      -9.598  11.179 -29.792  1.00  0.00           C
ATOM   4742  CD  GLN B 147      -9.680  12.092 -28.558  1.00  0.00           C
ATOM   4743  OE1 GLN B 147      -8.696  12.518 -27.972  1.00  0.00           O
ATOM   4744  NE2 GLN B 147     -10.866  12.394 -28.070  1.00  0.00           N
ATOM   4745 HE22 GLN B 147     -10.895  13.009 -27.270  1.00  0.00           H
ATOM   4746 HE21 GLN B 147     -11.708  12.054 -28.499  1.00  0.00           H
ATOM   4747  H   GLN B 147      -6.281  10.944 -32.282  1.00  0.00           H
ATOM   4748  HA  GLN B 147      -8.437   9.275 -31.220  1.00  0.00           H
ATOM   4749  HB2 GLN B 147      -7.448  11.278 -30.006  1.00  0.00           H
ATOM   4750  HB3 GLN B 147      -8.320  12.314 -31.136  1.00  0.00           H
ATOM   4751  HG2 GLN B 147     -10.468  11.367 -30.421  1.00  0.00           H
ATOM   4752  HG3 GLN B 147      -9.663  10.150 -29.437  1.00  0.00           H
ATOM   4753  N   PHE B 148      -8.931  11.102 -33.917  1.00  0.00           N
ATOM   4754  CA  PHE B 148      -9.736  11.129 -35.142  1.00  0.00           C
ATOM   4755  C   PHE B 148      -9.916   9.717 -35.720  1.00  0.00           C
ATOM   4756  O   PHE B 148     -11.055   9.312 -36.000  1.00  0.00           O
ATOM   4757  CB  PHE B 148      -9.086  12.042 -36.202  1.00  0.00           C
ATOM   4758  CG  PHE B 148      -8.770  13.482 -35.829  1.00  0.00           C
ATOM   4759  CD1 PHE B 148      -9.401  14.136 -34.751  1.00  0.00           C
ATOM   4760  CD2 PHE B 148      -7.810  14.178 -36.591  1.00  0.00           C
ATOM   4761  CE1 PHE B 148      -9.045  15.455 -34.423  1.00  0.00           C
ATOM   4762  CE2 PHE B 148      -7.450  15.495 -36.258  1.00  0.00           C
ATOM   4763  CZ  PHE B 148      -8.071  16.133 -35.174  1.00  0.00           C
ATOM   4764  H   PHE B 148      -8.064  11.635 -33.899  1.00  0.00           H
ATOM   4765  HA  PHE B 148     -10.728  11.513 -34.908  1.00  0.00           H
ATOM   4766  HB2 PHE B 148      -8.151  11.577 -36.510  1.00  0.00           H
ATOM   4767  HB3 PHE B 148      -9.727  12.063 -37.082  1.00  0.00           H
ATOM   4768  HD1 PHE B 148     -10.152  13.635 -34.160  1.00  0.00           H
ATOM   4769  HD2 PHE B 148      -7.340  13.699 -37.436  1.00  0.00           H
ATOM   4770  HE1 PHE B 148      -9.523  15.946 -33.588  1.00  0.00           H
ATOM   4771  HE2 PHE B 148      -6.706  16.021 -36.840  1.00  0.00           H
ATOM   4772  HZ  PHE B 148      -7.800  17.147 -34.924  1.00  0.00           H
ATOM   4773  N   ARG B 149      -8.833   8.955 -35.863  1.00  0.00           N
ATOM   4774  CA  ARG B 149      -8.955   7.610 -36.396  1.00  0.00           C
ATOM   4775  C   ARG B 149      -9.874   6.770 -35.533  1.00  0.00           C
ATOM   4776  O   ARG B 149     -10.668   6.002 -36.081  1.00  0.00           O
ATOM   4777  CB  ARG B 149      -7.586   6.958 -36.482  1.00  0.00           C
ATOM   4778  CG  ARG B 149      -6.836   7.424 -37.626  1.00  0.00           C
ATOM   4779  CD  ARG B 149      -5.527   6.628 -37.806  1.00  0.00           C
ATOM   4780  NE  ARG B 149      -4.957   7.114 -39.044  1.00  0.00           N
ATOM   4781  CZ  ARG B 149      -4.034   8.062 -39.124  1.00  0.00           C
ATOM   4782  NH1 ARG B 149      -3.509   8.596 -38.031  1.00  0.00           N
ATOM   4783 HH12 ARG B 149      -2.904   9.203 -38.097  1.00  0.00           H
ATOM   4784 HH11 ARG B 149      -3.789   8.350 -37.256  1.00  0.00           H
ATOM   4785  NH2 ARG B 149      -3.620   8.437 -40.345  1.00  0.00           N
ATOM   4786 HH21 ARG B 149      -3.959   8.071 -41.046  1.00  0.00           H
ATOM   4787 HH22 ARG B 149      -2.913   9.167 -40.392  1.00  0.00           H
ATOM   4788  H   ARG B 149      -8.031   9.193 -35.661  1.00  0.00           H
ATOM   4789  HA  ARG B 149      -9.329   7.652 -37.289  1.00  0.00           H
ATOM   4790  HB2 ARG B 149      -7.081   7.171 -35.682  1.00  0.00           H
ATOM   4791  HB3 ARG B 149      -7.695   5.998 -36.563  1.00  0.00           H
ATOM   4792  HG2 ARG B 149      -7.372   7.314 -38.427  1.00  0.00           H
ATOM   4793  HG3 ARG B 149      -6.608   8.359 -37.500  1.00  0.00           H
ATOM   4794  HD2 ARG B 149      -4.915   6.809 -37.076  1.00  0.00           H
ATOM   4795  HD3 ARG B 149      -5.714   5.680 -37.888  1.00  0.00           H
ATOM   4796  HE  ARG B 149      -5.236   6.763 -39.778  1.00  0.00           H
ATOM   4797  N   SER B 150      -9.763   6.886 -34.208  1.00  0.00           N
ATOM   4798  CA  SER B 150     -10.593   6.059 -33.333  1.00  0.00           C
ATOM   4799  C   SER B 150     -12.066   6.373 -33.517  1.00  0.00           C
ATOM   4800  O   SER B 150     -12.932   5.538 -33.176  1.00  0.00           O
ATOM   4801  CB  SER B 150     -10.182   6.262 -31.877  1.00  0.00           C
ATOM   4802  OG  SER B 150     -10.601   7.467 -31.304  1.00  0.00           O
ATOM   4803  HG  SER B 150     -10.428   8.214 -31.905  1.00  0.00           H
ATOM   4804  H   SER B 150      -9.229   7.422 -33.800  1.00  0.00           H
ATOM   4805  HA  SER B 150     -10.455   5.125 -33.556  1.00  0.00           H
ATOM   4806  HB2 SER B 150     -10.553   5.534 -31.355  1.00  0.00           H
ATOM   4807  HB3 SER B 150      -9.213   6.226 -31.830  1.00  0.00           H
ATOM   4808  N   LEU B 151     -12.366   7.582 -33.933  1.00  0.00           N
ATOM   4809  CA  LEU B 151     -13.745   8.052 -34.100  1.00  0.00           C
ATOM   4810  C   LEU B 151     -14.255   7.865 -35.507  1.00  0.00           C
ATOM   4811  O   LEU B 151     -15.386   8.271 -35.823  1.00  0.00           O
ATOM   4812  CB  LEU B 151     -13.855   9.535 -33.733  1.00  0.00           C
ATOM   4813  CG  LEU B 151     -13.588   9.837 -32.255  1.00  0.00           C
ATOM   4814  CD1 LEU B 151     -13.500  11.344 -32.002  1.00  0.00           C
ATOM   4815  CD2 LEU B 151     -14.743   9.273 -31.455  1.00  0.00           C
ATOM   4816  H   LEU B 151     -11.777   8.175 -34.135  1.00  0.00           H
ATOM   4817  HA  LEU B 151     -14.323   7.551 -33.503  1.00  0.00           H
ATOM   4818  HB2 LEU B 151     -13.205  10.035 -34.250  1.00  0.00           H
ATOM   4819  HB3 LEU B 151     -14.750   9.845 -33.943  1.00  0.00           H
ATOM   4820  HG  LEU B 151     -12.664   9.369 -31.925  1.00  0.00           H
ATOM   4821 HD11 LEU B 151     -13.361  11.530 -30.937  1.00  0.00           H
ATOM   4822 HD12 LEU B 151     -12.649  11.753 -32.547  1.00  0.00           H
ATOM   4823 HD13 LEU B 151     -14.415  11.833 -32.337  1.00  0.00           H
ATOM   4824 HD21 LEU B 151     -14.586   9.462 -30.395  1.00  0.00           H
ATOM   4825 HD22 LEU B 151     -15.565   9.706 -31.735  1.00  0.00           H
ATOM   4826 HD23 LEU B 151     -14.806   8.316 -31.600  1.00  0.00           H
ATOM   4827  N   GLY B 152     -13.430   7.316 -36.401  1.00  0.00           N
ATOM   4828  CA  GLY B 152     -13.873   7.159 -37.753  1.00  0.00           C
ATOM   4829  C   GLY B 152     -13.775   8.419 -38.582  1.00  0.00           C
ATOM   4830  O   GLY B 152     -14.305   8.443 -39.696  1.00  0.00           O
ATOM   4831  H   GLY B 152     -12.632   7.037 -36.241  1.00  0.00           H
ATOM   4832  HA2 GLY B 152     -13.341   6.472 -38.184  1.00  0.00           H
ATOM   4833  HA3 GLY B 152     -14.799   6.869 -37.752  1.00  0.00           H
ATOM   4834  N   ILE B 153     -13.062   9.436 -38.100  1.00  0.00           N
ATOM   4835  CA  ILE B 153     -12.919  10.709 -38.786  1.00  0.00           C
ATOM   4836  C   ILE B 153     -11.728  10.613 -39.731  1.00  0.00           C
ATOM   4837  O   ILE B 153     -10.642  10.217 -39.306  1.00  0.00           O
ATOM   4838  CB  ILE B 153     -12.717  11.843 -37.758  1.00  0.00           C
ATOM   4839  CG1 ILE B 153     -13.962  11.981 -36.859  1.00  0.00           C
ATOM   4840  CG2 ILE B 153     -12.396  13.142 -38.423  1.00  0.00           C
ATOM   4841  CD1 ILE B 153     -13.729  12.889 -35.642  1.00  0.00           C
ATOM   4842  H   ILE B 153     -12.640   9.406 -37.352  1.00  0.00           H
ATOM   4843  HA  ILE B 153     -13.716  10.895 -39.305  1.00  0.00           H
ATOM   4844  HB  ILE B 153     -11.966  11.604 -37.193  1.00  0.00           H
ATOM   4845 HG12 ILE B 153     -14.695  12.350 -37.376  1.00  0.00           H
ATOM   4846 HG13 ILE B 153     -14.202  11.111 -36.503  1.00  0.00           H
ATOM   4847 HG21 ILE B 153     -12.227  13.906 -37.670  1.00  0.00           H
ATOM   4848 HG22 ILE B 153     -11.579  13.040 -38.936  1.00  0.00           H
ATOM   4849 HG23 ILE B 153     -13.129  13.384 -39.012  1.00  0.00           H
ATOM   4850 HD11 ILE B 153     -14.572  12.804 -34.957  1.00  0.00           H
ATOM   4851 HD12 ILE B 153     -12.824  12.585 -35.116  1.00  0.00           H
ATOM   4852 HD13 ILE B 153     -13.642  13.932 -35.947  1.00  0.00           H
ATOM   4853  N   GLU B 154     -11.924  11.036 -40.968  1.00  0.00           N
ATOM   4854  CA  GLU B 154     -10.824  11.029 -41.936  1.00  0.00           C
ATOM   4855  C   GLU B 154      -9.704  11.993 -41.572  1.00  0.00           C
ATOM   4856  O   GLU B 154      -9.952  13.159 -41.285  1.00  0.00           O
ATOM   4857  CB  GLU B 154     -11.338  11.393 -43.317  1.00  0.00           C
ATOM   4858  CG  GLU B 154     -12.227  10.337 -43.940  1.00  0.00           C
ATOM   4859  CD  GLU B 154     -12.490  10.593 -45.443  1.00  0.00           C
ATOM   4860  OE1 GLU B 154     -13.516  10.086 -45.954  1.00  0.00           O
ATOM   4861  OE2 GLU B 154     -11.691  11.317 -46.108  1.00  0.00           O
ATOM   4862  H   GLU B 154     -12.671  11.331 -41.275  1.00  0.00           H
ATOM   4863  HA  GLU B 154     -10.449  10.135 -41.981  1.00  0.00           H
ATOM   4864  HB2 GLU B 154     -11.852  12.213 -43.252  1.00  0.00           H
ATOM   4865  HB3 GLU B 154     -10.580  11.527 -43.907  1.00  0.00           H
ATOM   4866  HG2 GLU B 154     -11.799   9.471 -43.853  1.00  0.00           H
ATOM   4867  HG3 GLU B 154     -13.082  10.332 -43.482  1.00  0.00           H
ATOM   4868  N   VAL B 155      -8.475  11.507 -41.637  1.00  0.00           N
ATOM   4869  CA  VAL B 155      -7.288  12.284 -41.279  1.00  0.00           C
ATOM   4870  C   VAL B 155      -6.663  12.800 -42.567  1.00  0.00           C
ATOM   4871  O   VAL B 155      -6.429  12.013 -43.469  1.00  0.00           O
ATOM   4872  CB  VAL B 155      -6.274  11.462 -40.502  1.00  0.00           C
ATOM   4873  CG1 VAL B 155      -5.011  12.255 -40.134  1.00  0.00           C
ATOM   4874  CG2 VAL B 155      -6.870  10.973 -39.191  1.00  0.00           C
ATOM   4875  H   VAL B 155      -8.293  10.707 -41.893  1.00  0.00           H
ATOM   4876  HA  VAL B 155      -7.549  13.044 -40.736  1.00  0.00           H
ATOM   4877  HB  VAL B 155      -6.000  10.694 -41.027  1.00  0.00           H
ATOM   4878 HG11 VAL B 155      -4.321  11.616 -39.586  1.00  0.00           H
ATOM   4879 HG12 VAL B 155      -4.498  12.591 -41.034  1.00  0.00           H
ATOM   4880 HG13 VAL B 155      -5.263  13.119 -39.518  1.00  0.00           H
ATOM   4881 HG21 VAL B 155      -6.204  10.453 -38.717  1.00  0.00           H
ATOM   4882 HG22 VAL B 155      -7.133  11.740 -38.659  1.00  0.00           H
ATOM   4883 HG23 VAL B 155      -7.646  10.423 -39.384  1.00  0.00           H
ATOM   4884  N   PRO B 156      -6.296  14.088 -42.656  1.00  0.00           N
ATOM   4885  CA  PRO B 156      -5.664  14.622 -43.846  1.00  0.00           C
ATOM   4886  C   PRO B 156      -4.259  14.074 -44.033  1.00  0.00           C
ATOM   4887  O   PRO B 156      -3.500  14.013 -43.072  1.00  0.00           O
ATOM   4888  CB  PRO B 156      -5.580  16.124 -43.639  1.00  0.00           C
ATOM   4889  CG  PRO B 156      -6.318  16.440 -42.359  1.00  0.00           C
ATOM   4890  CD  PRO B 156      -6.456  15.115 -41.648  1.00  0.00           C
ATOM   4891  HA  PRO B 156      -6.285  14.401 -44.721  1.00  0.00           H
ATOM   4892  HB2 PRO B 156      -4.548  16.471 -43.580  1.00  0.00           H
ATOM   4893  HB3 PRO B 156      -6.125  16.581 -44.437  1.00  0.00           H
ATOM   4894  HG2 PRO B 156      -5.813  17.193 -41.755  1.00  0.00           H
ATOM   4895  HG3 PRO B 156      -7.308  16.759 -42.646  1.00  0.00           H
ATOM   4896  HD2 PRO B 156      -5.699  15.016 -40.870  1.00  0.00           H
ATOM   4897  HD3 PRO B 156      -7.459  15.082 -41.256  1.00  0.00           H
ATOM   4898  N   GLU B 157      -3.845  13.863 -45.277  1.00  0.00           N
ATOM   4899  H   GLU B 157      -4.518  13.927 -46.035  1.00  0.00           H
ATOM   4900  CA  GLU B 157      -2.460  13.516 -45.591  1.00  0.00           C
ATOM   4901  HA  GLU B 157      -1.949  13.222 -44.673  1.00  0.00           H
ATOM   4902  C   GLU B 157      -1.695  14.712 -46.176  1.00  0.00           C
ATOM   4903  O   GLU B 157      -2.062  15.265 -47.225  1.00  0.00           O
ATOM   4904  CB  GLU B 157      -2.439  12.281 -46.493  1.00  0.00           C
ATOM   4905  HB2 GLU B 157      -2.917  12.507 -47.446  1.00  0.00           H
ATOM   4906  HB3 GLU B 157      -3.002  11.485 -46.002  1.00  0.00           H
ATOM   4907  CG  GLU B 157      -1.010  11.793 -46.737  1.00  0.00           C
ATOM   4908  HG2 GLU B 157      -0.486  11.710 -45.782  1.00  0.00           H
ATOM   4909  HG3 GLU B 157      -0.478  12.517 -47.358  1.00  0.00           H
ATOM   4910  CD  GLU B 157      -1.041  10.436 -47.433  1.00  0.00           C
ATOM   4911  OE1 GLU B 157      -0.906   9.422 -46.706  1.00  0.00           O
ATOM   4912  OE2 GLU B 157      -1.215  10.448 -48.676  1.00  0.00           O
ATOM   4913  N   VAL B 158      -0.573  15.064 -45.537  1.00  0.00           N
ATOM   4914  CA  VAL B 158       0.445  15.942 -46.132  1.00  0.00           C
ATOM   4915  C   VAL B 158       1.136  15.172 -47.261  1.00  0.00           C
ATOM   4916  O   VAL B 158       1.752  14.137 -47.012  1.00  0.00           O
ATOM   4917  CB  VAL B 158       1.465  16.426 -45.079  1.00  0.00           C
ATOM   4918  CG1 VAL B 158       2.567  17.296 -45.703  1.00  0.00           C
ATOM   4919  CG2 VAL B 158       0.790  17.269 -43.989  1.00  0.00           C
ATOM   4920  H   VAL B 158      -0.344  14.592 -44.664  1.00  0.00           H
ATOM   4921  HA  VAL B 158      -0.047  16.818 -46.549  1.00  0.00           H
ATOM   4922  HB  VAL B 158       1.933  15.563 -44.610  1.00  0.00           H
ATOM   4923 HG11 VAL B 158       3.224  17.675 -44.920  1.00  0.00           H
ATOM   4924 HG12 VAL B 158       3.169  16.704 -46.393  1.00  0.00           H
ATOM   4925 HG13 VAL B 158       2.125  18.135 -46.240  1.00  0.00           H
ATOM   4926 HG21 VAL B 158       1.525  17.558 -43.237  1.00  0.00           H
ATOM   4927 HG22 VAL B 158       0.350  18.163 -44.425  1.00  0.00           H
ATOM   4928 HG23 VAL B 158       0.012  16.688 -43.494  1.00  0.00           H
ATOM   4929  N   ARG B 159       1.030  15.676 -48.495  1.00  0.00           N
ATOM   4930  CA  ARG B 159       1.610  15.093 -49.713  1.00  0.00           C
ATOM   4931  C   ARG B 159       3.128  15.091 -49.618  1.00  0.00           C
ATOM   4932  O   ARG B 159       3.746  16.160 -49.588  1.00  0.00           O
ATOM   4933  CB  ARG B 159       1.198  15.898 -50.956  1.00  0.00           C
ATOM   4934  CG  ARG B 159      -0.262  15.878 -51.234  1.00  0.00           C
ATOM   4935  CD  ARG B 159      -0.558  16.563 -52.522  1.00  0.00           C
ATOM   4936  NE  ARG B 159      -0.225  17.995 -52.513  1.00  0.00           N
ATOM   4937  CZ  ARG B 159      -1.077  18.955 -52.184  1.00  0.00           C
ATOM   4938  NH1 ARG B 159      -2.308  18.632 -51.798  1.00  0.00           N
ATOM   4939 HH12 ARG B 159      -2.866  19.248 -51.578  1.00  0.00           H
ATOM   4940 HH11 ARG B 159      -2.548  17.806 -51.774  1.00  0.00           H
ATOM   4941  NH2 ARG B 159      -0.707  20.232 -52.237  1.00  0.00           N
ATOM   4942 HH21 ARG B 159       0.092  20.439 -52.478  1.00  0.00           H
ATOM   4943 HH22 ARG B 159      -1.260  20.850 -52.006  1.00  0.00           H
ATOM   4944  H   ARG B 159       0.522  16.546 -48.593  1.00  0.00           H
ATOM   4945  HA  ARG B 159       1.271  14.059 -49.826  1.00  0.00           H
ATOM   4946  HB2 ARG B 159       1.466  16.823 -50.845  1.00  0.00           H
ATOM   4947  HB3 ARG B 159       1.651  15.514 -51.723  1.00  0.00           H
ATOM   4948  HG2 ARG B 159      -0.566  14.959 -51.298  1.00  0.00           H
ATOM   4949  HG3 ARG B 159      -0.732  16.342 -50.524  1.00  0.00           H
ATOM   4950  HD2 ARG B 159      -0.042  16.142 -53.227  1.00  0.00           H
ATOM   4951  HD3 ARG B 159      -1.506  16.479 -52.712  1.00  0.00           H
ATOM   4952  HE  ARG B 159       0.564  18.227 -52.766  1.00  0.00           H
ATOM   4953  N   ARG B 160       3.727  13.902 -49.602  1.00  0.00           N
ATOM   4954  CA  ARG B 160       5.165  13.741 -49.372  1.00  0.00           C
ATOM   4955  C   ARG B 160       6.003  13.644 -50.633  1.00  0.00           C
ATOM   4956  O   ARG B 160       7.203  13.456 -50.479  1.00  0.00           O
ATOM   4957  CB  ARG B 160       5.448  12.533 -48.465  1.00  0.00           C
ATOM   4958  CG  ARG B 160       4.737  12.613 -47.116  1.00  0.00           C
ATOM   4959  CD  ARG B 160       5.388  11.631 -46.143  1.00  0.00           C
ATOM   4960  NE  ARG B 160       4.614  11.585 -44.905  1.00  0.00           N
ATOM   4961  CZ  ARG B 160       4.828  10.857 -43.838  1.00  0.00           C
ATOM   4962  NH1 ARG B 160       3.929  10.843 -42.900  1.00  0.00           N
ATOM   4963 HH12 ARG B 160       4.081  10.224 -42.119  1.00  0.00           H
ATOM   4964 HH11 ARG B 160       3.036  11.280 -43.098  1.00  0.00           H
ATOM   4965  NH2 ARG B 160       5.898  10.128 -43.678  1.00  0.00           N
ATOM   4966 HH21 ARG B 160       6.591  10.068 -44.421  1.00  0.00           H
ATOM   4967 HH22 ARG B 160       5.978   9.574 -42.834  1.00  0.00           H
ATOM   4968  H   ARG B 160       3.144  13.067 -49.655  1.00  0.00           H
ATOM   4969  HA  ARG B 160       5.534  14.630 -48.864  1.00  0.00           H
ATOM   4970  HB2 ARG B 160       5.150  11.615 -48.974  1.00  0.00           H
ATOM   4971  HB3 ARG B 160       6.523  12.485 -48.277  1.00  0.00           H
ATOM   4972  HG2 ARG B 160       4.808  13.623 -46.710  1.00  0.00           H
ATOM   4973  HG3 ARG B 160       3.687  12.351 -47.252  1.00  0.00           H
ATOM   4974  HD2 ARG B 160       5.406  10.637 -46.594  1.00  0.00           H
ATOM   4975  HD3 ARG B 160       6.411  11.950 -45.933  1.00  0.00           H
ATOM   4976  HE  ARG B 160       3.719  12.064 -44.921  1.00  0.00           H
ATOM   4977  O   ASP B 161       8.523  13.679 -53.648  1.00  0.00           O
ATOM   4978  N   ASP B 161       5.460  13.756 -51.851  1.00  0.00           N
ATOM   4979  CA  ASP B 161       6.207  13.355 -53.032  1.00  0.00           C
ATOM   4980  C   ASP B 161       7.470  14.179 -53.191  1.00  0.00           C
ATOM   4981  CB  ASP B 161       5.282  13.492 -54.248  1.00  0.00           C
ATOM   4982  CG  ASP B 161       3.893  12.854 -53.994  1.00  0.00           C
ATOM   4983  OD2 ASP B 161       3.769  11.665 -54.377  1.00  0.00           O
ATOM   4984  OD1 ASP B 161       2.959  13.494 -53.381  1.00  0.00           O
ATOM   4985  H   ASP B 161       4.663  14.041 -52.003  1.00  0.00           H
ATOM   4986  HA  ASP B 161       6.461  12.423 -52.947  1.00  0.00           H
ATOM   4987  HB2 ASP B 161       5.152  14.433 -54.444  1.00  0.00           H
ATOM   4988  HB3 ASP B 161       5.687  13.045 -55.008  1.00  0.00           H
ATOM   4989  O   GLY B 162      10.445  17.058 -51.827  1.00  0.00           O
ATOM   4990  N   GLY B 162       7.373  15.447 -52.872  1.00  0.00           N
ATOM   4991  CA  GLY B 162       8.484  16.321 -52.946  1.00  0.00           C
ATOM   4992  C   GLY B 162       9.465  16.324 -51.774  1.00  0.00           C
ATOM   4993  H   GLY B 162       6.666  15.806 -52.540  1.00  0.00           H
ATOM   4994  HA2 GLY B 162       8.956  16.121 -53.844  1.00  0.00           H
ATOM   4995  HA3 GLY B 162       8.097  17.259 -53.180  1.00  0.00           H
ATOM   4996  O   LEU B 163      10.538  13.226 -49.879  1.00  0.00           O
ATOM   4997  N   LEU B 163       9.188  15.576 -50.703  1.00  0.00           N
ATOM   4998  CA  LEU B 163      10.006  15.524 -49.491  1.00  0.00           C
ATOM   4999  C   LEU B 163      10.983  14.337 -49.594  1.00  0.00           C
ATOM   5000  CB  LEU B 163       9.095  15.390 -48.251  1.00  0.00           C
ATOM   5001  CG  LEU B 163       8.059  16.516 -48.058  1.00  0.00           C
ATOM   5002  CD1 LEU B 163       7.118  16.186 -46.898  1.00  0.00           C
ATOM   5003  CD2 LEU B 163       8.722  17.854 -47.729  1.00  0.00           C
ATOM   5004  H   LEU B 163       8.451  14.882 -50.788  1.00  0.00           H
ATOM   5005  HA  LEU B 163      10.574  16.450 -49.410  1.00  0.00           H
ATOM   5006  HB2 LEU B 163       8.563  14.441 -48.326  1.00  0.00           H
ATOM   5007  HB3 LEU B 163       9.726  15.340 -47.365  1.00  0.00           H
ATOM   5008  HG  LEU B 163       7.456  16.625 -48.959  1.00  0.00           H
ATOM   5009 HD11 LEU B 163       6.312  16.919 -46.861  1.00  0.00           H
ATOM   5010 HD12 LEU B 163       6.690  15.196 -47.035  1.00  0.00           H
ATOM   5011 HD13 LEU B 163       7.667  16.207 -45.961  1.00  0.00           H
ATOM   5012 HD21 LEU B 163       7.957  18.606 -47.536  1.00  0.00           H
ATOM   5013 HD22 LEU B 163       9.346  17.746 -46.842  1.00  0.00           H
ATOM   5014 HD23 LEU B 163       9.320  18.178 -48.577  1.00  0.00           H
ATOM   5015  O   PRO B 164      12.630  12.698 -47.140  1.00  0.00           O
ATOM   5016  N   PRO B 164      12.290  14.508 -49.318  1.00  0.00           N
ATOM   5017  CA  PRO B 164      13.243  13.412 -49.370  1.00  0.00           C
ATOM   5018  C   PRO B 164      12.902  12.368 -48.305  1.00  0.00           C
ATOM   5019  CB  PRO B 164      14.630  14.033 -49.193  1.00  0.00           C
ATOM   5020  CG  PRO B 164      14.347  15.318 -48.422  1.00  0.00           C
ATOM   5021  CD  PRO B 164      12.952  15.723 -48.901  1.00  0.00           C
ATOM   5022  HA  PRO B 164      13.194  12.941 -50.353  1.00  0.00           H
ATOM   5023  HB2 PRO B 164      15.312  13.377 -48.651  1.00  0.00           H
[truncated: 5,344 more chars]
