# Supplementary material for: From Bones to Bugs: Structure-Based Development of Raloxifene-Derived Pathoblockers That Inhibit Pyocyanin Production in Pseudomonas aeruginosa
Source: J Med Chem. 2025 Mar 29;68(7):7390–420. doi: 10.1021/acs.jmedchem.4c03065 (PMC11998002; doi:10.1021/acs.jmedchem.4c03065)
Supplement: Supplementary file 5 — jm4c03065_si_005.pdb [file jm4c03065_si_005.pdb]

SEQRES   1A1  156  THR SER GLU ASN ARG ALA GLN VAL ALA ALA ARG GLN HIS
SEQRES   2A1  156  ASN ARG LYS ILE VAL GLU GLN TYR MET HIS THR ARG GLY
SEQRES   3A1  156  GLU ALA ARG LEU LYS ARG HIS LEU LEU PHE THR GLU ASP
SEQRES   4A1  156  GLY VAL GLY GLY LEU TRP THR THR ASP SER GLY GLN PRO
SEQRES   5A1  156  ILE ALA ILE ARG GLY ARG GLU LYS LEU GLY GLU HIS ALA
SEQRES   6A1  156  VAL TRP SER LEU GLN CYS PHE PRO ASP TRP VAL TRP THR
SEQRES   7A1  156  ASP ILE GLN ILE PHE GLU THR GLN ASP PRO ASN TRP PHE
SEQRES   8A1  156  TRP VAL GLU CYS ARG GLY GLU GLY ALA ILE VAL PHE PRO
SEQRES   9A1  156  GLY TYR PRO ARG GLY GLN TYR ARG ASN HIS PHE LEU HIS
SEQRES  10A1  156  SER PHE ARG PHE GLU ASN GLY LEU ILE LYS GLU GLN ARG
SEQRES  11A1  156  GLU PHE MET ASN PRO CYS GLU GLN PHE ARG SER LEU GLY
SEQRES  12A1  156  ILE GLU VAL PRO GLU VAL ARG ARG ASP GLY LEU PRO SER
SEQRES   1B1  156  THR SER GLU ASN ARG ALA GLN VAL ALA ALA ARG GLN HIS
SEQRES   2B1  156  ASN ARG LYS ILE VAL GLU GLN TYR MET HIS THR ARG GLY
SEQRES   3B1  156  GLU ALA ARG LEU LYS ARG HIS LEU LEU PHE THR GLU ASP
SEQRES   4B1  156  GLY VAL GLY GLY LEU TRP THR THR ASP SER GLY GLN PRO
SEQRES   5B1  156  ILE ALA ILE ARG GLY ARG GLU LYS LEU GLY GLU HIS ALA
SEQRES   6B1  156  VAL TRP SER LEU GLN CYS PHE PRO ASP TRP VAL TRP THR
SEQRES   7B1  156  ASP ILE GLN ILE PHE GLU THR GLN ASP PRO ASN TRP PHE
SEQRES   8B1  156  TRP VAL GLU CYS ARG GLY GLU GLY ALA ILE VAL PHE PRO
SEQRES   9B1  156  GLY TYR PRO ARG GLY GLN TYR ARG ASN HIS PHE LEU HIS
SEQRES  10B1  156  SER PHE ARG PHE GLU ASN GLY LEU ILE LYS GLU GLN ARG
SEQRES  11B1  156  GLU PHE MET ASN PRO CYS GLU GLN PHE ARG SER LEU GLY
SEQRES  12B1  156  ILE GLU VAL PRO GLU VAL ARG ARG ASP GLY LEU PRO SER
HELIX    1   1 SERA1   11  META1   31  1                                  21
HELIX    2   2 GLYA1   35  LEUA1   44  1                                  10
HELIX    3   3 ARGA1   67  CYSA1   80  1                                  14
HELIX    4   4 PROA1  144  PHEA1  148  1                                   5
HELIX    5   5 ARGA1  149  LEUA1  151  1                                   3
HELIX    6   6 SERB1   11  METB1   31  1                                  21
HELIX    7   7 GLYB1   35  LEUB1   44  1                                  10
HELIX    8   8 ARGB1   67  CYSB1   80  1                                  14
HELIX    9   9 PROB1  144  PHEB1  148  1                                   5
HELIX   10  10 ARGB1  149  LEUB1  151  1                                   3
SHEET    1   1 1 VALA1  50  LEUA1  53  0
SHEET    2   2 1 ILEA1  62  ARGA1  65  0
SHEET    3   3 1 VALA1  85  THRA1  87  0
SHEET    4   4 1 GLNA1  90  PHEA1  92  0
SHEET    5   5 1 TRPA1  99  CYSA1 104  0
SHEET    6   6 1 ARGA1 105  GLUA1 107  0
SHEET    7   7 1 GLYA1 108  ILEA1 110  0
SHEET    8   8 1 GLYA1 118  GLUA1 131  0
SHEET    9   9 1 LEUA1 134  META1 142  0
SHEET   10  10 1 VALB1  50  LEUB1  53  0
SHEET   11  11 1 ILEB1  62  ARGB1  65  0
SHEET   12  12 1 VALB1  85  THRB1  87  0
SHEET   13  13 1 GLNB1  90  PHEB1  92  0
SHEET   14  14 1 TRPB1  99  CYSB1 104  0
SHEET   15  15 1 ARGB1 105  GLUB1 107  0
SHEET   16  16 1 GLYB1 108  ILEB1 110  0
SHEET   17  17 1 GLYB1 118  GLUB1 131  0
SHEET   18  18 1 LEUB1 134  METB1 142  0
ATOM      1  N   THRA1  10     -20.799  23.402  -2.784  1.00  0.00           N
ATOM      2  H2  THRA1  10     -20.092  23.790  -2.177  1.00  0.00           H
ATOM      3  H3  THRA1  10     -21.681  23.388  -2.296  1.00  0.00           H
ATOM      4  H1  THRA1  10     -20.936  24.006  -3.595  1.00  0.00           H
ATOM      5  CA  THRA1  10     -20.459  22.081  -3.294  1.00  0.00           C
ATOM      6  HA  THRA1  10     -20.599  21.378  -2.473  1.00  0.00           H
ATOM      7  C   THRA1  10     -19.006  22.021  -3.768  1.00  0.00           C
ATOM      8  O   THRA1  10     -18.312  21.037  -3.523  1.00  0.00           O
ATOM      9  CB  THRA1  10     -21.382  21.698  -4.487  1.00  0.00           C
ATOM     10  HB  THRA1  10     -21.023  20.732  -4.841  1.00  0.00           H
ATOM     11  CG2 THRA1  10     -22.850  21.546  -4.069  1.00  0.00           C
ATOM     12 HG22 THRA1  10     -23.227  22.504  -3.710  1.00  0.00           H
ATOM     13 HG23 THRA1  10     -23.440  21.222  -4.926  1.00  0.00           H
ATOM     14 HG21 THRA1  10     -22.927  20.805  -3.273  1.00  0.00           H
ATOM     15  OG1 THRA1  10     -21.299  22.652  -5.529  1.00  0.00           O
ATOM     16  HG1 THRA1  10     -21.847  22.338  -6.254  1.00  0.00           H
ATOM     17  N   SERA1  11     -18.545  23.067  -4.455  1.00  0.00           N
ATOM     18  H   SERA1  11     -19.176  23.801  -4.744  1.00  0.00           H
ATOM     19  CA  SERA1  11     -17.126  23.148  -4.788  1.00  0.00           C
ATOM     20  HA  SERA1  11     -16.829  22.212  -5.262  1.00  0.00           H
ATOM     21  C   SERA1  11     -16.286  23.330  -3.530  1.00  0.00           C
ATOM     22  O   SERA1  11     -15.318  22.592  -3.301  1.00  0.00           O
ATOM     23  CB  SERA1  11     -16.878  24.290  -5.767  1.00  0.00           C
ATOM     24  HB2 SERA1  11     -15.805  24.460  -5.858  1.00  0.00           H
ATOM     25  HB3 SERA1  11     -17.360  25.194  -5.395  1.00  0.00           H
ATOM     26  OG  SERA1  11     -17.409  23.966  -7.038  1.00  0.00           O
ATOM     27  HG  SERA1  11     -17.232  24.706  -7.624  1.00  0.00           H
ATOM     28  N   GLUA1  12     -16.630  24.324  -2.707  1.00  0.00           N
ATOM     29  H   GLUA1  12     -17.369  24.963  -2.964  1.00  0.00           H
ATOM     30  CA  GLUA1  12     -15.935  24.483  -1.436  1.00  0.00           C
ATOM     31  HA  GLUA1  12     -14.891  24.727  -1.632  1.00  0.00           H
ATOM     32  C   GLUA1  12     -15.985  23.185  -0.650  1.00  0.00           C
ATOM     33  O   GLUA1  12     -14.967  22.730  -0.117  1.00  0.00           O
ATOM     34  CB  GLUA1  12     -16.545  25.632  -0.633  1.00  0.00           C
ATOM     35  HB2 GLUA1  12     -17.569  25.363  -0.373  1.00  0.00           H
ATOM     36  HB3 GLUA1  12     -16.551  26.524  -1.260  1.00  0.00           H
ATOM     37  CG  GLUA1  12     -15.792  25.955   0.653  1.00  0.00           C
ATOM     38  HG2 GLUA1  12     -15.841  25.088   1.312  1.00  0.00           H
ATOM     39  HG3 GLUA1  12     -16.274  26.806   1.135  1.00  0.00           H
ATOM     40  CD  GLUA1  12     -14.333  26.298   0.410  1.00  0.00           C
ATOM     41  OE1 GLUA1  12     -14.056  27.113  -0.495  1.00  0.00           O
ATOM     42  OE2 GLUA1  12     -13.464  25.741   1.116  1.00  0.00           O
ATOM     43  N   ASNA1  13     -17.149  22.539  -0.615  1.00  0.00           N
ATOM     44  H   ASNA1  13     -17.950  22.890  -1.121  1.00  0.00           H
ATOM     45  CA  ASNA1  13     -17.242  21.316   0.168  1.00  0.00           C
ATOM     46  HA  ASNA1  13     -16.820  21.514   1.153  1.00  0.00           H
ATOM     47  C   ASNA1  13     -16.423  20.192  -0.458  1.00  0.00           C
ATOM     48  O   ASNA1  13     -15.803  19.403   0.265  1.00  0.00           O
ATOM     49  CB  ASNA1  13     -18.697  20.905   0.353  1.00  0.00           C
ATOM     50  HB2 ASNA1  13     -18.827  19.890  -0.022  1.00  0.00           H
ATOM     51  HB3 ASNA1  13     -19.331  21.586  -0.215  1.00  0.00           H
ATOM     52  CG  ASNA1  13     -19.113  20.947   1.809  1.00  0.00           C
ATOM     53  OD1 ASNA1  13     -19.244  19.944   2.476  1.00  0.00           O
ATOM     54  ND2 ASNA1  13     -19.345  22.152   2.321  1.00  0.00           N
ATOM     55 HD22 ASNA1  13     -19.563  22.181   3.305  1.00  0.00           H
ATOM     56 HD21 ASNA1  13     -19.270  22.972   1.736  1.00  0.00           H
ATOM     57  N   ARGA1  14     -16.385  20.102  -1.793  1.00  0.00           N
ATOM     58  H   ARGA1  14     -17.368  19.880  -1.876  1.00  0.00           H
ATOM     59  CA  ARGA1  14     -15.594  19.040  -2.422  1.00  0.00           C
ATOM     60  HA  ARGA1  14     -15.870  18.077  -1.992  1.00  0.00           H
ATOM     61  C   ARGA1  14     -14.102  19.225  -2.143  1.00  0.00           C
ATOM     62  O   ARGA1  14     -13.361  18.246  -1.994  1.00  0.00           O
ATOM     63  CB  ARGA1  14     -15.901  19.008  -3.928  1.00  0.00           C
ATOM     64  HB2 ARGA1  14     -16.977  18.881  -4.059  1.00  0.00           H
ATOM     65  HB3 ARGA1  14     -15.604  19.954  -4.382  1.00  0.00           H
ATOM     66  CG  ARGA1  14     -15.177  17.847  -4.634  1.00  0.00           C
ATOM     67  HG2 ARGA1  14     -14.100  18.011  -4.600  1.00  0.00           H
ATOM     68  HG3 ARGA1  14     -15.403  16.918  -4.109  1.00  0.00           H
ATOM     69  CD  ARGA1  14     -15.604  17.682  -6.097  1.00  0.00           C
ATOM     70  HD2 ARGA1  14     -15.100  16.806  -6.505  1.00  0.00           H
ATOM     71  HD3 ARGA1  14     -16.679  17.503  -6.140  1.00  0.00           H
ATOM     72  NE  ARGA1  14     -15.235  18.848  -6.920  1.00  0.00           N
ATOM     73  HE  ARGA1  14     -14.258  18.928  -7.163  1.00  0.00           H
ATOM     74  CZ  ARGA1  14     -16.075  19.796  -7.380  1.00  0.00           C
ATOM     75  NH1 ARGA1  14     -15.583  20.785  -8.139  1.00  0.00           N
ATOM     76 HH11 ARGA1  14     -14.598  20.813  -8.357  1.00  0.00           H
ATOM     77 HH12 ARGA1  14     -16.201  21.498  -8.499  1.00  0.00           H
ATOM     78  NH2 ARGA1  14     -17.387  19.783  -7.101  1.00  0.00           N
ATOM     79 HH21 ARGA1  14     -17.988  20.509  -7.464  1.00  0.00           H
ATOM     80 HH22 ARGA1  14     -17.773  19.050  -6.525  1.00  0.00           H
ATOM     81  N   ALAA1  15     -13.639  20.474  -2.104  1.00  0.00           N
ATOM     82  H   ALAA1  15     -14.263  21.241  -2.310  1.00  0.00           H
ATOM     83  CA  ALAA1  15     -12.248  20.754  -1.769  1.00  0.00           C
ATOM     84  HA  ALAA1  15     -11.624  20.122  -2.401  1.00  0.00           H
ATOM     85  C   ALAA1  15     -11.933  20.419  -0.311  1.00  0.00           C
ATOM     86  O   ALAA1  15     -10.818  19.977   0.007  1.00  0.00           O
ATOM     87  CB  ALAA1  15     -11.938  22.226  -2.031  1.00  0.00           C
ATOM     88  HB2 ALAA1  15     -12.567  22.849  -1.394  1.00  0.00           H
ATOM     89  HB1 ALAA1  15     -12.137  22.459  -3.077  1.00  0.00           H
ATOM     90  HB3 ALAA1  15     -10.889  22.422  -1.809  1.00  0.00           H
ATOM     91  N   GLNA1  16     -12.874  20.696   0.590  1.00  0.00           N
ATOM     92  H   GLNA1  16     -13.734  21.133   0.292  1.00  0.00           H
ATOM     93  CA  GLNA1  16     -12.681  20.378   2.000  1.00  0.00           C
ATOM     94  HA  GLNA1  16     -11.711  20.759   2.320  1.00  0.00           H
ATOM     95  C   GLNA1  16     -12.681  18.875   2.216  1.00  0.00           C
ATOM     96  O   GLNA1  16     -11.889  18.357   3.012  1.00  0.00           O
ATOM     97  CB  GLNA1  16     -13.775  21.053   2.837  1.00  0.00           C
ATOM     98  HB2 GLNA1  16     -13.746  20.625   3.840  1.00  0.00           H
ATOM     99  HB3 GLNA1  16     -14.741  20.837   2.381  1.00  0.00           H
ATOM    100  CG  GLNA1  16     -13.615  22.574   2.937  1.00  0.00           C
ATOM    101  HG2 GLNA1  16     -13.898  23.011   1.979  1.00  0.00           H
ATOM    102  HG3 GLNA1  16     -12.567  22.795   3.142  1.00  0.00           H
ATOM    103  CD  GLNA1  16     -14.464  23.224   4.029  1.00  0.00           C
ATOM    104  OE1 GLNA1  16     -14.860  22.632   5.025  1.00  0.00           O
ATOM    105  NE2 GLNA1  16     -14.825  24.486   3.817  1.00  0.00           N
ATOM    106 HE22 GLNA1  16     -15.380  24.975   4.505  1.00  0.00           H
ATOM    107 HE21 GLNA1  16     -14.544  24.956   2.968  1.00  0.00           H
ATOM    108  N   VALA1  17     -13.536  18.153   1.495  1.00  0.00           N
ATOM    109  H   VALA1  17     -14.162  18.613   0.849  1.00  0.00           H
ATOM    110  CA  VALA1  17     -13.575  16.702   1.632  1.00  0.00           C
ATOM    111  HA  VALA1  17     -13.665  16.443   2.688  1.00  0.00           H
ATOM    112  C   VALA1  17     -12.282  16.080   1.131  1.00  0.00           C
ATOM    113  O   VALA1  17     -11.752  15.142   1.743  1.00  0.00           O
ATOM    114  CB  VALA1  17     -14.792  16.123   0.894  1.00  0.00           C
ATOM    115  HB  VALA1  17     -14.802  16.501  -0.128  1.00  0.00           H
ATOM    116  CG1 VALA1  17     -14.699  14.602   0.835  1.00  0.00           C
ATOM    117 HG12 VALA1  17     -14.679  14.183   1.842  1.00  0.00           H
ATOM    118 HG11 VALA1  17     -13.783  14.314   0.319  1.00  0.00           H
ATOM    119 HG13 VALA1  17     -15.560  14.206   0.296  1.00  0.00           H
ATOM    120  CG2 VALA1  17     -16.082  16.474   1.636  1.00  0.00           C
ATOM    121 HG21 VALA1  17     -16.115  15.967   2.601  1.00  0.00           H
ATOM    122 HG23 VALA1  17     -16.922  16.158   1.032  1.00  0.00           H
ATOM    123 HG22 VALA1  17     -16.160  17.544   1.815  1.00  0.00           H
ATOM    124  N   ALAA1  18     -11.778  16.562  -0.010  1.00  0.00           N
ATOM    125  H   ALAA1  18     -12.267  17.301  -0.495  1.00  0.00           H
ATOM    126  CA  ALAA1  18     -10.532  16.040  -0.569  1.00  0.00           C
ATOM    127  HA  ALAA1  18     -10.641  14.962  -0.686  1.00  0.00           H
ATOM    128  C   ALAA1  18      -9.357  16.302   0.360  1.00  0.00           C
ATOM    129  O   ALAA1  18      -8.487  15.441   0.539  1.00  0.00           O
ATOM    130  CB  ALAA1  18     -10.263  16.684  -1.931  1.00  0.00           C
ATOM    131  HB2 ALAA1  18     -10.155  17.762  -1.808  1.00  0.00           H
ATOM    132  HB1 ALAA1  18     -11.097  16.477  -2.602  1.00  0.00           H
ATOM    133  HB3 ALAA1  18      -9.346  16.272  -2.353  1.00  0.00           H
ATOM    134  N   ALAA1  19      -9.293  17.509   0.913  1.00  0.00           N
ATOM    135  H   ALAA1  19      -9.982  18.205   0.666  1.00  0.00           H
ATOM    136  CA  ALAA1  19      -8.249  17.844   1.866  1.00  0.00           C
ATOM    137  HA  ALAA1  19      -7.278  17.710   1.390  1.00  0.00           H
ATOM    138  C   ALAA1  19      -8.297  16.917   3.075  1.00  0.00           C
ATOM    139  O   ALAA1  19      -7.277  16.357   3.479  1.00  0.00           O
ATOM    140  CB  ALAA1  19      -8.398  19.303   2.291  1.00  0.00           C
ATOM    141  HB2 ALAA1  19      -9.368  19.445   2.768  1.00  0.00           H
ATOM    142  HB1 ALAA1  19      -8.327  19.946   1.414  1.00  0.00           H
ATOM    143  HB3 ALAA1  19      -7.606  19.559   2.994  1.00  0.00           H
ATOM    144  N   ARGA1  20      -9.486  16.714   3.651  1.00  0.00           N
ATOM    145  H   ARGA1  20     -10.321  17.135   3.269  1.00  0.00           H
ATOM    146  CA  ARGA1  20      -9.644  15.867   4.842  1.00  0.00           C
ATOM    147  HA  ARGA1  20      -8.989  16.241   5.632  1.00  0.00           H
ATOM    148  C   ARGA1  20      -9.208  14.438   4.544  1.00  0.00           C
ATOM    149  O   ARGA1  20      -8.504  13.832   5.347  1.00  0.00           O
ATOM    150  CB  ARGA1  20     -11.100  15.923   5.339  1.00  0.00           C
ATOM    151  HB2 ARGA1  20     -11.769  15.560   4.556  1.00  0.00           H
ATOM    152  HB3 ARGA1  20     -11.355  16.959   5.552  1.00  0.00           H
ATOM    153  CG  ARGA1  20     -11.312  15.084   6.613  1.00  0.00           C
ATOM    154  HG2 ARGA1  20     -10.601  15.392   7.378  1.00  0.00           H
ATOM    155  HG3 ARGA1  20     -11.140  14.031   6.384  1.00  0.00           H
ATOM    156  CD  ARGA1  20     -12.734  15.215   7.166  1.00  0.00           C
ATOM    157  HD2 ARGA1  20     -12.888  14.438   7.913  1.00  0.00           H
ATOM    158  HD3 ARGA1  20     -13.441  15.040   6.358  1.00  0.00           H
ATOM    159  NE  ARGA1  20     -12.959  16.520   7.807  1.00  0.00           N
ATOM    160  HE  ARGA1  20     -12.438  16.706   8.655  1.00  0.00           H
ATOM    161  CZ  ARGA1  20     -13.708  17.514   7.365  1.00  0.00           C
ATOM    162  NH1 ARGA1  20     -14.453  17.470   6.297  1.00  0.00           N
ATOM    163 HH12 ARGA1  20     -15.018  18.275   6.089  1.00  0.00           H
ATOM    164 HH11 ARGA1  20     -14.677  16.571   5.881  1.00  0.00           H
ATOM    165  NH2 ARGA1  20     -13.713  18.632   8.009  1.00  0.00           N
ATOM    166 HH21 ARGA1  20     -14.272  19.403   7.663  1.00  0.00           H
ATOM    167 HH22 ARGA1  20     -13.349  18.632   8.955  1.00  0.00           H
ATOM    168  N   GLNA1  21      -9.529  13.919   3.361  1.00  0.00           N
ATOM    169  H   GLNA1  21     -10.060  14.477   2.708  1.00  0.00           H
ATOM    170  CA  GLNA1  21      -9.184  12.540   3.035  1.00  0.00           C
ATOM    171  HA  GLNA1  21      -9.500  11.916   3.871  1.00  0.00           H
ATOM    172  C   GLNA1  21      -7.684  12.380   2.850  1.00  0.00           C
ATOM    173  O   GLNA1  21      -7.094  11.360   3.237  1.00  0.00           O
ATOM    174  CB  GLNA1  21      -9.911  12.084   1.774  1.00  0.00           C
ATOM    175  HB2 GLNA1  21      -9.529  11.106   1.482  1.00  0.00           H
ATOM    176  HB3 GLNA1  21      -9.718  12.803   0.977  1.00  0.00           H
ATOM    177  CG  GLNA1  21     -11.397  11.981   1.986  1.00  0.00           C
ATOM    178  HG2 GLNA1  21     -11.829  12.899   2.359  1.00  0.00           H
ATOM    179  HG3 GLNA1  21     -11.558  11.239   2.768  1.00  0.00           H
ATOM    180  CD  GLNA1  21     -12.156  11.537   0.750  1.00  0.00           C
ATOM    181  OE1 GLNA1  21     -11.889  11.997  -0.361  1.00  0.00           O
ATOM    182  NE2 GLNA1  21     -13.116  10.639   0.944  1.00  0.00           N
ATOM    183 HE21 GLNA1  21     -13.662  10.306   0.162  1.00  0.00           H
ATOM    184 HE22 GLNA1  21     -13.300  10.289   1.874  1.00  0.00           H
ATOM    185  N   HISA1  22      -7.068  13.362   2.221  1.00  0.00           N
ATOM    186  H   HISA1  22      -7.600  14.143   1.864  1.00  0.00           H
ATOM    187  CA  HISA1  22      -5.630  13.326   2.040  1.00  0.00           C
ATOM    188  HA  HISA1  22      -5.372  12.354   1.619  1.00  0.00           H
ATOM    189  C   HISA1  22      -4.901  13.499   3.357  1.00  0.00           C
ATOM    190  O   HISA1  22      -3.969  12.747   3.672  1.00  0.00           O
ATOM    191  CB  HISA1  22      -5.214  14.433   1.122  1.00  0.00           C
ATOM    192  HB2 HISA1  22      -5.699  15.356   1.441  1.00  0.00           H
ATOM    193  HB3 HISA1  22      -5.531  14.187   0.108  1.00  0.00           H
ATOM    194  CG  HISA1  22      -3.745  14.638   1.128  1.00  0.00           C
ATOM    195  ND1 HISA1  22      -2.891  13.780   0.481  1.00  0.00           N
ATOM    196  CD2 HISA1  22      -2.974  15.561   1.742  1.00  0.00           C
ATOM    197  HD2 HISA1  22      -3.316  16.370   2.371  1.00  0.00           H
ATOM    198  CE1 HISA1  22      -1.649  14.188   0.662  1.00  0.00           C
ATOM    199  HE1 HISA1  22      -0.763  13.715   0.264  1.00  0.00           H
ATOM    200  NE2 HISA1  22      -1.675  15.275   1.414  1.00  0.00           N
ATOM    201  HE2 HISA1  22      -0.867  15.809   1.701  1.00  0.00           H
ATOM    202  N   ASNA1  23      -5.266  14.531   4.107  1.00  0.00           N
ATOM    203  H   ASNA1  23      -5.999  15.149   3.790  1.00  0.00           H
ATOM    204  CA  ASNA1  23      -4.612  14.776   5.389  1.00  0.00           C
ATOM    205  HA  ASNA1  23      -3.552  14.955   5.212  1.00  0.00           H
ATOM    206  C   ASNA1  23      -4.727  13.564   6.301  1.00  0.00           C
ATOM    207  O   ASNA1  23      -3.801  13.265   7.063  1.00  0.00           O
ATOM    208  CB  ASNA1  23      -5.218  16.013   6.050  1.00  0.00           C
ATOM    209  HB2 ASNA1  23      -4.774  16.130   7.038  1.00  0.00           H
ATOM    210  HB3 ASNA1  23      -6.293  15.860   6.151  1.00  0.00           H
ATOM    211  CG  ASNA1  23      -4.984  17.290   5.262  1.00  0.00           C
ATOM    212  OD1 ASNA1  23      -4.100  17.362   4.410  1.00  0.00           O
ATOM    213  ND2 ASNA1  23      -5.754  18.326   5.579  1.00  0.00           N
ATOM    214 HD21 ASNA1  23      -5.624  19.213   5.114  1.00  0.00           H
ATOM    215 HD22 ASNA1  23      -6.470  18.226   6.285  1.00  0.00           H
ATOM    216  N   ARGA1  24      -5.852  12.845   6.258  1.00  0.00           N
ATOM    217  H   ARGA1  24      -6.612  13.118   5.651  1.00  0.00           H
ATOM    218  CA  ARGA1  24      -5.966  11.659   7.102  1.00  0.00           C
ATOM    219  HA  ARGA1  24      -5.796  11.964   8.135  1.00  0.00           H
ATOM    220  C   ARGA1  24      -4.907  10.620   6.743  1.00  0.00           C
ATOM    221  O   ARGA1  24      -4.348   9.960   7.631  1.00  0.00           O
ATOM    222  CB  ARGA1  24      -7.374  11.057   6.996  1.00  0.00           C
ATOM    223  HB2 ARGA1  24      -7.528  10.713   5.973  1.00  0.00           H
ATOM    224  HB3 ARGA1  24      -8.116  11.827   7.207  1.00  0.00           H
ATOM    225  CG  ARGA1  24      -7.594   9.881   7.943  1.00  0.00           C
ATOM    226  HG2 ARGA1  24      -7.525  10.237   8.971  1.00  0.00           H
ATOM    227  HG3 ARGA1  24      -6.821   9.133   7.765  1.00  0.00           H
ATOM    228  CD  ARGA1  24      -8.966   9.238   7.730  1.00  0.00           C
ATOM    229  HD2 ARGA1  24      -8.823   8.283   7.234  1.00  0.00           H
ATOM    230  HD3 ARGA1  24      -9.586   9.894   7.123  1.00  0.00           H
ATOM    231  NE  ARGA1  24      -9.673   8.984   8.987  1.00  0.00           N
ATOM    232  HE  ARGA1  24     -10.504   9.560   9.148  1.00  0.00           H
ATOM    233  CZ  ARGA1  24      -9.421   7.986   9.812  1.00  0.00           C
ATOM    234  NH1 ARGA1  24      -8.527   7.072   9.515  1.00  0.00           N
ATOM    235 HH12 ARGA1  24      -8.363   6.309  10.156  1.00  0.00           H
ATOM    236 HH11 ARGA1  24      -8.022   7.116   8.642  1.00  0.00           H
ATOM    237  NH2 ARGA1  24     -10.073   7.903  10.941  1.00  0.00           N
ATOM    238 HH21 ARGA1  24      -9.888   7.173  11.606  1.00  0.00           H
ATOM    239 HH22 ARGA1  24     -10.726   8.631  11.181  1.00  0.00           H
ATOM    240  N   LYSA1  25      -4.616  10.451   5.444  1.00  0.00           N
ATOM    241  H   LYSA1  25      -5.103  10.984   4.737  1.00  0.00           H
ATOM    242  CA  LYSA1  25      -3.589   9.489   5.066  1.00  0.00           C
ATOM    243  HA  LYSA1  25      -3.859   8.527   5.502  1.00  0.00           H
ATOM    244  C   LYSA1  25      -2.224   9.888   5.611  1.00  0.00           C
ATOM    245  O   LYSA1  25      -1.427   9.017   5.997  1.00  0.00           O
ATOM    246  CB  LYSA1  25      -3.524   9.351   3.537  1.00  0.00           C
ATOM    247  HB2 LYSA1  25      -2.718   8.660   3.293  1.00  0.00           H
ATOM    248  HB3 LYSA1  25      -3.301  10.332   3.117  1.00  0.00           H
ATOM    249  CG  LYSA1  25      -4.809   8.834   2.884  1.00  0.00           C
ATOM    250  HG2 LYSA1  25      -5.627   9.511   3.131  1.00  0.00           H
ATOM    251  HG3 LYSA1  25      -5.028   7.841   3.275  1.00  0.00           H
ATOM    252  CD  LYSA1  25      -4.679   8.748   1.348  1.00  0.00           C
ATOM    253  HD2 LYSA1  25      -4.039   7.901   1.100  1.00  0.00           H
ATOM    254  HD3 LYSA1  25      -4.221   9.668   0.986  1.00  0.00           H
ATOM    255  CE  LYSA1  25      -6.024   8.564   0.646  1.00  0.00           C
ATOM    256  HE2 LYSA1  25      -5.860   8.489  -0.429  1.00  0.00           H
ATOM    257  HE3 LYSA1  25      -6.659   9.425   0.857  1.00  0.00           H
ATOM    258  NZ  LYSA1  25      -6.698   7.332   1.124  1.00  0.00           N
ATOM    259  HZ1 LYSA1  25      -6.113   6.532   0.931  1.00  0.00           H
ATOM    260  HZ3 LYSA1  25      -7.582   7.226   0.648  1.00  0.00           H
ATOM    261  HZ2 LYSA1  25      -6.858   7.400   2.119  1.00  0.00           H
ATOM    262  N   ILEA1  26      -1.945  11.195   5.669  1.00  0.00           N
ATOM    263  H   ILEA1  26      -2.622  11.864   5.330  1.00  0.00           H
ATOM    264  CA  ILEA1  26      -0.678  11.669   6.215  1.00  0.00           C
ATOM    265  HA  ILEA1  26       0.134  11.115   5.745  1.00  0.00           H
ATOM    266  C   ILEA1  26      -0.611  11.410   7.711  1.00  0.00           C
ATOM    267  O   ILEA1  26       0.439  11.021   8.238  1.00  0.00           O
ATOM    268  CB  ILEA1  26      -0.478  13.163   5.894  1.00  0.00           C
ATOM    269  HB  ILEA1  26      -1.332  13.695   6.313  1.00  0.00           H
ATOM    270  CG1 ILEA1  26      -0.459  13.426   4.381  1.00  0.00           C
ATOM    271 HG12 ILEA1  26      -0.424  14.505   4.233  1.00  0.00           H
ATOM    272 HG13 ILEA1  26      -1.386  13.032   3.965  1.00  0.00           H
ATOM    273  CG2 ILEA1  26       0.794  13.699   6.542  1.00  0.00           C
ATOM    274 HG22 ILEA1  26       1.658  13.176   6.133  1.00  0.00           H
ATOM    275 HG21 ILEA1  26       0.749  13.538   7.619  1.00  0.00           H
ATOM    276 HG23 ILEA1  26       0.884  14.766   6.337  1.00  0.00           H
ATOM    277  CD1 ILEA1  26       0.706  12.809   3.594  1.00  0.00           C
ATOM    278 HD11 ILEA1  26       1.650  13.185   3.988  1.00  0.00           H
ATOM    279 HD13 ILEA1  26       0.618  13.080   2.542  1.00  0.00           H
ATOM    280 HD12 ILEA1  26       0.677  11.724   3.693  1.00  0.00           H
ATOM    281  N   VALA1  27      -1.720  11.622   8.429  1.00  0.00           N
ATOM    282  H   VALA1  27      -2.550  11.992   7.989  1.00  0.00           H
ATOM    283  CA  VALA1  27      -1.718  11.311   9.862  1.00  0.00           C
ATOM    284  HA  VALA1  27      -0.916  11.870  10.344  1.00  0.00           H
ATOM    285  C   VALA1  27      -1.469   9.829  10.065  1.00  0.00           C
ATOM    286  O   VALA1  27      -0.718   9.427  10.967  1.00  0.00           O
ATOM    287  CB  VALA1  27      -3.046  11.737  10.511  1.00  0.00           C
ATOM    288  HB  VALA1  27      -3.872  11.284   9.962  1.00  0.00           H
ATOM    289  CG1 VALA1  27      -3.123  11.235  11.953  1.00  0.00           C
ATOM    290 HG12 VALA1  27      -2.309  11.669  12.533  1.00  0.00           H
ATOM    291 HG11 VALA1  27      -3.038  10.148  11.965  1.00  0.00           H
ATOM    292 HG13 VALA1  27      -4.077  11.529  12.390  1.00  0.00           H
ATOM    293  CG2 VALA1  27      -3.207  13.254  10.433  1.00  0.00           C
ATOM    294 HG21 VALA1  27      -2.392  13.734  10.975  1.00  0.00           H
ATOM    295 HG23 VALA1  27      -4.159  13.542  10.879  1.00  0.00           H
ATOM    296 HG22 VALA1  27      -3.184  13.569   9.390  1.00  0.00           H
ATOM    297  N   GLUA1  28      -2.147   8.987   9.276  1.00  0.00           N
ATOM    298  H   GLUA1  28      -2.790   9.349   8.586  1.00  0.00           H
ATOM    299  CA  GLUA1  28      -1.959   7.553   9.411  1.00  0.00           C
ATOM    300  HA  GLUA1  28      -2.246   7.255  10.419  1.00  0.00           H
ATOM    301  C   GLUA1  28      -0.498   7.209   9.176  1.00  0.00           C
ATOM    302  O   GLUA1  28       0.103   6.430   9.924  1.00  0.00           O
ATOM    303  CB  GLUA1  28      -2.844   6.793   8.418  1.00  0.00           C
ATOM    304  HB2 GLUA1  28      -2.467   5.772   8.364  1.00  0.00           H
ATOM    305  HB3 GLUA1  28      -2.729   7.274   7.447  1.00  0.00           H
ATOM    306  CG  GLUA1  28      -4.368   6.709   8.715  1.00  0.00           C
ATOM    307  HG2 GLUA1  28      -4.893   6.597   7.766  1.00  0.00           H
ATOM    308  HG3 GLUA1  28      -4.673   7.641   9.191  1.00  0.00           H
ATOM    309  CD  GLUA1  28      -4.783   5.546   9.631  1.00  0.00           C
ATOM    310  OE1 GLUA1  28      -3.899   4.889  10.217  1.00  0.00           O
ATOM    311  OE2 GLUA1  28      -6.004   5.293   9.775  1.00  0.00           O
ATOM    312  N   GLNA1  29       0.086   7.794   8.137  1.00  0.00           N
ATOM    313  H   GLNA1  29      -0.440   8.432   7.558  1.00  0.00           H
ATOM    314  CA  GLNA1  29       1.477   7.520   7.831  1.00  0.00           C
ATOM    315  HA  GLNA1  29       1.600   6.445   7.701  1.00  0.00           H
ATOM    316  C   GLNA1  29       2.381   7.953   8.978  1.00  0.00           C
ATOM    317  O   GLNA1  29       3.271   7.206   9.400  1.00  0.00           O
ATOM    318  CB  GLNA1  29       1.870   8.210   6.538  1.00  0.00           C
ATOM    319  HB2 GLNA1  29       1.834   9.291   6.675  1.00  0.00           H
ATOM    320  HB3 GLNA1  29       1.180   7.921   5.745  1.00  0.00           H
ATOM    321  CG  GLNA1  29       3.243   7.803   6.173  1.00  0.00           C
ATOM    322  HG2 GLNA1  29       3.277   6.716   6.106  1.00  0.00           H
ATOM    323  HG3 GLNA1  29       3.925   8.140   6.954  1.00  0.00           H
ATOM    324  CD  GLNA1  29       3.688   8.370   4.880  1.00  0.00           C
ATOM    325  NE2 GLNA1  29       2.873   8.812   4.074  1.00  0.00           N
ATOM    326 HE22 GLNA1  29       1.886   8.787   4.288  1.00  0.00           H
ATOM    327 HE21 GLNA1  29       3.190   9.200   3.197  1.00  0.00           H
ATOM    328  OE1 GLNA1  29       5.001   8.373   4.658  1.00  0.00           O
ATOM    329  N   TYRA1  30       2.166   9.158   9.504  1.00  0.00           N
ATOM    330  H   TYRA1  30       1.439   9.748   9.125  1.00  0.00           H
ATOM    331  CA  TYRA1  30       2.971   9.631  10.620  1.00  0.00           C
ATOM    332  HA  TYRA1  30       4.009   9.679  10.291  1.00  0.00           H
ATOM    333  C   TYRA1  30       2.898   8.673  11.806  1.00  0.00           C
ATOM    334  O   TYRA1  30       3.924   8.291  12.379  1.00  0.00           O
ATOM    335  CB  TYRA1  30       2.502  11.026  11.045  1.00  0.00           C
ATOM    336  HB2 TYRA1  30       1.479  10.942  11.412  1.00  0.00           H
ATOM    337  HB3 TYRA1  30       2.521  11.672  10.167  1.00  0.00           H
ATOM    338  CG  TYRA1  30       3.330  11.672  12.117  1.00  0.00           C
ATOM    339  CD1 TYRA1  30       3.219  11.272  13.442  1.00  0.00           C
ATOM    340  HD1 TYRA1  30       2.531  10.479  13.694  1.00  0.00           H
ATOM    341  CD2 TYRA1  30       4.220  12.713  11.822  1.00  0.00           C
ATOM    342  HD2 TYRA1  30       4.323  13.060  10.804  1.00  0.00           H
ATOM    343  CE1 TYRA1  30       3.976  11.852  14.480  1.00  0.00           C
ATOM    344  HE1 TYRA1  30       3.859  11.520  15.502  1.00  0.00           H
ATOM    345  CE2 TYRA1  30       4.975  13.305  12.838  1.00  0.00           C
ATOM    346  HE2 TYRA1  30       5.667  14.100  12.604  1.00  0.00           H
ATOM    347  CZ  TYRA1  30       4.865  12.893  14.173  1.00  0.00           C
ATOM    348  OH  TYRA1  30       5.628  13.496  15.120  1.00  0.00           O
ATOM    349  HH  TYRA1  30       5.565  13.044  15.986  1.00  0.00           H
ATOM    350  N   META1  31       1.686   8.286  12.190  1.00  0.00           N
ATOM    351  H   META1  31       0.878   8.540  11.639  1.00  0.00           H
ATOM    352  CA  META1  31       1.519   7.497  13.402  1.00  0.00           C
ATOM    353  HA  META1  31       2.065   7.997  14.202  1.00  0.00           H
ATOM    354  C   META1  31       2.097   6.103  13.240  1.00  0.00           C
ATOM    355  O   META1  31       2.453   5.457  14.232  1.00  0.00           O
ATOM    356  CB  META1  31       0.042   7.413  13.783  1.00  0.00           C
ATOM    357  HB2 META1  31      -0.047   6.745  14.640  1.00  0.00           H
ATOM    358  HB3 META1  31      -0.500   6.992  12.936  1.00  0.00           H
ATOM    359  CG  META1  31      -0.615   8.737  14.150  1.00  0.00           C
ATOM    360  HG2 META1  31      -1.644   8.532  14.444  1.00  0.00           H
ATOM    361  HG3 META1  31      -0.610   9.372  13.264  1.00  0.00           H
ATOM    362  SD  META1  31       0.167   9.636  15.476  1.00  0.00           S
ATOM    363  CE  META1  31       0.167   8.361  16.751  1.00  0.00           C
ATOM    364  HE3 META1  31       0.626   8.752  17.659  1.00  0.00           H
ATOM    365  HE2 META1  31       0.735   7.499  16.403  1.00  0.00           H
ATOM    366  HE1 META1  31      -0.859   8.059  16.963  1.00  0.00           H
ATOM    367  N   HISA1  32       2.195   5.613  12.014  1.00  0.00           N
ATOM    368  H   HISA1  32       1.876   6.170  11.234  1.00  0.00           H
ATOM    369  CA  HISA1  32       2.750   4.296  11.763  1.00  0.00           C
ATOM    370  HA  HISA1  32       2.720   3.742  12.701  1.00  0.00           H
ATOM    371  C   HISA1  32       4.218   4.339  11.357  1.00  0.00           C
ATOM    372  O   HISA1  32       4.778   3.297  11.018  1.00  0.00           O
ATOM    373  CB  HISA1  32       1.898   3.562  10.723  1.00  0.00           C
ATOM    374  HB2 HISA1  32       2.437   2.674  10.395  1.00  0.00           H
ATOM    375  HB3 HISA1  32       1.738   4.225   9.873  1.00  0.00           H
ATOM    376  CG  HISA1  32       0.565   3.142  11.261  1.00  0.00           C
ATOM    377  ND1 HISA1  32       0.419   2.085  12.131  1.00  0.00           N
ATOM    378  CD2 HISA1  32      -0.672   3.667  11.096  1.00  0.00           C
ATOM    379  HD2 HISA1  32      -0.930   4.521  10.487  1.00  0.00           H
ATOM    380  CE1 HISA1  32      -0.856   1.964  12.464  1.00  0.00           C
ATOM    381  HE1 HISA1  32      -1.268   1.218  13.127  1.00  0.00           H
ATOM    382  NE2 HISA1  32      -1.538   2.911  11.848  1.00  0.00           N
ATOM    383  HE2 HISA1  32      -2.535   3.056  11.918  1.00  0.00           H
ATOM    384  N   THRA1  33       4.876   5.489  11.462  1.00  0.00           N
ATOM    385  H   THRA1  33       4.399   6.311  11.805  1.00  0.00           H
ATOM    386  CA  THRA1  33       6.279   5.572  11.086  1.00  0.00           C
ATOM    387  HA  THRA1  33       6.433   4.977  10.186  1.00  0.00           H
ATOM    388  C   THRA1  33       7.138   5.016  12.214  1.00  0.00           C
ATOM    389  O   THRA1  33       7.096   5.515  13.348  1.00  0.00           O
ATOM    390  CB  THRA1  33       6.687   7.009  10.752  1.00  0.00           C
ATOM    391  HB  THRA1  33       6.491   7.644  11.616  1.00  0.00           H
ATOM    392  OG1 THRA1  33       5.933   7.473   9.618  1.00  0.00           O
ATOM    393  HG1 THRA1  33       5.003   7.434   9.852  1.00  0.00           H
ATOM    394  CG2 THRA1  33       8.176   7.050  10.397  1.00  0.00           C
ATOM    395 HG22 THRA1  33       8.361   6.412   9.533  1.00  0.00           H
ATOM    396 HG21 THRA1  33       8.762   6.693  11.244  1.00  0.00           H
ATOM    397 HG23 THRA1  33       8.465   8.074  10.162  1.00  0.00           H
ATOM    398  N   ARGA1  34       7.920   3.986  11.895  1.00  0.00           N
ATOM    399  H   ARGA1  34       7.944   3.678  10.933  1.00  0.00           H
ATOM    400  CA  ARGA1  34       8.740   3.285  12.869  1.00  0.00           C
ATOM    401  HA  ARGA1  34       8.858   3.938  13.733  1.00  0.00           H
ATOM    402  C   ARGA1  34      10.111   2.967  12.289  1.00  0.00           C
ATOM    403  O   ARGA1  34      10.318   2.983  11.077  1.00  0.00           O
ATOM    404  CB  ARGA1  34       8.067   1.987  13.309  1.00  0.00           C
ATOM    405  HB2 ARGA1  34       8.693   1.510  14.063  1.00  0.00           H
ATOM    406  HB3 ARGA1  34       7.979   1.331  12.443  1.00  0.00           H
ATOM    407  CG  ARGA1  34       6.681   2.202  13.896  1.00  0.00           C
ATOM    408  HG2 ARGA1  34       6.078   2.777  13.193  1.00  0.00           H
ATOM    409  HG3 ARGA1  34       6.769   2.751  14.833  1.00  0.00           H
ATOM    410  CD  ARGA1  34       6.006   0.868  14.159  1.00  0.00           C
ATOM    411  HD2 ARGA1  34       6.661   0.273  14.796  1.00  0.00           H
ATOM    412  HD3 ARGA1  34       5.868   0.360  13.204  1.00  0.00           H
ATOM    413  NE  ARGA1  34       4.706   0.976  14.812  1.00  0.00           N
ATOM    414  HE  ARGA1  34       4.380   1.895  15.077  1.00  0.00           H
ATOM    415  CZ  ARGA1  34       3.928  -0.065  15.077  1.00  0.00           C
ATOM    416  NH1 ARGA1  34       4.294  -1.294  14.760  1.00  0.00           N
ATOM    417 HH12 ARGA1  34       3.691  -2.073  14.981  1.00  0.00           H
ATOM    418 HH11 ARGA1  34       5.177  -1.454  14.297  1.00  0.00           H
ATOM    419  NH2 ARGA1  34       2.762   0.130  15.687  1.00  0.00           N
ATOM    420 HH21 ARGA1  34       2.167  -0.657  15.903  1.00  0.00           H
ATOM    421 HH22 ARGA1  34       2.472   1.065  15.934  1.00  0.00           H
ATOM    422  N   GLYA1  35      11.038   2.654  13.181  1.00  0.00           N
ATOM    423  H   GLYA1  35      10.834   2.722  14.168  1.00  0.00           H
ATOM    424  CA  GLYA1  35      12.349   2.213  12.737  1.00  0.00           C
ATOM    425  HA2 GLYA1  35      12.230   1.301  12.152  1.00  0.00           H
ATOM    426  HA3 GLYA1  35      12.962   2.005  13.614  1.00  0.00           H
ATOM    427  C   GLYA1  35      13.058   3.244  11.886  1.00  0.00           C
ATOM    428  O   GLYA1  35      12.978   4.456  12.119  1.00  0.00           O
ATOM    429  N   GLUA1  36      13.781   2.762  10.873  1.00  0.00           N
ATOM    430  H   GLUA1  36      13.758   1.779  10.641  1.00  0.00           H
ATOM    431  CA  GLUA1  36      14.603   3.690  10.111  1.00  0.00           C
ATOM    432  HA  GLUA1  36      15.208   4.255  10.820  1.00  0.00           H
ATOM    433  C   GLUA1  36      13.759   4.687   9.341  1.00  0.00           C
ATOM    434  O   GLUA1  36      14.253   5.772   9.024  1.00  0.00           O
ATOM    435  CB  GLUA1  36      15.534   2.928   9.168  1.00  0.00           C
ATOM    436  HB2 GLUA1  36      16.058   3.646   8.537  1.00  0.00           H
ATOM    437  HB3 GLUA1  36      14.934   2.266   8.544  1.00  0.00           H
ATOM    438  CG  GLUA1  36      16.569   2.089   9.921  1.00  0.00           C
ATOM    439  HG2 GLUA1  36      17.221   1.609   9.191  1.00  0.00           H
ATOM    440  HG3 GLUA1  36      16.043   1.327  10.496  1.00  0.00           H
ATOM    441  CD  GLUA1  36      17.432   2.904  10.876  1.00  0.00           C
ATOM    442  OE1 GLUA1  36      18.118   3.837  10.411  1.00  0.00           O
ATOM    443  OE2 GLUA1  36      17.429   2.609  12.093  1.00  0.00           O
ATOM    444  N   ALAA1  37      12.491   4.365   9.071  1.00  0.00           N
ATOM    445  H   ALAA1  37      12.143   3.451   9.324  1.00  0.00           H
ATOM    446  CA  ALAA1  37      11.605   5.318   8.416  1.00  0.00           C
ATOM    447  HA  ALAA1  37      12.057   5.558   7.454  1.00  0.00           H
ATOM    448  C   ALAA1  37      11.465   6.610   9.206  1.00  0.00           C
ATOM    449  O   ALAA1  37      11.079   7.638   8.632  1.00  0.00           O
ATOM    450  CB  ALAA1  37      10.220   4.703   8.197  1.00  0.00           C
ATOM    451  HB2 ALAA1  37       9.772   4.465   9.162  1.00  0.00           H
ATOM    452  HB1 ALAA1  37      10.316   3.792   7.606  1.00  0.00           H
ATOM    453  HB3 ALAA1  37       9.586   5.414   7.668  1.00  0.00           H
ATOM    454  N   ARGA1  38      11.742   6.569  10.512  1.00  0.00           N
ATOM    455  H   ARGA1  38      12.003   5.690  10.935  1.00  0.00           H
ATOM    456  CA  ARGA1  38      11.675   7.767  11.339  1.00  0.00           C
ATOM    457  HA  ARGA1  38      10.681   8.206  11.257  1.00  0.00           H
ATOM    458  C   ARGA1  38      12.647   8.835  10.860  1.00  0.00           C
ATOM    459  O   ARGA1  38      12.401  10.034  11.056  1.00  0.00           O
ATOM    460  CB  ARGA1  38      11.933   7.379  12.801  1.00  0.00           C
ATOM    461  HB2 ARGA1  38      12.126   8.271  13.398  1.00  0.00           H
ATOM    462  HB3 ARGA1  38      12.808   6.731  12.845  1.00  0.00           H
ATOM    463  CG  ARGA1  38      10.734   6.626  13.392  1.00  0.00           C
ATOM    464  HG2 ARGA1  38      10.363   5.918  12.645  1.00  0.00           H
ATOM    465  HG3 ARGA1  38       9.933   7.329  13.625  1.00  0.00           H
ATOM    466  CD  ARGA1  38      11.138   5.856  14.657  1.00  0.00           C
ATOM    467  HD2 ARGA1  38      11.975   5.197  14.414  1.00  0.00           H
ATOM    468  HD3 ARGA1  38      10.300   5.234  14.968  1.00  0.00           H
ATOM    469  NE  ARGA1  38      11.515   6.740  15.777  1.00  0.00           N
ATOM    470  HE  ARGA1  38      11.322   7.730  15.694  1.00  0.00           H
ATOM    471  CZ  ARGA1  38      12.049   6.339  16.915  1.00  0.00           C
ATOM    472  NH1 ARGA1  38      12.324   5.093  17.158  1.00  0.00           N
ATOM    473 HH11 ARGA1  38      12.729   4.867  18.057  1.00  0.00           H
ATOM    474 HH12 ARGA1  38      11.982   4.359  16.546  1.00  0.00           H
ATOM    475  NH2 ARGA1  38      12.325   7.181  17.865  1.00  0.00           N
ATOM    476 HH22 ARGA1  38      12.793   6.836  18.697  1.00  0.00           H
ATOM    477 HH21 ARGA1  38      12.098   8.160  17.797  1.00  0.00           H
ATOM    478  N   LEUA1  39      13.736   8.427  10.190  1.00  0.00           N
ATOM    479  H   LEUA1  39      13.894   7.438  10.060  1.00  0.00           H
ATOM    480  CA  LEUA1  39      14.694   9.380   9.647  1.00  0.00           C
ATOM    481  HA  LEUA1  39      14.939  10.062  10.461  1.00  0.00           H
ATOM    482  C   LEUA1  39      14.131  10.221   8.503  1.00  0.00           C
ATOM    483  O   LEUA1  39      14.744  11.229   8.146  1.00  0.00           O
ATOM    484  CB  LEUA1  39      15.950   8.643   9.154  1.00  0.00           C
ATOM    485  HB2 LEUA1  39      16.600   9.371   8.668  1.00  0.00           H
ATOM    486  HB3 LEUA1  39      15.638   7.893   8.428  1.00  0.00           H
ATOM    487  CG  LEUA1  39      16.757   7.940  10.245  1.00  0.00           C
ATOM    488  HG  LEUA1  39      16.083   7.253  10.757  1.00  0.00           H
ATOM    489  CD1 LEUA1  39      17.905   7.136   9.652  1.00  0.00           C
ATOM    490 HD12 LEUA1  39      18.590   7.808   9.135  1.00  0.00           H
ATOM    491 HD11 LEUA1  39      17.510   6.405   8.946  1.00  0.00           H
ATOM    492 HD13 LEUA1  39      18.437   6.619  10.451  1.00  0.00           H
ATOM    493  CD2 LEUA1  39      17.295   8.943  11.250  1.00  0.00           C
ATOM    494 HD21 LEUA1  39      17.970   9.635  10.747  1.00  0.00           H
ATOM    495 HD23 LEUA1  39      17.835   8.416  12.036  1.00  0.00           H
ATOM    496 HD22 LEUA1  39      16.466   9.499  11.688  1.00  0.00           H
ATOM    497  N   LYSA1  40      12.983   9.843   7.926  1.00  0.00           N
ATOM    498  H   LYSA1  40      12.536   8.994   8.241  1.00  0.00           H
ATOM    499  CA  LYSA1  40      12.353  10.616   6.856  1.00  0.00           C
ATOM    500  HA  LYSA1  40      12.995  11.483   6.697  1.00  0.00           H
ATOM    501  C   LYSA1  40      10.965  11.124   7.225  1.00  0.00           C
ATOM    502  O   LYSA1  40      10.244  11.633   6.352  1.00  0.00           O
ATOM    503  CB  LYSA1  40      12.254   9.784   5.566  1.00  0.00           C
ATOM    504  HB2 LYSA1  40      11.709  10.368   4.824  1.00  0.00           H
ATOM    505  HB3 LYSA1  40      11.700   8.872   5.789  1.00  0.00           H
ATOM    506  CG  LYSA1  40      13.590   9.395   4.976  1.00  0.00           C
ATOM    507  HG2 LYSA1  40      14.083   8.693   5.649  1.00  0.00           H
ATOM    508  HG3 LYSA1  40      14.204  10.290   4.871  1.00  0.00           H
ATOM    509  CD  LYSA1  40      13.432   8.742   3.612  1.00  0.00           C
ATOM    510  HD2 LYSA1  40      12.754   9.343   3.006  1.00  0.00           H
ATOM    511  HD3 LYSA1  40      13.016   7.743   3.742  1.00  0.00           H
ATOM    512  CE  LYSA1  40      14.775   8.633   2.897  1.00  0.00           C
ATOM    513  HE2 LYSA1  40      15.362   7.848   3.375  1.00  0.00           H
ATOM    514  HE3 LYSA1  40      15.298   9.585   2.990  1.00  0.00           H
ATOM    515  NZ  LYSA1  40      14.630   8.306   1.446  1.00  0.00           N
ATOM    516  HZ1 LYSA1  40      14.147   7.425   1.346  1.00  0.00           H
ATOM    517  HZ3 LYSA1  40      15.545   8.238   1.023  1.00  0.00           H
ATOM    518  HZ2 LYSA1  40      14.101   9.034   0.988  1.00  0.00           H
ATOM    519  N   ARGA1  41      10.558  11.001   8.488  1.00  0.00           N
ATOM    520  H   ARGA1  41      11.164  10.582   9.179  1.00  0.00           H
ATOM    521  CA  ARGA1  41       9.229  11.477   8.868  1.00  0.00           C
ATOM    522  HA  ARGA1  41       8.503  11.011   8.202  1.00  0.00           H
ATOM    523  C   ARGA1  41       9.095  12.980   8.695  1.00  0.00           C
ATOM    524  O   ARGA1  41       7.975  13.460   8.492  1.00  0.00           O
ATOM    525  CB  ARGA1  41       8.920  11.069  10.314  1.00  0.00           C
ATOM    526  HB2 ARGA1  41       9.503  11.711  10.974  1.00  0.00           H
ATOM    527  HB3 ARGA1  41       9.235  10.034  10.443  1.00  0.00           H
ATOM    528  CG  ARGA1  41       7.433  11.170  10.745  1.00  0.00           C
ATOM    529  HG2 ARGA1  41       6.824  10.549  10.088  1.00  0.00           H
ATOM    530  HG3 ARGA1  41       7.106  12.207  10.671  1.00  0.00           H
ATOM    531  CD  ARGA1  41       7.269  10.690  12.190  1.00  0.00           C
ATOM    532  HD2 ARGA1  41       7.706   9.695  12.285  1.00  0.00           H
ATOM    533  HD3 ARGA1  41       6.206  10.611  12.417  1.00  0.00           H
ATOM    534  NE  ARGA1  41       7.900  11.600  13.152  1.00  0.00           N
ATOM    535  HE  ARGA1  41       8.199  12.511  12.812  1.00  0.00           H
ATOM    536  CZ  ARGA1  41       8.137  11.374  14.425  1.00  0.00           C
ATOM    537  NH1 ARGA1  41       7.803  10.277  15.043  1.00  0.00           N
ATOM    538 HH12 ARGA1  41       7.986  10.207  16.037  1.00  0.00           H
ATOM    539 HH11 ARGA1  41       7.231   9.578  14.579  1.00  0.00           H
ATOM    540  NH2 ARGA1  41       8.739  12.274  15.132  1.00  0.00           N
ATOM    541 HH21 ARGA1  41       8.808  12.119  16.127  1.00  0.00           H
ATOM    542 HH22 ARGA1  41       8.838  13.210  14.757  1.00  0.00           H
ATOM    543  N   HISA1  42      10.207  13.731   8.725  1.00  0.00           N
ATOM    544  H   HISA1  42      11.104  13.284   8.845  1.00  0.00           H
ATOM    545  CA  HISA1  42      10.143  15.184   8.587  1.00  0.00           C
ATOM    546  HA  HISA1  42       9.417  15.564   9.306  1.00  0.00           H
ATOM    547  C   HISA1  42       9.656  15.602   7.207  1.00  0.00           C
ATOM    548  O   HISA1  42       9.189  16.733   7.028  1.00  0.00           O
ATOM    549  CB  HISA1  42      11.517  15.789   8.888  1.00  0.00           C
ATOM    550  HB2 HISA1  42      11.817  15.477   9.888  1.00  0.00           H
ATOM    551  HB3 HISA1  42      11.427  16.875   8.858  1.00  0.00           H
ATOM    552  CG  HISA1  42      12.590  15.377   7.923  1.00  0.00           C
ATOM    553  ND1 HISA1  42      13.204  14.143   7.968  1.00  0.00           N
ATOM    554  CD2 HISA1  42      13.164  16.047   6.896  1.00  0.00           C
ATOM    555  HD2 HISA1  42      12.928  17.051   6.575  1.00  0.00           H
ATOM    556  CE1 HISA1  42      14.105  14.069   7.001  1.00  0.00           C
ATOM    557  HE1 HISA1  42      14.736  13.218   6.789  1.00  0.00           H
ATOM    558  NE2 HISA1  42      14.102  15.213   6.339  1.00  0.00           N
ATOM    559  HE2 HISA1  42      14.693  15.437   5.552  1.00  0.00           H
ATOM    560  N   LEUA1  43       9.726  14.710   6.225  1.00  0.00           N
ATOM    561  H   LEUA1  43      10.127  13.801   6.408  1.00  0.00           H
ATOM    562  CA  LEUA1  43       9.236  15.019   4.895  1.00  0.00           C
ATOM    563  HA  LEUA1  43       9.586  16.010   4.604  1.00  0.00           H
ATOM    564  C   LEUA1  43       7.718  15.082   4.851  1.00  0.00           C
ATOM    565  O   LEUA1  43       7.147  15.500   3.835  1.00  0.00           O
ATOM    566  CB  LEUA1  43       9.783  13.982   3.925  1.00  0.00           C
ATOM    567  HB2 LEUA1  43       9.373  14.187   2.936  1.00  0.00           H
ATOM    568  HB3 LEUA1  43       9.457  12.996   4.256  1.00  0.00           H
ATOM    569  CG  LEUA1  43      11.324  13.975   3.821  1.00  0.00           C
ATOM    570  HG  LEUA1  43      11.735  13.784   4.812  1.00  0.00           H
ATOM    571  CD1 LEUA1  43      11.735  12.888   2.866  1.00  0.00           C
ATOM    572 HD12 LEUA1  43      11.317  13.093   1.881  1.00  0.00           H
ATOM    573 HD11 LEUA1  43      11.364  11.929   3.226  1.00  0.00           H
ATOM    574 HD13 LEUA1  43      12.823  12.855   2.800  1.00  0.00           H
ATOM    575  CD2 LEUA1  43      11.882  15.309   3.386  1.00  0.00           C
ATOM    576 HD21 LEUA1  43      11.503  15.555   2.394  1.00  0.00           H
ATOM    577 HD23 LEUA1  43      12.970  15.255   3.356  1.00  0.00           H
ATOM    578 HD22 LEUA1  43      11.576  16.079   4.094  1.00  0.00           H
ATOM    579  N   LEUA1  44       7.047  14.721   5.939  1.00  0.00           N
ATOM    580  H   LEUA1  44       7.542  14.323   6.724  1.00  0.00           H
ATOM    581  CA  LEUA1  44       5.611  14.893   6.008  1.00  0.00           C
ATOM    582  HA  LEUA1  44       5.238  14.708   5.001  1.00  0.00           H
ATOM    583  C   LEUA1  44       5.208  16.296   6.423  1.00  0.00           C
ATOM    584  O   LEUA1  44       4.006  16.559   6.544  1.00  0.00           O
ATOM    585  CB  LEUA1  44       5.000  13.911   6.999  1.00  0.00           C
ATOM    586  HB2 LEUA1  44       3.926  14.090   7.040  1.00  0.00           H
ATOM    587  HB3 LEUA1  44       5.437  14.097   7.980  1.00  0.00           H
ATOM    588  CG  LEUA1  44       5.228  12.455   6.644  1.00  0.00           C
ATOM    589  HG  LEUA1  44       6.302  12.270   6.653  1.00  0.00           H
ATOM    590  CD1 LEUA1  44       4.557  11.535   7.682  1.00  0.00           C
ATOM    591 HD12 LEUA1  44       3.481  11.711   7.682  1.00  0.00           H
ATOM    592 HD11 LEUA1  44       4.960  11.749   8.672  1.00  0.00           H
ATOM    593 HD13 LEUA1  44       4.755  10.494   7.427  1.00  0.00           H
ATOM    594  CD2 LEUA1  44       4.704  12.148   5.258  1.00  0.00           C
ATOM    595 HD21 LEUA1  44       3.629  12.327   5.228  1.00  0.00           H
ATOM    596 HD23 LEUA1  44       4.905  11.104   5.016  1.00  0.00           H
ATOM    597 HD22 LEUA1  44       5.200  12.791   4.531  1.00  0.00           H
ATOM    598  N   PHEA1  45       6.172  17.178   6.658  1.00  0.00           N
ATOM    599  H   PHEA1  45       7.129  16.891   6.508  1.00  0.00           H
ATOM    600  CA  PHEA1  45       5.926  18.534   7.120  1.00  0.00           C
ATOM    601  HA  PHEA1  45       4.879  18.564   7.420  1.00  0.00           H
ATOM    602  C   PHEA1  45       6.168  19.571   6.019  1.00  0.00           C
ATOM    603  O   PHEA1  45       6.966  19.367   5.102  1.00  0.00           O
ATOM    604  CB  PHEA1  45       6.826  18.884   8.300  1.00  0.00           C
ATOM    605  HB2 PHEA1  45       6.743  19.955   8.485  1.00  0.00           H
ATOM    606  HB3 PHEA1  45       7.853  18.641   8.027  1.00  0.00           H
ATOM    607  CG  PHEA1  45       6.495  18.157   9.585  1.00  0.00           C
ATOM    608  CD1 PHEA1  45       6.710  16.801   9.693  1.00  0.00           C
ATOM    609  HD1 PHEA1  45       7.099  16.255   8.846  1.00  0.00           H
ATOM    610  CD2 PHEA1  45       6.025  18.848  10.688  1.00  0.00           C
ATOM    611  HD2 PHEA1  45       5.878  19.916  10.628  1.00  0.00           H
ATOM    612  CE1 PHEA1  45       6.436  16.127  10.869  1.00  0.00           C
ATOM    613  HE1 PHEA1  45       6.602  15.062  10.932  1.00  0.00           H
ATOM    614  CE2 PHEA1  45       5.738  18.171  11.884  1.00  0.00           C
ATOM    615  HE2 PHEA1  45       5.353  18.712  12.736  1.00  0.00           H
ATOM    616  CZ  PHEA1  45       5.950  16.816  11.964  1.00  0.00           C
ATOM    617  HZ  PHEA1  45       5.737  16.289  12.883  1.00  0.00           H
ATOM    618  N   THRA1  46       5.528  20.728   6.179  1.00  0.00           N
ATOM    619  H   THRA1  46       4.772  20.794   6.845  1.00  0.00           H
ATOM    620  CA  THRA1  46       5.910  21.899   5.401  1.00  0.00           C
ATOM    621  HA  THRA1  46       5.848  21.635   4.345  1.00  0.00           H
ATOM    622  C   THRA1  46       7.340  22.317   5.754  1.00  0.00           C
ATOM    623  O   THRA1  46       7.886  21.950   6.803  1.00  0.00           O
ATOM    624  CB  THRA1  46       4.972  23.067   5.676  1.00  0.00           C
ATOM    625  HB  THRA1  46       5.260  23.893   5.026  1.00  0.00           H
ATOM    626  OG1 THRA1  46       5.088  23.447   7.058  1.00  0.00           O
ATOM    627  HG1 THRA1  46       5.397  24.355   7.084  1.00  0.00           H
ATOM    628  CG2 THRA1  46       3.526  22.718   5.366  1.00  0.00           C
ATOM    629 HG22 THRA1  46       3.207  21.892   6.002  1.00  0.00           H
ATOM    630 HG21 THRA1  46       3.439  22.425   4.320  1.00  0.00           H
ATOM    631 HG23 THRA1  46       2.894  23.586   5.554  1.00  0.00           H
ATOM    632  N   GLUA1  47       7.940  23.118   4.866  1.00  0.00           N
ATOM    633  H   GLUA1  47       7.438  23.408   4.039  1.00  0.00           H
ATOM    634  CA  GLUA1  47       9.310  23.580   5.073  1.00  0.00           C
ATOM    635  HA  GLUA1  47       9.984  22.724   5.080  1.00  0.00           H
ATOM    636  C   GLUA1  47       9.465  24.262   6.427  1.00  0.00           C
ATOM    637  O   GLUA1  47      10.487  24.092   7.106  1.00  0.00           O
ATOM    638  CB  GLUA1  47       9.702  24.513   3.917  1.00  0.00           C
ATOM    639  HB2 GLUA1  47      10.662  24.975   4.146  1.00  0.00           H
ATOM    640  HB3 GLUA1  47       8.942  25.287   3.814  1.00  0.00           H
ATOM    641  CG  GLUA1  47       9.820  23.747   2.584  1.00  0.00           C
ATOM    642  HG2 GLUA1  47       8.888  23.205   2.424  1.00  0.00           H
ATOM    643  HG3 GLUA1  47      10.642  23.038   2.675  1.00  0.00           H
ATOM    644  CD  GLUA1  47      10.079  24.614   1.352  1.00  0.00           C
ATOM    645  OE1 GLUA1  47       9.147  25.319   0.908  1.00  0.00           O
ATOM    646  OE2 GLUA1  47      11.209  24.557   0.814  1.00  0.00           O
ATOM    647  N   ASPA1  48       8.452  25.010   6.846  1.00  0.00           N
ATOM    648  H   ASPA1  48       7.634  25.083   6.258  1.00  0.00           H
ATOM    649  CA  ASPA1  48       8.460  25.730   8.111  1.00  0.00           C
ATOM    650  HA  ASPA1  48       9.495  25.790   8.448  1.00  0.00           H
ATOM    651  C   ASPA1  48       7.677  25.000   9.197  1.00  0.00           C
ATOM    652  O   ASPA1  48       7.303  25.616  10.197  1.00  0.00           O
ATOM    653  CB  ASPA1  48       7.904  27.136   7.912  1.00  0.00           C
ATOM    654  HB2 ASPA1  48       8.550  27.667   7.213  1.00  0.00           H
ATOM    655  HB3 ASPA1  48       7.910  27.649   8.874  1.00  0.00           H
ATOM    656  CG  ASPA1  48       6.484  27.155   7.365  1.00  0.00           C
ATOM    657  OD1 ASPA1  48       5.895  26.099   7.006  1.00  0.00           O
ATOM    658  OD2 ASPA1  48       5.953  28.275   7.298  1.00  0.00           O
ATOM    659  N   GLYA1  49       7.456  23.703   9.021  1.00  0.00           N
ATOM    660  H   GLYA1  49       7.849  23.234   8.218  1.00  0.00           H
ATOM    661  CA  GLYA1  49       6.658  22.955   9.967  1.00  0.00           C
ATOM    662  HA2 GLYA1  49       6.506  21.950   9.573  1.00  0.00           H
ATOM    663  HA3 GLYA1  49       5.694  23.452  10.076  1.00  0.00           H
ATOM    664  C   GLYA1  49       7.300  22.843  11.339  1.00  0.00           C
ATOM    665  O   GLYA1  49       8.525  22.866  11.503  1.00  0.00           O
ATOM    666  N   VALA1  50       6.438  22.682  12.340  1.00  0.00           N
ATOM    667  H   VALA1  50       5.455  22.620  12.119  1.00  0.00           H
ATOM    668  CA  VALA1  50       6.838  22.591  13.739  1.00  0.00           C
ATOM    669  HA  VALA1  50       7.926  22.615  13.806  1.00  0.00           H
ATOM    670  C   VALA1  50       6.306  21.280  14.306  1.00  0.00           C
ATOM    671  O   VALA1  50       5.160  20.899  14.035  1.00  0.00           O
ATOM    672  CB  VALA1  50       6.307  23.787  14.553  1.00  0.00           C
ATOM    673  HB  VALA1  50       5.222  23.796  14.451  1.00  0.00           H
ATOM    674  CG1 VALA1  50       6.645  23.647  16.033  1.00  0.00           C
ATOM    675 HG12 VALA1  50       7.728  23.636  16.159  1.00  0.00           H
ATOM    676 HG11 VALA1  50       6.225  22.717  16.415  1.00  0.00           H
ATOM    677 HG13 VALA1  50       6.224  24.489  16.583  1.00  0.00           H
ATOM    678  CG2 VALA1  50       6.862  25.091  14.015  1.00  0.00           C
ATOM    679 HG21 VALA1  50       7.948  25.092  14.113  1.00  0.00           H
ATOM    680 HG23 VALA1  50       6.446  25.924  14.581  1.00  0.00           H
ATOM    681 HG22 VALA1  50       6.592  25.195  12.964  1.00  0.00           H
ATOM    682  N   GLYA1  51       7.146  20.567  15.050  1.00  0.00           N
ATOM    683  H   GLYA1  51       8.066  20.957  15.237  1.00  0.00           H
ATOM    684  CA  GLYA1  51       6.794  19.320  15.731  1.00  0.00           C
ATOM    685  HA2 GLYA1  51       7.210  18.471  15.191  1.00  0.00           H
ATOM    686  HA3 GLYA1  51       5.717  19.195  15.765  1.00  0.00           H
ATOM    687  C   GLYA1  51       7.344  19.310  17.153  1.00  0.00           C
ATOM    688  O   GLYA1  51       8.336  19.985  17.425  1.00  0.00           O
ATOM    689  N   GLYA1  52       6.757  18.532  18.058  1.00  0.00           N
ATOM    690  H   GLYA1  52       5.918  18.023  17.796  1.00  0.00           H
ATOM    691  CA  GLYA1  52       7.373  18.262  19.358  1.00  0.00           C
ATOM    692  HA2 GLYA1  52       8.044  19.077  19.628  1.00  0.00           H
ATOM    693  HA3 GLYA1  52       7.974  17.361  19.264  1.00  0.00           H
ATOM    694  C   GLYA1  52       6.412  18.062  20.522  1.00  0.00           C
ATOM    695  O   GLYA1  52       5.196  17.954  20.355  1.00  0.00           O
ATOM    696  N   LEUA1  53       6.995  18.021  21.721  1.00  0.00           N
ATOM    697  H   LEUA1  53       7.980  18.251  21.757  1.00  0.00           H
ATOM    698  CA  LEUA1  53       6.335  17.693  22.984  1.00  0.00           C
ATOM    699  HA  LEUA1  53       5.465  17.071  22.784  1.00  0.00           H
ATOM    700  C   LEUA1  53       5.848  18.955  23.706  1.00  0.00           C
ATOM    701  O   LEUA1  53       6.648  19.811  24.086  1.00  0.00           O
ATOM    702  CB  LEUA1  53       7.330  16.873  23.822  1.00  0.00           C
ATOM    703  HB2 LEUA1  53       8.251  17.452  23.911  1.00  0.00           H
ATOM    704  HB3 LEUA1  53       7.560  15.949  23.289  1.00  0.00           H
ATOM    705  CG  LEUA1  53       6.847  16.524  25.238  1.00  0.00           C
ATOM    706  HG  LEUA1  53       6.586  17.439  25.769  1.00  0.00           H
ATOM    707  CD1 LEUA1  53       5.648  15.580  25.250  1.00  0.00           C
ATOM    708 HD12 LEUA1  53       5.898  14.643  24.752  1.00  0.00           H
ATOM    709 HD11 LEUA1  53       4.801  16.040  24.751  1.00  0.00           H
ATOM    710 HD13 LEUA1  53       5.360  15.375  26.278  1.00  0.00           H
ATOM    711  CD2 LEUA1  53       7.985  15.848  25.988  1.00  0.00           C
ATOM    712 HD21 LEUA1  53       8.211  14.881  25.536  1.00  0.00           H
ATOM    713 HD23 LEUA1  53       7.683  15.701  27.024  1.00  0.00           H
ATOM    714 HD22 LEUA1  53       8.868  16.485  25.974  1.00  0.00           H
ATOM    715  N   TRPA1  54       4.542  19.047  23.960  1.00  0.00           N
ATOM    716  H   TRPA1  54       3.934  18.289  23.655  1.00  0.00           H
ATOM    717  CA  TRPA1  54       3.920  20.217  24.593  1.00  0.00           C
ATOM    718  HA  TRPA1  54       4.546  21.085  24.394  1.00  0.00           H
ATOM    719  C   TRPA1  54       3.852  20.132  26.112  1.00  0.00           C
ATOM    720  O   TRPA1  54       3.592  21.142  26.771  1.00  0.00           O
ATOM    721  CB  TRPA1  54       2.545  20.505  23.972  1.00  0.00           C
ATOM    722  HB2 TRPA1  54       1.830  20.708  24.769  1.00  0.00           H
ATOM    723  HB3 TRPA1  54       2.227  19.625  23.414  1.00  0.00           H
ATOM    724  CG  TRPA1  54       2.599  21.698  23.034  1.00  0.00           C
ATOM    725  CD1 TRPA1  54       1.927  22.871  23.170  1.00  0.00           C
ATOM    726  HD1 TRPA1  54       1.217  23.087  23.954  1.00  0.00           H
ATOM    727  CD2 TRPA1  54       3.446  21.857  21.872  1.00  0.00           C
ATOM    728  NE1 TRPA1  54       2.279  23.743  22.168  1.00  0.00           N
ATOM    729  HE1 TRPA1  54       1.916  24.678  22.051  1.00  0.00           H
ATOM    730  CE2 TRPA1  54       3.200  23.141  21.354  1.00  0.00           C
ATOM    731  CE3 TRPA1  54       4.364  21.032  21.200  1.00  0.00           C
ATOM    732  HE3 TRPA1  54       4.536  20.030  21.545  1.00  0.00           H
ATOM    733  CZ2 TRPA1  54       3.842  23.622  20.200  1.00  0.00           C
ATOM    734  HZ2 TRPA1  54       3.639  24.610  19.815  1.00  0.00           H
ATOM    735  CZ3 TRPA1  54       5.020  21.499  20.057  1.00  0.00           C
ATOM    736  HZ3 TRPA1  54       5.711  20.861  19.521  1.00  0.00           H
ATOM    737  CH2 TRPA1  54       4.737  22.786  19.582  1.00  0.00           C
ATOM    738  HH2 TRPA1  54       5.254  23.128  18.697  1.00  0.00           H
ATOM    739  N   THRA1  55       4.133  18.970  26.711  1.00  0.00           N
ATOM    740  H   THRA1  55       4.323  18.174  26.117  1.00  0.00           H
ATOM    741  CA  THRA1  55       3.999  18.686  28.156  1.00  0.00           C
ATOM    742  HA  THRA1  55       3.709  19.589  28.691  1.00  0.00           H
ATOM    743  C   THRA1  55       5.319  18.185  28.753  1.00  0.00           C
ATOM    744  O   THRA1  55       5.801  17.116  28.389  1.00  0.00           O
ATOM    745  CB  THRA1  55       2.887  17.653  28.396  1.00  0.00           C
ATOM    746  HB  THRA1  55       2.894  17.346  29.442  1.00  0.00           H
ATOM    747  OG1 THRA1  55       3.106  16.532  27.569  1.00  0.00           O
ATOM    748  HG1 THRA1  55       3.907  16.091  27.894  1.00  0.00           H
ATOM    749  CG2 THRA1  55       1.506  18.216  28.053  1.00  0.00           C
ATOM    750 HG22 THRA1  55       1.462  18.469  26.994  1.00  0.00           H
ATOM    751 HG21 THRA1  55       1.301  19.106  28.648  1.00  0.00           H
ATOM    752 HG23 THRA1  55       0.762  17.451  28.275  1.00  0.00           H
ATOM    753  N   THRA1  56       5.921  18.960  29.659  1.00  0.00           N
ATOM    754  H   THRA1  56       5.473  19.832  29.923  1.00  0.00           H
ATOM    755  CA  THRA1  56       7.275  18.738  30.208  1.00  0.00           C
ATOM    756  HA  THRA1  56       7.523  17.677  30.160  1.00  0.00           H
ATOM    757  C   THRA1  56       7.368  19.176  31.671  1.00  0.00           C
ATOM    758  O   THRA1  56       6.505  19.917  32.147  1.00  0.00           O
ATOM    759  CB  THRA1  56       8.337  19.520  29.409  1.00  0.00           C
ATOM    760  HB  THRA1  56       9.322  19.278  29.811  1.00  0.00           H
ATOM    761  OG1 THRA1  56       8.144  20.920  29.516  1.00  0.00           O
ATOM    762  HG1 THRA1  56       8.215  21.298  28.622  1.00  0.00           H
ATOM    763  CG2 THRA1  56       8.345  19.177  27.925  1.00  0.00           C
ATOM    764 HG22 THRA1  56       7.434  19.521  27.434  1.00  0.00           H
ATOM    765 HG21 THRA1  56       8.439  18.098  27.806  1.00  0.00           H
ATOM    766 HG23 THRA1  56       9.200  19.652  27.461  1.00  0.00           H
ATOM    767  N   ASPA1  57       8.460  18.822  32.361  1.00  0.00           N
ATOM    768  H   ASPA1  57       9.112  18.160  31.956  1.00  0.00           H
ATOM    769  CA  ASPA1  57       8.745  19.346  33.706  1.00  0.00           C
ATOM    770  HA  ASPA1  57       7.937  19.028  34.364  1.00  0.00           H
ATOM    771  C   ASPA1  57       8.759  20.880  33.756  1.00  0.00           C
ATOM    772  O   ASPA1  57       8.190  21.461  34.674  1.00  0.00           O
ATOM    773  CB  ASPA1  57      10.047  18.776  34.292  1.00  0.00           C
ATOM    774  HB2 ASPA1  57       9.930  17.703  34.431  1.00  0.00           H
ATOM    775  HB3 ASPA1  57      10.178  19.233  35.270  1.00  0.00           H
ATOM    776  CG  ASPA1  57      11.322  19.032  33.488  1.00  0.00           C
ATOM    777  OD1 ASPA1  57      11.709  20.203  33.307  1.00  0.00           O
ATOM    778  OD2 ASPA1  57      11.923  18.057  32.982  1.00  0.00           O
ATOM    779  N   SERA1  58       9.286  21.550  32.730  1.00  0.00           N
ATOM    780  H   SERA1  58       9.874  21.008  32.113  1.00  0.00           H
ATOM    781  CA  SERA1  58       9.408  23.012  32.698  1.00  0.00           C
ATOM    782  HA  SERA1  58       9.899  23.339  33.616  1.00  0.00           H
ATOM    783  C   SERA1  58       8.081  23.771  32.583  1.00  0.00           C
ATOM    784  O   SERA1  58       8.041  24.959  32.889  1.00  0.00           O
ATOM    785  CB  SERA1  58      10.299  23.410  31.521  1.00  0.00           C
ATOM    786  HB2 SERA1  58      11.230  22.842  31.562  1.00  0.00           H
ATOM    787  HB3 SERA1  58      10.537  24.473  31.590  1.00  0.00           H
ATOM    788  OG  SERA1  58       9.630  23.161  30.293  1.00  0.00           O
ATOM    789  HG  SERA1  58       9.194  22.290  30.337  1.00  0.00           H
ATOM    790  N   GLYA1  59       7.029  23.155  32.041  1.00  0.00           N
ATOM    791  H   GLYA1  59       7.067  22.158  31.868  1.00  0.00           H
ATOM    792  CA  GLYA1  59       5.831  23.894  31.628  1.00  0.00           C
ATOM    793  HA2 GLYA1  59       5.659  24.673  32.371  1.00  0.00           H
ATOM    794  HA3 GLYA1  59       4.992  23.198  31.631  1.00  0.00           H
ATOM    795  C   GLYA1  59       5.897  24.548  30.265  1.00  0.00           C
ATOM    796  O   GLYA1  59       4.898  25.122  29.821  1.00  0.00           O
ATOM    797  N   GLNA1  60       7.018  24.500  29.601  1.00  0.00           N
ATOM    798  H   GLNA1  60       7.828  24.053  30.007  1.00  0.00           H
ATOM    799  CA  GLNA1  60       7.098  25.041  28.253  1.00  0.00           C
ATOM    800  HA  GLNA1  60       6.180  25.595  28.058  1.00  0.00           H
ATOM    801  C   GLNA1  60       7.234  23.912  27.230  1.00  0.00           C
ATOM    802  O   GLNA1  60       7.815  22.864  27.549  1.00  0.00           O
ATOM    803  CB  GLNA1  60       8.297  25.986  28.124  1.00  0.00           C
ATOM    804  HB2 GLNA1  60       8.427  26.235  27.071  1.00  0.00           H
ATOM    805  HB3 GLNA1  60       9.185  25.468  28.487  1.00  0.00           H
ATOM    806  CG  GLNA1  60       8.142  27.282  28.910  1.00  0.00           C
ATOM    807  HG2 GLNA1  60       9.032  27.893  28.757  1.00  0.00           H
ATOM    808  HG3 GLNA1  60       8.045  27.040  29.968  1.00  0.00           H
ATOM    809  CD  GLNA1  60       6.924  28.078  28.478  1.00  0.00           C
ATOM    810  OE1 GLNA1  60       6.819  28.496  27.327  1.00  0.00           O
ATOM    811  NE2 GLNA1  60       5.985  28.275  29.398  1.00  0.00           N
ATOM    812 HE22 GLNA1  60       5.146  28.785  29.162  1.00  0.00           H
ATOM    813 HE21 GLNA1  60       6.111  27.915  30.333  1.00  0.00           H
ATOM    814  N   PROA1  61       6.681  24.067  26.021  1.00  0.00           N
ATOM    815  CA  PROA1  61       6.910  23.071  24.974  1.00  0.00           C
ATOM    816  HA  PROA1  61       6.510  22.116  25.315  1.00  0.00           H
ATOM    817  C   PROA1  61       8.393  22.900  24.606  1.00  0.00           C
ATOM    818  O   PROA1  61       9.168  23.865  24.601  1.00  0.00           O
ATOM    819  CB  PROA1  61       6.102  23.545  23.770  1.00  0.00           C
ATOM    820  HB2 PROA1  61       5.662  22.711  23.228  1.00  0.00           H
ATOM    821  HB3 PROA1  61       6.730  24.137  23.102  1.00  0.00           H
ATOM    822  CG  PROA1  61       5.047  24.453  24.395  1.00  0.00           C
ATOM    823  HG2 PROA1  61       4.178  23.890  24.735  1.00  0.00           H
ATOM    824  HG3 PROA1  61       4.733  25.201  23.667  1.00  0.00           H
ATOM    825  CD  PROA1  61       5.743  25.108  25.562  1.00  0.00           C
ATOM    826  HD2 PROA1  61       6.277  26.004  25.246  1.00  0.00           H
ATOM    827  HD3 PROA1  61       5.032  25.367  26.346  1.00  0.00           H
ATOM    828  N   ILEA1  62       8.769  21.699  24.168  1.00  0.00           N
ATOM    829  H   ILEA1  62       8.069  20.961  24.173  1.00  0.00           H
ATOM    830  CA  ILEA1  62      10.014  21.434  23.434  1.00  0.00           C
ATOM    831  HA  ILEA1  62      10.674  22.298  23.507  1.00  0.00           H
ATOM    832  C   ILEA1  62       9.624  21.284  21.965  1.00  0.00           C
ATOM    833  O   ILEA1  62       9.371  20.184  21.472  1.00  0.00           O
ATOM    834  CB  ILEA1  62      10.792  20.231  24.010  1.00  0.00           C
ATOM    835  HB  ILEA1  62      10.160  19.343  23.946  1.00  0.00           H
ATOM    836  CG1 ILEA1  62      11.156  20.491  25.488  1.00  0.00           C
ATOM    837 HG12 ILEA1  62      10.284  20.856  26.024  1.00  0.00           H
ATOM    838 HG13 ILEA1  62      11.919  21.268  25.545  1.00  0.00           H
ATOM    839  CG2 ILEA1  62      12.091  19.998  23.208  1.00  0.00           C
ATOM    840 HG22 ILEA1  62      12.754  20.859  23.306  1.00  0.00           H
ATOM    841 HG21 ILEA1  62      11.877  19.844  22.151  1.00  0.00           H
ATOM    842 HG23 ILEA1  62      12.611  19.113  23.571  1.00  0.00           H
ATOM    843  CD1 ILEA1  62      11.655  19.238  26.213  1.00  0.00           C
ATOM    844 HD11 ILEA1  62      10.947  18.420  26.078  1.00  0.00           H
ATOM    845 HD13 ILEA1  62      11.742  19.445  27.278  1.00  0.00           H
ATOM    846 HD12 ILEA1  62      12.632  18.951  25.831  1.00  0.00           H
ATOM    847  N   ALAA1  63       9.469  22.437  21.313  1.00  0.00           N
ATOM    848  H   ALAA1  63       9.651  23.292  21.813  1.00  0.00           H
ATOM    849  CA  ALAA1  63       9.098  22.554  19.910  1.00  0.00           C
ATOM    850  HA  ALAA1  63       8.517  21.675  19.621  1.00  0.00           H
ATOM    851  C   ALAA1  63      10.352  22.621  19.025  1.00  0.00           C
ATOM    852  O   ALAA1  63      11.206  23.497  19.190  1.00  0.00           O
ATOM    853  CB  ALAA1  63       8.197  23.783  19.739  1.00  0.00           C
ATOM    854  HB2 ALAA1  63       8.749  24.690  19.988  1.00  0.00           H
ATOM    855  HB1 ALAA1  63       7.327  23.699  20.391  1.00  0.00           H
ATOM    856  HB3 ALAA1  63       7.861  23.847  18.705  1.00  0.00           H
ATOM    857  N   ILEA1  64      10.429  21.711  18.060  1.00  0.00           N
ATOM    858  H   ILEA1  64       9.658  21.056  17.970  1.00  0.00           H
ATOM    859  CA  ILEA1  64      11.437  21.660  17.004  1.00  0.00           C
ATOM    860  HA  ILEA1  64      12.344  22.157  17.346  1.00  0.00           H
ATOM    861  C   ILEA1  64      10.869  22.408  15.794  1.00  0.00           C
ATOM    862  O   ILEA1  64       9.747  22.117  15.370  1.00  0.00           O
ATOM    863  CB  ILEA1  64      11.770  20.193  16.662  1.00  0.00           C
ATOM    864  HB  ILEA1  64      10.904  19.772  16.154  1.00  0.00           H
ATOM    865  CG1 ILEA1  64      12.030  19.282  17.886  1.00  0.00           C
ATOM    866 HG12 ILEA1  64      12.261  18.279  17.528  1.00  0.00           H
ATOM    867 HG13 ILEA1  64      11.112  19.198  18.470  1.00  0.00           H
ATOM    868  CG2 ILEA1  64      12.953  20.149  15.685  1.00  0.00           C
ATOM    869 HG22 ILEA1  64      13.826  20.641  16.114  1.00  0.00           H
ATOM    870 HG21 ILEA1  64      12.686  20.639  14.748  1.00  0.00           H
ATOM    871 HG23 ILEA1  64      13.207  19.114  15.466  1.00  0.00           H
ATOM    872  CD1 ILEA1  64      13.157  19.732  18.825  1.00  0.00           C
ATOM    873 HD11 ILEA1  64      14.107  19.754  18.293  1.00  0.00           H
ATOM    874 HD13 ILEA1  64      13.236  19.026  19.652  1.00  0.00           H
ATOM    875 HD12 ILEA1  64      12.941  20.721  19.230  1.00  0.00           H
ATOM    876  N   ARGA1  65      11.596  23.409  15.275  1.00  0.00           N
ATOM    877  H   ARGA1  65      12.546  23.519  15.601  1.00  0.00           H
ATOM    878  CA  ARGA1  65      11.031  24.388  14.342  1.00  0.00           C
ATOM    879  HA  ARGA1  65       9.969  24.172  14.224  1.00  0.00           H
ATOM    880  C   ARGA1  65      11.707  24.265  12.986  1.00  0.00           C
ATOM    881  O   ARGA1  65      12.902  24.554  12.841  1.00  0.00           O
ATOM    882  CB  ARGA1  65      11.139  25.815  14.886  1.00  0.00           C
ATOM    883  HB2 ARGA1  65      10.810  26.508  14.112  1.00  0.00           H
ATOM    884  HB3 ARGA1  65      12.182  26.015  15.133  1.00  0.00           H
ATOM    885  CG  ARGA1  65      10.290  26.042  16.135  1.00  0.00           C
ATOM    886  HG2 ARGA1  65      10.631  25.351  16.906  1.00  0.00           H
ATOM    887  HG3 ARGA1  65       9.252  25.822  15.884  1.00  0.00           H
ATOM    888  CD  ARGA1  65      10.351  27.471  16.711  1.00  0.00           C
ATOM    889  HD2 ARGA1  65       9.936  28.167  15.982  1.00  0.00           H
ATOM    890  HD3 ARGA1  65      11.391  27.731  16.911  1.00  0.00           H
ATOM    891  NE  ARGA1  65       9.587  27.567  17.953  1.00  0.00           N
ATOM    892  HE  ARGA1  65      10.100  27.525  18.822  1.00  0.00           H
ATOM    893  CZ  ARGA1  65       8.269  27.705  18.022  1.00  0.00           C
ATOM    894  NH1 ARGA1  65       7.529  27.839  16.935  1.00  0.00           N
ATOM    895 HH12 ARGA1  65       6.527  27.932  17.015  1.00  0.00           H
ATOM    896 HH11 ARGA1  65       7.966  27.849  16.025  1.00  0.00           H
ATOM    897  NH2 ARGA1  65       7.673  27.695  19.212  1.00  0.00           N
ATOM    898 HH21 ARGA1  65       6.669  27.789  19.275  1.00  0.00           H
ATOM    899 HH22 ARGA1  65       8.224  27.593  20.052  1.00  0.00           H
ATOM    900  N   GLYA1  66      10.939  23.834  11.997  1.00  0.00           N
ATOM    901  H   GLYA1  66       9.988  23.555  12.192  1.00  0.00           H
ATOM    902  CA  GLYA1  66      11.437  23.756  10.646  1.00  0.00           C
ATOM    903  HA2 GLYA1  66      12.344  24.356  10.574  1.00  0.00           H
ATOM    904  HA3 GLYA1  66      10.681  24.159   9.972  1.00  0.00           H
ATOM    905  C   GLYA1  66      11.757  22.345  10.224  1.00  0.00           C
ATOM    906  O   GLYA1  66      12.274  21.528  10.996  1.00  0.00           O
ATOM    907  N   ARGA1  67      11.458  22.057   8.963  1.00  0.00           N
ATOM    908  H   ARGA1  67      11.140  22.786   8.340  1.00  0.00           H
ATOM    909  CA  ARGA1  67      11.588  20.697   8.481  1.00  0.00           C
ATOM    910  HA  ARGA1  67      10.974  20.039   9.095  1.00  0.00           H
ATOM    911  C   ARGA1  67      13.008  20.180   8.614  1.00  0.00           C
ATOM    912  O   ARGA1  67      13.207  18.998   8.915  1.00  0.00           O
ATOM    913  CB  ARGA1  67      11.102  20.646   7.040  1.00  0.00           C
ATOM    914  HB2 ARGA1  67      11.717  21.321   6.444  1.00  0.00           H
ATOM    915  HB3 ARGA1  67      10.065  20.981   7.013  1.00  0.00           H
ATOM    916  CG  ARGA1  67      11.174  19.295   6.441  1.00  0.00           C
ATOM    917  HG2 ARGA1  67      10.334  18.693   6.786  1.00  0.00           H
ATOM    918  HG3 ARGA1  67      12.109  18.813   6.728  1.00  0.00           H
ATOM    919  CD  ARGA1  67      11.116  19.439   4.980  1.00  0.00           C
ATOM    920  HD2 ARGA1  67      11.932  18.873   4.530  1.00  0.00           H
ATOM    921  HD3 ARGA1  67      11.217  20.492   4.718  1.00  0.00           H
ATOM    922  NE  ARGA1  67       9.856  18.941   4.479  1.00  0.00           N
ATOM    923  HE  ARGA1  67       9.254  18.444   5.120  1.00  0.00           H
ATOM    924  CZ  ARGA1  67       9.443  19.097   3.229  1.00  0.00           C
ATOM    925  NH1 ARGA1  67      10.132  19.825   2.369  1.00  0.00           N
ATOM    926 HH12 ARGA1  67       9.816  19.911   1.414  1.00  0.00           H
ATOM    927 HH11 ARGA1  67      10.975  20.296   2.667  1.00  0.00           H
ATOM    928  NH2 ARGA1  67       8.336  18.481   2.830  1.00  0.00           N
ATOM    929 HH21 ARGA1  67       8.025  18.571   1.873  1.00  0.00           H
ATOM    930 HH22 ARGA1  67       7.805  17.923   3.483  1.00  0.00           H
ATOM    931  N   GLUA1  68      14.016  21.036   8.442  1.00  0.00           N
ATOM    932  H   GLUA1  68      13.841  22.011   8.245  1.00  0.00           H
ATOM    933  CA  GLUA1  68      15.377  20.525   8.547  1.00  0.00           C
ATOM    934  HA  GLUA1  68      15.429  19.580   8.007  1.00  0.00           H
ATOM    935  C   GLUA1  68      15.751  20.230   9.999  1.00  0.00           C
ATOM    936  O   GLUA1  68      16.421  19.228  10.273  1.00  0.00           O
ATOM    937  CB  GLUA1  68      16.365  21.496   7.896  1.00  0.00           C
ATOM    938  HB2 GLUA1  68      17.371  21.098   8.026  1.00  0.00           H
ATOM    939  HB3 GLUA1  68      16.286  22.457   8.405  1.00  0.00           H
ATOM    940  CG  GLUA1  68      16.126  21.727   6.384  1.00  0.00           C
ATOM    941  HG2 GLUA1  68      17.005  22.221   5.970  1.00  0.00           H
ATOM    942  HG3 GLUA1  68      15.258  22.376   6.270  1.00  0.00           H
ATOM    943  CD  GLUA1  68      15.874  20.439   5.583  1.00  0.00           C
ATOM    944  OE1 GLUA1  68      16.647  19.471   5.755  1.00  0.00           O
ATOM    945  OE2 GLUA1  68      14.902  20.399   4.782  1.00  0.00           O
ATOM    946  N   LYSA1  69      15.315  21.062  10.952  1.00  0.00           N
ATOM    947  H   LYSA1  69      14.823  21.908  10.702  1.00  0.00           H
ATOM    948  CA  LYSA1  69      15.556  20.739  12.357  1.00  0.00           C
ATOM    949  HA  LYSA1  69      16.624  20.548  12.463  1.00  0.00           H
ATOM    950  C   LYSA1  69      14.798  19.479  12.785  1.00  0.00           C
ATOM    951  O   LYSA1  69      15.277  18.715  13.629  1.00  0.00           O
ATOM    952  CB  LYSA1  69      15.167  21.912  13.263  1.00  0.00           C
ATOM    953  HB2 LYSA1  69      15.228  21.575  14.298  1.00  0.00           H
ATOM    954  HB3 LYSA1  69      14.139  22.192  13.032  1.00  0.00           H
ATOM    955  CG  LYSA1  69      16.041  23.154  13.116  1.00  0.00           C
ATOM    956  HG2 LYSA1  69      15.580  23.975  13.665  1.00  0.00           H
ATOM    957  HG3 LYSA1  69      16.107  23.415  12.060  1.00  0.00           H
ATOM    958  CD  LYSA1  69      17.447  22.929  13.656  1.00  0.00           C
ATOM    959  HD2 LYSA1  69      17.859  22.026  13.206  1.00  0.00           H
ATOM    960  HD3 LYSA1  69      17.396  22.805  14.738  1.00  0.00           H
ATOM    961  CE  LYSA1  69      18.362  24.106  13.334  1.00  0.00           C
ATOM    962  HE2 LYSA1  69      18.513  24.149  12.255  1.00  0.00           H
ATOM    963  HE3 LYSA1  69      19.321  23.952  13.829  1.00  0.00           H
ATOM    964  NZ  LYSA1  69      17.788  25.402  13.791  1.00  0.00           N
ATOM    965  HZ1 LYSA1  69      16.899  25.555  13.338  1.00  0.00           H
ATOM    966  HZ3 LYSA1  69      18.420  26.153  13.553  1.00  0.00           H
ATOM    967  HZ2 LYSA1  69      17.656  25.377  14.792  1.00  0.00           H
ATOM    968  N   LEUA1  70      13.590  19.273  12.251  1.00  0.00           N
ATOM    969  H   LEUA1  70      13.175  19.976  11.656  1.00  0.00           H
ATOM    970  CA  LEUA1  70      12.871  18.035  12.527  1.00  0.00           C
ATOM    971  HA  LEUA1  70      12.758  17.916  13.603  1.00  0.00           H
ATOM    972  C   LEUA1  70      13.655  16.821  12.048  1.00  0.00           C
ATOM    973  O   LEUA1  70      13.713  15.794  12.737  1.00  0.00           O
ATOM    974  CB  LEUA1  70      11.486  18.087  11.872  1.00  0.00           C
ATOM    975  HB2 LEUA1  70      11.075  17.078  11.862  1.00  0.00           H
ATOM    976  HB3 LEUA1  70      11.606  18.441  10.848  1.00  0.00           H
ATOM    977  CG  LEUA1  70      10.493  18.999  12.578  1.00  0.00           C
ATOM    978  HG  LEUA1  70      10.947  19.971  12.773  1.00  0.00           H
ATOM    979  CD1 LEUA1  70       9.290  19.282  11.719  1.00  0.00           C
ATOM    980 HD12 LEUA1  70       8.783  18.346  11.484  1.00  0.00           H
ATOM    981 HD11 LEUA1  70       9.609  19.765  10.795  1.00  0.00           H
ATOM    982 HD13 LEUA1  70       8.607  19.940  12.256  1.00  0.00           H
ATOM    983  CD2 LEUA1  70       9.996  18.384  13.888  1.00  0.00           C
ATOM    984 HD21 LEUA1  70       9.394  17.497  13.688  1.00  0.00           H
ATOM    985 HD23 LEUA1  70       9.388  19.116  14.415  1.00  0.00           H
ATOM    986 HD22 LEUA1  70      10.828  18.106  14.530  1.00  0.00           H
ATOM    987  N   GLYA1  71      14.284  16.924  10.875  1.00  0.00           N
ATOM    988  H   GLYA1  71      14.171  17.758  10.317  1.00  0.00           H
ATOM    989  CA  GLYA1  71      15.129  15.845  10.396  1.00  0.00           C
ATOM    990  HA2 GLYA1  71      15.490  16.103   9.400  1.00  0.00           H
ATOM    991  HA3 GLYA1  71      14.532  14.935  10.342  1.00  0.00           H
ATOM    992  C   GLYA1  71      16.326  15.585  11.291  1.00  0.00           C
ATOM    993  O   GLYA1  71      16.694  14.433  11.533  1.00  0.00           O
ATOM    994  N   GLUA1  72      16.952  16.648  11.797  1.00  0.00           N
ATOM    995  H   GLUA1  72      16.654  17.580  11.547  1.00  0.00           H
ATOM    996  CA  GLUA1  72      18.072  16.455  12.716  1.00  0.00           C
ATOM    997  HA  GLUA1  72      18.778  15.754  12.271  1.00  0.00           H
ATOM    998  C   GLUA1  72      17.610  15.887  14.070  1.00  0.00           C
ATOM    999  O   GLUA1  72      18.288  15.050  14.669  1.00  0.00           O
ATOM   1000  CB  GLUA1  72      18.788  17.789  12.943  1.00  0.00           C
ATOM   1001  HB2 GLUA1  72      19.623  17.626  13.624  1.00  0.00           H
ATOM   1002  HB3 GLUA1  72      18.085  18.491  13.392  1.00  0.00           H
ATOM   1003  CG  GLUA1  72      19.324  18.395  11.648  1.00  0.00           C
ATOM   1004  HG2 GLUA1  72      18.486  18.552  10.969  1.00  0.00           H
ATOM   1005  HG3 GLUA1  72      20.026  17.690  11.203  1.00  0.00           H
ATOM   1006  CD  GLUA1  72      20.037  19.723  11.846  1.00  0.00           C
ATOM   1007  OE1 GLUA1  72      19.995  20.271  12.965  1.00  0.00           O
ATOM   1008  OE2 GLUA1  72      20.639  20.222  10.870  1.00  0.00           O
ATOM   1009  N   HISA1  73      16.409  16.258  14.534  1.00  0.00           N
ATOM   1010  H   HISA1  73      15.902  16.972  14.017  1.00  0.00           H
ATOM   1011  CA  HISA1  73      15.801  15.709  15.750  1.00  0.00           C
ATOM   1012  HA  HISA1  73      16.516  15.816  16.564  1.00  0.00           H
ATOM   1013  C   HISA1  73      15.498  14.216  15.632  1.00  0.00           C
ATOM   1014  O   HISA1  73      15.642  13.504  16.624  1.00  0.00           O
ATOM   1015  CB  HISA1  73      14.525  16.475  16.131  1.00  0.00           C
ATOM   1016  HB2 HISA1  73      13.773  16.357  15.352  1.00  0.00           H
ATOM   1017  HB3 HISA1  73      14.765  17.534  16.225  1.00  0.00           H
ATOM   1018  CG  HISA1  73      13.953  15.994  17.445  1.00  0.00           C
ATOM   1019  CD2 HISA1  73      14.522  16.228  18.661  1.00  0.00           C
ATOM   1020  HD2 HISA1  73      15.410  16.814  18.845  1.00  0.00           H
ATOM   1021  ND1 HISA1  73      12.866  15.126  17.614  1.00  0.00           N
ATOM   1022  NE2 HISA1  73      13.799  15.509  19.583  1.00  0.00           N
ATOM   1023  HE2 HISA1  73      14.032  15.401  20.564  1.00  0.00           H
ATOM   1024  CE1 HISA1  73      12.817  14.865  18.932  1.00  0.00           C
ATOM   1025  HE1 HISA1  73      12.105  14.204  19.407  1.00  0.00           H
ATOM   1026  N   ALAA1  74      15.210  13.697  14.434  1.00  0.00           N
ATOM   1027  H   ALAA1  74      15.197  14.310  13.623  1.00  0.00           H
ATOM   1028  CA  ALAA1  74      14.973  12.263  14.267  1.00  0.00           C
ATOM   1029  HA  ALAA1  74      14.169  11.974  14.942  1.00  0.00           H
ATOM   1030  C   ALAA1  74      16.204  11.423  14.619  1.00  0.00           C
ATOM   1031  O   ALAA1  74      16.037  10.345  15.195  1.00  0.00           O
ATOM   1032  CB  ALAA1  74      14.526  11.954  12.846  1.00  0.00           C
ATOM   1033  HB2 ALAA1  74      15.320  12.209  12.144  1.00  0.00           H
ATOM   1034  HB1 ALAA1  74      13.636  12.540  12.617  1.00  0.00           H
ATOM   1035  HB3 ALAA1  74      14.293  10.893  12.762  1.00  0.00           H
ATOM   1036  N   VALA1  75      17.398  11.938  14.351  1.00  0.00           N
ATOM   1037  H   VALA1  75      17.468  12.824  13.870  1.00  0.00           H
ATOM   1038  CA  VALA1  75      18.608  11.230  14.748  1.00  0.00           C
ATOM   1039  HA  VALA1  75      18.624  10.240  14.292  1.00  0.00           H
ATOM   1040  C   VALA1  75      18.637  11.009  16.270  1.00  0.00           C
ATOM   1041  O   VALA1  75      18.861   9.889  16.738  1.00  0.00           O
ATOM   1042  CB  VALA1  75      19.842  12.001  14.248  1.00  0.00           C
ATOM   1043  HB  VALA1  75      19.818  13.017  14.637  1.00  0.00           H
ATOM   1044  CG1 VALA1  75      21.078  11.352  14.759  1.00  0.00           C
ATOM   1045 HG12 VALA1  75      21.125  10.325  14.398  1.00  0.00           H
ATOM   1046 HG11 VALA1  75      21.065  11.354  15.849  1.00  0.00           H
ATOM   1047 HG13 VALA1  75      21.950  11.902  14.405  1.00  0.00           H
ATOM   1048  CG2 VALA1  75      19.827  12.053  12.732  1.00  0.00           C
ATOM   1049 HG21 VALA1  75      19.849  11.039  12.334  1.00  0.00           H
ATOM   1050 HG23 VALA1  75      20.701  12.601  12.379  1.00  0.00           H
ATOM   1051 HG22 VALA1  75      18.921  12.557  12.395  1.00  0.00           H
ATOM   1052  N   TRPA1  76      18.311  12.042  17.048  1.00  0.00           N
ATOM   1053  H   TRPA1  76      18.083  12.920  16.603  1.00  0.00           H
ATOM   1054  CA  TRPA1  76      18.271  11.973  18.511  1.00  0.00           C
ATOM   1055  HA  TRPA1  76      19.151  11.428  18.858  1.00  0.00           H
ATOM   1056  C   TRPA1  76      17.047  11.217  19.036  1.00  0.00           C
ATOM   1057  O   TRPA1  76      17.173  10.453  19.989  1.00  0.00           O
ATOM   1058  CB  TRPA1  76      18.358  13.391  19.074  1.00  0.00           C
ATOM   1059  HB2 TRPA1  76      18.265  13.344  20.160  1.00  0.00           H
ATOM   1060  HB3 TRPA1  76      17.527  13.988  18.695  1.00  0.00           H
ATOM   1061  CG  TRPA1  76      19.651  14.071  18.746  1.00  0.00           C
ATOM   1062  CD1 TRPA1  76      19.873  14.886  17.690  1.00  0.00           C
ATOM   1063  HD1 TRPA1  76      19.133  15.158  16.946  1.00  0.00           H
ATOM   1064  CD2 TRPA1  76      20.927  13.975  19.451  1.00  0.00           C
ATOM   1065  NE1 TRPA1  76      21.185  15.312  17.698  1.00  0.00           N
ATOM   1066  HE1 TRPA1  76      21.577  15.912  16.985  1.00  0.00           H
ATOM   1067  CE2 TRPA1  76      21.881  14.786  18.766  1.00  0.00           C
ATOM   1068  CE3 TRPA1  76      21.373  13.290  20.602  1.00  0.00           C
ATOM   1069  HE3 TRPA1  76      20.684  12.669  21.157  1.00  0.00           H
ATOM   1070  CZ2 TRPA1  76      23.206  14.921  19.204  1.00  0.00           C
ATOM   1071  HZ2 TRPA1  76      23.899  15.552  18.668  1.00  0.00           H
ATOM   1072  CZ3 TRPA1  76      22.699  13.423  21.054  1.00  0.00           C
ATOM   1073  HZ3 TRPA1  76      23.009  12.912  21.959  1.00  0.00           H
ATOM   1074  CH2 TRPA1  76      23.614  14.236  20.362  1.00  0.00           C
ATOM   1075  HH2 TRPA1  76      24.625  14.342  20.730  1.00  0.00           H
ATOM   1076  N   SERA1  77      15.908  11.304  18.344  1.00  0.00           N
ATOM   1077  H   SERA1  77      15.879  11.984  17.592  1.00  0.00           H
ATOM   1078  CA  SERA1  77      14.699  10.519  18.612  1.00  0.00           C
ATOM   1079  HA  SERA1  77      14.339  10.751  19.614  1.00  0.00           H
ATOM   1080  C   SERA1  77      14.966   9.012  18.530  1.00  0.00           C
ATOM   1081  O   SERA1  77      14.582   8.273  19.434  1.00  0.00           O
ATOM   1082  CB  SERA1  77      13.619  10.911  17.598  1.00  0.00           C
ATOM   1083  HB2 SERA1  77      13.936  10.610  16.602  1.00  0.00           H
ATOM   1084  HB3 SERA1  77      13.476  11.993  17.614  1.00  0.00           H
ATOM   1085  OG  SERA1  77      12.394  10.272  17.897  1.00  0.00           O
ATOM   1086  HG  SERA1  77      11.879  10.204  17.062  1.00  0.00           H
ATOM   1087  N   LEUA1  78      15.673   8.549  17.494  1.00  0.00           N
ATOM   1088  H   LEUA1  78      15.961   9.206  16.775  1.00  0.00           H
ATOM   1089  CA  LEUA1  78      16.068   7.146  17.324  1.00  0.00           C
ATOM   1090  HA  LEUA1  78      15.209   6.498  17.504  1.00  0.00           H
ATOM   1091  C   LEUA1  78      17.170   6.700  18.295  1.00  0.00           C
ATOM   1092  O   LEUA1  78      17.231   5.518  18.617  1.00  0.00           O
ATOM   1093  CB  LEUA1  78      16.573   6.933  15.893  1.00  0.00           C
ATOM   1094  HB2 LEUA1  78      17.333   6.152  15.935  1.00  0.00           H
ATOM   1095  HB3 LEUA1  78      17.019   7.858  15.533  1.00  0.00           H
ATOM   1096  CG  LEUA1  78      15.528   6.503  14.864  1.00  0.00           C
ATOM   1097  HG  LEUA1  78      14.594   7.043  15.029  1.00  0.00           H
ATOM   1098  CD1 LEUA1  78      16.070   6.858  13.482  1.00  0.00           C
ATOM   1099 HD12 LEUA1  78      17.013   6.341  13.307  1.00  0.00           H
ATOM   1100 HD11 LEUA1  78      16.230   7.935  13.426  1.00  0.00           H
ATOM   1101 HD13 LEUA1  78      15.345   6.558  12.725  1.00  0.00           H
ATOM   1102  CD2 LEUA1  78      15.281   4.997  14.941  1.00  0.00           C
ATOM   1103 HD21 LEUA1  78      16.209   4.454  14.758  1.00  0.00           H
ATOM   1104 HD23 LEUA1  78      14.541   4.714  14.193  1.00  0.00           H
ATOM   1105 HD22 LEUA1  78      14.908   4.728  15.928  1.00  0.00           H
ATOM   1106  N   GLNA1  79      18.033   7.607  18.765  1.00  0.00           N
ATOM   1107  H   GLNA1  79      17.987   8.553  18.415  1.00  0.00           H
ATOM   1108  CA  GLNA1  79      19.018   7.270  19.798  1.00  0.00           C
ATOM   1109  HA  GLNA1  79      19.476   6.313  19.515  1.00  0.00           H
ATOM   1110  C   GLNA1  79      18.331   7.103  21.161  1.00  0.00           C
ATOM   1111  O   GLNA1  79      18.562   6.098  21.833  1.00  0.00           O
ATOM   1112  CB  GLNA1  79      20.109   8.358  19.862  1.00  0.00           C
ATOM   1113  HB2 GLNA1  79      19.636   9.330  20.006  1.00  0.00           H
ATOM   1114  HB3 GLNA1  79      20.630   8.360  18.906  1.00  0.00           H
ATOM   1115  CG  GLNA1  79      21.154   8.153  20.981  1.00  0.00           C
ATOM   1116  HG2 GLNA1  79      21.777   7.296  20.726  1.00  0.00           H
ATOM   1117  HG3 GLNA1  79      20.659   7.955  21.931  1.00  0.00           H
ATOM   1118  CD  GLNA1  79      22.069   9.375  21.189  1.00  0.00           C
ATOM   1119  NE2 GLNA1  79      22.675   9.889  20.245  1.00  0.00           N
ATOM   1120 HE22 GLNA1  79      22.570   9.514  19.313  1.00  0.00           H
ATOM   1121 HE21 GLNA1  79      23.276  10.685  20.404  1.00  0.00           H
ATOM   1122  OE1 GLNA1  79      22.203   9.884  22.285  1.00  0.00           O
ATOM   1123  N   CYSA1  80      17.501   8.083  21.547  1.00  0.00           N
ATOM   1124  H   CYSA1  80      17.388   8.874  20.924  1.00  0.00           H
ATOM   1125  CA  CYSA1  80      16.873   8.186  22.868  1.00  0.00           C
ATOM   1126  HA  CYSA1  80      17.600   7.891  23.625  1.00  0.00           H
ATOM   1127  C   CYSA1  80      15.649   7.275  23.030  1.00  0.00           C
ATOM   1128  O   CYSA1  80      15.353   6.845  24.142  1.00  0.00           O
ATOM   1129  CB  CYSA1  80      16.461   9.645  23.131  1.00  0.00           C
ATOM   1130  HB2 CYSA1  80      15.999   9.704  24.117  1.00  0.00           H
ATOM   1131  HB3 CYSA1  80      15.729   9.964  22.386  1.00  0.00           H
ATOM   1132  SG  CYSA1  80      17.886  10.769  23.096  1.00  0.00           S
ATOM   1133  HG  CYSA1  80      18.065  10.728  21.768  1.00  0.00           H
ATOM   1134  N   PHEA1  81      14.947   6.965  21.939  1.00  0.00           N
ATOM   1135  H   PHEA1  81      15.192   7.421  21.068  1.00  0.00           H
ATOM   1136  CA  PHEA1  81      13.811   6.044  21.904  1.00  0.00           C
ATOM   1137  HA  PHEA1  81      13.775   5.474  22.830  1.00  0.00           H
ATOM   1138  C   PHEA1  81      13.994   5.050  20.734  1.00  0.00           C
ATOM   1139  O   PHEA1  81      13.360   5.213  19.685  1.00  0.00           O
ATOM   1140  CB  PHEA1  81      12.488   6.829  21.803  1.00  0.00           C
ATOM   1141  HB2 PHEA1  81      11.682   6.122  21.981  1.00  0.00           H
ATOM   1142  HB3 PHEA1  81      12.369   7.215  20.791  1.00  0.00           H
ATOM   1143  CG  PHEA1  81      12.277   7.988  22.757  1.00  0.00           C
ATOM   1144  CD1 PHEA1  81      11.790   7.755  24.056  1.00  0.00           C
ATOM   1145  HD1 PHEA1  81      11.644   6.741  24.403  1.00  0.00           H
ATOM   1146  CD2 PHEA1  81      12.451   9.310  22.301  1.00  0.00           C
ATOM   1147  HD2 PHEA1  81      12.809   9.491  21.297  1.00  0.00           H
ATOM   1148  CE1 PHEA1  81      11.452   8.841  24.883  1.00  0.00           C
ATOM   1149  HE1 PHEA1  81      11.062   8.670  25.874  1.00  0.00           H
ATOM   1150  CE2 PHEA1  81      12.111  10.395  23.127  1.00  0.00           C
ATOM   1151  HE2 PHEA1  81      12.216  11.406  22.759  1.00  0.00           H
ATOM   1152  CZ  PHEA1  81      11.597  10.158  24.414  1.00  0.00           C
ATOM   1153  HZ  PHEA1  81      11.310  10.984  25.046  1.00  0.00           H
ATOM   1154  N   PROA1  82      14.932   4.085  20.818  1.00  0.00           N
ATOM   1155  CA  PROA1  82      15.359   3.278  19.663  1.00  0.00           C
ATOM   1156  HA  PROA1  82      15.692   3.920  18.861  1.00  0.00           H
ATOM   1157  C   PROA1  82      14.315   2.374  19.039  1.00  0.00           C
ATOM   1158  O   PROA1  82      14.438   2.062  17.844  1.00  0.00           O
ATOM   1159  CB  PROA1  82      16.539   2.450  20.204  1.00  0.00           C
ATOM   1160  HB2 PROA1  82      17.485   2.957  20.014  1.00  0.00           H
ATOM   1161  HB3 PROA1  82      16.559   1.461  19.746  1.00  0.00           H
ATOM   1162  CG  PROA1  82      16.274   2.347  21.694  1.00  0.00           C
ATOM   1163  HG2 PROA1  82      17.198   2.157  22.241  1.00  0.00           H
ATOM   1164  HG3 PROA1  82      15.556   1.555  21.908  1.00  0.00           H
ATOM   1165  CD  PROA1  82      15.686   3.717  22.015  1.00  0.00           C
ATOM   1166  HD2 PROA1  82      15.038   3.642  22.887  1.00  0.00           H
ATOM   1167  HD3 PROA1  82      16.498   4.429  22.216  1.00  0.00           H
ATOM   1168  N   ASPA1  83      13.311   1.927  19.773  1.00  0.00           N
ATOM   1169  H   ASPA1  83      13.218   2.216  20.743  1.00  0.00           H
ATOM   1170  CA  ASPA1  83      12.317   0.996  19.249  1.00  0.00           C
ATOM   1171  HA  ASPA1  83      12.514   0.928  18.179  1.00  0.00           H
ATOM   1172  C   ASPA1  83      10.879   1.510  19.401  1.00  0.00           C
ATOM   1173  O   ASPA1  83       9.947   0.709  19.433  1.00  0.00           O
ATOM   1174  CB  ASPA1  83      12.455  -0.396  19.875  1.00  0.00           C
ATOM   1175  HB2 ASPA1  83      13.454  -0.774  19.658  1.00  0.00           H
ATOM   1176  HB3 ASPA1  83      11.712  -1.052  19.422  1.00  0.00           H
ATOM   1177  CG  ASPA1  83      12.251  -0.411  21.400  1.00  0.00           C
ATOM   1178  OD1 ASPA1  83      12.039   0.654  22.019  1.00  0.00           O
ATOM   1179  OD2 ASPA1  83      12.317  -1.519  21.986  1.00  0.00           O
ATOM   1180  N   TRPA1  84      10.707   2.833  19.493  1.00  0.00           N
ATOM   1181  H   TRPA1  84      11.539   3.394  19.601  1.00  0.00           H
ATOM   1182  CA  TRPA1  84       9.429   3.470  19.802  1.00  0.00           C
ATOM   1183  HA  TRPA1  84       9.123   3.122  20.789  1.00  0.00           H
ATOM   1184  C   TRPA1  84       8.322   3.138  18.805  1.00  0.00           C
ATOM   1185  O   TRPA1  84       8.455   3.389  17.596  1.00  0.00           O
ATOM   1186  CB  TRPA1  84       9.595   4.988  19.871  1.00  0.00           C
ATOM   1187  HB2 TRPA1  84       9.809   5.382  18.877  1.00  0.00           H
ATOM   1188  HB3 TRPA1  84      10.449   5.207  20.502  1.00  0.00           H
ATOM   1189  CG  TRPA1  84       8.403   5.694  20.440  1.00  0.00           C
ATOM   1190  CD1 TRPA1  84       7.404   6.279  19.739  1.00  0.00           C
ATOM   1191  HD1 TRPA1  84       7.335   6.317  18.661  1.00  0.00           H
ATOM   1192  CD2 TRPA1  84       8.046   5.850  21.846  1.00  0.00           C
ATOM   1193  NE1 TRPA1  84       6.483   6.825  20.612  1.00  0.00           N
ATOM   1194  HE1 TRPA1  84       5.661   7.344  20.314  1.00  0.00           H
ATOM   1195  CE2 TRPA1  84       6.849   6.619  21.923  1.00  0.00           C
ATOM   1196  CE3 TRPA1  84       8.610   5.418  23.066  1.00  0.00           C
ATOM   1197  HE3 TRPA1  84       9.494   4.797  23.047  1.00  0.00           H
ATOM   1198  CZ2 TRPA1  84       6.284   7.006  23.143  1.00  0.00           C
ATOM   1199  HZ2 TRPA1  84       5.404   7.626  23.146  1.00  0.00           H
ATOM   1200  CZ3 TRPA1  84       8.004   5.735  24.297  1.00  0.00           C
ATOM   1201  HZ3 TRPA1  84       8.421   5.341  25.214  1.00  0.00           H
ATOM   1202  CH2 TRPA1  84       6.855   6.545  24.341  1.00  0.00           C
ATOM   1203  HH2 TRPA1  84       6.406   6.791  25.293  1.00  0.00           H
ATOM   1204  N   VALA1  85       7.175   2.722  19.330  1.00  0.00           N
ATOM   1205  H   VALA1  85       7.136   2.579  20.340  1.00  0.00           H
ATOM   1206  CA  VALA1  85       5.948   2.481  18.565  1.00  0.00           C
ATOM   1207  HA  VALA1  85       6.085   2.852  17.550  1.00  0.00           H
ATOM   1208  C   VALA1  85       4.802   3.286  19.175  1.00  0.00           C
ATOM   1209  O   VALA1  85       4.708   3.450  20.392  1.00  0.00           O
ATOM   1210  CB  VALA1  85       5.621   0.970  18.451  1.00  0.00           C
ATOM   1211  HB  VALA1  85       4.716   0.859  17.854  1.00  0.00           H
ATOM   1212  CG1 VALA1  85       6.756   0.247  17.719  1.00  0.00           C
ATOM   1213 HG12 VALA1  85       7.677   0.341  18.294  1.00  0.00           H
ATOM   1214 HG11 VALA1  85       6.896   0.693  16.734  1.00  0.00           H
ATOM   1215 HG13 VALA1  85       6.503  -0.807  17.607  1.00  0.00           H
ATOM   1216  CG2 VALA1  85       5.378   0.364  19.814  1.00  0.00           C
ATOM   1217 HG21 VALA1  85       6.276   0.468  20.423  1.00  0.00           H
ATOM   1218 HG23 VALA1  85       5.134  -0.693  19.704  1.00  0.00           H
ATOM   1219 HG22 VALA1  85       4.549   0.880  20.298  1.00  0.00           H
ATOM   1220  N   TRPA1  86       3.897   3.752  18.321  1.00  0.00           N
ATOM   1221  H   TRPA1  86       4.037   3.605  17.330  1.00  0.00           H
ATOM   1222  CA  TRPA1  86       2.579   4.217  18.734  1.00  0.00           C
ATOM   1223  HA  TRPA1  86       2.611   4.519  19.780  1.00  0.00           H
ATOM   1224  C   TRPA1  86       1.600   3.045  18.592  1.00  0.00           C
ATOM   1225  O   TRPA1  86       1.582   2.393  17.535  1.00  0.00           O
ATOM   1226  CB  TRPA1  86       2.165   5.444  17.907  1.00  0.00           C
ATOM   1227  HB2 TRPA1  86       1.241   5.843  18.328  1.00  0.00           H
ATOM   1228  HB3 TRPA1  86       1.945   5.121  16.890  1.00  0.00           H
ATOM   1229  CG  TRPA1  86       3.176   6.559  17.844  1.00  0.00           C
ATOM   1230  CD1 TRPA1  86       3.955   6.855  16.778  1.00  0.00           C
ATOM   1231  HD1 TRPA1  86       3.935   6.333  15.838  1.00  0.00           H
ATOM   1232  CD2 TRPA1  86       3.550   7.528  18.871  1.00  0.00           C
ATOM   1233  NE1 TRPA1  86       4.786   7.915  17.068  1.00  0.00           N
ATOM   1234  HE1 TRPA1  86       5.436   8.310  16.398  1.00  0.00           H
ATOM   1235  CE2 TRPA1  86       4.577   8.374  18.348  1.00  0.00           C
ATOM   1236  CE3 TRPA1  86       3.136   7.773  20.198  1.00  0.00           C
ATOM   1237  HE3 TRPA1  86       2.367   7.147  20.630  1.00  0.00           H
ATOM   1238  CZ2 TRPA1  86       5.163   9.399  19.102  1.00  0.00           C
ATOM   1239  HZ2 TRPA1  86       5.951  10.003  18.683  1.00  0.00           H
ATOM   1240  CZ3 TRPA1  86       3.714   8.811  20.954  1.00  0.00           C
ATOM   1241  HZ3 TRPA1  86       3.397   8.976  21.970  1.00  0.00           H
ATOM   1242  CH2 TRPA1  86       4.718   9.629  20.411  1.00  0.00           C
ATOM   1243  HH2 TRPA1  86       5.151  10.428  21.002  1.00  0.00           H
ATOM   1244  N   THRA1  87       0.746   2.845  19.592  1.00  0.00           N
ATOM   1245  H   THRA1  87       0.778   3.476  20.380  1.00  0.00           H
ATOM   1246  CA  THRA1  87      -0.231   1.768  19.614  1.00  0.00           C
ATOM   1247  HA  THRA1  87      -0.250   1.313  18.624  1.00  0.00           H
ATOM   1248  C   THRA1  87      -1.614   2.318  19.955  1.00  0.00           C
ATOM   1249  O   THRA1  87      -1.767   3.475  20.353  1.00  0.00           O
ATOM   1250  CB  THRA1  87       0.154   0.700  20.643  1.00  0.00           C
ATOM   1251  HB  THRA1  87      -0.485  -0.167  20.476  1.00  0.00           H
ATOM   1252  OG1 THRA1  87      -0.022   1.224  21.971  1.00  0.00           O
ATOM   1253  HG1 THRA1  87      -0.676   0.678  22.414  1.00  0.00           H
ATOM   1254  CG2 THRA1  87       1.588   0.300  20.496  1.00  0.00           C
ATOM   1255 HG22 THRA1  87       2.226   1.168  20.664  1.00  0.00           H
ATOM   1256 HG21 THRA1  87       1.756  -0.086  19.491  1.00  0.00           H
ATOM   1257 HG23 THRA1  87       1.826  -0.473  21.227  1.00  0.00           H
ATOM   1258  N   ASPA1  88      -2.638   1.470  19.799  1.00  0.00           N
ATOM   1259  H   ASPA1  88      -2.465   0.553  19.413  1.00  0.00           H
ATOM   1260  CA  ASPA1  88      -4.009   1.845  20.177  1.00  0.00           C
ATOM   1261  HA  ASPA1  88      -4.690   1.066  19.834  1.00  0.00           H
ATOM   1262  C   ASPA1  88      -4.429   3.156  19.502  1.00  0.00           C
ATOM   1263  O   ASPA1  88      -5.026   4.034  20.123  1.00  0.00           O
ATOM   1264  CB  ASPA1  88      -4.112   1.960  21.698  1.00  0.00           C
ATOM   1265  HB2 ASPA1  88      -5.140   2.208  21.961  1.00  0.00           H
ATOM   1266  HB3 ASPA1  88      -3.449   2.757  22.034  1.00  0.00           H
ATOM   1267  CG  ASPA1  88      -3.724   0.670  22.407  1.00  0.00           C
ATOM   1268  OD1 ASPA1  88      -4.600  -0.211  22.526  1.00  0.00           O
ATOM   1269  OD2 ASPA1  88      -2.542   0.516  22.806  1.00  0.00           O
ATOM   1270  N   ILEA1  89      -4.089   3.289  18.221  1.00  0.00           N
ATOM   1271  H   ILEA1  89      -3.737   2.483  17.725  1.00  0.00           H
ATOM   1272  CA  ILEA1  89      -4.207   4.558  17.508  1.00  0.00           C
ATOM   1273  HA  ILEA1  89      -3.869   5.363  18.160  1.00  0.00           H
ATOM   1274  C   ILEA1  89      -5.666   4.799  17.131  1.00  0.00           C
ATOM   1275  O   ILEA1  89      -6.279   3.979  16.446  1.00  0.00           O
ATOM   1276  CB  ILEA1  89      -3.322   4.558  16.253  1.00  0.00           C
ATOM   1277  HB  ILEA1  89      -3.588   3.698  15.639  1.00  0.00           H
ATOM   1278  CG1 ILEA1  89      -1.853   4.389  16.627  1.00  0.00           C
ATOM   1279 HG12 ILEA1  89      -1.773   3.624  17.399  1.00  0.00           H
ATOM   1280 HG13 ILEA1  89      -1.478   5.336  17.014  1.00  0.00           H
ATOM   1281  CG2 ILEA1  89      -3.584   5.792  15.388  1.00  0.00           C
ATOM   1282 HG22 ILEA1  89      -3.334   6.691  15.952  1.00  0.00           H
ATOM   1283 HG21 ILEA1  89      -4.636   5.821  15.106  1.00  0.00           H
ATOM   1284 HG23 ILEA1  89      -2.968   5.744  14.490  1.00  0.00           H
ATOM   1285  CD1 ILEA1  89      -1.014   3.980  15.450  1.00  0.00           C
ATOM   1286 HD11 ILEA1  89      -1.381   3.033  15.054  1.00  0.00           H
ATOM   1287 HD13 ILEA1  89       0.023   3.865  15.766  1.00  0.00           H
ATOM   1288 HD12 ILEA1  89      -1.076   4.745  14.676  1.00  0.00           H
ATOM   1289  N   GLNA1  90      -6.218   5.936  17.558  1.00  0.00           N
ATOM   1290  H   GLNA1  90      -5.683   6.532  18.173  1.00  0.00           H
ATOM   1291  CA  GLNA1  90      -7.562   6.356  17.175  1.00  0.00           C
ATOM   1292  HA  GLNA1  90      -7.989   5.648  16.464  1.00  0.00           H
ATOM   1293  C   GLNA1  90      -7.445   7.741  16.550  1.00  0.00           C
ATOM   1294  O   GLNA1  90      -7.057   8.696  17.230  1.00  0.00           O
ATOM   1295  CB  GLNA1  90      -8.494   6.385  18.379  1.00  0.00           C
ATOM   1296  HB2 GLNA1  90      -9.512   6.515  18.011  1.00  0.00           H
ATOM   1297  HB3 GLNA1  90      -8.218   7.241  18.995  1.00  0.00           H
ATOM   1298  CG  GLNA1  90      -8.472   5.181  19.239  1.00  0.00           C
ATOM   1299  HG2 GLNA1  90      -7.478   5.066  19.672  1.00  0.00           H
ATOM   1300  HG3 GLNA1  90      -8.710   4.304  18.637  1.00  0.00           H
ATOM   1301  CD  GLNA1  90      -9.483   5.314  20.345  1.00  0.00           C
ATOM   1302  NE2 GLNA1  90      -9.147   5.669  21.481  1.00  0.00           N
ATOM   1303 HE22 GLNA1  90      -8.172   5.827  21.693  1.00  0.00           H
ATOM   1304 HE21 GLNA1  90      -9.847   5.801  22.197  1.00  0.00           H
ATOM   1305  OE1 GLNA1  90     -10.748   5.091  20.005  1.00  0.00           O
ATOM   1306  N   ILEA1  91      -7.772   7.862  15.267  1.00  0.00           N
ATOM   1307  H   ILEA1  91      -8.125   7.056  14.771  1.00  0.00           H
ATOM   1308  CA  ILEA1  91      -7.633   9.132  14.557  1.00  0.00           C
ATOM   1309  HA  ILEA1  91      -6.934   9.766  15.103  1.00  0.00           H
ATOM   1310  C   ILEA1  91      -8.983   9.829  14.496  1.00  0.00           C
ATOM   1311  O   ILEA1  91      -9.989   9.225  14.107  1.00  0.00           O
ATOM   1312  CB  ILEA1  91      -7.046   8.927  13.154  1.00  0.00           C
ATOM   1313  HB  ILEA1  91      -7.660   8.214  12.604  1.00  0.00           H
ATOM   1314  CG1 ILEA1  91      -5.641   8.348  13.252  1.00  0.00           C
ATOM   1315 HG12 ILEA1  91      -5.654   7.530  13.972  1.00  0.00           H
ATOM   1316 HG13 ILEA1  91      -4.968   9.130  13.603  1.00  0.00           H
ATOM   1317  CG2 ILEA1  91      -7.059  10.242  12.391  1.00  0.00           C
ATOM   1318 HG22 ILEA1  91      -6.451  10.976  12.921  1.00  0.00           H
ATOM   1319 HG21 ILEA1  91      -8.083  10.607  12.313  1.00  0.00           H
ATOM   1320 HG23 ILEA1  91      -6.652  10.086  11.392  1.00  0.00           H
ATOM   1321  CD1 ILEA1  91      -5.121   7.824  11.943  1.00  0.00           C
ATOM   1322 HD11 ILEA1  91      -5.783   7.039  11.577  1.00  0.00           H
ATOM   1323 HD13 ILEA1  91      -4.120   7.417  12.086  1.00  0.00           H
ATOM   1324 HD12 ILEA1  91      -5.083   8.636  11.216  1.00  0.00           H
ATOM   1325  N   PHEA1  92      -9.007  11.104  14.874  1.00  0.00           N
ATOM   1326  H   PHEA1  92      -8.150  11.530  15.197  1.00  0.00           H
ATOM   1327  CA  PHEA1  92     -10.191  11.941  14.829  1.00  0.00           C
ATOM   1328  HA  PHEA1  92     -11.053  11.348  14.531  1.00  0.00           H
ATOM   1329  C   PHEA1  92      -9.980  13.034  13.784  1.00  0.00           C
ATOM   1330  O   PHEA1  92      -9.128  13.914  13.924  1.00  0.00           O
ATOM   1331  CB  PHEA1  92     -10.502  12.490  16.223  1.00  0.00           C
ATOM   1332  HB2 PHEA1  92     -11.378  13.133  16.153  1.00  0.00           H
ATOM   1333  HB3 PHEA1  92      -9.671  13.104  16.537  1.00  0.00           H
ATOM   1334  CG  PHEA1  92     -10.738  11.435  17.287  1.00  0.00           C
ATOM   1335  CD1 PHEA1  92     -12.004  10.916  17.502  1.00  0.00           C
ATOM   1336  HD1 PHEA1  92     -12.833  11.233  16.890  1.00  0.00           H
ATOM   1337  CD2 PHEA1  92      -9.695  10.974  18.078  1.00  0.00           C
ATOM   1338  HD2 PHEA1  92      -8.701  11.372  17.934  1.00  0.00           H
ATOM   1339  CE1 PHEA1  92     -12.215   9.952  18.468  1.00  0.00           C
ATOM   1340  HE1 PHEA1  92     -13.209   9.562  18.628  1.00  0.00           H
ATOM   1341  CE2 PHEA1  92      -9.913  10.005  19.055  1.00  0.00           C
ATOM   1342  HE2 PHEA1  92      -9.097   9.664  19.674  1.00  0.00           H
ATOM   1343  CZ  PHEA1  92     -11.173   9.487  19.225  1.00  0.00           C
ATOM   1344  HZ  PHEA1  92     -11.343   8.711  19.957  1.00  0.00           H
ATOM   1345  N   GLUA1  93     -10.777  12.957  12.725  1.00  0.00           N
ATOM   1346  H   GLUA1  93     -11.464  12.210  12.726  1.00  0.00           H
ATOM   1347  CA  GLUA1  93     -11.091  14.104  11.878  1.00  0.00           C
ATOM   1348  HA  GLUA1  93     -10.182  14.532  11.453  1.00  0.00           H
ATOM   1349  C   GLUA1  93     -11.797  15.171  12.725  1.00  0.00           C
ATOM   1350  O   GLUA1  93     -12.349  14.858  13.778  1.00  0.00           O
ATOM   1351  CB  GLUA1  93     -12.031  13.639  10.757  1.00  0.00           C
ATOM   1352  HB2 GLUA1  93     -12.382  14.504  10.194  1.00  0.00           H
ATOM   1353  HB3 GLUA1  93     -12.898  13.162  11.216  1.00  0.00           H
ATOM   1354  CG  GLUA1  93     -11.352  12.660   9.786  1.00  0.00           C
ATOM   1355  HG2 GLUA1  93     -10.654  12.018  10.326  1.00  0.00           H
ATOM   1356  HG3 GLUA1  93     -10.784  13.238   9.055  1.00  0.00           H
ATOM   1357  CD  GLUA1  93     -12.346  11.762   9.048  1.00  0.00           C
ATOM   1358  OE1 GLUA1  93     -13.508  12.192   8.849  1.00  0.00           O
ATOM   1359  OE2 GLUA1  93     -11.911  10.656   8.647  1.00  0.00           O
ATOM   1360  N   THRA1  94     -11.854  16.411  12.245  1.00  0.00           N
ATOM   1361  H   THRA1  94     -11.421  16.611  11.350  1.00  0.00           H
ATOM   1362  CA  THRA1  94     -12.644  17.477  12.882  1.00  0.00           C
ATOM   1363  HA  THRA1  94     -13.379  17.018  13.531  1.00  0.00           H
ATOM   1364  C   THRA1  94     -13.436  18.266  11.848  1.00  0.00           C
ATOM   1365  O   THRA1  94     -13.255  18.058  10.646  1.00  0.00           O
ATOM   1366  CB  THRA1  94     -11.783  18.412  13.747  1.00  0.00           C
ATOM   1367  HB  THRA1  94     -12.460  19.015  14.352  1.00  0.00           H
ATOM   1368  OG1 THRA1  94     -11.030  19.291  12.948  1.00  0.00           O
ATOM   1369  HG1 THRA1  94     -10.282  18.786  12.577  1.00  0.00           H
ATOM   1370  CG2 THRA1  94     -10.819  17.696  14.691  1.00  0.00           C
ATOM   1371 HG22 THRA1  94     -10.114  17.079  14.136  1.00  0.00           H
ATOM   1372 HG21 THRA1  94     -11.386  17.058  15.370  1.00  0.00           H
ATOM   1373 HG23 THRA1  94     -10.262  18.435  15.263  1.00  0.00           H
ATOM   1374  N   GLNA1  95     -14.295  19.199  12.277  1.00  0.00           N
ATOM   1375  H   GLNA1  95     -14.458  19.319  13.273  1.00  0.00           H
ATOM   1376  CA  GLNA1  95     -14.992  20.096  11.344  1.00  0.00           C
ATOM   1377  HA  GLNA1  95     -15.532  19.468  10.634  1.00  0.00           H
ATOM   1378  C   GLNA1  95     -14.029  20.962  10.510  1.00  0.00           C
ATOM   1379  O   GLNA1  95     -14.380  21.378   9.406  1.00  0.00           O
ATOM   1380  CB  GLNA1  95     -16.047  20.947  12.073  1.00  0.00           C
ATOM   1381  HB2 GLNA1  95     -16.684  20.291  12.661  1.00  0.00           H
ATOM   1382  HB3 GLNA1  95     -16.678  21.396  11.304  1.00  0.00           H
ATOM   1383  CG  GLNA1  95     -15.532  22.094  12.966  1.00  0.00           C
ATOM   1384  HG2 GLNA1  95     -16.355  22.797  13.094  1.00  0.00           H
ATOM   1385  HG3 GLNA1  95     -14.729  22.636  12.468  1.00  0.00           H
ATOM   1386  CD  GLNA1  95     -15.076  21.690  14.366  1.00  0.00           C
ATOM   1387  OE1 GLNA1  95     -15.062  20.536  14.768  1.00  0.00           O
ATOM   1388  NE2 GLNA1  95     -14.700  22.651  15.179  1.00  0.00           N
ATOM   1389 HE21 GLNA1  95     -14.506  22.417  16.148  1.00  0.00           H
ATOM   1390 HE22 GLNA1  95     -14.596  23.597  14.842  1.00  0.00           H
ATOM   1391  N   ASPA1  96     -12.784  21.125  10.967  1.00  0.00           N
ATOM   1392  H   ASPA1  96     -12.530  20.678  11.839  1.00  0.00           H
ATOM   1393  CA  ASPA1  96     -11.680  21.638  10.166  1.00  0.00           C
ATOM   1394  HA  ASPA1  96     -12.062  22.401   9.490  1.00  0.00           H
ATOM   1395  C   ASPA1  96     -11.029  20.485   9.385  1.00  0.00           C
ATOM   1396  O   ASPA1  96     -10.468  19.561   9.988  1.00  0.00           O
ATOM   1397  CB  ASPA1  96     -10.671  22.308  11.099  1.00  0.00           C
ATOM   1398  HB2 ASPA1  96     -10.194  21.557  11.724  1.00  0.00           H
ATOM   1399  HB3 ASPA1  96     -11.231  22.972  11.757  1.00  0.00           H
ATOM   1400  CG  ASPA1  96      -9.605  23.117  10.400  1.00  0.00           C
ATOM   1401  OD1 ASPA1  96      -9.327  22.904   9.200  1.00  0.00           O
ATOM   1402  OD2 ASPA1  96      -9.026  23.983  11.088  1.00  0.00           O
ATOM   1403  N   PROA1  97     -11.032  20.511   8.043  1.00  0.00           N
ATOM   1404  CA  PROA1  97     -10.369  19.466   7.263  1.00  0.00           C
ATOM   1405  HA  PROA1  97     -10.760  18.485   7.529  1.00  0.00           H
ATOM   1406  C   PROA1  97      -8.854  19.461   7.470  1.00  0.00           C
ATOM   1407  O   PROA1  97      -8.199  18.465   7.164  1.00  0.00           O
ATOM   1408  CB  PROA1  97     -10.703  19.771   5.810  1.00  0.00           C
ATOM   1409  HB2 PROA1  97     -11.617  19.254   5.517  1.00  0.00           H
ATOM   1410  HB3 PROA1  97      -9.874  19.558   5.145  1.00  0.00           H
ATOM   1411  CG  PROA1  97     -10.946  21.261   5.819  1.00  0.00           C
ATOM   1412  HG2 PROA1  97     -11.630  21.532   5.015  1.00  0.00           H
ATOM   1413  HG3 PROA1  97     -10.008  21.802   5.695  1.00  0.00           H
ATOM   1414  CD  PROA1  97     -11.550  21.563   7.181  1.00  0.00           C
ATOM   1415  HD2 PROA1  97     -11.253  22.572   7.499  1.00  0.00           H
ATOM   1416  HD3 PROA1  97     -12.636  21.490   7.129  1.00  0.00           H
ATOM   1417  N   ASNA1  98      -8.282  20.551   7.995  1.00  0.00           N
ATOM   1418  H   ASNA1  98      -8.870  21.331   8.253  1.00  0.00           H
ATOM   1419  CA  ASNA1  98      -6.845  20.653   8.206  1.00  0.00           C
ATOM   1420  HA  ASNA1  98      -6.377  19.849   7.639  1.00  0.00           H
ATOM   1421  C   ASNA1  98      -6.439  20.453   9.663  1.00  0.00           C
ATOM   1422  O   ASNA1  98      -5.314  20.799  10.038  1.00  0.00           O
ATOM   1423  CB  ASNA1  98      -6.359  22.008   7.713  1.00  0.00           C
ATOM   1424  HB2 ASNA1  98      -5.346  22.172   8.081  1.00  0.00           H
ATOM   1425  HB3 ASNA1  98      -7.019  22.782   8.106  1.00  0.00           H
ATOM   1426  CG  ASNA1  98      -6.349  22.099   6.198  1.00  0.00           C
ATOM   1427  OD1 ASNA1  98      -5.787  21.234   5.519  1.00  0.00           O
ATOM   1428  ND2 ASNA1  98      -6.997  23.132   5.663  1.00  0.00           N
ATOM   1429 HD22 ASNA1  98      -7.044  23.234   4.659  1.00  0.00           H
ATOM   1430 HD21 ASNA1  98      -7.441  23.814   6.261  1.00  0.00           H
ATOM   1431  N   TRPA1  99      -7.313  19.905  10.495  1.00  0.00           N
ATOM   1432  H   TRPA1  99      -8.247  19.668  10.177  1.00  0.00           H
ATOM   1433  CA  TRPA1  99      -6.974  19.699  11.901  1.00  0.00           C
ATOM   1434  HA  TRPA1  99      -5.892  19.737  12.030  1.00  0.00           H
ATOM   1435  C   TRPA1  99      -7.492  18.340  12.322  1.00  0.00           C
ATOM   1436  O   TRPA1  99      -8.676  18.034  12.165  1.00  0.00           O
ATOM   1437  CB  TRPA1  99      -7.571  20.803  12.771  1.00  0.00           C
ATOM   1438  HB2 TRPA1  99      -8.611  20.546  12.971  1.00  0.00           H
ATOM   1439  HB3 TRPA1  99      -7.529  21.734  12.206  1.00  0.00           H
ATOM   1440  CG  TRPA1  99      -6.891  21.033  14.089  1.00  0.00           C
ATOM   1441  CD1 TRPA1  99      -6.188  20.128  14.848  1.00  0.00           C
ATOM   1442  HD1 TRPA1  99      -6.014  19.096  14.581  1.00  0.00           H
ATOM   1443  CD2 TRPA1  99      -6.862  22.264  14.811  1.00  0.00           C
ATOM   1444  NE1 TRPA1  99      -5.741  20.733  15.995  1.00  0.00           N
ATOM   1445  HE1 TRPA1  99      -5.205  20.284  16.724  1.00  0.00           H
ATOM   1446  CE2 TRPA1  99      -6.139  22.045  15.994  1.00  0.00           C
ATOM   1447  CE3 TRPA1  99      -7.396  23.535  14.572  1.00  0.00           C
ATOM   1448  HE3 TRPA1  99      -7.967  23.733  13.677  1.00  0.00           H
ATOM   1449  CZ2 TRPA1  99      -5.929  23.046  16.933  1.00  0.00           C
ATOM   1450  HZ2 TRPA1  99      -5.366  22.859  17.836  1.00  0.00           H
ATOM   1451  CZ3 TRPA1  99      -7.180  24.530  15.501  1.00  0.00           C
ATOM   1452  HZ3 TRPA1  99      -7.573  25.520  15.320  1.00  0.00           H
ATOM   1453  CH2 TRPA1  99      -6.463  24.280  16.671  1.00  0.00           C
ATOM   1454  HH2 TRPA1  99      -6.326  25.077  17.387  1.00  0.00           H
ATOM   1455  N   PHEA1 100      -6.584  17.519  12.834  1.00  0.00           N
ATOM   1456  H   PHEA1 100      -5.629  17.845  12.873  1.00  0.00           H
ATOM   1457  CA  PHEA1 100      -6.861  16.186  13.343  1.00  0.00           C
ATOM   1458  HA  PHEA1 100      -7.935  15.998  13.344  1.00  0.00           H
ATOM   1459  C   PHEA1 100      -6.348  16.077  14.773  1.00  0.00           C
ATOM   1460  O   PHEA1 100      -5.358  16.715  15.156  1.00  0.00           O
ATOM   1461  CB  PHEA1 100      -6.161  15.089  12.487  1.00  0.00           C
ATOM   1462  HB2 PHEA1 100      -6.236  14.140  13.018  1.00  0.00           H
ATOM   1463  HB3 PHEA1 100      -5.111  15.360  12.374  1.00  0.00           H
ATOM   1464  CG  PHEA1 100      -6.755  14.912  11.113  1.00  0.00           C
ATOM   1465  CD1 PHEA1 100      -6.662  15.916  10.163  1.00  0.00           C
ATOM   1466  HD1 PHEA1 100      -6.133  16.828  10.397  1.00  0.00           H
ATOM   1467  CD2 PHEA1 100      -7.445  13.723  10.814  1.00  0.00           C
ATOM   1468  HD2 PHEA1 100      -7.541  12.949  11.561  1.00  0.00           H
ATOM   1469  CE1 PHEA1 100      -7.257  15.761   8.906  1.00  0.00           C
ATOM   1470  HE1 PHEA1 100      -7.178  16.551   8.180  1.00  0.00           H
ATOM   1471  CE2 PHEA1 100      -8.032  13.551   9.553  1.00  0.00           C
ATOM   1472  HE2 PHEA1 100      -8.561  12.639   9.326  1.00  0.00           H
ATOM   1473  CZ  PHEA1 100      -7.949  14.578   8.602  1.00  0.00           C
ATOM   1474  HZ  PHEA1 100      -8.421  14.463   7.643  1.00  0.00           H
ATOM   1475  N   TRPA1 101      -6.992  15.200  15.531  1.00  0.00           N
ATOM   1476  H   TRPA1 101      -7.854  14.808  15.180  1.00  0.00           H
ATOM   1477  CA  TRPA1 101      -6.526  14.772  16.839  1.00  0.00           C
ATOM   1478  HA  TRPA1 101      -5.568  15.247  17.050  1.00  0.00           H
ATOM   1479  C   TRPA1 101      -6.369  13.263  16.830  1.00  0.00           C
ATOM   1480  O   TRPA1 101      -7.124  12.552  16.154  1.00  0.00           O
ATOM   1481  CB  TRPA1 101      -7.508  15.196  17.942  1.00  0.00           C
ATOM   1482  HB2 TRPA1 101      -7.223  14.710  18.875  1.00  0.00           H
ATOM   1483  HB3 TRPA1 101      -8.513  14.881  17.661  1.00  0.00           H
ATOM   1484  CG  TRPA1 101      -7.504  16.675  18.146  1.00  0.00           C
ATOM   1485  CD1 TRPA1 101      -8.268  17.589  17.491  1.00  0.00           C
ATOM   1486  HD1 TRPA1 101      -9.013  17.351  16.746  1.00  0.00           H
ATOM   1487  CD2 TRPA1 101      -6.671  17.422  19.050  1.00  0.00           C
ATOM   1488  NE1 TRPA1 101      -7.956  18.859  17.913  1.00  0.00           N
ATOM   1489  HE1 TRPA1 101      -8.373  19.711  17.566  1.00  0.00           H
ATOM   1490  CE2 TRPA1 101      -6.991  18.784  18.879  1.00  0.00           C
ATOM   1491  CE3 TRPA1 101      -5.693  17.073  19.985  1.00  0.00           C
ATOM   1492  HE3 TRPA1 101      -5.422  16.039  20.138  1.00  0.00           H
ATOM   1493  CZ2 TRPA1 101      -6.371  19.793  19.615  1.00  0.00           C
ATOM   1494  HZ2 TRPA1 101      -6.636  20.831  19.479  1.00  0.00           H
ATOM   1495  CZ3 TRPA1 101      -5.081  18.074  20.708  1.00  0.00           C
ATOM   1496  HZ3 TRPA1 101      -4.328  17.819  21.439  1.00  0.00           H
ATOM   1497  CH2 TRPA1 101      -5.422  19.419  20.508  1.00  0.00           C
ATOM   1498  HH2 TRPA1 101      -4.914  20.180  21.082  1.00  0.00           H
ATOM   1499  N   VALA1 102      -5.371  12.780  17.573  1.00  0.00           N
ATOM   1500  H   VALA1 102      -4.775  13.429  18.067  1.00  0.00           H
ATOM   1501  CA  VALA1 102      -5.109  11.350  17.699  1.00  0.00           C
ATOM   1502  HA  VALA1 102      -5.940  10.802  17.255  1.00  0.00           H
ATOM   1503  C   VALA1 102      -4.980  10.999  19.173  1.00  0.00           C
ATOM   1504  O   VALA1 102      -4.236  11.657  19.910  1.00  0.00           O
ATOM   1505  CB  VALA1 102      -3.827  10.943  16.944  1.00  0.00           C
ATOM   1506  HB  VALA1 102      -2.985  11.502  17.352  1.00  0.00           H
ATOM   1507  CG1 VALA1 102      -3.526   9.456  17.150  1.00  0.00           C
ATOM   1508 HG12 VALA1 102      -4.348   8.861  16.753  1.00  0.00           H
ATOM   1509 HG11 VALA1 102      -3.411   9.253  18.215  1.00  0.00           H
ATOM   1510 HG13 VALA1 102      -2.605   9.196  16.629  1.00  0.00           H
ATOM   1511  CG2 VALA1 102      -3.944  11.301  15.468  1.00  0.00           C
ATOM   1512 HG21 VALA1 102      -4.779  10.757  15.027  1.00  0.00           H
ATOM   1513 HG23 VALA1 102      -3.022  11.029  14.954  1.00  0.00           H
ATOM   1514 HG22 VALA1 102      -4.114  12.373  15.366  1.00  0.00           H
ATOM   1515  N   GLUA1 103      -5.692   9.962  19.602  1.00  0.00           N
ATOM   1516  H   GLUA1 103      -6.375   9.554  18.980  1.00  0.00           H
ATOM   1517  CA  GLUA1 103      -5.529   9.389  20.933  1.00  0.00           C
ATOM   1518  HA  GLUA1 103      -4.970  10.074  21.570  1.00  0.00           H
ATOM   1519  C   GLUA1 103      -4.799   8.072  20.733  1.00  0.00           C
ATOM   1520  O   GLUA1 103      -5.142   7.311  19.823  1.00  0.00           O
ATOM   1521  CB  GLUA1 103      -6.859   9.176  21.658  1.00  0.00           C
ATOM   1522  HB2 GLUA1 103      -7.472   8.479  21.086  1.00  0.00           H
ATOM   1523  HB3 GLUA1 103      -7.378  10.131  21.743  1.00  0.00           H
ATOM   1524  CG  GLUA1 103      -6.624   8.612  23.043  1.00  0.00           C
ATOM   1525  HG2 GLUA1 103      -5.922   9.270  23.555  1.00  0.00           H
ATOM   1526  HG3 GLUA1 103      -6.178   7.624  22.928  1.00  0.00           H
ATOM   1527  CD  GLUA1 103      -7.834   8.467  23.918  1.00  0.00           C
ATOM   1528  OE1 GLUA1 103      -8.985   8.597  23.451  1.00  0.00           O
ATOM   1529  OE2 GLUA1 103      -7.616   8.187  25.116  1.00  0.00           O
ATOM   1530  N   CYSA1 104      -3.769   7.825  21.535  1.00  0.00           N
ATOM   1531  H   CYSA1 104      -3.535   8.479  22.269  1.00  0.00           H
ATOM   1532  CA  CYSA1 104      -2.975   6.613  21.360  1.00  0.00           C
ATOM   1533  HA  CYSA1 104      -3.634   5.762  21.187  1.00  0.00           H
ATOM   1534  C   CYSA1 104      -2.170   6.364  22.626  1.00  0.00           C
ATOM   1535  O   CYSA1 104      -2.194   7.158  23.575  1.00  0.00           O
ATOM   1536  CB  CYSA1 104      -2.069   6.737  20.139  1.00  0.00           C
ATOM   1537  HB2 CYSA1 104      -2.668   7.071  19.292  1.00  0.00           H
ATOM   1538  HB3 CYSA1 104      -1.643   5.758  19.919  1.00  0.00           H
ATOM   1539  SG  CYSA1 104      -0.672   7.922  20.369  1.00  0.00           S
ATOM   1540  HG  CYSA1 104      -1.217   9.127  20.666  1.00  0.00           H
ATOM   1541  N   ARGA1 105      -1.474   5.233  22.647  1.00  0.00           N
ATOM   1542  H   ARGA1 105      -1.703   4.508  21.981  1.00  0.00           H
ATOM   1543  CA  ARGA1 105      -0.399   5.001  23.590  1.00  0.00           C
ATOM   1544  HA  ARGA1 105      -0.359   5.839  24.286  1.00  0.00           H
ATOM   1545  C   ARGA1 105       0.918   4.994  22.818  1.00  0.00           C
ATOM   1546  O   ARGA1 105       0.953   4.803  21.605  1.00  0.00           O
ATOM   1547  CB  ARGA1 105      -0.647   3.739  24.419  1.00  0.00           C
ATOM   1548  HB2 ARGA1 105       0.219   3.552  25.054  1.00  0.00           H
ATOM   1549  HB3 ARGA1 105      -0.795   2.893  23.748  1.00  0.00           H
ATOM   1550  CG  ARGA1 105      -1.880   3.908  25.291  1.00  0.00           C
ATOM   1551  HG2 ARGA1 105      -2.748   4.030  24.643  1.00  0.00           H
ATOM   1552  HG3 ARGA1 105      -1.753   4.803  25.901  1.00  0.00           H
ATOM   1553  CD  ARGA1 105      -2.126   2.734  26.207  1.00  0.00           C
ATOM   1554  HD2 ARGA1 105      -3.039   2.915  26.775  1.00  0.00           H
ATOM   1555  HD3 ARGA1 105      -1.284   2.639  26.893  1.00  0.00           H
ATOM   1556  NE  ARGA1 105      -2.272   1.488  25.462  1.00  0.00           N
ATOM   1557  HE  ARGA1 105      -2.397   1.547  24.462  1.00  0.00           H
ATOM   1558  CZ  ARGA1 105      -2.251   0.282  26.016  1.00  0.00           C
ATOM   1559  NH1 ARGA1 105      -2.122   0.124  27.321  1.00  0.00           N
ATOM   1560 HH11 ARGA1 105      -2.103  -0.805  27.718  1.00  0.00           H
ATOM   1561 HH12 ARGA1 105      -2.042   0.932  27.922  1.00  0.00           H
ATOM   1562  NH2 ARGA1 105      -2.355  -0.790  25.238  1.00  0.00           N
ATOM   1563 HH22 ARGA1 105      -2.335  -1.714  25.646  1.00  0.00           H
ATOM   1564 HH21 ARGA1 105      -2.454  -0.681  24.239  1.00  0.00           H
ATOM   1565  N   GLYA1 106       2.008   5.258  23.516  1.00  0.00           N
ATOM   1566  H   GLYA1 106       1.908   5.423  24.512  1.00  0.00           H
ATOM   1567  CA  GLYA1 106       3.359   5.119  22.990  1.00  0.00           C
ATOM   1568  HA2 GLYA1 106       3.810   6.098  22.855  1.00  0.00           H
ATOM   1569  HA3 GLYA1 106       3.344   4.611  22.028  1.00  0.00           H
ATOM   1570  C   GLYA1 106       4.188   4.302  23.963  1.00  0.00           C
ATOM   1571  O   GLYA1 106       3.975   4.401  25.176  1.00  0.00           O
ATOM   1572  N   GLUA1 107       5.057   3.442  23.450  1.00  0.00           N
ATOM   1573  H   GLUA1 107       5.174   3.382  22.441  1.00  0.00           H
ATOM   1574  CA  GLUA1 107       5.979   2.667  24.279  1.00  0.00           C
ATOM   1575  HA  GLUA1 107       6.218   3.280  25.141  1.00  0.00           H
ATOM   1576  C   GLUA1 107       7.299   2.388  23.568  1.00  0.00           C
ATOM   1577  O   GLUA1 107       7.385   2.397  22.336  1.00  0.00           O
ATOM   1578  CB  GLUA1 107       5.338   1.363  24.798  1.00  0.00           C
ATOM   1579  HB2 GLUA1 107       4.427   1.638  25.329  1.00  0.00           H
ATOM   1580  HB3 GLUA1 107       6.019   0.856  25.482  1.00  0.00           H
ATOM   1581  CG  GLUA1 107       4.982   0.420  23.684  1.00  0.00           C
ATOM   1582  HG2 GLUA1 107       5.870   0.209  23.089  1.00  0.00           H
ATOM   1583  HG3 GLUA1 107       4.221   0.876  23.051  1.00  0.00           H
ATOM   1584  CD  GLUA1 107       4.453  -0.856  24.261  1.00  0.00           C
ATOM   1585  OE1 GLUA1 107       5.291  -1.620  24.774  1.00  0.00           O
ATOM   1586  OE2 GLUA1 107       3.214  -1.061  24.286  1.00  0.00           O
ATOM   1587  N   GLYA1 108       8.312   2.114  24.382  1.00  0.00           N
ATOM   1588  H   GLYA1 108       8.160   2.187  25.383  1.00  0.00           H
ATOM   1589  CA  GLYA1 108       9.615   1.646  23.950  1.00  0.00           C
ATOM   1590  HA2 GLYA1 108       9.911   2.143  23.027  1.00  0.00           H
ATOM   1591  HA3 GLYA1 108       9.567   0.580  23.769  1.00  0.00           H
ATOM   1592  C   GLYA1 108      10.681   1.863  25.008  1.00  0.00           C
ATOM   1593  O   GLYA1 108      10.472   2.522  26.034  1.00  0.00           O
ATOM   1594  N   ALAA1 109      11.875   1.350  24.734  1.00  0.00           N
ATOM   1595  H   ALAA1 109      11.983   0.773  23.912  1.00  0.00           H
ATOM   1596  CA  ALAA1 109      13.017   1.637  25.583  1.00  0.00           C
ATOM   1597  HA  ALAA1 109      12.793   1.289  26.591  1.00  0.00           H
ATOM   1598  C   ALAA1 109      13.288   3.137  25.619  1.00  0.00           C
ATOM   1599  O   ALAA1 109      13.172   3.813  24.592  1.00  0.00           O
ATOM   1600  CB  ALAA1 109      14.258   0.907  25.070  1.00  0.00           C
ATOM   1601  HB2 ALAA1 109      14.490   1.249  24.061  1.00  0.00           H
ATOM   1602  HB1 ALAA1 109      14.068  -0.166  25.055  1.00  0.00           H
ATOM   1603  HB3 ALAA1 109      15.101   1.117  25.728  1.00  0.00           H
ATOM   1604  N   ILEA1 110      13.748   3.631  26.767  1.00  0.00           N
ATOM   1605  H   ILEA1 110      13.804   3.033  27.579  1.00  0.00           H
ATOM   1606  CA  ILEA1 110      14.177   5.028  26.885  1.00  0.00           C
ATOM   1607  HA  ILEA1 110      14.113   5.500  25.904  1.00  0.00           H
ATOM   1608  C   ILEA1 110      15.641   5.056  27.285  1.00  0.00           C
ATOM   1609  O   ILEA1 110      16.020   4.492  28.317  1.00  0.00           O
ATOM   1610  CB  ILEA1 110      13.241   5.846  27.796  1.00  0.00           C
ATOM   1611  HB  ILEA1 110      12.237   5.745  27.383  1.00  0.00           H
ATOM   1612  CG1 ILEA1 110      13.601   7.345  27.752  1.00  0.00           C
ATOM   1613 HG12 ILEA1 110      13.678   7.652  26.708  1.00  0.00           H
ATOM   1614 HG13 ILEA1 110      14.570   7.505  28.227  1.00  0.00           H
ATOM   1615  CG2 ILEA1 110      13.214   5.302  29.230  1.00  0.00           C
ATOM   1616 HG22 ILEA1 110      14.198   5.361  29.694  1.00  0.00           H
ATOM   1617 HG21 ILEA1 110      12.887   4.263  29.203  1.00  0.00           H
ATOM   1618 HG23 ILEA1 110      12.503   5.891  29.809  1.00  0.00           H
ATOM   1619  CD1 ILEA1 110      12.561   8.250  28.431  1.00  0.00           C
ATOM   1620 HD11 ILEA1 110      11.565   8.031  28.048  1.00  0.00           H
ATOM   1621 HD13 ILEA1 110      12.799   9.294  28.229  1.00  0.00           H
ATOM   1622 HD12 ILEA1 110      12.569   8.101  29.509  1.00  0.00           H
ATOM   1623  N   VALA1 111      16.458   5.683  26.449  1.00  0.00           N
ATOM   1624  H   VALA1 111      16.059   6.111  25.617  1.00  0.00           H
ATOM   1625  CA  VALA1 111      17.907   5.712  26.606  1.00  0.00           C
ATOM   1626  HA  VALA1 111      18.206   5.220  27.532  1.00  0.00           H
ATOM   1627  C   VALA1 111      18.342   7.169  26.650  1.00  0.00           C
ATOM   1628  O   VALA1 111      18.891   7.719  25.699  1.00  0.00           O
ATOM   1629  CB  VALA1 111      18.587   4.943  25.463  1.00  0.00           C
ATOM   1630  HB  VALA1 111      18.480   5.520  24.544  1.00  0.00           H
ATOM   1631  CG1 VALA1 111      20.049   4.770  25.747  1.00  0.00           C
ATOM   1632 HG12 VALA1 111      20.175   4.194  26.664  1.00  0.00           H
ATOM   1633 HG11 VALA1 111      20.515   5.749  25.865  1.00  0.00           H
ATOM   1634 HG13 VALA1 111      20.520   4.241  24.918  1.00  0.00           H
ATOM   1635  CG2 VALA1 111      17.921   3.595  25.264  1.00  0.00           C
ATOM   1636 HG21 VALA1 111      18.018   3.004  26.175  1.00  0.00           H
ATOM   1637 HG23 VALA1 111      18.401   3.071  24.437  1.00  0.00           H
ATOM   1638 HG22 VALA1 111      16.865   3.741  25.037  1.00  0.00           H
ATOM   1639  N   PHEA1 112      18.008   7.856  27.742  1.00  0.00           N
ATOM   1640  H   PHEA1 112      17.598   7.358  28.528  1.00  0.00           H
ATOM   1641  CA  PHEA1 112      18.373   9.260  27.932  1.00  0.00           C
ATOM   1642  HA  PHEA1 112      18.300   9.746  26.963  1.00  0.00           H
ATOM   1643  C   PHEA1 112      19.823   9.380  28.436  1.00  0.00           C
ATOM   1644  O   PHEA1 112      20.230   8.619  29.310  1.00  0.00           O
ATOM   1645  CB  PHEA1 112      17.375   9.973  28.859  1.00  0.00           C
ATOM   1646  HB2 PHEA1 112      17.911  10.774  29.369  1.00  0.00           H
ATOM   1647  HB3 PHEA1 112      17.036   9.277  29.624  1.00  0.00           H
ATOM   1648  CG  PHEA1 112      16.171  10.605  28.172  1.00  0.00           C
ATOM   1649  CD1 PHEA1 112      15.591  10.025  27.025  1.00  0.00           C
ATOM   1650  HD1 PHEA1 112      15.975   9.102  26.618  1.00  0.00           H
ATOM   1651  CD2 PHEA1 112      15.639  11.810  28.675  1.00  0.00           C
ATOM   1652  HD2 PHEA1 112      16.074  12.266  29.553  1.00  0.00           H
ATOM   1653  CE1 PHEA1 112      14.504  10.644  26.387  1.00  0.00           C
ATOM   1654  HE1 PHEA1 112      14.068  10.188  25.510  1.00  0.00           H
ATOM   1655  CE2 PHEA1 112      14.550  12.432  28.035  1.00  0.00           C
ATOM   1656  HE2 PHEA1 112      14.151  13.362  28.416  1.00  0.00           H
ATOM   1657  CZ  PHEA1 112      13.985  11.847  26.890  1.00  0.00           C
ATOM   1658  HZ  PHEA1 112      13.149  12.319  26.397  1.00  0.00           H
ATOM   1659  N   PROA1 113      20.582  10.355  27.956  1.00  0.00           N
ATOM   1660  CA  PROA1 113      21.966  10.494  28.434  1.00  0.00           C
ATOM   1661  HA  PROA1 113      22.554   9.591  28.272  1.00  0.00           H
ATOM   1662  C   PROA1 113      22.036  10.733  29.936  1.00  0.00           C
ATOM   1663  O   PROA1 113      21.451  11.683  30.457  1.00  0.00           O
ATOM   1664  CB  PROA1 113      22.485  11.706  27.656  1.00  0.00           C
ATOM   1665  HB2 PROA1 113      23.533  11.572  27.389  1.00  0.00           H
ATOM   1666  HB3 PROA1 113      22.373  12.617  28.243  1.00  0.00           H
ATOM   1667  CG  PROA1 113      21.626  11.776  26.397  1.00  0.00           C
ATOM   1668  HG2 PROA1 113      22.012  11.088  25.643  1.00  0.00           H
ATOM   1669  HG3 PROA1 113      21.555  12.783  26.003  1.00  0.00           H
ATOM   1670  CD  PROA1 113      20.275  11.292  26.888  1.00  0.00           C
ATOM   1671  HD2 PROA1 113      19.703  12.128  27.292  1.00  0.00           H
ATOM   1672  HD3 PROA1 113      19.746  10.825  26.057  1.00  0.00           H
ATOM   1673  N   GLYA1 114      22.804   9.890  30.620  1.00  0.00           N
ATOM   1674  H   GLYA1 114      23.207   9.097  30.141  1.00  0.00           H
ATOM   1675  CA  GLYA1 114      23.081  10.072  32.030  1.00  0.00           C
ATOM   1676  HA2 GLYA1 114      23.145  11.141  32.234  1.00  0.00           H
ATOM   1677  HA3 GLYA1 114      24.037   9.601  32.257  1.00  0.00           H
ATOM   1678  C   GLYA1 114      22.034   9.479  32.930  1.00  0.00           C
ATOM   1679  O   GLYA1 114      22.083   9.685  34.149  1.00  0.00           O
ATOM   1680  N   TYRA1 115      21.068   8.781  32.361  1.00  0.00           N
ATOM   1681  H   TYRA1 115      21.011   8.761  31.353  1.00  0.00           H
ATOM   1682  CA  TYRA1 115      20.096   8.050  33.125  1.00  0.00           C
ATOM   1683  HA  TYRA1 115      20.302   8.235  34.179  1.00  0.00           H
ATOM   1684  C   TYRA1 115      20.204   6.577  32.800  1.00  0.00           C
ATOM   1685  O   TYRA1 115      20.612   6.200  31.693  1.00  0.00           O
ATOM   1686  CB  TYRA1 115      18.669   8.508  32.821  1.00  0.00           C
ATOM   1687  HB2 TYRA1 115      17.978   7.812  33.296  1.00  0.00           H
ATOM   1688  HB3 TYRA1 115      18.525   8.484  31.741  1.00  0.00           H
ATOM   1689  CG  TYRA1 115      18.353   9.887  33.306  1.00  0.00           C
ATOM   1690  CD1 TYRA1 115      17.819  10.081  34.563  1.00  0.00           C
ATOM   1691  HD1 TYRA1 115      17.637   9.229  35.201  1.00  0.00           H
ATOM   1692  CD2 TYRA1 115      18.560  10.996  32.496  1.00  0.00           C
ATOM   1693  HD2 TYRA1 115      18.972  10.863  31.506  1.00  0.00           H
ATOM   1694  CE1 TYRA1 115      17.517  11.335  35.013  1.00  0.00           C
ATOM   1695  HE1 TYRA1 115      17.112  11.473  36.005  1.00  0.00           H
ATOM   1696  CE2 TYRA1 115      18.249  12.256  32.935  1.00  0.00           C
ATOM   1697  HE2 TYRA1 115      18.419  13.118  32.307  1.00  0.00           H
ATOM   1698  CZ  TYRA1 115      17.731  12.419  34.198  1.00  0.00           C
ATOM   1699  OH  TYRA1 115      17.472  13.671  34.655  1.00  0.00           O
ATOM   1700  HH  TYRA1 115      17.179  13.684  35.588  1.00  0.00           H
ATOM   1701  N   PROA1 116      19.800   5.718  33.727  1.00  0.00           N
ATOM   1702  CA  PROA1 116      19.769   4.286  33.426  1.00  0.00           C
ATOM   1703  HA  PROA1 116      20.734   3.886  33.114  1.00  0.00           H
ATOM   1704  C   PROA1 116      18.817   4.006  32.276  1.00  0.00           C
ATOM   1705  O   PROA1 116      17.788   4.666  32.117  1.00  0.00           O
ATOM   1706  CB  PROA1 116      19.270   3.660  34.733  1.00  0.00           C
ATOM   1707  HB2 PROA1 116      19.869   2.787  34.991  1.00  0.00           H
ATOM   1708  HB3 PROA1 116      18.224   3.369  34.642  1.00  0.00           H
ATOM   1709  CG  PROA1 116      19.431   4.743  35.781  1.00  0.00           C
ATOM   1710  HG2 PROA1 116      20.426   4.700  36.225  1.00  0.00           H
ATOM   1711  HG3 PROA1 116      18.679   4.633  36.563  1.00  0.00           H
ATOM   1712  CD  PROA1 116      19.240   6.028  35.048  1.00  0.00           C
ATOM   1713  HD2 PROA1 116      18.184   6.290  34.978  1.00  0.00           H
ATOM   1714  HD3 PROA1 116      19.785   6.841  35.527  1.00  0.00           H
ATOM   1715  N   ARGA1 117      19.159   3.006  31.475  1.00  0.00           N
ATOM   1716  H   ARGA1 117      20.052   2.547  31.589  1.00  0.00           H
ATOM   1717  CA  ARGA1 117      18.241   2.572  30.430  1.00  0.00           C
ATOM   1718  HA  ARGA1 117      18.047   3.405  29.754  1.00  0.00           H
ATOM   1719  C   ARGA1 117      16.935   2.122  31.072  1.00  0.00           C
ATOM   1720  O   ARGA1 117      16.929   1.454  32.110  1.00  0.00           O
ATOM   1721  CB  ARGA1 117      18.851   1.440  29.609  1.00  0.00           C
ATOM   1722  HB2 ARGA1 117      19.068   0.609  30.280  1.00  0.00           H
ATOM   1723  HB3 ARGA1 117      19.779   1.800  29.165  1.00  0.00           H
ATOM   1724  CG  ARGA1 117      17.949   0.930  28.489  1.00  0.00           C
ATOM   1725  HG2 ARGA1 117      17.816   1.720  27.750  1.00  0.00           H
ATOM   1726  HG3 ARGA1 117      16.980   0.656  28.907  1.00  0.00           H
ATOM   1727  CD  ARGA1 117      18.565  -0.291  27.812  1.00  0.00           C
ATOM   1728  HD2 ARGA1 117      18.442  -1.153  28.467  1.00  0.00           H
ATOM   1729  HD3 ARGA1 117      19.627  -0.104  27.652  1.00  0.00           H
ATOM   1730  NE  ARGA1 117      17.944  -0.588  26.527  1.00  0.00           N
ATOM   1731  HE  ARGA1 117      17.118  -1.169  26.524  1.00  0.00           H
ATOM   1732  CZ  ARGA1 117      18.394  -0.144  25.362  1.00  0.00           C
ATOM   1733  NH1 ARGA1 117      19.476   0.613  25.282  1.00  0.00           N
ATOM   1734 HH12 ARGA1 117      19.802   0.935  24.382  1.00  0.00           H
ATOM   1735 HH11 ARGA1 117      19.976   0.869  26.121  1.00  0.00           H
ATOM   1736  NH2 ARGA1 117      17.746  -0.473  24.247  1.00  0.00           N
ATOM   1737 HH21 ARGA1 117      18.082  -0.145  23.353  1.00  0.00           H
ATOM   1738 HH22 ARGA1 117      16.919  -1.050  24.295  1.00  0.00           H
ATOM   1739  N   GLYA1 118      15.812   2.499  30.465  1.00  0.00           N
ATOM   1740  H   GLYA1 118      15.867   3.017  29.599  1.00  0.00           H
ATOM   1741  CA  GLYA1 118      14.515   2.182  31.021  1.00  0.00           C
ATOM   1742  HA2 GLYA1 118      14.119   3.069  31.516  1.00  0.00           H
ATOM   1743  HA3 GLYA1 118      14.633   1.381  31.751  1.00  0.00           H
ATOM   1744  C   GLYA1 118      13.528   1.734  29.960  1.00  0.00           C
ATOM   1745  O   GLYA1 118      13.857   1.619  28.778  1.00  0.00           O
ATOM   1746  N   GLNA1 119      12.314   1.465  30.422  1.00  0.00           N
ATOM   1747  H   GLNA1 119      12.177   1.465  31.423  1.00  0.00           H
ATOM   1748  CA  GLNA1 119      11.167   1.169  29.574  1.00  0.00           C
ATOM   1749  HA  GLNA1 119      11.461   1.174  28.525  1.00  0.00           H
ATOM   1750  C   GLNA1 119      10.119   2.240  29.843  1.00  0.00           C
ATOM   1751  O   GLNA1 119       9.691   2.412  30.983  1.00  0.00           O
ATOM   1752  CB  GLNA1 119      10.609  -0.223  29.865  1.00  0.00           C
ATOM   1753  HB2 GLNA1 119       9.717  -0.369  29.256  1.00  0.00           H
ATOM   1754  HB3 GLNA1 119      10.340  -0.271  30.920  1.00  0.00           H
ATOM   1755  CG  GLNA1 119      11.586  -1.359  29.566  1.00  0.00           C
ATOM   1756  HG2 GLNA1 119      11.206  -2.267  30.034  1.00  0.00           H
ATOM   1757  HG3 GLNA1 119      12.551  -1.102  30.003  1.00  0.00           H
ATOM   1758  CD  GLNA1 119      11.797  -1.642  28.071  1.00  0.00           C
ATOM   1759  OE1 GLNA1 119      10.988  -1.263  27.215  1.00  0.00           O
ATOM   1760  NE2 GLNA1 119      12.892  -2.328  27.762  1.00  0.00           N
ATOM   1761 HE21 GLNA1 119      13.089  -2.558  26.798  1.00  0.00           H
ATOM   1762 HE22 GLNA1 119      13.528  -2.619  28.491  1.00  0.00           H
ATOM   1763  N   TYRA1 120       9.727   2.961  28.800  1.00  0.00           N
ATOM   1764  H   TYRA1 120      10.092   2.720  27.890  1.00  0.00           H
ATOM   1765  CA  TYRA1 120       8.804   4.091  28.895  1.00  0.00           C
ATOM   1766  HA  TYRA1 120       8.572   4.299  29.941  1.00  0.00           H
ATOM   1767  C   TYRA1 120       7.506   3.732  28.190  1.00  0.00           C
ATOM   1768  O   TYRA1 120       7.518   3.332  27.029  1.00  0.00           O
ATOM   1769  CB  TYRA1 120       9.458   5.354  28.315  1.00  0.00           C
ATOM   1770  HB2 TYRA1 120       9.798   5.124  27.304  1.00  0.00           H
ATOM   1771  HB3 TYRA1 120      10.337   5.589  28.910  1.00  0.00           H
ATOM   1772  CG  TYRA1 120       8.585   6.600  28.265  1.00  0.00           C
ATOM   1773  CD1 TYRA1 120       7.689   6.916  29.308  1.00  0.00           C
ATOM   1774  HD1 TYRA1 120       7.615   6.290  30.186  1.00  0.00           H
ATOM   1775  CD2 TYRA1 120       8.681   7.460  27.155  1.00  0.00           C
ATOM   1776  HD2 TYRA1 120       9.364   7.224  26.351  1.00  0.00           H
ATOM   1777  CE1 TYRA1 120       6.862   8.049  29.210  1.00  0.00           C
ATOM   1778  HE1 TYRA1 120       6.160   8.274  29.997  1.00  0.00           H
ATOM   1779  CE2 TYRA1 120       7.873   8.609  27.064  1.00  0.00           C
ATOM   1780  HE2 TYRA1 120       7.946   9.253  26.201  1.00  0.00           H
ATOM   1781  CZ  TYRA1 120       6.944   8.896  28.085  1.00  0.00           C
ATOM   1782  OH  TYRA1 120       6.126   9.977  27.994  1.00  0.00           O
ATOM   1783  HH  TYRA1 120       6.387  10.561  27.250  1.00  0.00           H
ATOM   1784  N   ARGA1 121       6.385   3.860  28.903  1.00  0.00           N
ATOM   1785  H   ARGA1 121       6.471   4.150  29.867  1.00  0.00           H
ATOM   1786  CA  ARGA1 121       5.050   3.618  28.373  1.00  0.00           C
ATOM   1787  HA  ARGA1 121       5.070   3.542  27.284  1.00  0.00           H
ATOM   1788  C   ARGA1 121       4.205   4.810  28.770  1.00  0.00           C
ATOM   1789  O   ARGA1 121       4.234   5.200  29.934  1.00  0.00           O
ATOM   1790  CB  ARGA1 121       4.428   2.341  28.969  1.00  0.00           C
ATOM   1791  HB2 ARGA1 121       3.430   2.220  28.548  1.00  0.00           H
ATOM   1792  HB3 ARGA1 121       4.354   2.470  30.049  1.00  0.00           H
ATOM   1793  CG  ARGA1 121       5.211   1.078  28.698  1.00  0.00           C
ATOM   1794  HG2 ARGA1 121       6.215   1.196  29.105  1.00  0.00           H
ATOM   1795  HG3 ARGA1 121       5.271   0.929  27.620  1.00  0.00           H
ATOM   1796  CD  ARGA1 121       4.570  -0.159  29.328  1.00  0.00           C
ATOM   1797  HD2 ARGA1 121       5.189  -1.028  29.107  1.00  0.00           H
ATOM   1798  HD3 ARGA1 121       3.579  -0.300  28.897  1.00  0.00           H
ATOM   1799  NE  ARGA1 121       4.441  -0.028  30.774  1.00  0.00           N
ATOM   1800  HE  ARGA1 121       3.538   0.237  31.142  1.00  0.00           H
ATOM   1801  CZ  ARGA1 121       5.424  -0.232  31.642  1.00  0.00           C
ATOM   1802  NH1 ARGA1 121       6.627  -0.619  31.249  1.00  0.00           N
ATOM   1803 HH12 ARGA1 121       7.359  -0.762  31.930  1.00  0.00           H
ATOM   1804 HH11 ARGA1 121       6.813  -0.771  30.268  1.00  0.00           H
ATOM   1805  NH2 ARGA1 121       5.196  -0.036  32.938  1.00  0.00           N
ATOM   1806 HH21 ARGA1 121       5.937  -0.183  33.609  1.00  0.00           H
ATOM   1807 HH22 ARGA1 121       4.282   0.259  33.251  1.00  0.00           H
ATOM   1808  N   ASNA1 122       3.465   5.407  27.854  1.00  0.00           N
ATOM   1809  H   ASNA1 122       3.487   5.085  26.890  1.00  0.00           H
ATOM   1810  CA  ASNA1 122       2.591   6.505  28.235  1.00  0.00           C
ATOM   1811  HA  ASNA1 122       2.236   6.309  29.253  1.00  0.00           H
ATOM   1812  C   ASNA1 122       1.383   6.597  27.312  1.00  0.00           C
ATOM   1813  O   ASNA1 122       1.370   6.072  26.198  1.00  0.00           O
ATOM   1814  CB  ASNA1 122       3.392   7.819  28.276  1.00  0.00           C
ATOM   1815  HB2 ASNA1 122       3.358   8.322  27.318  1.00  0.00           H
ATOM   1816  HB3 ASNA1 122       4.428   7.595  28.502  1.00  0.00           H
ATOM   1817  CG  ASNA1 122       2.904   8.791  29.333  1.00  0.00           C
ATOM   1818  OD1 ASNA1 122       1.856   8.622  29.939  1.00  0.00           O
ATOM   1819  ND2 ASNA1 122       3.645   9.851  29.550  1.00  0.00           N
ATOM   1820 HD21 ASNA1 122       3.431  10.442  30.346  1.00  0.00           H
ATOM   1821 HD22 ASNA1 122       4.505   9.972  29.027  1.00  0.00           H
ATOM   1822  N   HISA1 123       0.382   7.342  27.771  1.00  0.00           N
ATOM   1823  H   HISA1 123       0.426   7.664  28.727  1.00  0.00           H
ATOM   1824  CA  HISA1 123      -0.771   7.718  26.973  1.00  0.00           C
ATOM   1825  HA  HISA1 123      -0.940   6.979  26.190  1.00  0.00           H
ATOM   1826  C   HISA1 123      -0.506   9.072  26.354  1.00  0.00           C
ATOM   1827  O   HISA1 123       0.027   9.975  27.017  1.00  0.00           O
ATOM   1828  CB  HISA1 123      -2.017   7.782  27.858  1.00  0.00           C
ATOM   1829  HB2 HISA1 123      -1.819   8.477  28.674  1.00  0.00           H
ATOM   1830  HB3 HISA1 123      -2.197   6.787  28.264  1.00  0.00           H
ATOM   1831  CG  HISA1 123      -3.257   8.230  27.156  1.00  0.00           C
ATOM   1832  ND1 HISA1 123      -3.659   9.552  27.120  1.00  0.00           N
ATOM   1833  CD2 HISA1 123      -4.242   7.519  26.565  1.00  0.00           C
ATOM   1834  HD2 HISA1 123      -4.275   6.446  26.446  1.00  0.00           H
ATOM   1835  CE1 HISA1 123      -4.814   9.635  26.481  1.00  0.00           C
ATOM   1836  HE1 HISA1 123      -5.356  10.545  26.270  1.00  0.00           H
ATOM   1837  NE2 HISA1 123      -5.191   8.414  26.145  1.00  0.00           N
ATOM   1838  HE2 HISA1 123      -6.043   8.178  25.657  1.00  0.00           H
ATOM   1839  N   PHEA1 124      -0.905   9.218  25.097  1.00  0.00           N
ATOM   1840  H   PHEA1 124      -1.414   8.465  24.658  1.00  0.00           H
ATOM   1841  CA  PHEA1 124      -0.626  10.406  24.305  1.00  0.00           C
ATOM   1842  HA  PHEA1 124      -0.266  11.198  24.957  1.00  0.00           H
ATOM   1843  C   PHEA1 124      -1.873  10.913  23.603  1.00  0.00           C
ATOM   1844  O   PHEA1 124      -2.712  10.135  23.126  1.00  0.00           O
ATOM   1845  CB  PHEA1 124       0.468  10.123  23.272  1.00  0.00           C
ATOM   1846  HB2 PHEA1 124       0.508  10.952  22.563  1.00  0.00           H
ATOM   1847  HB3 PHEA1 124       0.201   9.229  22.710  1.00  0.00           H
ATOM   1848  CG  PHEA1 124       1.848   9.938  23.858  1.00  0.00           C
ATOM   1849  CD1 PHEA1 124       2.249   8.669  24.311  1.00  0.00           C
ATOM   1850  HD1 PHEA1 124       1.557   7.842  24.267  1.00  0.00           H
ATOM   1851  CD2 PHEA1 124       2.750  11.017  23.901  1.00  0.00           C
ATOM   1852  HD2 PHEA1 124       2.448  11.994  23.553  1.00  0.00           H
ATOM   1853  CE1 PHEA1 124       3.552   8.473  24.795  1.00  0.00           C
ATOM   1854  HE1 PHEA1 124       3.862   7.493  25.132  1.00  0.00           H
ATOM   1855  CE2 PHEA1 124       4.051  10.824  24.398  1.00  0.00           C
ATOM   1856  HE2 PHEA1 124       4.747  11.651  24.431  1.00  0.00           H
ATOM   1857  CZ  PHEA1 124       4.451   9.553  24.846  1.00  0.00           C
ATOM   1858  HZ  PHEA1 124       5.455   9.409  25.220  1.00  0.00           H
ATOM   1859  N   LEUA1 125      -1.948  12.234  23.486  1.00  0.00           N
ATOM   1860  H   LEUA1 125      -1.377  12.801  24.097  1.00  0.00           H
ATOM   1861  CA  LEUA1 125      -2.810  12.911  22.523  1.00  0.00           C
ATOM   1862  HA  LEUA1 125      -3.425  12.189  21.985  1.00  0.00           H
ATOM   1863  C   LEUA1 125      -1.902  13.667  21.560  1.00  0.00           C
ATOM   1864  O   LEUA1 125      -0.952  14.319  22.005  1.00  0.00           O
ATOM   1865  CB  LEUA1 125      -3.759  13.872  23.232  1.00  0.00           C
ATOM   1866  HB2 LEUA1 125      -4.431  14.309  22.493  1.00  0.00           H
ATOM   1867  HB3 LEUA1 125      -3.172  14.661  23.701  1.00  0.00           H
ATOM   1868  CG  LEUA1 125      -4.594  13.179  24.304  1.00  0.00           C
ATOM   1869  HG  LEUA1 125      -3.903  12.623  24.938  1.00  0.00           H
ATOM   1870  CD1 LEUA1 125      -5.343  14.143  25.138  1.00  0.00           C
ATOM   1871 HD12 LEUA1 125      -6.037  14.704  24.511  1.00  0.00           H
ATOM   1872 HD11 LEUA1 125      -4.645  14.832  25.613  1.00  0.00           H
ATOM   1873 HD13 LEUA1 125      -5.900  13.604  25.905  1.00  0.00           H
ATOM   1874  CD2 LEUA1 125      -5.582  12.292  23.658  1.00  0.00           C
ATOM   1875 HD21 LEUA1 125      -6.251  12.886  23.036  1.00  0.00           H
ATOM   1876 HD23 LEUA1 125      -6.161  11.775  24.423  1.00  0.00           H
ATOM   1877 HD22 LEUA1 125      -5.063  11.561  23.038  1.00  0.00           H
ATOM   1878  N   HISA1 126      -2.187  13.560  20.256  1.00  0.00           N
ATOM   1879  H   HISA1 126      -2.910  12.913  19.974  1.00  0.00           H
ATOM   1880  CA  HISA1 126      -1.507  14.329  19.225  1.00  0.00           C
ATOM   1881  HA  HISA1 126      -0.700  14.850  19.740  1.00  0.00           H
ATOM   1882  C   HISA1 126      -2.471  15.297  18.558  1.00  0.00           C
ATOM   1883  O   HISA1 126      -3.632  14.959  18.311  1.00  0.00           O
ATOM   1884  CB  HISA1 126      -0.910  13.452  18.106  1.00  0.00           C
ATOM   1885  HB2 HISA1 126      -0.586  14.106  17.297  1.00  0.00           H
ATOM   1886  HB3 HISA1 126      -1.691  12.784  17.743  1.00  0.00           H
ATOM   1887  CG  HISA1 126       0.315  12.655  18.494  1.00  0.00           C
ATOM   1888  ND1 HISA1 126       1.616  12.936  18.066  1.00  0.00           N
ATOM   1889  CD2 HISA1 126       0.339  11.521  19.255  1.00  0.00           C
ATOM   1890  HD2 HISA1 126      -0.517  11.040  19.703  1.00  0.00           H
ATOM   1891  CE1 HISA1 126       2.390  11.965  18.577  1.00  0.00           C
ATOM   1892  HE1 HISA1 126       3.460  11.885  18.426  1.00  0.00           H
ATOM   1893  NE2 HISA1 126       1.653  11.104  19.299  1.00  0.00           N
ATOM   1894  HE2 HISA1 126       2.019  10.274  19.754  1.00  0.00           H
ATOM   1895  N   SERA1 127      -1.966  16.477  18.229  1.00  0.00           N
ATOM   1896  H   SERA1 127      -1.051  16.715  18.585  1.00  0.00           H
ATOM   1897  CA  SERA1 127      -2.645  17.452  17.387  1.00  0.00           C
ATOM   1898  HA  SERA1 127      -3.669  17.138  17.184  1.00  0.00           H
ATOM   1899  C   SERA1 127      -1.882  17.570  16.075  1.00  0.00           C
ATOM   1900  O   SERA1 127      -0.668  17.729  16.107  1.00  0.00           O
ATOM   1901  CB  SERA1 127      -2.682  18.806  18.110  1.00  0.00           C
ATOM   1902  HB2 SERA1 127      -1.664  19.112  18.352  1.00  0.00           H
ATOM   1903  HB3 SERA1 127      -3.259  18.706  19.029  1.00  0.00           H
ATOM   1904  OG  SERA1 127      -3.279  19.786  17.291  1.00  0.00           O
ATOM   1905  HG  SERA1 127      -2.754  19.855  16.491  1.00  0.00           H
ATOM   1906  N   PHEA1 128      -2.592  17.503  14.937  1.00  0.00           N
ATOM   1907  H   PHEA1 128      -3.580  17.302  14.999  1.00  0.00           H
ATOM   1908  CA  PHEA1 128      -2.001  17.708  13.603  1.00  0.00           C
ATOM   1909  HA  PHEA1 128      -0.959  17.988  13.755  1.00  0.00           H
ATOM   1910  C   PHEA1 128      -2.768  18.806  12.875  1.00  0.00           C
ATOM   1911  O   PHEA1 128      -3.979  18.668  12.627  1.00  0.00           O
ATOM   1912  CB  PHEA1 128      -2.020  16.435  12.740  1.00  0.00           C
ATOM   1913  HB2 PHEA1 128      -1.664  16.694  11.743  1.00  0.00           H
ATOM   1914  HB3 PHEA1 128      -3.049  16.080  12.678  1.00  0.00           H
ATOM   1915  CG  PHEA1 128      -1.171  15.321  13.266  1.00  0.00           C
ATOM   1916  CD2 PHEA1 128       0.162  15.179  12.903  1.00  0.00           C
ATOM   1917  HD2 PHEA1 128       0.607  15.884  12.216  1.00  0.00           H
ATOM   1918  CD1 PHEA1 128      -1.718  14.413  14.145  1.00  0.00           C
ATOM   1919  HD1 PHEA1 128      -2.755  14.501  14.432  1.00  0.00           H
ATOM   1920  CE2 PHEA1 128       0.926  14.144  13.412  1.00  0.00           C
ATOM   1921  HE2 PHEA1 128       1.960  14.037  13.119  1.00  0.00           H
ATOM   1922  CE1 PHEA1 128      -0.957  13.404  14.654  1.00  0.00           C
ATOM   1923  HE1 PHEA1 128      -1.394  12.708  15.355  1.00  0.00           H
ATOM   1924  CZ  PHEA1 128       0.365  13.261  14.285  1.00  0.00           C
ATOM   1925  HZ  PHEA1 128       0.954  12.450  14.688  1.00  0.00           H
ATOM   1926  N   ARGA1 129      -2.074  19.884  12.528  1.00  0.00           N
ATOM   1927  H   ARGA1 129      -1.124  19.969  12.860  1.00  0.00           H
ATOM   1928  CA  ARGA1 129      -2.613  20.950  11.693  1.00  0.00           C
ATOM   1929  HA  ARGA1 129      -3.670  20.767  11.501  1.00  0.00           H
ATOM   1930  C   ARGA1 129      -1.854  20.965  10.375  1.00  0.00           C
ATOM   1931  O   ARGA1 129      -0.618  20.892  10.370  1.00  0.00           O
ATOM   1932  CB  ARGA1 129      -2.510  22.302  12.402  1.00  0.00           C
ATOM   1933  HB2 ARGA1 129      -2.901  23.078  11.743  1.00  0.00           H
ATOM   1934  HB3 ARGA1 129      -1.462  22.507  12.623  1.00  0.00           H
ATOM   1935  CG  ARGA1 129      -3.299  22.314  13.701  1.00  0.00           C
ATOM   1936  HG2 ARGA1 129      -2.803  21.660  14.419  1.00  0.00           H
ATOM   1937  HG3 ARGA1 129      -4.304  21.942  13.504  1.00  0.00           H
ATOM   1938  CD  ARGA1 129      -3.401  23.698  14.294  1.00  0.00           C
ATOM   1939  HD2 ARGA1 129      -2.404  24.134  14.357  1.00  0.00           H
ATOM   1940  HD3 ARGA1 129      -3.831  23.628  15.293  1.00  0.00           H
ATOM   1941  NE  ARGA1 129      -4.244  24.551  13.470  1.00  0.00           N
ATOM   1942  HE  ARGA1 129      -4.613  24.163  12.614  1.00  0.00           H
ATOM   1943  CZ  ARGA1 129      -4.561  25.805  13.768  1.00  0.00           C
ATOM   1944  NH1 ARGA1 129      -4.066  26.403  14.836  1.00  0.00           N
ATOM   1945 HH11 ARGA1 129      -4.325  27.356  15.047  1.00  0.00           H
ATOM   1946 HH12 ARGA1 129      -3.428  25.907  15.442  1.00  0.00           H
ATOM   1947  NH2 ARGA1 129      -5.402  26.468  12.974  1.00  0.00           N
ATOM   1948 HH22 ARGA1 129      -5.656  27.421  13.191  1.00  0.00           H
ATOM   1949 HH21 ARGA1 129      -5.785  26.017  12.155  1.00  0.00           H
ATOM   1950  N   PHEA1 130      -2.602  21.070   9.283  1.00  0.00           N
ATOM   1951  H   PHEA1 130      -3.588  21.251   9.403  1.00  0.00           H
ATOM   1952  CA  PHEA1 130      -2.095  20.941   7.922  1.00  0.00           C
ATOM   1953  HA  PHEA1 130      -1.050  20.643   8.010  1.00  0.00           H
ATOM   1954  C   PHEA1 130      -2.158  22.246   7.149  1.00  0.00           C
ATOM   1955  O   PHEA1 130      -3.038  23.081   7.357  1.00  0.00           O
ATOM   1956  CB  PHEA1 130      -2.903  19.884   7.152  1.00  0.00           C
ATOM   1957  HB2 PHEA1 130      -2.682  19.987   6.090  1.00  0.00           H
ATOM   1958  HB3 PHEA1 130      -3.964  20.069   7.322  1.00  0.00           H
ATOM   1959  CG  PHEA1 130      -2.595  18.481   7.566  1.00  0.00           C
ATOM   1960  CD1 PHEA1 130      -3.148  17.942   8.709  1.00  0.00           C
ATOM   1961  HD1 PHEA1 130      -3.825  18.533   9.309  1.00  0.00           H
ATOM   1962  CD2 PHEA1 130      -1.756  17.702   6.802  1.00  0.00           C
ATOM   1963  HD2 PHEA1 130      -1.324  18.107   5.899  1.00  0.00           H
ATOM   1964  CE1 PHEA1 130      -2.843  16.660   9.088  1.00  0.00           C
ATOM   1965  HE1 PHEA1 130      -3.277  16.252   9.989  1.00  0.00           H
ATOM   1966  CE2 PHEA1 130      -1.462  16.407   7.181  1.00  0.00           C
ATOM   1967  HE2 PHEA1 130      -0.813  15.797   6.571  1.00  0.00           H
ATOM   1968  CZ  PHEA1 130      -2.002  15.898   8.343  1.00  0.00           C
ATOM   1969  HZ  PHEA1 130      -1.756  14.895   8.660  1.00  0.00           H
ATOM   1970  N   GLUA1 131      -1.228  22.376   6.200  1.00  0.00           N
ATOM   1971  H   GLUA1 131      -0.479  21.699   6.165  1.00  0.00           H
ATOM   1972  CA  GLUA1 131      -1.241  23.448   5.211  1.00  0.00           C
ATOM   1973  HA  GLUA1 131      -2.242  23.864   5.099  1.00  0.00           H
ATOM   1974  C   GLUA1 131      -0.785  22.856   3.882  1.00  0.00           C
ATOM   1975  O   GLUA1 131       0.291  22.262   3.804  1.00  0.00           O
ATOM   1976  CB  GLUA1 131      -0.334  24.590   5.660  1.00  0.00           C
ATOM   1977  HB2 GLUA1 131       0.637  24.162   5.908  1.00  0.00           H
ATOM   1978  HB3 GLUA1 131      -0.776  25.031   6.554  1.00  0.00           H
ATOM   1979  CG  GLUA1 131      -0.104  25.701   4.669  1.00  0.00           C
ATOM   1980  HG2 GLUA1 131      -1.035  26.245   4.511  1.00  0.00           H
ATOM   1981  HG3 GLUA1 131       0.235  25.279   3.723  1.00  0.00           H
ATOM   1982  CD  GLUA1 131       0.945  26.645   5.203  1.00  0.00           C
ATOM   1983  OE1 GLUA1 131       0.606  27.441   6.101  1.00  0.00           O
ATOM   1984  OE2 GLUA1 131       2.120  26.538   4.789  1.00  0.00           O
ATOM   1985  N   ASNA1 132      -1.627  22.981   2.857  1.00  0.00           N
ATOM   1986  H   ASNA1 132      -2.535  23.392   3.019  1.00  0.00           H
ATOM   1987  CA  ASNA1 132      -1.281  22.542   1.501  1.00  0.00           C
ATOM   1988  HA  ASNA1 132      -2.185  22.602   0.895  1.00  0.00           H
ATOM   1989  C   ASNA1 132      -0.807  21.090   1.482  1.00  0.00           C
ATOM   1990  O   ASNA1 132       0.177  20.739   0.827  1.00  0.00           O
ATOM   1991  CB  ASNA1 132      -0.218  23.460   0.895  1.00  0.00           C
ATOM   1992  HB2 ASNA1 132       0.041  23.087  -0.096  1.00  0.00           H
ATOM   1993  HB3 ASNA1 132       0.665  23.439   1.533  1.00  0.00           H
ATOM   1994  CG  ASNA1 132      -0.688  24.896   0.765  1.00  0.00           C
ATOM   1995  OD1 ASNA1 132      -1.833  25.157   0.394  1.00  0.00           O
ATOM   1996  ND2 ASNA1 132       0.201  25.838   1.070  1.00  0.00           N
ATOM   1997 HD21 ASNA1 132      -0.053  26.813   1.001  1.00  0.00           H
ATOM   1998 HD22 ASNA1 132       1.130  25.578   1.370  1.00  0.00           H
ATOM   1999  N   GLYA1 133      -1.501  20.238   2.218  1.00  0.00           N
ATOM   2000  H   GLYA1 133      -2.209  20.588   2.848  1.00  0.00           H
ATOM   2001  CA  GLYA1 133      -1.263  18.819   2.136  1.00  0.00           C
ATOM   2002  HA2 GLYA1 133      -1.004  18.585   1.104  1.00  0.00           H
ATOM   2003  HA3 GLYA1 133      -2.190  18.311   2.402  1.00  0.00           H
ATOM   2004  C   GLYA1 133      -0.168  18.274   3.021  1.00  0.00           C
ATOM   2005  O   GLYA1 133       0.085  17.066   2.984  1.00  0.00           O
ATOM   2006  N   LEUA1 134       0.500  19.101   3.809  1.00  0.00           N
ATOM   2007  H   LEUA1 134       0.304  20.092   3.792  1.00  0.00           H
ATOM   2008  CA  LEUA1 134       1.517  18.570   4.698  1.00  0.00           C
ATOM   2009  HA  LEUA1 134       1.390  17.488   4.738  1.00  0.00           H
ATOM   2010  C   LEUA1 134       1.347  19.147   6.092  1.00  0.00           C
ATOM   2011  O   LEUA1 134       0.615  20.113   6.314  1.00  0.00           O
ATOM   2012  CB  LEUA1 134       2.929  18.855   4.177  1.00  0.00           C
ATOM   2013  HB2 LEUA1 134       3.641  18.544   4.941  1.00  0.00           H
ATOM   2014  HB3 LEUA1 134       3.019  19.929   4.012  1.00  0.00           H
ATOM   2015  CG  LEUA1 134       3.290  18.142   2.874  1.00  0.00           C
ATOM   2016  HG  LEUA1 134       2.499  18.384   2.164  1.00  0.00           H
ATOM   2017  CD1 LEUA1 134       4.640  18.617   2.407  1.00  0.00           C
ATOM   2018 HD12 LEUA1 134       5.394  18.353   3.148  1.00  0.00           H
ATOM   2019 HD11 LEUA1 134       4.620  19.699   2.279  1.00  0.00           H
ATOM   2020 HD13 LEUA1 134       4.883  18.143   1.456  1.00  0.00           H
ATOM   2021  CD2 LEUA1 134       3.348  16.643   3.003  1.00  0.00           C
ATOM   2022 HD21 LEUA1 134       4.132  16.369   3.709  1.00  0.00           H
ATOM   2023 HD23 LEUA1 134       3.565  16.203   2.030  1.00  0.00           H
ATOM   2024 HD22 LEUA1 134       2.389  16.272   3.364  1.00  0.00           H
ATOM   2025  N   ILEA1 135       2.065  18.553   7.040  1.00  0.00           N
ATOM   2026  H   ILEA1 135       2.724  17.828   6.793  1.00  0.00           H
ATOM   2027  CA  ILEA1 135       1.904  18.945   8.434  1.00  0.00           C
ATOM   2028  HA  ILEA1 135       0.839  19.043   8.644  1.00  0.00           H
ATOM   2029  C   ILEA1 135       2.589  20.285   8.677  1.00  0.00           C
ATOM   2030  O   ILEA1 135       3.807  20.417   8.514  1.00  0.00           O
ATOM   2031  CB  ILEA1 135       2.476  17.880   9.372  1.00  0.00           C
ATOM   2032  HB  ILEA1 135       3.521  17.690   9.127  1.00  0.00           H
ATOM   2033  CG1 ILEA1 135       1.730  16.560   9.218  1.00  0.00           C
ATOM   2034 HG12 ILEA1 135       1.618  16.338   8.157  1.00  0.00           H
ATOM   2035 HG13 ILEA1 135       0.745  16.654   9.675  1.00  0.00           H
ATOM   2036  CG2 ILEA1 135       2.349  18.399  10.791  1.00  0.00           C
ATOM   2037 HG22 ILEA1 135       1.299  18.583  11.018  1.00  0.00           H
ATOM   2038 HG21 ILEA1 135       2.910  19.328  10.890  1.00  0.00           H
ATOM   2039 HG23 ILEA1 135       2.746  17.659  11.486  1.00  0.00           H
ATOM   2040  CD1 ILEA1 135       2.483  15.409   9.891  1.00  0.00           C
ATOM   2041 HD11 ILEA1 135       3.470  15.308   9.440  1.00  0.00           H
ATOM   2042 HD13 ILEA1 135       1.925  14.482   9.757  1.00  0.00           H
ATOM   2043 HD12 ILEA1 135       2.590  15.618  10.955  1.00  0.00           H
ATOM   2044  N   LYSA1 136       1.808  21.272   9.115  1.00  0.00           N
ATOM   2045  H   LYSA1 136       0.810  21.119   9.140  1.00  0.00           H
ATOM   2046  CA  LYSA1 136       2.323  22.562   9.560  1.00  0.00           C
ATOM   2047  HA  LYSA1 136       3.244  22.751   9.008  1.00  0.00           H
ATOM   2048  C   LYSA1 136       2.665  22.565  11.048  1.00  0.00           C
ATOM   2049  O   LYSA1 136       3.643  23.205  11.466  1.00  0.00           O
ATOM   2050  CB  LYSA1 136       1.297  23.667   9.266  1.00  0.00           C
ATOM   2051  HB2 LYSA1 136       0.349  23.369   9.714  1.00  0.00           H
ATOM   2052  HB3 LYSA1 136       1.182  23.736   8.184  1.00  0.00           H
ATOM   2053  CG  LYSA1 136       1.643  25.063   9.789  1.00  0.00           C
ATOM   2054  HG2 LYSA1 136       1.853  24.994  10.856  1.00  0.00           H
ATOM   2055  HG3 LYSA1 136       0.787  25.718   9.629  1.00  0.00           H
ATOM   2056  CD  LYSA1 136       2.858  25.668   9.091  1.00  0.00           C
ATOM   2057  HD2 LYSA1 136       2.766  25.513   8.016  1.00  0.00           H
ATOM   2058  HD3 LYSA1 136       3.760  25.175   9.453  1.00  0.00           H
ATOM   2059  CE  LYSA1 136       2.958  27.166   9.374  1.00  0.00           C
ATOM   2060  HE2 LYSA1 136       3.981  27.494   9.188  1.00  0.00           H
ATOM   2061  HE3 LYSA1 136       2.703  27.346  10.418  1.00  0.00           H
ATOM   2062  NZ  LYSA1 136       2.033  27.952   8.507  1.00  0.00           N
ATOM   2063  HZ1 LYSA1 136       2.262  27.791   7.537  1.00  0.00           H
ATOM   2064  HZ3 LYSA1 136       2.129  28.935   8.717  1.00  0.00           H
ATOM   2065  HZ2 LYSA1 136       1.081  27.662   8.681  1.00  0.00           H
ATOM   2066  N   GLUA1 137       1.855  21.890  11.867  1.00  0.00           N
ATOM   2067  H   GLUA1 137       1.049  21.414  11.489  1.00  0.00           H
ATOM   2068  CA  GLUA1 137       2.119  21.831  13.303  1.00  0.00           C
ATOM   2069  HA  GLUA1 137       3.191  21.963  13.452  1.00  0.00           H
ATOM   2070  C   GLUA1 137       1.687  20.488  13.859  1.00  0.00           C
ATOM   2071  O   GLUA1 137       0.505  20.122  13.783  1.00  0.00           O
ATOM   2072  CB  GLUA1 137       1.380  22.942  14.041  1.00  0.00           C
ATOM   2073  HB2 GLUA1 137       0.309  22.770  13.938  1.00  0.00           H
ATOM   2074  HB3 GLUA1 137       1.641  23.894  13.579  1.00  0.00           H
ATOM   2075  CG  GLUA1 137       1.712  23.019  15.517  1.00  0.00           C
ATOM   2076  HG2 GLUA1 137       2.724  23.408  15.627  1.00  0.00           H
ATOM   2077  HG3 GLUA1 137       1.661  22.015  15.939  1.00  0.00           H
ATOM   2078  CD  GLUA1 137       0.770  23.909  16.279  1.00  0.00           C
ATOM   2079  OE1 GLUA1 137      -0.441  23.590  16.366  1.00  0.00           O
ATOM   2080  OE2 GLUA1 137       1.249  24.947  16.778  1.00  0.00           O
ATOM   2081  N   GLNA1 138       2.624  19.793  14.467  1.00  0.00           N
ATOM   2082  H   GLNA1 138       3.579  20.118  14.416  1.00  0.00           H
ATOM   2083  CA  GLNA1 138       2.342  18.581  15.207  1.00  0.00           C
ATOM   2084  HA  GLNA1 138       1.291  18.313  15.099  1.00  0.00           H
ATOM   2085  C   GLNA1 138       2.680  18.849  16.665  1.00  0.00           C
ATOM   2086  O   GLNA1 138       3.714  19.448  16.965  1.00  0.00           O
ATOM   2087  CB  GLNA1 138       3.144  17.416  14.678  1.00  0.00           C
ATOM   2088  HB2 GLNA1 138       4.192  17.713  14.648  1.00  0.00           H
ATOM   2089  HB3 GLNA1 138       2.799  17.199  13.667  1.00  0.00           H
ATOM   2090  CG  GLNA1 138       3.037  16.117  15.512  1.00  0.00           C
ATOM   2091  HG2 GLNA1 138       3.254  15.273  14.857  1.00  0.00           H
ATOM   2092  HG3 GLNA1 138       2.016  16.035  15.884  1.00  0.00           H
ATOM   2093  CD  GLNA1 138       4.019  15.955  16.685  1.00  0.00           C
ATOM   2094  OE1 GLNA1 138       5.099  16.532  16.744  1.00  0.00           O
ATOM   2095  NE2 GLNA1 138       3.727  15.067  17.612  1.00  0.00           N
ATOM   2096 HE21 GLNA1 138       4.397  14.884  18.351  1.00  0.00           H
ATOM   2097 HE22 GLNA1 138       2.870  14.522  17.573  1.00  0.00           H
ATOM   2098  N   ARGA1 139       1.798  18.441  17.568  1.00  0.00           N
ATOM   2099  H   ARGA1 139       0.928  18.024  17.268  1.00  0.00           H
ATOM   2100  CA  ARGA1 139       2.075  18.590  18.985  1.00  0.00           C
ATOM   2101  HA  ARGA1 139       3.142  18.755  19.154  1.00  0.00           H
ATOM   2102  C   ARGA1 139       1.685  17.303  19.701  1.00  0.00           C
ATOM   2103  O   ARGA1 139       0.642  16.720  19.392  1.00  0.00           O
ATOM   2104  CB  ARGA1 139       1.301  19.742  19.619  1.00  0.00           C
ATOM   2105  HB2 ARGA1 139       1.627  19.833  20.655  1.00  0.00           H
ATOM   2106  HB3 ARGA1 139       0.242  19.487  19.593  1.00  0.00           H
ATOM   2107  CG  ARGA1 139       1.469  21.093  18.960  1.00  0.00           C
ATOM   2108  HG2 ARGA1 139       1.278  20.995  17.891  1.00  0.00           H
ATOM   2109  HG3 ARGA1 139       2.490  21.443  19.117  1.00  0.00           H
ATOM   2110  CD  ARGA1 139       0.490  22.115  19.555  1.00  0.00           C
ATOM   2111  HD2 ARGA1 139       0.758  23.107  19.192  1.00  0.00           H
ATOM   2112  HD3 ARGA1 139       0.577  22.090  20.641  1.00  0.00           H
ATOM   2113  NE  ARGA1 139      -0.902  21.844  19.191  1.00  0.00           N
ATOM   2114  HE  ARGA1 139      -1.076  21.211  18.424  1.00  0.00           H
ATOM   2115  CZ  ARGA1 139      -1.948  22.377  19.805  1.00  0.00           C
ATOM   2116  NH1 ARGA1 139      -1.801  23.204  20.828  1.00  0.00           N
ATOM   2117 HH11 ARGA1 139      -2.614  23.576  21.298  1.00  0.00           H
ATOM   2118 HH12 ARGA1 139      -0.876  23.463  21.139  1.00  0.00           H
ATOM   2119  NH2 ARGA1 139      -3.174  22.046  19.409  1.00  0.00           N
ATOM   2120 HH22 ARGA1 139      -3.979  22.425  19.888  1.00  0.00           H
ATOM   2121 HH21 ARGA1 139      -3.300  21.416  18.630  1.00  0.00           H
ATOM   2122  N   GLUA1 140       2.503  16.825  20.628  1.00  0.00           N
ATOM   2123  H   GLUA1 140       3.397  17.285  20.766  1.00  0.00           H
ATOM   2124  CA  GLUA1 140       2.177  15.657  21.459  1.00  0.00           C
ATOM   2125  HA  GLUA1 140       1.191  15.296  21.171  1.00  0.00           H
ATOM   2126  C   GLUA1 140       2.053  16.047  22.936  1.00  0.00           C
ATOM   2127  O   GLUA1 140       2.841  16.840  23.453  1.00  0.00           O
ATOM   2128  CB  GLUA1 140       3.123  14.472  21.176  1.00  0.00           C
ATOM   2129  HB2 GLUA1 140       3.051  14.247  20.115  1.00  0.00           H
ATOM   2130  HB3 GLUA1 140       2.771  13.596  21.721  1.00  0.00           H
ATOM   2131  CG  GLUA1 140       4.594  14.718  21.530  1.00  0.00           C
ATOM   2132  HG2 GLUA1 140       4.717  14.625  22.610  1.00  0.00           H
ATOM   2133  HG3 GLUA1 140       4.857  15.727  21.247  1.00  0.00           H
ATOM   2134  CD  GLUA1 140       5.559  13.780  20.798  1.00  0.00           C
ATOM   2135  OE1 GLUA1 140       5.643  13.852  19.545  1.00  0.00           O
ATOM   2136  OE2 GLUA1 140       6.282  13.017  21.481  1.00  0.00           O
ATOM   2137  N   PHEA1 141       1.026  15.514  23.597  1.00  0.00           N
ATOM   2138  H   PHEA1 141       0.394  14.912  23.078  1.00  0.00           H
ATOM   2139  CA  PHEA1 141       0.655  15.794  24.981  1.00  0.00           C
ATOM   2140  HA  PHEA1 141       1.403  16.440  25.443  1.00  0.00           H
ATOM   2141  C   PHEA1 141       0.568  14.488  25.750  1.00  0.00           C
ATOM   2142  O   PHEA1 141      -0.145  13.553  25.365  1.00  0.00           O
ATOM   2143  CB  PHEA1 141      -0.710  16.483  25.070  1.00  0.00           C
ATOM   2144  HB2 PHEA1 141      -0.895  16.762  26.107  1.00  0.00           H
ATOM   2145  HB3 PHEA1 141      -1.457  15.756  24.751  1.00  0.00           H
ATOM   2146  CG  PHEA1 141      -0.859  17.714  24.219  1.00  0.00           C
ATOM   2147  CD1 PHEA1 141      -1.199  17.624  22.883  1.00  0.00           C
ATOM   2148  HD1 PHEA1 141      -1.337  16.654  22.428  1.00  0.00           H
ATOM   2149  CD2 PHEA1 141      -0.736  18.966  24.789  1.00  0.00           C
ATOM   2150  HD2 PHEA1 141      -0.491  19.054  25.837  1.00  0.00           H
ATOM   2151  CE1 PHEA1 141      -1.363  18.764  22.128  1.00  0.00           C
ATOM   2152  HE1 PHEA1 141      -1.596  18.684  21.076  1.00  0.00           H
ATOM   2153  CE2 PHEA1 141      -0.922  20.101  24.038  1.00  0.00           C
ATOM   2154  HE2 PHEA1 141      -0.825  21.075  24.494  1.00  0.00           H
ATOM   2155  CZ  PHEA1 141      -1.233  19.992  22.702  1.00  0.00           C
ATOM   2156  HZ  PHEA1 141      -1.374  20.882  22.107  1.00  0.00           H
ATOM   2157  N   META1 142       1.231  14.457  26.892  1.00  0.00           N
ATOM   2158  H   META1 142       1.756  15.278  27.181  1.00  0.00           H
ATOM   2159  CA  META1 142       1.205  13.330  27.799  1.00  0.00           C
ATOM   2160  HA  META1 142       0.249  12.843  27.679  1.00  0.00           H
ATOM   2161  C   META1 142       1.251  13.790  29.253  1.00  0.00           C
ATOM   2162  O   META1 142       1.184  14.981  29.552  1.00  0.00           O
ATOM   2163  CB  META1 142       2.309  12.326  27.407  1.00  0.00           C
ATOM   2164  HB2 META1 142       2.060  11.918  26.428  1.00  0.00           H
ATOM   2165  HB3 META1 142       2.282  11.490  28.099  1.00  0.00           H
ATOM   2166  CG  META1 142       3.747  12.866  27.333  1.00  0.00           C
ATOM   2167  HG2 META1 142       3.829  13.521  26.466  1.00  0.00           H
ATOM   2168  HG3 META1 142       4.406  12.015  27.162  1.00  0.00           H
ATOM   2169  SD  META1 142       4.351  13.769  28.786  1.00  0.00           S
ATOM   2170  CE  META1 142       6.138  13.589  28.598  1.00  0.00           C
ATOM   2171  HE3 META1 142       6.650  14.239  29.307  1.00  0.00           H
ATOM   2172  HE2 META1 142       6.436  13.850  27.585  1.00  0.00           H
ATOM   2173  HE1 META1 142       6.413  12.555  28.796  1.00  0.00           H
ATOM   2174  N   ASNA1 143       1.320  12.830  30.164  1.00  0.00           N
ATOM   2175  H   ASNA1 143       1.191  11.875  29.835  1.00  0.00           H
ATOM   2176  CA  ASNA1 143       1.637  13.065  31.567  1.00  0.00           C
ATOM   2177  HA  ASNA1 143       1.345  14.077  31.853  1.00  0.00           H
ATOM   2178  C   ASNA1 143       3.150  12.873  31.816  1.00  0.00           C
ATOM   2179  O   ASNA1 143       3.606  11.722  31.785  1.00  0.00           O
ATOM   2180  CB  ASNA1 143       0.791  12.086  32.387  1.00  0.00           C
ATOM   2181  HB2 ASNA1 143       1.075  11.071  32.109  1.00  0.00           H
ATOM   2182  HB3 ASNA1 143      -0.264  12.243  32.161  1.00  0.00           H
ATOM   2183  CG  ASNA1 143       0.993  12.239  33.880  1.00  0.00           C
ATOM   2184  OD1 ASNA1 143       1.719  13.100  34.358  1.00  0.00           O
ATOM   2185  ND2 ASNA1 143       0.322  11.415  34.645  1.00  0.00           N
ATOM   2186 HD22 ASNA1 143       0.433  11.494  35.654  1.00  0.00           H
ATOM   2187 HD21 ASNA1 143      -0.188  10.652  34.222  1.00  0.00           H
ATOM   2188  N   PROA1 144       3.932  13.929  32.135  1.00  0.00           N
ATOM   2189  CA  PROA1 144       5.371  13.791  32.382  1.00  0.00           C
ATOM   2190  HA  PROA1 144       5.826  13.347  31.496  1.00  0.00           H
ATOM   2191  C   PROA1 144       5.728  12.915  33.585  1.00  0.00           C
ATOM   2192  O   PROA1 144       6.815  12.341  33.594  1.00  0.00           O
ATOM   2193  CB  PROA1 144       5.911  15.213  32.551  1.00  0.00           C
ATOM   2194  HB2 PROA1 144       6.930  15.308  32.172  1.00  0.00           H
ATOM   2195  HB3 PROA1 144       5.861  15.514  33.598  1.00  0.00           H
ATOM   2196  CG  PROA1 144       4.924  16.043  31.739  1.00  0.00           C
ATOM   2197  HG2 PROA1 144       5.155  15.952  30.679  1.00  0.00           H
ATOM   2198  HG3 PROA1 144       4.929  17.087  32.043  1.00  0.00           H
ATOM   2199  CD  PROA1 144       3.598  15.344  32.039  1.00  0.00           C
ATOM   2200  HD2 PROA1 144       3.204  15.691  32.994  1.00  0.00           H
ATOM   2201  HD3 PROA1 144       2.889  15.549  31.241  1.00  0.00           H
ATOM   2202  N   CYSA1 145       4.795  12.700  34.526  1.00  0.00           N
ATOM   2203  H   CYSA1 145       3.899  13.162  34.447  1.00  0.00           H
ATOM   2204  CA  CYSA1 145       5.003  11.802  35.663  1.00  0.00           C
ATOM   2205  HA  CYSA1 145       5.830  12.178  36.261  1.00  0.00           H
ATOM   2206  C   CYSA1 145       5.380  10.389  35.209  1.00  0.00           C
ATOM   2207  O   CYSA1 145       6.279   9.782  35.782  1.00  0.00           O
ATOM   2208  CB  CYSA1 145       3.749  11.761  36.548  1.00  0.00           C
ATOM   2209  HB2 CYSA1 145       3.952  11.139  37.420  1.00  0.00           H
ATOM   2210  HB3 CYSA1 145       2.914  11.318  36.003  1.00  0.00           H
ATOM   2211  SG  CYSA1 145       3.302  13.430  37.103  1.00  0.00           S
ATOM   2212  HG  CYSA1 145       2.520  13.714  36.049  1.00  0.00           H
ATOM   2213  N   GLUA1 146       4.815   9.895  34.106  1.00  0.00           N
ATOM   2214  H   GLUA1 146       4.133  10.440  33.595  1.00  0.00           H
ATOM   2215  CA  GLUA1 146       5.178   8.564  33.621  1.00  0.00           C
ATOM   2216  HA  GLUA1 146       5.188   7.904  34.488  1.00  0.00           H
ATOM   2217  C   GLUA1 146       6.571   8.531  32.974  1.00  0.00           C
ATOM   2218  O   GLUA1 146       7.298   7.548  33.124  1.00  0.00           O
ATOM   2219  CB  GLUA1 146       4.139   8.036  32.631  1.00  0.00           C
ATOM   2220  HB2 GLUA1 146       4.499   7.094  32.217  1.00  0.00           H
ATOM   2221  HB3 GLUA1 146       4.020   8.764  31.828  1.00  0.00           H
ATOM   2222  CG  GLUA1 146       2.779   7.797  33.280  1.00  0.00           C
ATOM   2223  HG2 GLUA1 146       2.111   7.337  32.552  1.00  0.00           H
ATOM   2224  HG3 GLUA1 146       2.363   8.752  33.602  1.00  0.00           H
ATOM   2225  CD  GLUA1 146       2.915   6.874  34.491  1.00  0.00           C
ATOM   2226  OE1 GLUA1 146       3.122   5.665  34.284  1.00  0.00           O
ATOM   2227  OE2 GLUA1 146       2.908   7.355  35.637  1.00  0.00           O
ATOM   2228  N   GLNA1 147       7.004   9.624  32.331  1.00  0.00           N
ATOM   2229  H   GLNA1 147       6.414  10.445  32.313  1.00  0.00           H
ATOM   2230  CA  GLNA1 147       8.357   9.711  31.775  1.00  0.00           C
ATOM   2231  HA  GLNA1 147       8.556   8.771  31.261  1.00  0.00           H
ATOM   2232  C   GLNA1 147       9.404   9.835  32.888  1.00  0.00           C
ATOM   2233  O   GLNA1 147      10.408   9.125  32.835  1.00  0.00           O
ATOM   2234  CB  GLNA1 147       8.456  10.836  30.731  1.00  0.00           C
ATOM   2235  HB2 GLNA1 147       8.483  11.809  31.224  1.00  0.00           H
ATOM   2236  HB3 GLNA1 147       7.574  10.797  30.096  1.00  0.00           H
ATOM   2237  CG  GLNA1 147       9.717  10.649  29.862  1.00  0.00           C
ATOM   2238  HG2 GLNA1 147       9.781   9.612  29.533  1.00  0.00           H
ATOM   2239  HG3 GLNA1 147      10.599  10.862  30.467  1.00  0.00           H
ATOM   2240  CD  GLNA1 147       9.754  11.523  28.609  1.00  0.00           C
ATOM   2241  OE1 GLNA1 147       8.754  11.975  28.074  1.00  0.00           O
ATOM   2242  NE2 GLNA1 147      10.915  11.774  28.053  1.00  0.00           N
ATOM   2243 HE22 GLNA1 147      10.890  12.350  27.217  1.00  0.00           H
ATOM   2244 HE21 GLNA1 147      11.773  11.417  28.432  1.00  0.00           H
ATOM   2245  N   PHEA1 148       9.101  10.557  33.974  1.00  0.00           N
ATOM   2246  H   PHEA1 148       8.250  11.114  33.962  1.00  0.00           H
ATOM   2247  CA  PHEA1 148       9.916  10.561  35.191  1.00  0.00           C
ATOM   2248  HA  PHEA1 148      10.909  10.942  34.951  1.00  0.00           H
ATOM   2249  C   PHEA1 148      10.094   9.137  35.745  1.00  0.00           C
ATOM   2250  O   PHEA1 148      11.226   8.716  35.982  1.00  0.00           O
ATOM   2251  CB  PHEA1 148       9.285  11.469  36.265  1.00  0.00           C
ATOM   2252  HB2 PHEA1 148       9.931  11.478  37.142  1.00  0.00           H
ATOM   2253  HB3 PHEA1 148       8.351  11.008  36.576  1.00  0.00           H
ATOM   2254  CG  PHEA1 148       8.973  12.915  35.909  1.00  0.00           C
ATOM   2255  CD1 PHEA1 148       9.614  13.583  34.845  1.00  0.00           C
ATOM   2256  HD1 PHEA1 148      10.373  13.090  34.257  1.00  0.00           H
ATOM   2257  CD2 PHEA1 148       8.010  13.604  36.673  1.00  0.00           C
ATOM   2258  HD2 PHEA1 148       7.536  13.116  37.511  1.00  0.00           H
ATOM   2259  CE1 PHEA1 148       9.260  14.905  34.528  1.00  0.00           C
ATOM   2260  HE1 PHEA1 148       9.750  15.411  33.710  1.00  0.00           H
ATOM   2261  CE2 PHEA1 148       7.651  14.924  36.352  1.00  0.00           C
ATOM   2262  HE2 PHEA1 148       6.903  15.443  36.935  1.00  0.00           H
ATOM   2263  CZ  PHEA1 148       8.276  15.573  35.277  1.00  0.00           C
ATOM   2264  HZ  PHEA1 148       8.007  16.590  35.034  1.00  0.00           H
ATOM   2265  N   ARGA1 149       9.013   8.381  35.923  1.00  0.00           N
ATOM   2266  H   ARGA1 149       8.100   8.756  35.707  1.00  0.00           H
ATOM   2267  CA  ARGA1 149       9.132   7.015  36.427  1.00  0.00           C
ATOM   2268  HA  ARGA1 149       9.571   7.067  37.423  1.00  0.00           H
ATOM   2269  C   ARGA1 149      10.050   6.172  35.556  1.00  0.00           C
ATOM   2270  O   ARGA1 149      10.857   5.394  36.067  1.00  0.00           O
ATOM   2271  CB  ARGA1 149       7.752   6.365  36.507  1.00  0.00           C
ATOM   2272  HB2 ARGA1 149       7.881   5.285  36.578  1.00  0.00           H
ATOM   2273  HB3 ARGA1 149       7.201   6.607  35.598  1.00  0.00           H
ATOM   2274  CG  ARGA1 149       6.956   6.827  37.682  1.00  0.00           C
ATOM   2275  HG2 ARGA1 149       6.814   7.905  37.606  1.00  0.00           H
ATOM   2276  HG3 ARGA1 149       7.510   6.597  38.592  1.00  0.00           H
ATOM   2277  CD  ARGA1 149       5.594   6.160  37.759  1.00  0.00           C
ATOM   2278  HD2 ARGA1 149       5.710   5.077  37.721  1.00  0.00           H
ATOM   2279  HD3 ARGA1 149       4.974   6.489  36.925  1.00  0.00           H
ATOM   2280  NE  ARGA1 149       4.972   6.547  39.021  1.00  0.00           N
ATOM   2281  HE  ARGA1 149       5.194   5.997  39.839  1.00  0.00           H
ATOM   2282  CZ  ARGA1 149       4.136   7.568  39.176  1.00  0.00           C
ATOM   2283  NH1 ARGA1 149       3.608   8.193  38.139  1.00  0.00           N
ATOM   2284 HH12 ARGA1 149       2.912   8.906  38.308  1.00  0.00           H
ATOM   2285 HH11 ARGA1 149       3.843   7.902  37.201  1.00  0.00           H
ATOM   2286  NH2 ARGA1 149       3.815   7.964  40.405  1.00  0.00           N
ATOM   2287 HH21 ARGA1 149       3.141   8.716  40.519  1.00  0.00           H
ATOM   2288 HH22 ARGA1 149       4.212   7.495  41.207  1.00  0.00           H
ATOM   2289  N   SERA1 150       9.936   6.299  34.232  1.00  0.00           N
ATOM   2290  H   SERA1 150       9.275   6.958  33.846  1.00  0.00           H
ATOM   2291  CA  SERA1 150      10.759   5.493  33.342  1.00  0.00           C
ATOM   2292  HA  SERA1 150      10.618   4.451  33.628  1.00  0.00           H
ATOM   2293  C   SERA1 150      12.237   5.821  33.486  1.00  0.00           C
ATOM   2294  O   SERA1 150      13.080   4.965  33.206  1.00  0.00           O
ATOM   2295  CB  SERA1 150      10.319   5.680  31.881  1.00  0.00           C
ATOM   2296  HB2 SERA1 150       9.230   5.651  31.840  1.00  0.00           H
ATOM   2297  HB3 SERA1 150      10.727   4.862  31.288  1.00  0.00           H
ATOM   2298  OG  SERA1 150      10.759   6.905  31.323  1.00  0.00           O
ATOM   2299  HG  SERA1 150      10.579   7.648  31.927  1.00  0.00           H
ATOM   2300  N   LEUA1 151      12.559   7.028  33.943  1.00  0.00           N
ATOM   2301  H   LEUA1 151      11.811   7.662  34.185  1.00  0.00           H
ATOM   2302  CA  LEUA1 151      13.929   7.485  34.113  1.00  0.00           C
ATOM   2303  HA  LEUA1 151      14.541   6.875  33.448  1.00  0.00           H
ATOM   2304  C   LEUA1 151      14.426   7.303  35.533  1.00  0.00           C
ATOM   2305  O   LEUA1 151      15.545   7.734  35.843  1.00  0.00           O
ATOM   2306  CB  LEUA1 151      14.050   8.965  33.748  1.00  0.00           C
ATOM   2307  HB2 LEUA1 151      15.055   9.300  34.006  1.00  0.00           H
ATOM   2308  HB3 LEUA1 151      13.320   9.523  34.334  1.00  0.00           H
ATOM   2309  CG  LEUA1 151      13.785   9.283  32.268  1.00  0.00           C
ATOM   2310  HG  LEUA1 151      12.845   8.836  31.951  1.00  0.00           H
ATOM   2311  CD1 LEUA1 151      13.698  10.795  32.049  1.00  0.00           C
ATOM   2312 HD12 LEUA1 151      14.623  11.272  32.377  1.00  0.00           H
ATOM   2313 HD11 LEUA1 151      12.862  11.198  32.619  1.00  0.00           H
ATOM   2314 HD13 LEUA1 151      13.540  11.005  30.991  1.00  0.00           H
ATOM   2315  CD2 LEUA1 151      14.903   8.737  31.397  1.00  0.00           C
ATOM   2316 HD21 LEUA1 151      15.842   9.230  31.649  1.00  0.00           H
ATOM   2317 HD23 LEUA1 151      14.681   8.926  30.349  1.00  0.00           H
ATOM   2318 HD22 LEUA1 151      15.004   7.662  31.549  1.00  0.00           H
ATOM   2319  N   GLYA1 152      13.593   6.743  36.406  1.00  0.00           N
ATOM   2320  H   GLYA1 152      12.688   6.434  36.082  1.00  0.00           H
ATOM   2321  CA  GLYA1 152      13.931   6.559  37.798  1.00  0.00           C
ATOM   2322  HA2 GLYA1 152      14.935   6.139  37.851  1.00  0.00           H
ATOM   2323  HA3 GLYA1 152      13.219   5.856  38.231  1.00  0.00           H
ATOM   2324  C   GLYA1 152      13.905   7.818  38.620  1.00  0.00           C
ATOM   2325  O   GLYA1 152      14.496   7.845  39.706  1.00  0.00           O
ATOM   2326  N   ILEA1 153      13.229   8.856  38.139  1.00  0.00           N
ATOM   2327  H   ILEA1 153      12.780   8.752  37.240  1.00  0.00           H
ATOM   2328  CA  ILEA1 153      13.094  10.138  38.827  1.00  0.00           C
ATOM   2329  HA  ILEA1 153      13.988  10.335  39.419  1.00  0.00           H
ATOM   2330  C   ILEA1 153      11.884  10.077  39.747  1.00  0.00           C
ATOM   2331  O   ILEA1 153      10.795   9.661  39.331  1.00  0.00           O
ATOM   2332  CB  ILEA1 153      12.946  11.279  37.806  1.00  0.00           C
ATOM   2333  HB  ILEA1 153      12.121  11.013  37.145  1.00  0.00           H
ATOM   2334  CG1 ILEA1 153      14.229  11.436  37.002  1.00  0.00           C
ATOM   2335 HG12 ILEA1 153      14.554  10.449  36.672  1.00  0.00           H
ATOM   2336 HG13 ILEA1 153      14.991  11.872  37.648  1.00  0.00           H
ATOM   2337  CG2 ILEA1 153      12.608  12.610  38.479  1.00  0.00           C
ATOM   2338 HG22 ILEA1 153      13.421  12.896  39.146  1.00  0.00           H
ATOM   2339 HG21 ILEA1 153      11.687  12.504  39.053  1.00  0.00           H
ATOM   2340 HG23 ILEA1 153      12.444  13.363  37.713  1.00  0.00           H
ATOM   2341  CD1 ILEA1 153      14.048  12.310  35.751  1.00  0.00           C
ATOM   2342 HD11 ILEA1 153      13.183  11.971  35.181  1.00  0.00           H
ATOM   2343 HD13 ILEA1 153      14.929  12.232  35.118  1.00  0.00           H
ATOM   2344 HD12 ILEA1 153      13.916  13.356  36.027  1.00  0.00           H
ATOM   2345  N   GLUA1 154      12.078  10.481  41.002  1.00  0.00           N
ATOM   2346  H   GLUA1 154      12.986  10.830  41.274  1.00  0.00           H
ATOM   2347  CA  GLUA1 154      11.007  10.430  41.990  1.00  0.00           C
ATOM   2348  HA  GLUA1 154      10.600   9.420  42.027  1.00  0.00           H
ATOM   2349  C   GLUA1 154       9.880  11.380  41.600  1.00  0.00           C
ATOM   2350  O   GLUA1 154      10.123  12.526  41.224  1.00  0.00           O
ATOM   2351  CB  GLUA1 154      11.566  10.790  43.372  1.00  0.00           C
ATOM   2352  HB2 GLUA1 154      11.954  11.808  43.328  1.00  0.00           H
ATOM   2353  HB3 GLUA1 154      12.379  10.101  43.601  1.00  0.00           H
ATOM   2354  CG  GLUA1 154      10.545  10.716  44.503  1.00  0.00           C
ATOM   2355  HG2 GLUA1 154      10.171   9.694  44.564  1.00  0.00           H
ATOM   2356  HG3 GLUA1 154       9.721  11.391  44.269  1.00  0.00           H
ATOM   2357  CD  GLUA1 154      11.116  11.104  45.864  1.00  0.00           C
ATOM   2358  OE1 GLUA1 154      12.355  11.075  46.042  1.00  0.00           O
ATOM   2359  OE2 GLUA1 154      10.315  11.444  46.761  1.00  0.00           O
ATOM   2360  N   VALA1 155       8.650  10.904  41.689  1.00  0.00           N
ATOM   2361  H   VALA1 155       8.519   9.957  42.015  1.00  0.00           H
ATOM   2362  CA  VALA1 155       7.471  11.696  41.334  1.00  0.00           C
ATOM   2363  HA  VALA1 155       7.768  12.505  40.667  1.00  0.00           H
ATOM   2364  C   VALA1 155       6.878  12.260  42.622  1.00  0.00           C
ATOM   2365  O   VALA1 155       6.610  11.490  43.551  1.00  0.00           O
ATOM   2366  CB  VALA1 155       6.429  10.868  40.564  1.00  0.00           C
ATOM   2367  HB  VALA1 155       6.124  10.038  41.201  1.00  0.00           H
ATOM   2368  CG1 VALA1 155       5.192  11.684  40.174  1.00  0.00           C
ATOM   2369 HG12 VALA1 155       5.468  12.516  39.526  1.00  0.00           H
ATOM   2370 HG11 VALA1 155       4.696  12.069  41.064  1.00  0.00           H
ATOM   2371 HG13 VALA1 155       4.484  11.044  39.652  1.00  0.00           H
ATOM   2372  CG2 VALA1 155       7.017  10.277  39.274  1.00  0.00           C
ATOM   2373 HG21 VALA1 155       7.332  11.086  38.614  1.00  0.00           H
ATOM   2374 HG23 VALA1 155       6.260   9.673  38.773  1.00  0.00           H
ATOM   2375 HG22 VALA1 155       7.876   9.653  39.519  1.00  0.00           H
ATOM   2376  N   PROA1 156       6.683  13.579  42.749  1.00  0.00           N
ATOM   2377  CA  PROA1 156       6.017  14.116  43.934  1.00  0.00           C
ATOM   2378  HA  PROA1 156       6.516  13.809  44.860  1.00  0.00           H
ATOM   2379  C   PROA1 156       4.566  13.650  44.018  1.00  0.00           C
ATOM   2380  O   PROA1 156       3.845  13.654  43.026  1.00  0.00           O
ATOM   2381  CB  PROA1 156       6.055  15.627  43.763  1.00  0.00           C
ATOM   2382  HB2 PROA1 156       6.948  16.056  44.200  1.00  0.00           H
ATOM   2383  HB3 PROA1 156       5.165  16.077  44.190  1.00  0.00           H
ATOM   2384  CG  PROA1 156       6.120  15.818  42.255  1.00  0.00           C
ATOM   2385  HG2 PROA1 156       6.652  16.727  42.033  1.00  0.00           H
ATOM   2386  HG3 PROA1 156       5.112  15.828  41.841  1.00  0.00           H
ATOM   2387  CD  PROA1 156       6.891  14.609  41.736  1.00  0.00           C
ATOM   2388  HD2 PROA1 156       6.469  14.306  40.778  1.00  0.00           H
ATOM   2389  HD3 PROA1 156       7.957  14.852  41.604  1.00  0.00           H
ATOM   2390  N   GLUA1 157       4.111  13.367  45.233  1.00  0.00           N
ATOM   2391  H   GLUA1 157       4.765  13.332  45.999  1.00  0.00           H
ATOM   2392  CA  GLUA1 157       2.728  13.004  45.526  1.00  0.00           C
ATOM   2393  HA  GLUA1 157       2.225  12.700  44.607  1.00  0.00           H
ATOM   2394  C   GLUA1 157       1.959  14.189  46.131  1.00  0.00           C
ATOM   2395  O   GLUA1 157       2.403  14.815  47.104  1.00  0.00           O
ATOM   2396  CB  GLUA1 157       2.757  11.790  46.457  1.00  0.00           C
ATOM   2397  HB2 GLUA1 157       3.252  12.081  47.385  1.00  0.00           H
ATOM   2398  HB3 GLUA1 157       3.348  11.004  45.981  1.00  0.00           H
ATOM   2399  CG  GLUA1 157       1.368  11.224  46.772  1.00  0.00           C
ATOM   2400  HG2 GLUA1 157       0.862  10.987  45.833  1.00  0.00           H
ATOM   2401  HG3 GLUA1 157       0.780  11.977  47.301  1.00  0.00           H
ATOM   2402  CD  GLUA1 157       1.476   9.968  47.644  1.00  0.00           C
ATOM   2403  OE1 GLUA1 157       2.395   9.928  48.491  1.00  0.00           O
ATOM   2404  OE2 GLUA1 157       0.620   9.068  47.482  1.00  0.00           O
ATOM   2405  N   VALA1 158       0.767  14.469  45.594  1.00  0.00           N
ATOM   2406  H   VALA1 158       0.466  13.948  44.771  1.00  0.00           H
ATOM   2407  CA  VALA1 158      -0.209  15.363  46.230  1.00  0.00           C
ATOM   2408  HA  VALA1 158       0.321  16.200  46.680  1.00  0.00           H
ATOM   2409  C   VALA1 158      -0.931  14.584  47.332  1.00  0.00           C
ATOM   2410  O   VALA1 158      -1.603  13.591  47.050  1.00  0.00           O
ATOM   2411  CB  VALA1 158      -1.205  15.934  45.204  1.00  0.00           C
ATOM   2412  HB  VALA1 158      -1.734  15.112  44.730  1.00  0.00           H
ATOM   2413  CG1 VALA1 158      -2.236  16.856  45.871  1.00  0.00           C
ATOM   2414 HG12 VALA1 158      -1.732  17.665  46.399  1.00  0.00           H
ATOM   2415 HG11 VALA1 158      -2.851  16.292  46.572  1.00  0.00           H
ATOM   2416 HG13 VALA1 158      -2.890  17.272  45.108  1.00  0.00           H
ATOM   2417  CG2 VALA1 158      -0.498  16.759  44.118  1.00  0.00           C
ATOM   2418 HG21 VALA1 158       0.013  17.608  44.567  1.00  0.00           H
ATOM   2419 HG23 VALA1 158      -1.228  17.117  43.392  1.00  0.00           H
ATOM   2420 HG22 VALA1 158       0.227  16.138  43.591  1.00  0.00           H
ATOM   2421  N   ARGA1 159      -0.813  15.049  48.583  1.00  0.00           N
ATOM   2422  H   ARGA1 159      -0.278  15.897  48.714  1.00  0.00           H
ATOM   2423  CA  ARGA1 159      -1.396  14.412  49.773  1.00  0.00           C
ATOM   2424  HA  ARGA1 159      -1.041  13.380  49.836  1.00  0.00           H
ATOM   2425  C   ARGA1 159      -2.911  14.391  49.674  1.00  0.00           C
ATOM   2426  O   ARGA1 159      -3.547  15.450  49.636  1.00  0.00           O
ATOM   2427  CB  ARGA1 159      -1.015  15.150  51.064  1.00  0.00           C
ATOM   2428  HB2 ARGA1 159      -1.522  14.645  51.886  1.00  0.00           H
ATOM   2429  HB3 ARGA1 159      -1.352  16.185  51.011  1.00  0.00           H
ATOM   2430  CG  ARGA1 159       0.467  15.150  51.352  1.00  0.00           C
ATOM   2431  HG2 ARGA1 159       0.981  15.686  50.554  1.00  0.00           H
ATOM   2432  HG3 ARGA1 159       0.820  14.119  51.383  1.00  0.00           H
ATOM   2433  CD  ARGA1 159       0.791  15.827  52.695  1.00  0.00           C
ATOM   2434  HD2 ARGA1 159       1.857  15.713  52.892  1.00  0.00           H
ATOM   2435  HD3 ARGA1 159       0.222  15.329  53.480  1.00  0.00           H
ATOM   2436  NE  ARGA1 159       0.464  17.252  52.716  1.00  0.00           N
ATOM   2437  HE  ARGA1 159      -0.446  17.517  53.064  1.00  0.00           H
ATOM   2438  CZ  ARGA1 159       1.273  18.221  52.313  1.00  0.00           C
ATOM   2439  NH1 ARGA1 159       2.470  17.958  51.812  1.00  0.00           N
ATOM   2440 HH12 ARGA1 159       3.069  18.714  51.511  1.00  0.00           H
ATOM   2441 HH11 ARGA1 159       2.785  17.002  51.731  1.00  0.00           H
ATOM   2442  NH2 ARGA1 159       0.874  19.484  52.413  1.00  0.00           N
ATOM   2443 HH21 ARGA1 159       1.482  20.231  52.109  1.00  0.00           H
ATOM   2444 HH22 ARGA1 159      -0.037  19.697  52.794  1.00  0.00           H
ATOM   2445  N   ARGA1 160      -3.493  13.196  49.713  1.00  0.00           N
ATOM   2446  H   ARGA1 160      -2.889  12.375  49.760  1.00  0.00           H
ATOM   2447  C   ARGA1 160      -5.785  12.910  50.740  1.00  0.00           C
ATOM   2448  O   ARGA1 160      -6.982  12.690  50.587  1.00  0.00           O
ATOM   2449  CA  ARGA1 160      -4.924  12.993  49.484  1.00  0.00           C
ATOM   2450  HA  ARGA1 160      -5.307  13.875  48.977  1.00  0.00           H
ATOM   2451  CB  ARGA1 160      -5.136  11.802  48.538  1.00  0.00           C
ATOM   2452  HB2 ARGA1 160      -6.200  11.575  48.504  1.00  0.00           H
ATOM   2453  HB3 ARGA1 160      -4.625  10.917  48.924  1.00  0.00           H
ATOM   2454  CG  ARGA1 160      -4.620  12.125  47.122  1.00  0.00           C
ATOM   2455  HG2 ARGA1 160      -3.560  11.877  47.077  1.00  0.00           H
ATOM   2456  HG3 ARGA1 160      -4.734  13.190  46.913  1.00  0.00           H
ATOM   2457  CD  ARGA1 160      -5.361  11.348  46.030  1.00  0.00           C
ATOM   2458  HD2 ARGA1 160      -5.188  10.281  46.185  1.00  0.00           H
ATOM   2459  HD3 ARGA1 160      -4.948  11.633  45.059  1.00  0.00           H
ATOM   2460  NE  ARGA1 160      -6.808  11.641  46.066  1.00  0.00           N
ATOM   2461  HE  ARGA1 160      -7.115  12.324  46.741  1.00  0.00           H
ATOM   2462  CZ  ARGA1 160      -7.769  10.971  45.466  1.00  0.00           C
ATOM   2463  NH1 ARGA1 160      -7.532  10.044  44.584  1.00  0.00           N
ATOM   2464 HH12 ARGA1 160      -8.295   9.520  44.152  1.00  0.00           H
ATOM   2465 HH11 ARGA1 160      -6.587   9.836  44.331  1.00  0.00           H
ATOM   2466  NH2 ARGA1 160      -9.000  11.239  45.769  1.00  0.00           N
ATOM   2467 HH21 ARGA1 160      -9.752  10.704  45.338  1.00  0.00           H
ATOM   2468 HH22 ARGA1 160      -9.219  11.876  46.529  1.00  0.00           H
ATOM   2469  N   ASPA1 161      -5.246  13.172  51.936  1.00  0.00           N
ATOM   2470  H   ASPA1 161      -4.264  13.404  51.983  1.00  0.00           H
ATOM   2471  CA  ASPA1 161      -6.004  12.958  53.167  1.00  0.00           C
ATOM   2472  HA  ASPA1 161      -6.327  11.918  53.221  1.00  0.00           H
ATOM   2473  C   ASPA1 161      -7.259  13.797  53.195  1.00  0.00           C
ATOM   2474  O   ASPA1 161      -8.338  13.308  53.560  1.00  0.00           O
ATOM   2475  CB  ASPA1 161      -5.101  13.272  54.347  1.00  0.00           C
ATOM   2476  HB2 ASPA1 161      -5.638  13.053  55.270  1.00  0.00           H
ATOM   2477  HB3 ASPA1 161      -4.841  14.330  54.320  1.00  0.00           H
ATOM   2478  CG  ASPA1 161      -3.841  12.461  54.314  1.00  0.00           C
ATOM   2479  OD1 ASPA1 161      -3.922  11.279  54.707  1.00  0.00           O
ATOM   2480  OD2 ASPA1 161      -2.805  12.979  53.832  1.00  0.00           O
ATOM   2481  N   GLYA1 162      -7.160  15.047  52.786  1.00  0.00           N
ATOM   2482  H   GLYA1 162      -6.271  15.410  52.473  1.00  0.00           H
ATOM   2483  CA  GLYA1 162      -8.331  15.896  52.788  1.00  0.00           C
ATOM   2484  HA2 GLYA1 162      -8.007  16.908  53.031  1.00  0.00           H
ATOM   2485  HA3 GLYA1 162      -9.004  15.533  53.565  1.00  0.00           H
ATOM   2486  C   GLYA1 162      -9.115  15.863  51.446  1.00  0.00           C
ATOM   2487  O   GLYA1 162     -10.090  16.594  51.307  1.00  0.00           O
ATOM   2488  N   LEUA1 163      -8.712  15.057  50.444  1.00  0.00           N
ATOM   2489  H   LEUA1 163      -7.999  14.371  50.665  1.00  0.00           H
ATOM   2490  CA  LEUA1 163      -9.192  15.113  49.043  1.00  0.00           C
ATOM   2491  HA  LEUA1 163      -9.852  15.972  48.927  1.00  0.00           H
ATOM   2492  C   LEUA1 163     -10.002  13.860  48.618  1.00  0.00           C
ATOM   2493  O   LEUA1 163      -9.466  12.993  47.911  1.00  0.00           O
ATOM   2494  CB  LEUA1 163      -7.987  15.329  48.099  1.00  0.00           C
ATOM   2495  HB2 LEUA1 163      -8.318  15.190  47.070  1.00  0.00           H
ATOM   2496  HB3 LEUA1 163      -7.254  14.554  48.311  1.00  0.00           H
ATOM   2497  CG  LEUA1 163      -7.308  16.705  48.184  1.00  0.00           C
ATOM   2498  HG  LEUA1 163      -7.084  16.940  49.224  1.00  0.00           H
ATOM   2499  CD1 LEUA1 163      -5.994  16.681  47.403  1.00  0.00           C
ATOM   2500 HD12 LEUA1 163      -6.190  16.548  46.339  1.00  0.00           H
ATOM   2501 HD11 LEUA1 163      -5.358  15.874  47.760  1.00  0.00           H
ATOM   2502 HD13 LEUA1 163      -5.468  17.621  47.560  1.00  0.00           H
ATOM   2503  CD2 LEUA1 163      -8.188  17.802  47.580  1.00  0.00           C
ATOM   2504 HD21 LEUA1 163      -8.500  17.528  46.572  1.00  0.00           H
ATOM   2505 HD23 LEUA1 163      -7.638  18.741  47.526  1.00  0.00           H
ATOM   2506 HD22 LEUA1 163      -9.074  17.955  48.197  1.00  0.00           H
ATOM   2507  N   PROA1 164     -11.305  13.763  48.959  1.00  0.00           N
ATOM   2508  CA  PROA1 164     -12.158  12.623  48.608  1.00  0.00           C
ATOM   2509  HA  PROA1 164     -11.644  11.692  48.853  1.00  0.00           H
ATOM   2510  C   PROA1 164     -12.542  12.596  47.119  1.00  0.00           C
ATOM   2511  O   PROA1 164     -12.653  13.641  46.471  1.00  0.00           O
ATOM   2512  CB  PROA1 164     -13.394  12.757  49.501  1.00  0.00           C
ATOM   2513  HB2 PROA1 164     -13.191  12.311  50.476  1.00  0.00           H
ATOM   2514  HB3 PROA1 164     -14.283  12.310  49.053  1.00  0.00           H
ATOM   2515  CG  PROA1 164     -13.533  14.270  49.651  1.00  0.00           C
ATOM   2516  HG2 PROA1 164     -14.079  14.538  50.555  1.00  0.00           H
ATOM   2517  HG3 PROA1 164     -14.018  14.684  48.766  1.00  0.00           H
ATOM   2518  CD  PROA1 164     -12.081  14.743  49.711  1.00  0.00           C
ATOM   2519  HD2 PROA1 164     -11.998  15.743  49.284  1.00  0.00           H
ATOM   2520  HD3 PROA1 164     -11.749  14.744  50.749  1.00  0.00           H
ATOM   2521  N   SERA1 165     -12.755  11.391  46.583  1.00  0.00           N
ATOM   2522  H   SERA1 165     -12.767  10.589  47.200  1.00  0.00           H
ATOM   2523  CA  SERA1 165     -13.215  11.104  45.212  1.00  0.00           C
ATOM   2524  HA  SERA1 165     -13.923  11.872  44.904  1.00  0.00           H
ATOM   2525  C   SERA1 165     -13.979   9.780  45.157  1.00  0.00           C
ATOM   2526  O   SERA1 165     -14.085   9.203  44.048  1.00  0.00           O
ATOM   2527  CB  SERA1 165     -12.035  11.108  44.238  1.00  0.00           C
ATOM   2528  HB2 SERA1 165     -11.499  12.053  44.315  1.00  0.00           H
ATOM   2529  HB3 SERA1 165     -12.404  11.008  43.217  1.00  0.00           H
ATOM   2530  OG  SERA1 165     -11.174  10.027  44.528  1.00  0.00           O
ATOM   2531  HG  SERA1 165     -11.607   9.233  44.166  1.00  0.00           H
ATOM   2532  OXT SERA1 165     -14.481   9.348  46.213  1.00  0.00           O
TER    2533      SERA1 165
ATOM   2534  N   THRB1  10     -29.208   8.075   4.187  1.00  0.00           N
ATOM   2535  H1  THRB1  10     -28.759   7.734   5.024  1.00  0.00           H
ATOM   2536  H2  THRB1  10     -28.560   8.016   3.417  1.00  0.00           H
ATOM   2537  H3  THRB1  10     -29.993   7.473   3.938  1.00  0.00           H
ATOM   2538  CA  THRB1  10     -29.739   9.427   4.325  1.00  0.00           C
ATOM   2539  HA  THRB1  10     -28.890  10.110   4.295  1.00  0.00           H
ATOM   2540  C   THRB1  10     -30.483   9.596   5.654  1.00  0.00           C
ATOM   2541  O   THRB1  10     -30.389  10.644   6.285  1.00  0.00           O
ATOM   2542  CB  THRB1  10     -30.721   9.755   3.164  1.00  0.00           C
ATOM   2543  HB  THRB1  10     -31.113  10.749   3.379  1.00  0.00           H
ATOM   2544  CG2 THRB1  10     -30.024   9.793   1.798  1.00  0.00           C
ATOM   2545 HG22 THRB1  10     -29.625   8.806   1.565  1.00  0.00           H
ATOM   2546 HG23 THRB1  10     -30.743  10.084   1.031  1.00  0.00           H
ATOM   2547 HG21 THRB1  10     -29.210  10.518   1.825  1.00  0.00           H
ATOM   2548  OG1 THRB1  10     -31.785   8.822   3.109  1.00  0.00           O
ATOM   2549  HG1 THRB1  10     -32.381   9.103   2.410  1.00  0.00           H
ATOM   2550  N   SERB1  11     -31.210   8.569   6.098  1.00  0.00           N
ATOM   2551  H   SERB1  11     -31.348   7.751   5.522  1.00  0.00           H
ATOM   2552  CA  SERB1  11     -31.803   8.647   7.430  1.00  0.00           C
ATOM   2553  HA  SERB1  11     -32.189   9.658   7.560  1.00  0.00           H
ATOM   2554  C   SERB1  11     -30.761   8.390   8.517  1.00  0.00           C
ATOM   2555  O   SERB1  11     -30.796   9.026   9.578  1.00  0.00           O
ATOM   2556  CB  SERB1  11     -32.959   7.657   7.566  1.00  0.00           C
ATOM   2557  HB2 SERB1  11     -33.617   7.758   6.703  1.00  0.00           H
ATOM   2558  HB3 SERB1  11     -33.515   7.882   8.476  1.00  0.00           H
ATOM   2559  OG  SERB1  11     -32.486   6.326   7.632  1.00  0.00           O
ATOM   2560  HG  SERB1  11     -33.250   5.750   7.712  1.00  0.00           H
ATOM   2561  N   GLUB1  12     -29.835   7.454   8.282  1.00  0.00           N
ATOM   2562  H   GLUB1  12     -29.915   6.858   7.470  1.00  0.00           H
ATOM   2563  CA  GLUB1  12     -28.710   7.293   9.197  1.00  0.00           C
ATOM   2564  HA  GLUB1  12     -29.095   7.026  10.181  1.00  0.00           H
ATOM   2565  C   GLUB1  12     -27.940   8.600   9.319  1.00  0.00           C
ATOM   2566  O   GLUB1  12     -27.658   9.071  10.427  1.00  0.00           O
ATOM   2567  CB  GLUB1  12     -27.791   6.165   8.721  1.00  0.00           C
ATOM   2568  HB2 GLUB1  12     -27.523   6.359   7.682  1.00  0.00           H
ATOM   2569  HB3 GLUB1  12     -28.342   5.226   8.785  1.00  0.00           H
ATOM   2570  CG  GLUB1  12     -26.498   6.019   9.531  1.00  0.00           C
ATOM   2571  HG2 GLUB1  12     -25.905   6.924   9.400  1.00  0.00           H
ATOM   2572  HG3 GLUB1  12     -25.944   5.163   9.145  1.00  0.00           H
ATOM   2573  CD  GLUB1  12     -26.733   5.808  11.021  1.00  0.00           C
ATOM   2574  OE1 GLUB1  12     -27.784   5.245  11.396  1.00  0.00           O
ATOM   2575  OE2 GLUB1  12     -25.864   6.213  11.823  1.00  0.00           O
ATOM   2576  N   ASNB1  13     -27.618   9.218   8.181  1.00  0.00           N
ATOM   2577  H   ASNB1  13     -27.857   8.795   7.296  1.00  0.00           H
ATOM   2578  CA  ASNB1  13     -26.924  10.500   8.207  1.00  0.00           C
ATOM   2579  HA  ASNB1  13     -25.994  10.368   8.759  1.00  0.00           H
ATOM   2580  C   ASNB1  13     -27.746  11.564   8.928  1.00  0.00           C
ATOM   2581  O   ASNB1  13     -27.190  12.390   9.661  1.00  0.00           O
ATOM   2582  CB  ASNB1  13     -26.601  10.951   6.785  1.00  0.00           C
ATOM   2583  HB2 ASNB1  13     -27.488  10.815   6.166  1.00  0.00           H
ATOM   2584  HB3 ASNB1  13     -25.790  10.334   6.399  1.00  0.00           H
ATOM   2585  CG  ASNB1  13     -26.180  12.403   6.718  1.00  0.00           C
ATOM   2586  ND2 ASNB1  13     -25.000  12.726   6.842  1.00  0.00           N
ATOM   2587 HD22 ASNB1  13     -24.282  12.053   7.034  1.00  0.00           H
ATOM   2588 HD21 ASNB1  13     -24.814  13.716   6.819  1.00  0.00           H
ATOM   2589  OD1 ASNB1  13     -27.150  13.292   6.526  1.00  0.00           O
ATOM   2590  N   ARGB1  14     -29.067  11.574   8.719  1.00  0.00           N
ATOM   2591  H   ARGB1  14     -28.996  11.829   7.743  1.00  0.00           H
ATOM   2592  CA  ARGB1  14     -29.919  12.543   9.411  1.00  0.00           C
ATOM   2593  HA  ARGB1  14     -29.539  13.551   9.243  1.00  0.00           H
ATOM   2594  C   ARGB1  14     -29.885  12.334  10.923  1.00  0.00           C
ATOM   2595  O   ARGB1  14     -29.869  13.304  11.692  1.00  0.00           O
ATOM   2596  CB  ARGB1  14     -31.341  12.461   8.833  1.00  0.00           C
ATOM   2597  HB2 ARGB1  14     -31.271  12.557   7.749  1.00  0.00           H
ATOM   2598  HB3 ARGB1  14     -31.779  11.489   9.069  1.00  0.00           H
ATOM   2599  CG  ARGB1  14     -32.248  13.585   9.363  1.00  0.00           C
ATOM   2600  HG2 ARGB1  14     -32.499  13.389  10.407  1.00  0.00           H
ATOM   2601  HG3 ARGB1  14     -31.709  14.532   9.312  1.00  0.00           H
ATOM   2602  CD  ARGB1  14     -33.541  13.735   8.550  1.00  0.00           C
ATOM   2603  HD2 ARGB1  14     -34.123  14.551   8.976  1.00  0.00           H
ATOM   2604  HD3 ARGB1  14     -33.292  14.004   7.523  1.00  0.00           H
ATOM   2605  NE  ARGB1  14     -34.369  12.517   8.575  1.00  0.00           N
ATOM   2606  HE  ARGB1  14     -34.932  12.378   9.402  1.00  0.00           H
ATOM   2607  CZ  ARGB1  14     -34.435  11.583   7.606  1.00  0.00           C
ATOM   2608  NH1 ARGB1  14     -33.725  11.683   6.471  1.00  0.00           N
ATOM   2609 HH11 ARGB1  14     -33.119  12.477   6.324  1.00  0.00           H
ATOM   2610 HH12 ARGB1  14     -33.797  10.964   5.766  1.00  0.00           H
ATOM   2611  NH2 ARGB1  14     -35.232  10.521   7.782  1.00  0.00           N
ATOM   2612 HH21 ARGB1  14     -35.294   9.813   7.065  1.00  0.00           H
ATOM   2613 HH22 ARGB1  14     -35.775  10.431   8.629  1.00  0.00           H
ATOM   2614  N   ALAB1  15     -29.900  11.076  11.370  1.00  0.00           N
ATOM   2615  H   ALAB1  15     -29.987  10.315  10.712  1.00  0.00           H
ATOM   2616  CA  ALAB1  15     -29.793  10.786  12.792  1.00  0.00           C
ATOM   2617  HA  ALAB1  15     -30.526  11.395  13.321  1.00  0.00           H
ATOM   2618  C   ALAB1  15     -28.412  11.152  13.332  1.00  0.00           C
ATOM   2619  O   ALAB1  15     -28.289  11.623  14.469  1.00  0.00           O
ATOM   2620  CB  ALAB1  15     -30.092   9.308  13.044  1.00  0.00           C
ATOM   2621  HB2 ALAB1  15     -29.362   8.695  12.517  1.00  0.00           H
ATOM   2622  HB1 ALAB1  15     -31.093   9.073  12.682  1.00  0.00           H
ATOM   2623  HB3 ALAB1  15     -30.035   9.103  14.113  1.00  0.00           H
ATOM   2624  N   GLNB1  16     -27.364  10.930  12.535  1.00  0.00           N
ATOM   2625  H   GLNB1  16     -27.504  10.508  11.628  1.00  0.00           H
ATOM   2626  CA  GLNB1  16     -26.017  11.293  12.966  1.00  0.00           C
ATOM   2627  HA  GLNB1  16     -25.853  10.858  13.952  1.00  0.00           H
ATOM   2628  C   GLNB1  16     -25.862  12.798  13.079  1.00  0.00           C
ATOM   2629  O   GLNB1  16     -25.279  13.287  14.050  1.00  0.00           O
ATOM   2630  CB  GLNB1  16     -24.983  10.738  11.988  1.00  0.00           C
ATOM   2631  HB2 GLNB1  16     -24.039  11.261  12.155  1.00  0.00           H
ATOM   2632  HB3 GLNB1  16     -25.329  10.937  10.974  1.00  0.00           H
ATOM   2633  CG  GLNB1  16     -24.744   9.259  12.125  1.00  0.00           C
ATOM   2634  HG2 GLNB1  16     -25.570   8.726  11.653  1.00  0.00           H
ATOM   2635  HG3 GLNB1  16     -24.708   9.007  13.185  1.00  0.00           H
ATOM   2636  CD  GLNB1  16     -23.444   8.817  11.475  1.00  0.00           C
ATOM   2637  OE1 GLNB1  16     -22.346   9.222  11.834  1.00  0.00           O
ATOM   2638  NE2 GLNB1  16     -23.556   8.096  10.367  1.00  0.00           N
ATOM   2639 HE21 GLNB1  16     -22.727   7.777   9.886  1.00  0.00           H
ATOM   2640 HE22 GLNB1  16     -24.470   7.866  10.004  1.00  0.00           H
ATOM   2641  N   VALB1  17     -26.403  13.542  12.117  1.00  0.00           N
ATOM   2642  H   VALB1  17     -26.912  13.102  11.364  1.00  0.00           H
ATOM   2643  CA  VALB1  17     -26.261  14.992  12.151  1.00  0.00           C
ATOM   2644  HA  VALB1  17     -25.215  15.249  12.318  1.00  0.00           H
ATOM   2645  C   VALB1  17     -27.056  15.577  13.311  1.00  0.00           C
ATOM   2646  O   VALB1  17     -26.617  16.536  13.964  1.00  0.00           O
ATOM   2647  CB  VALB1  17     -26.697  15.605  10.808  1.00  0.00           C
ATOM   2648  HB  VALB1  17     -27.701  15.258  10.566  1.00  0.00           H
ATOM   2649  CG1 VALB1  17     -26.717  17.123  10.930  1.00  0.00           C
ATOM   2650 HG12 VALB1  17     -25.726  17.501  11.181  1.00  0.00           H
ATOM   2651 HG11 VALB1  17     -27.409  17.415  11.720  1.00  0.00           H
ATOM   2652 HG13 VALB1  17     -27.040  17.559   9.985  1.00  0.00           H
ATOM   2653  CG2 VALB1  17     -25.709  15.257   9.686  1.00  0.00           C
ATOM   2654 HG21 VALB1  17     -24.752  15.751   9.856  1.00  0.00           H
ATOM   2655 HG23 VALB1  17     -26.125  15.585   8.736  1.00  0.00           H
ATOM   2656 HG22 VALB1  17     -25.535  14.186   9.637  1.00  0.00           H
ATOM   2657  N   ALAB1  18     -28.250  15.037  13.565  1.00  0.00           N
ATOM   2658  H   ALAB1  18     -28.609  14.311  12.962  1.00  0.00           H
ATOM   2659  CA  ALAB1  18     -29.042  15.488  14.708  1.00  0.00           C
ATOM   2660  HA  ALAB1  18     -29.230  16.556  14.598  1.00  0.00           H
ATOM   2661  C   ALAB1  18     -28.285  15.271  16.015  1.00  0.00           C
ATOM   2662  O   ALAB1  18     -28.255  16.149  16.887  1.00  0.00           O
ATOM   2663  CB  ALAB1  18     -30.376  14.742  14.742  1.00  0.00           C
ATOM   2664  HB2 ALAB1  18     -30.192  13.673  14.852  1.00  0.00           H
ATOM   2665  HB1 ALAB1  18     -30.918  14.924  13.814  1.00  0.00           H
ATOM   2666  HB3 ALAB1  18     -30.970  15.097  15.584  1.00  0.00           H
ATOM   2667  N   ALAB1  19     -27.715  14.080  16.181  1.00  0.00           N
ATOM   2668  H   ALAB1  19     -27.819  13.375  15.465  1.00  0.00           H
ATOM   2669  CA  ALAB1  19     -26.943  13.777  17.379  1.00  0.00           C
ATOM   2670  HA  ALAB1  19     -27.597  13.868  18.246  1.00  0.00           H
ATOM   2671  C   ALAB1  19     -25.797  14.764  17.556  1.00  0.00           C
ATOM   2672  O   ALAB1  19     -25.625  15.345  18.634  1.00  0.00           O
ATOM   2673  CB  ALAB1  19     -26.410  12.347  17.299  1.00  0.00           C
ATOM   2674  HB2 ALAB1  19     -25.756  12.251  16.433  1.00  0.00           H
ATOM   2675  HB1 ALAB1  19     -27.245  11.653  17.202  1.00  0.00           H
ATOM   2676  HB3 ALAB1  19     -25.850  12.117  18.205  1.00  0.00           H
ATOM   2677  N   ARGB1  20     -25.000  14.973  16.503  1.00  0.00           N
ATOM   2678  H   ARGB1  20     -25.213  14.546  15.613  1.00  0.00           H
ATOM   2679  CA  ARGB1  20     -23.811  15.835  16.609  1.00  0.00           C
ATOM   2680  HA  ARGB1  20     -23.165  15.451  17.401  1.00  0.00           H
ATOM   2681  C   ARGB1  20     -24.214  17.249  17.013  1.00  0.00           C
ATOM   2682  O   ARGB1  20     -23.578  17.870  17.869  1.00  0.00           O
ATOM   2683  CB  ARGB1  20     -23.034  15.819  15.283  1.00  0.00           C
ATOM   2684  HB2 ARGB1  20     -23.682  16.163  14.474  1.00  0.00           H
ATOM   2685  HB3 ARGB1  20     -22.737  14.793  15.069  1.00  0.00           H
ATOM   2686  CG  ARGB1  20     -21.777  16.710  15.335  1.00  0.00           C
ATOM   2687  HG2 ARGB1  20     -21.157  16.421  16.183  1.00  0.00           H
ATOM   2688  HG3 ARGB1  20     -22.075  17.751  15.458  1.00  0.00           H
ATOM   2689  CD  ARGB1  20     -20.945  16.607  14.056  1.00  0.00           C
ATOM   2690  HD2 ARGB1  20     -20.215  17.414  14.045  1.00  0.00           H
ATOM   2691  HD3 ARGB1  20     -21.608  16.745  13.204  1.00  0.00           H
ATOM   2692  NE  ARGB1  20     -20.225  15.323  13.988  1.00  0.00           N
ATOM   2693  HE  ARGB1  20     -19.565  15.133  14.737  1.00  0.00           H
ATOM   2694  CZ  ARGB1  20     -20.484  14.317  13.175  1.00  0.00           C
ATOM   2695  NH1 ARGB1  20     -21.302  14.383  12.166  1.00  0.00           N
ATOM   2696 HH12 ARGB1  20     -21.380  13.563  11.585  1.00  0.00           H
ATOM   2697 HH11 ARGB1  20     -21.467  15.308  11.781  1.00  0.00           H
ATOM   2698  NH2 ARGB1  20     -19.908  13.178  13.358  1.00  0.00           N
ATOM   2699 HH21 ARGB1  20     -20.138  12.399  12.756  1.00  0.00           H
ATOM   2700 HH22 ARGB1  20     -19.066  13.162  13.925  1.00  0.00           H
ATOM   2701  N   GLNB1  21     -25.276  17.784  16.402  1.00  0.00           N
ATOM   2702  H   GLNB1  21     -25.806  17.240  15.736  1.00  0.00           H
ATOM   2703  CA  GLNB1  21     -25.665  19.157  16.702  1.00  0.00           C
ATOM   2704  HA  GLNB1  21     -24.789  19.792  16.567  1.00  0.00           H
ATOM   2705  C   GLNB1  21     -26.137  19.296  18.145  1.00  0.00           C
ATOM   2706  O   GLNB1  21     -25.847  20.294  18.819  1.00  0.00           O
ATOM   2707  CB  GLNB1  21     -26.771  19.605  15.752  1.00  0.00           C
ATOM   2708  HB2 GLNB1  21     -27.182  20.546  16.117  1.00  0.00           H
ATOM   2709  HB3 GLNB1  21     -27.553  18.845  15.746  1.00  0.00           H
ATOM   2710  CG  GLNB1  21     -26.286  19.808  14.337  1.00  0.00           C
ATOM   2711  HG2 GLNB1  21     -25.819  18.885  13.993  1.00  0.00           H
ATOM   2712  HG3 GLNB1  21     -25.550  20.612  14.333  1.00  0.00           H
ATOM   2713  CD  GLNB1  21     -27.401  20.170  13.381  1.00  0.00           C
ATOM   2714  OE1 GLNB1  21     -28.514  19.652  13.483  1.00  0.00           O
ATOM   2715  NE2 GLNB1  21     -27.111  21.071  12.449  1.00  0.00           N
ATOM   2716 HE22 GLNB1  21     -27.817  21.358  11.787  1.00  0.00           H
ATOM   2717 HE21 GLNB1  21     -26.184  21.470  12.403  1.00  0.00           H
ATOM   2718  N   HISB1  22     -26.881  18.310  18.623  1.00  0.00           N
ATOM   2719  H   HISB1  22     -27.135  17.536  18.026  1.00  0.00           H
ATOM   2720  CA  HISB1  22     -27.334  18.337  20.007  1.00  0.00           C
ATOM   2721  HA  HISB1  22     -27.782  19.312  20.197  1.00  0.00           H
ATOM   2722  C   HISB1  22     -26.168  18.143  20.964  1.00  0.00           C
ATOM   2723  O   HISB1  22     -26.031  18.871  21.961  1.00  0.00           O
ATOM   2724  CB  HISB1  22     -28.367  17.252  20.239  1.00  0.00           C
ATOM   2725  HB2 HISB1  22     -28.015  16.329  19.778  1.00  0.00           H
ATOM   2726  HB3 HISB1  22     -29.304  17.556  19.773  1.00  0.00           H
ATOM   2727  CG  HISB1  22     -28.612  17.000  21.688  1.00  0.00           C
ATOM   2728  ND1 HISB1  22     -29.417  17.816  22.445  1.00  0.00           N
ATOM   2729  CD2 HISB1  22     -28.112  16.071  22.531  1.00  0.00           C
ATOM   2730  HD2 HISB1  22     -27.422  15.280  22.277  1.00  0.00           H
ATOM   2731  CE1 HISB1  22     -29.426  17.384  23.693  1.00  0.00           C
ATOM   2732  HE1 HISB1  22     -29.977  17.824  24.511  1.00  0.00           H
ATOM   2733  NE2 HISB1  22     -28.644  16.321  23.768  1.00  0.00           N
ATOM   2734  HE2 HISB1  22     -28.467  15.781  24.603  1.00  0.00           H
ATOM   2735  N   ASNB1  23     -25.349  17.128  20.710  1.00  0.00           N
ATOM   2736  H   ASNB1  23     -25.524  16.530  19.916  1.00  0.00           H
ATOM   2737  CA  ASNB1  23     -24.193  16.870  21.574  1.00  0.00           C
ATOM   2738  HA  ASNB1  23     -24.559  16.674  22.582  1.00  0.00           H
ATOM   2739  C   ASNB1  23     -23.278  18.081  21.654  1.00  0.00           C
ATOM   2740  O   ASNB1  23     -22.730  18.384  22.719  1.00  0.00           O
ATOM   2741  CB  ASNB1  23     -23.433  15.641  21.084  1.00  0.00           C
ATOM   2742  HB2 ASNB1  23     -22.523  15.536  21.674  1.00  0.00           H
ATOM   2743  HB3 ASNB1  23     -23.172  15.788  20.036  1.00  0.00           H
ATOM   2744  CG  ASNB1  23     -24.245  14.358  21.209  1.00  0.00           C
ATOM   2745  OD1 ASNB1  23     -25.220  14.301  21.944  1.00  0.00           O
ATOM   2746  ND2 ASNB1  23     -23.825  13.315  20.491  1.00  0.00           N
ATOM   2747 HD21 ASNB1  23     -24.318  12.435  20.543  1.00  0.00           H
ATOM   2748 HD22 ASNB1  23     -23.014  13.405  19.896  1.00  0.00           H
ATOM   2749  N   ARGB1  24     -23.085  18.797  20.540  1.00  0.00           N
ATOM   2750  H   ARGB1  24     -23.522  18.520  19.673  1.00  0.00           H
ATOM   2751  CA  ARGB1  24     -22.237  19.980  20.593  1.00  0.00           C
ATOM   2752  HA  ARGB1  24     -21.257  19.669  20.955  1.00  0.00           H
ATOM   2753  C   ARGB1  24     -22.782  21.022  21.565  1.00  0.00           C
ATOM   2754  O   ARGB1  24     -22.009  21.701  22.259  1.00  0.00           O
ATOM   2755  CB  ARGB1  24     -22.091  20.589  19.195  1.00  0.00           C
ATOM   2756  HB2 ARGB1  24     -23.069  20.943  18.867  1.00  0.00           H
ATOM   2757  HB3 ARGB1  24     -21.756  19.819  18.499  1.00  0.00           H
ATOM   2758  CG  ARGB1  24     -21.117  21.752  19.149  1.00  0.00           C
ATOM   2759  HG2 ARGB1  24     -20.123  21.397  19.421  1.00  0.00           H
ATOM   2760  HG3 ARGB1  24     -21.437  22.514  19.859  1.00  0.00           H
ATOM   2761  CD  ARGB1  24     -21.072  22.363  17.739  1.00  0.00           C
ATOM   2762  HD2 ARGB1  24     -21.581  23.319  17.771  1.00  0.00           H
ATOM   2763  HD3 ARGB1  24     -21.573  21.706  17.024  1.00  0.00           H
ATOM   2764  NE  ARGB1  24     -19.707  22.614  17.262  1.00  0.00           N
ATOM   2765  HE  ARGB1  24     -19.401  22.066  16.452  1.00  0.00           H
ATOM   2766  CZ  ARGB1  24     -18.938  23.609  17.665  1.00  0.00           C
ATOM   2767  NH1 ARGB1  24     -19.357  24.490  18.541  1.00  0.00           N
ATOM   2768 HH12 ARGB1  24     -18.753  25.251  18.817  1.00  0.00           H
ATOM   2769 HH11 ARGB1  24     -20.290  24.423  18.921  1.00  0.00           H
ATOM   2770  NH2 ARGB1  24     -17.728  23.721  17.181  1.00  0.00           N
ATOM   2771 HH21 ARGB1  24     -17.099  24.449  17.473  1.00  0.00           H
ATOM   2772 HH22 ARGB1  24     -17.418  23.025  16.522  1.00  0.00           H
ATOM   2773  N   LYSB1  25     -24.105  21.194  21.617  1.00  0.00           N
ATOM   2774  H   LYSB1  25     -24.720  20.665  21.016  1.00  0.00           H
ATOM   2775  CA  LYSB1  25     -24.638  22.164  22.563  1.00  0.00           C
ATOM   2776  HA  LYSB1  25     -24.134  23.112  22.375  1.00  0.00           H
ATOM   2777  C   LYSB1  25     -24.360  21.750  24.001  1.00  0.00           C
ATOM   2778  O   LYSB1  25     -24.140  22.614  24.864  1.00  0.00           O
ATOM   2779  CB  LYSB1  25     -26.149  22.346  22.359  1.00  0.00           C
ATOM   2780  HB2 LYSB1  25     -26.547  22.912  23.201  1.00  0.00           H
ATOM   2781  HB3 LYSB1  25     -26.616  21.362  22.330  1.00  0.00           H
ATOM   2782  CG  LYSB1  25     -26.494  23.083  21.074  1.00  0.00           C
ATOM   2783  HG2 LYSB1  25     -25.897  22.665  20.263  1.00  0.00           H
ATOM   2784  HG3 LYSB1  25     -26.247  24.137  21.201  1.00  0.00           H
ATOM   2785  CD  LYSB1  25     -27.979  22.970  20.697  1.00  0.00           C
ATOM   2786  HD2 LYSB1  25     -28.578  23.426  21.485  1.00  0.00           H
ATOM   2787  HD3 LYSB1  25     -28.240  21.916  20.606  1.00  0.00           H
ATOM   2788  CE  LYSB1  25     -28.286  23.673  19.370  1.00  0.00           C
ATOM   2789  HE2 LYSB1  25     -27.730  23.179  18.573  1.00  0.00           H
ATOM   2790  HE3 LYSB1  25     -27.970  24.714  19.442  1.00  0.00           H
ATOM   2791  NZ  LYSB1  25     -29.745  23.634  19.037  1.00  0.00           N
ATOM   2792  HZ1 LYSB1  25     -30.049  22.673  18.968  1.00  0.00           H
ATOM   2793  HZ3 LYSB1  25     -29.902  24.101  18.155  1.00  0.00           H
ATOM   2794  HZ2 LYSB1  25     -30.269  24.101  19.763  1.00  0.00           H
ATOM   2795  N   ILEB1  26     -24.358  20.440  24.277  1.00  0.00           N
ATOM   2796  H   ILEB1  26     -24.552  19.774  23.543  1.00  0.00           H
ATOM   2797  CA  ILEB1  26     -24.078  19.966  25.628  1.00  0.00           C
ATOM   2798  HA  ILEB1  26     -24.690  20.533  26.330  1.00  0.00           H
ATOM   2799  C   ILEB1  26     -22.616  20.204  25.982  1.00  0.00           C
ATOM   2800  O   ILEB1  26     -22.295  20.600  27.109  1.00  0.00           O
ATOM   2801  CB  ILEB1  26     -24.459  18.480  25.776  1.00  0.00           C
ATOM   2802  HB  ILEB1  26     -23.900  17.939  25.013  1.00  0.00           H
ATOM   2803  CG1 ILEB1  26     -25.955  18.230  25.514  1.00  0.00           C
ATOM   2804 HG12 ILEB1  26     -26.117  17.152  25.537  1.00  0.00           H
ATOM   2805 HG13 ILEB1  26     -26.183  18.611  24.518  1.00  0.00           H
ATOM   2806  CG2 ILEB1  26     -24.056  17.937  27.153  1.00  0.00           C
ATOM   2807 HG22 ILEB1  26     -24.607  18.469  27.929  1.00  0.00           H
ATOM   2808 HG21 ILEB1  26     -22.986  18.083  27.302  1.00  0.00           H
ATOM   2809 HG23 ILEB1  26     -24.289  16.874  27.207  1.00  0.00           H
ATOM   2810  CD1 ILEB1  26     -26.931  18.857  26.474  1.00  0.00           C
ATOM   2811 HD11 ILEB1  26     -26.731  18.497  27.483  1.00  0.00           H
ATOM   2812 HD13 ILEB1  26     -27.947  18.587  26.187  1.00  0.00           H
ATOM   2813 HD12 ILEB1  26     -26.822  19.941  26.447  1.00  0.00           H
ATOM   2814  N   VALB1  27     -21.698  19.972  25.035  1.00  0.00           N
ATOM   2815  H   VALB1  27     -21.975  19.582  24.146  1.00  0.00           H
ATOM   2816  CA  VALB1  27     -20.289  20.286  25.293  1.00  0.00           C
ATOM   2817  HA  VALB1  27     -19.967  19.724  26.170  1.00  0.00           H
ATOM   2818  C   VALB1  27     -20.121  21.772  25.584  1.00  0.00           C
ATOM   2819  O   VALB1  27     -19.387  22.168  26.492  1.00  0.00           O
ATOM   2820  CB  VALB1  27     -19.408  19.860  24.108  1.00  0.00           C
ATOM   2821  HB  VALB1  27     -19.742  20.366  23.202  1.00  0.00           H
ATOM   2822  CG1 VALB1  27     -17.960  20.264  24.354  1.00  0.00           C
ATOM   2823 HG12 VALB1  27     -17.594  19.773  25.256  1.00  0.00           H
ATOM   2824 HG11 VALB1  27     -17.901  21.345  24.479  1.00  0.00           H
ATOM   2825 HG13 VALB1  27     -17.349  19.963  23.503  1.00  0.00           H
ATOM   2826  CG2 VALB1  27     -19.535  18.371  23.901  1.00  0.00           C
ATOM   2827 HG21 VALB1  27     -19.205  17.850  24.799  1.00  0.00           H
ATOM   2828 HG23 VALB1  27     -18.916  18.067  23.057  1.00  0.00           H
ATOM   2829 HG22 VALB1  27     -20.576  18.120  23.698  1.00  0.00           H
ATOM   2830  N   GLUB1  28     -20.750  22.622  24.770  1.00  0.00           N
ATOM   2831  H   GLUB1  28     -21.301  22.268  24.001  1.00  0.00           H
ATOM   2832  CA  GLUB1  28     -20.645  24.055  24.985  1.00  0.00           C
ATOM   2833  HA  GLUB1  28     -19.597  24.348  24.915  1.00  0.00           H
ATOM   2834  C   GLUB1  28     -21.158  24.415  26.370  1.00  0.00           C
ATOM   2835  O   GLUB1  28     -20.545  25.205  27.095  1.00  0.00           O
ATOM   2836  CB  GLUB1  28     -21.439  24.808  23.909  1.00  0.00           C
ATOM   2837  HB2 GLUB1  28     -21.473  25.863  24.181  1.00  0.00           H
ATOM   2838  HB3 GLUB1  28     -22.452  24.406  23.884  1.00  0.00           H
ATOM   2839  CG  GLUB1  28     -20.833  24.689  22.497  1.00  0.00           C
ATOM   2840  HG2 GLUB1  28     -20.686  23.632  22.276  1.00  0.00           H
ATOM   2841  HG3 GLUB1  28     -19.869  25.198  22.494  1.00  0.00           H
ATOM   2842  CD  GLUB1  28     -21.699  25.295  21.392  1.00  0.00           C
ATOM   2843  OE1 GLUB1  28     -22.855  25.685  21.671  1.00  0.00           O
ATOM   2844  OE2 GLUB1  28     -21.215  25.364  20.236  1.00  0.00           O
ATOM   2845  N   GLNB1  29     -22.292  23.843  26.748  1.00  0.00           N
ATOM   2846  H   GLNB1  29     -22.758  23.188  26.137  1.00  0.00           H
ATOM   2847  CA  GLNB1  29     -22.861  24.162  28.043  1.00  0.00           C
ATOM   2848  HA  GLNB1  29     -22.962  25.244  28.125  1.00  0.00           H
ATOM   2849  C   GLNB1  29     -21.942  23.696  29.165  1.00  0.00           C
ATOM   2850  O   GLNB1  29     -21.710  24.430  30.128  1.00  0.00           O
ATOM   2851  CB  GLNB1  29     -24.245  23.541  28.174  1.00  0.00           C
ATOM   2852  HB2 GLNB1  29     -24.152  22.455  28.175  1.00  0.00           H
ATOM   2853  HB3 GLNB1  29     -24.859  23.852  27.329  1.00  0.00           H
ATOM   2854  CG  GLNB1  29     -24.899  23.980  29.445  1.00  0.00           C
ATOM   2855  HG2 GLNB1  29     -25.116  25.046  29.372  1.00  0.00           H
ATOM   2856  HG3 GLNB1  29     -24.207  23.805  30.269  1.00  0.00           H
ATOM   2857  CD  GLNB1  29     -26.178  23.252  29.735  1.00  0.00           C
ATOM   2858  NE2 GLNB1  29     -26.828  22.709  28.834  1.00  0.00           N
ATOM   2859 HE22 GLNB1  29     -26.504  22.757  27.878  1.00  0.00           H
ATOM   2860 HE21 GLNB1  29     -27.683  22.218  29.054  1.00  0.00           H
ATOM   2861  OE1 GLNB1  29     -26.552  23.224  31.008  1.00  0.00           O
ATOM   2862  N   TYRB1  30     -21.395  22.483  29.046  1.00  0.00           N
ATOM   2863  H   TYRB1  30     -21.641  21.903  28.256  1.00  0.00           H
ATOM   2864  CA  TYRB1  30     -20.447  21.980  30.039  1.00  0.00           C
ATOM   2865  HA  TYRB1  30     -20.957  21.927  31.001  1.00  0.00           H
ATOM   2866  C   TYRB1  30     -19.253  22.923  30.191  1.00  0.00           C
ATOM   2867  O   TYRB1  30     -18.865  23.276  31.310  1.00  0.00           O
ATOM   2868  CB  TYRB1  30     -19.969  20.575  29.643  1.00  0.00           C
ATOM   2869  HB2 TYRB1  30     -19.431  20.654  28.699  1.00  0.00           H
ATOM   2870  HB3 TYRB1  30     -20.848  19.944  29.509  1.00  0.00           H
ATOM   2871  CG  TYRB1  30     -19.060  19.906  30.646  1.00  0.00           C
ATOM   2872  CD1 TYRB1  30     -17.745  20.322  30.811  1.00  0.00           C
ATOM   2873  HD1 TYRB1  30     -17.370  21.135  30.208  1.00  0.00           H
ATOM   2874  CD2 TYRB1  30     -19.515  18.857  31.436  1.00  0.00           C
ATOM   2875  HD2 TYRB1  30     -20.529  18.505  31.321  1.00  0.00           H
ATOM   2876  CE1 TYRB1  30     -16.882  19.740  31.757  1.00  0.00           C
ATOM   2877  HE1 TYRB1  30     -15.865  20.089  31.861  1.00  0.00           H
ATOM   2878  CE2 TYRB1  30     -18.682  18.255  32.373  1.00  0.00           C
ATOM   2879  HE2 TYRB1  30     -19.060  17.454  32.992  1.00  0.00           H
ATOM   2880  CZ  TYRB1  30     -17.358  18.688  32.555  1.00  0.00           C
ATOM   2881  OH  TYRB1  30     -16.575  18.113  33.504  1.00  0.00           O
ATOM   2882  HH  TYRB1  30     -15.724  18.588  33.604  1.00  0.00           H
ATOM   2883  N   METB1  31     -18.646  23.323  29.072  1.00  0.00           N
ATOM   2884  H   METB1  31     -19.044  23.087  28.174  1.00  0.00           H
ATOM   2885  CA  METB1  31     -17.407  24.101  29.136  1.00  0.00           C
ATOM   2886  HA  METB1  31     -16.732  23.590  29.823  1.00  0.00           H
ATOM   2887  C   METB1  31     -17.647  25.503  29.685  1.00  0.00           C
ATOM   2888  O   METB1  31     -16.727  26.119  30.237  1.00  0.00           O
ATOM   2889  CB  METB1  31     -16.755  24.175  27.756  1.00  0.00           C
ATOM   2890  HB2 METB1  31     -15.883  24.826  27.826  1.00  0.00           H
ATOM   2891  HB3 METB1  31     -17.476  24.607  27.062  1.00  0.00           H
ATOM   2892  CG  METB1  31     -16.297  22.819  27.189  1.00  0.00           C
ATOM   2893  HG2 METB1  31     -15.765  23.002  26.255  1.00  0.00           H
ATOM   2894  HG3 METB1  31     -17.183  22.216  26.990  1.00  0.00           H
ATOM   2895  SD  METB1  31     -15.214  21.883  28.278  1.00  0.00           S
ATOM   2896  CE  METB1  31     -13.906  23.065  28.578  1.00  0.00           C
ATOM   2897  HE3 METB1  31     -13.161  22.622  29.239  1.00  0.00           H
ATOM   2898  HE2 METB1  31     -14.323  23.957  29.046  1.00  0.00           H
ATOM   2899  HE1 METB1  31     -13.437  23.336  27.632  1.00  0.00           H
ATOM   2900  N   HISB1  32     -18.866  26.024  29.548  1.00  0.00           N
ATOM   2901  H   HISB1  32     -19.575  25.496  29.060  1.00  0.00           H
ATOM   2902  CA  HISB1  32     -19.200  27.335  30.084  1.00  0.00           C
ATOM   2903  HA  HISB1  32     -18.256  27.872  30.179  1.00  0.00           H
ATOM   2904  C   HISB1  32     -19.818  27.282  31.478  1.00  0.00           C
ATOM   2905  O   HISB1  32     -20.142  28.339  32.017  1.00  0.00           O
ATOM   2906  CB  HISB1  32     -20.135  28.087  29.125  1.00  0.00           C
ATOM   2907  HB2 HISB1  32     -20.541  28.956  29.643  1.00  0.00           H
ATOM   2908  HB3 HISB1  32     -20.950  27.422  28.838  1.00  0.00           H
ATOM   2909  CG  HISB1  32     -19.436  28.551  27.885  1.00  0.00           C
ATOM   2910  CD2 HISB1  32     -19.922  28.323  26.617  1.00  0.00           C
ATOM   2911  HD2 HISB1  32     -20.846  27.816  26.382  1.00  0.00           H
ATOM   2912  ND1 HISB1  32     -18.266  29.210  27.733  1.00  0.00           N
ATOM   2913  NE2 HISB1  32     -19.074  28.825  25.733  1.00  0.00           N
ATOM   2914  HE2 HISB1  32     -19.186  28.789  24.660  1.00  0.00           H
ATOM   2915  CE1 HISB1  32     -18.069  29.376  26.385  1.00  0.00           C
ATOM   2916  HE1 HISB1  32     -17.281  29.845  25.961  1.00  0.00           H
ATOM   2917  N   THRB1  33     -19.914  26.109  32.101  1.00  0.00           N
ATOM   2918  H   THRB1  33     -19.545  25.282  31.655  1.00  0.00           H
ATOM   2919  CA  THRB1  33     -20.538  25.992  33.408  1.00  0.00           C
ATOM   2920  HA  THRB1  33     -21.434  26.613  33.423  1.00  0.00           H
ATOM   2921  C   THRB1  33     -19.580  26.485  34.491  1.00  0.00           C
ATOM   2922  O   THRB1  33     -18.453  25.982  34.609  1.00  0.00           O
ATOM   2923  CB  THRB1  33     -20.960  24.549  33.679  1.00  0.00           C
ATOM   2924  HB  THRB1  33     -20.082  23.915  33.551  1.00  0.00           H
ATOM   2925  OG1 THRB1  33     -21.988  24.133  32.762  1.00  0.00           O
ATOM   2926  HG1 THRB1  33     -21.637  24.222  31.873  1.00  0.00           H
ATOM   2927  CG2 THRB1  33     -21.506  24.425  35.100  1.00  0.00           C
ATOM   2928 HG22 THRB1  33     -22.382  25.064  35.210  1.00  0.00           H
ATOM   2929 HG21 THRB1  33     -20.740  24.733  35.812  1.00  0.00           H
ATOM   2930 HG23 THRB1  33     -21.785  23.389  35.293  1.00  0.00           H
ATOM   2931  N   ARGB1  34     -20.035  27.452  35.274  1.00  0.00           N
ATOM   2932  H   ARGB1  34     -20.989  27.765  35.163  1.00  0.00           H
ATOM   2933  CA  ARGB1  34     -19.206  28.073  36.284  1.00  0.00           C
ATOM   2934  HA  ARGB1  34     -18.401  27.407  36.592  1.00  0.00           H
ATOM   2935  C   ARGB1  34     -20.051  28.386  37.498  1.00  0.00           C
ATOM   2936  O   ARGB1  34     -21.278  28.447  37.415  1.00  0.00           O
ATOM   2937  CB  ARGB1  34     -18.614  29.395  35.819  1.00  0.00           C
ATOM   2938  HB2 ARGB1  34     -17.886  29.724  36.561  1.00  0.00           H
ATOM   2939  HB3 ARGB1  34     -19.420  30.126  35.752  1.00  0.00           H
ATOM   2940  CG  ARGB1  34     -17.942  29.327  34.512  1.00  0.00           C
ATOM   2941  HG2 ARGB1  34     -18.680  29.204  33.719  1.00  0.00           H
ATOM   2942  HG3 ARGB1  34     -17.246  28.488  34.494  1.00  0.00           H
ATOM   2943  CD  ARGB1  34     -17.196  30.618  34.324  1.00  0.00           C
ATOM   2944  HD2 ARGB1  34     -16.339  30.433  33.677  1.00  0.00           H
ATOM   2945  HD3 ARGB1  34     -16.848  30.963  35.298  1.00  0.00           H
ATOM   2946  NE  ARGB1  34     -18.013  31.664  33.725  1.00  0.00           N
ATOM   2947  HE  ARGB1  34     -18.542  32.266  34.340  1.00  0.00           H
ATOM   2948  CZ  ARGB1  34     -18.102  31.872  32.419  1.00  0.00           C
ATOM   2949  NH1 ARGB1  34     -17.507  31.069  31.551  1.00  0.00           N
ATOM   2950 HH11 ARGB1  34     -17.577  31.255  30.561  1.00  0.00           H
ATOM   2951 HH12 ARGB1  34     -16.984  30.270  31.879  1.00  0.00           H
ATOM   2952  NH2 ARGB1  34     -18.787  32.919  31.972  1.00  0.00           N
ATOM   2953 HH22 ARGB1  34     -18.850  33.095  30.980  1.00  0.00           H
ATOM   2954 HH21 ARGB1  34     -19.245  33.539  32.625  1.00  0.00           H
ATOM   2955  N   GLYB1  35     -19.375  28.670  38.597  1.00  0.00           N
ATOM   2956  H   GLYB1  35     -18.375  28.533  38.631  1.00  0.00           H
ATOM   2957  CA  GLYB1  35     -20.078  29.176  39.745  1.00  0.00           C
ATOM   2958  HA2 GLYB1  35     -20.609  30.086  39.467  1.00  0.00           H
ATOM   2959  HA3 GLYB1  35     -19.360  29.401  40.534  1.00  0.00           H
ATOM   2960  C   GLYB1  35     -21.071  28.157  40.253  1.00  0.00           C
ATOM   2961  O   GLYB1  35     -20.860  26.943  40.201  1.00  0.00           O
ATOM   2962  N   GLUB1  36     -22.204  28.658  40.739  1.00  0.00           N
ATOM   2963  H   GLUB1  36     -22.420  29.640  40.646  1.00  0.00           H
ATOM   2964  CA  GLUB1  36     -23.119  27.754  41.406  1.00  0.00           C
ATOM   2965  HA  GLUB1  36     -22.552  27.178  42.138  1.00  0.00           H
ATOM   2966  C   GLUB1  36     -23.730  26.749  40.447  1.00  0.00           C
ATOM   2967  O   GLUB1  36     -24.146  25.675  40.890  1.00  0.00           O
ATOM   2968  CB  GLUB1  36     -24.201  28.556  42.134  1.00  0.00           C
ATOM   2969  HB2 GLUB1  36     -24.951  27.866  42.520  1.00  0.00           H
ATOM   2970  HB3 GLUB1  36     -24.668  29.241  41.426  1.00  0.00           H
ATOM   2971  CG  GLUB1  36     -23.628  29.364  43.298  1.00  0.00           C
ATOM   2972  HG2 GLUB1  36     -24.426  29.976  43.719  1.00  0.00           H
ATOM   2973  HG3 GLUB1  36     -22.839  30.010  42.914  1.00  0.00           H
ATOM   2974  CD  GLUB1  36     -23.045  28.499  44.411  1.00  0.00           C
ATOM   2975  OE1 GLUB1  36     -23.824  27.814  45.109  1.00  0.00           O
ATOM   2976  OE2 GLUB1  36     -21.806  28.508  44.592  1.00  0.00           O
ATOM   2977  N   ALAB1  37     -23.759  27.055  39.146  1.00  0.00           N
ATOM   2978  H   ALAB1  37     -23.438  27.964  38.843  1.00  0.00           H
ATOM   2979  CA  ALAB1  37     -24.244  26.103  38.158  1.00  0.00           C
ATOM   2980  HA  ALAB1  37     -25.271  25.862  38.432  1.00  0.00           H
ATOM   2981  C   ALAB1  37     -23.447  24.806  38.158  1.00  0.00           C
ATOM   2982  O   ALAB1  37     -23.955  23.795  37.662  1.00  0.00           O
ATOM   2983  CB  ALAB1  37     -24.206  26.722  36.759  1.00  0.00           C
ATOM   2984  HB2 ALAB1  37     -23.176  26.959  36.494  1.00  0.00           H
ATOM   2985  HB1 ALAB1  37     -24.803  27.634  36.749  1.00  0.00           H
ATOM   2986  HB3 ALAB1  37     -24.613  26.014  36.037  1.00  0.00           H
ATOM   2987  N   ARGB1  38     -22.207  24.832  38.661  1.00  0.00           N
ATOM   2988  H   ARGB1  38     -21.825  25.710  38.983  1.00  0.00           H
ATOM   2989  CA  ARGB1  38     -21.390  23.621  38.756  1.00  0.00           C
ATOM   2990  HA  ARGB1  38     -21.267  23.202  37.758  1.00  0.00           H
ATOM   2991  C   ARGB1  38     -22.067  22.554  39.596  1.00  0.00           C
ATOM   2992  O   ARGB1  38     -21.828  21.354  39.398  1.00  0.00           O
ATOM   2993  CB  ARGB1  38     -20.007  23.987  39.322  1.00  0.00           C
ATOM   2994  HB2 ARGB1  38     -19.477  23.081  39.620  1.00  0.00           H
ATOM   2995  HB3 ARGB1  38     -20.150  24.606  40.204  1.00  0.00           H
ATOM   2996  CG  ARGB1  38     -19.142  24.762  38.315  1.00  0.00           C
ATOM   2997  HG2 ARGB1  38     -19.754  25.517  37.825  1.00  0.00           H
ATOM   2998  HG3 ARGB1  38     -18.756  24.082  37.554  1.00  0.00           H
ATOM   2999  CD  ARGB1  38     -17.983  25.493  39.002  1.00  0.00           C
ATOM   3000  HD2 ARGB1  38     -18.388  26.124  39.797  1.00  0.00           H
ATOM   3001  HD3 ARGB1  38     -17.502  26.141  38.270  1.00  0.00           H
ATOM   3002  NE  ARGB1  38     -16.971  24.584  39.565  1.00  0.00           N
ATOM   3003  HE  ARGB1  38     -17.087  23.586  39.427  1.00  0.00           H
ATOM   3004  CZ  ARGB1  38     -15.903  24.968  40.234  1.00  0.00           C
ATOM   3005  NH1 ARGB1  38     -15.648  26.225  40.466  1.00  0.00           N
ATOM   3006 HH11 ARGB1  38     -14.834  26.444  41.029  1.00  0.00           H
ATOM   3007 HH12 ARGB1  38     -16.222  26.959  40.081  1.00  0.00           H
ATOM   3008  NH2 ARGB1  38     -15.051  24.101  40.692  1.00  0.00           N
ATOM   3009 HH22 ARGB1  38     -14.293  24.435  41.278  1.00  0.00           H
ATOM   3010 HH21 ARGB1  38     -15.138  23.110  40.514  1.00  0.00           H
ATOM   3011  N   LEUB1  39     -22.953  22.969  40.506  1.00  0.00           N
ATOM   3012  H   LEUB1  39     -23.119  23.959  40.617  1.00  0.00           H
ATOM   3013  CA  LEUB1  39     -23.684  22.028  41.340  1.00  0.00           C
ATOM   3014  HA  LEUB1  39     -22.954  21.335  41.757  1.00  0.00           H
ATOM   3015  C   LEUB1  39     -24.685  21.191  40.559  1.00  0.00           C
ATOM   3016  O   LEUB1  39     -25.123  20.156  41.063  1.00  0.00           O
ATOM   3017  CB  LEUB1  39     -24.401  22.787  42.454  1.00  0.00           C
ATOM   3018  HB2 LEUB1  39     -25.048  22.090  42.988  1.00  0.00           H
ATOM   3019  HB3 LEUB1  39     -25.007  23.573  42.004  1.00  0.00           H
ATOM   3020  CG  LEUB1  39     -23.444  23.426  43.456  1.00  0.00           C
ATOM   3021  HG  LEUB1  39     -22.757  24.086  42.926  1.00  0.00           H
ATOM   3022  CD1 LEUB1  39     -24.261  24.235  44.455  1.00  0.00           C
ATOM   3023 HD12 LEUB1  39     -24.947  23.573  44.984  1.00  0.00           H
ATOM   3024 HD11 LEUB1  39     -24.829  25.000  43.925  1.00  0.00           H
ATOM   3025 HD13 LEUB1  39     -23.591  24.711  45.171  1.00  0.00           H
ATOM   3026  CD2 LEUB1  39     -22.579  22.394  44.149  1.00  0.00           C
ATOM   3027 HD21 LEUB1  39     -23.213  21.700  44.700  1.00  0.00           H
ATOM   3028 HD23 LEUB1  39     -21.901  22.894  44.840  1.00  0.00           H
ATOM   3029 HD22 LEUB1  39     -22.001  21.846  43.405  1.00  0.00           H
ATOM   3030  N   LYSB1  40     -25.029  21.586  39.331  1.00  0.00           N
ATOM   3031  H   LYSB1  40     -24.640  22.445  38.968  1.00  0.00           H
ATOM   3032  CA  LYSB1  40     -25.949  20.819  38.494  1.00  0.00           C
ATOM   3033  HA  LYSB1  40     -26.222  19.932  39.065  1.00  0.00           H
ATOM   3034  C   LYSB1  40     -25.319  20.332  37.198  1.00  0.00           C
ATOM   3035  O   LYSB1  40     -26.034  19.858  36.310  1.00  0.00           O
ATOM   3036  CB  LYSB1  40     -27.195  21.656  38.182  1.00  0.00           C
ATOM   3037  HB2 LYSB1  40     -27.822  21.102  37.483  1.00  0.00           H
ATOM   3038  HB3 LYSB1  40     -26.880  22.593  37.723  1.00  0.00           H
ATOM   3039  CG  LYSB1  40     -28.015  21.974  39.425  1.00  0.00           C
ATOM   3040  HG2 LYSB1  40     -27.412  22.585  40.096  1.00  0.00           H
ATOM   3041  HG3 LYSB1  40     -28.277  21.040  39.921  1.00  0.00           H
ATOM   3042  CD  LYSB1  40     -29.290  22.725  39.094  1.00  0.00           C
ATOM   3043  HD2 LYSB1  40     -29.824  22.187  38.311  1.00  0.00           H
ATOM   3044  HD3 LYSB1  40     -29.031  23.722  38.738  1.00  0.00           H
ATOM   3045  CE  LYSB1  40     -30.203  22.856  40.319  1.00  0.00           C
ATOM   3046  HE2 LYSB1  40     -31.149  23.292  39.997  1.00  0.00           H
ATOM   3047  HE3 LYSB1  40     -29.722  23.521  41.036  1.00  0.00           H
ATOM   3048  NZ  LYSB1  40     -30.491  21.557  41.001  1.00  0.00           N
ATOM   3049  HZ1 LYSB1  40     -30.938  20.927  40.350  1.00  0.00           H
ATOM   3050  HZ3 LYSB1  40     -31.103  21.718  41.788  1.00  0.00           H
ATOM   3051  HZ2 LYSB1  40     -29.626  21.148  41.326  1.00  0.00           H
ATOM   3052  N   ARGB1  41     -23.997  20.424  37.062  1.00  0.00           N
ATOM   3053  H   ARGB1  41     -23.435  20.786  37.819  1.00  0.00           H
ATOM   3054  CA  ARGB1  41     -23.364  20.001  35.820  1.00  0.00           C
ATOM   3055  HA  ARGB1  41     -23.866  20.504  34.993  1.00  0.00           H
ATOM   3056  C   ARGB1  41     -23.508  18.503  35.608  1.00  0.00           C
ATOM   3057  O   ARGB1  41     -23.480  18.034  34.460  1.00  0.00           O
ATOM   3058  CB  ARGB1  41     -21.890  20.395  35.829  1.00  0.00           C
ATOM   3059  HB2 ARGB1  41     -21.358  19.715  36.494  1.00  0.00           H
ATOM   3060  HB3 ARGB1  41     -21.810  21.413  36.210  1.00  0.00           H
ATOM   3061  CG  ARGB1  41     -21.222  20.342  34.450  1.00  0.00           C
ATOM   3062  HG2 ARGB1  41     -21.740  21.022  33.774  1.00  0.00           H
ATOM   3063  HG3 ARGB1  41     -21.282  19.326  34.061  1.00  0.00           H
ATOM   3064  CD  ARGB1  41     -19.756  20.810  34.483  1.00  0.00           C
ATOM   3065  HD2 ARGB1  41     -19.731  21.836  34.852  1.00  0.00           H
ATOM   3066  HD3 ARGB1  41     -19.368  20.813  33.463  1.00  0.00           H
ATOM   3067  NE  ARGB1  41     -18.888  19.967  35.326  1.00  0.00           N
ATOM   3068  HE  ARGB1  41     -19.238  19.058  35.622  1.00  0.00           H
ATOM   3069  CZ  ARGB1  41     -17.680  20.284  35.760  1.00  0.00           C
ATOM   3070  NH1 ARGB1  41     -17.071  21.389  35.435  1.00  0.00           N
ATOM   3071 HH11 ARGB1  41     -16.208  21.646  35.892  1.00  0.00           H
ATOM   3072 HH12 ARGB1  41     -17.470  22.020  34.748  1.00  0.00           H
ATOM   3073  NH2 ARGB1  41     -17.035  19.503  36.564  1.00  0.00           N
ATOM   3074 HH22 ARGB1  41     -16.071  19.706  36.799  1.00  0.00           H
ATOM   3075 HH21 ARGB1  41     -17.403  18.590  36.835  1.00  0.00           H
ATOM   3076  N   HISB1  42     -23.685  17.747  36.697  1.00  0.00           N
ATOM   3077  H   HISB1  42     -23.714  18.195  37.602  1.00  0.00           H
ATOM   3078  CA  HISB1  42     -23.837  16.300  36.625  1.00  0.00           C
ATOM   3079  HA  HISB1  42     -23.026  15.889  36.024  1.00  0.00           H
ATOM   3080  C   HISB1  42     -25.122  15.892  35.921  1.00  0.00           C
ATOM   3081  O   HISB1  42     -25.211  14.764  35.419  1.00  0.00           O
ATOM   3082  CB  HISB1  42     -23.762  15.725  38.048  1.00  0.00           C
ATOM   3083  HB2 HISB1  42     -22.857  16.104  38.522  1.00  0.00           H
ATOM   3084  HB3 HISB1  42     -23.706  14.639  37.975  1.00  0.00           H
ATOM   3085  CG  HISB1  42     -24.934  16.079  38.919  1.00  0.00           C
ATOM   3086  ND1 HISB1  42     -25.106  17.329  39.482  1.00  0.00           N
ATOM   3087  CD2 HISB1  42     -25.989  15.335  39.325  1.00  0.00           C
ATOM   3088  HD2 HISB1  42     -26.177  14.301  39.076  1.00  0.00           H
ATOM   3089  CE1 HISB1  42     -26.227  17.338  40.188  1.00  0.00           C
ATOM   3090  HE1 HISB1  42     -26.624  18.182  40.733  1.00  0.00           H
ATOM   3091  NE2 HISB1  42     -26.777  16.139  40.112  1.00  0.00           N
ATOM   3092  HE2 HISB1  42     -27.638  15.859  40.560  1.00  0.00           H
ATOM   3093  N   LEUB1  43     -26.107  16.785  35.843  1.00  0.00           N
ATOM   3094  H   LEUB1  43     -26.011  17.679  36.304  1.00  0.00           H
ATOM   3095  CA  LEUB1  43     -27.324  16.482  35.097  1.00  0.00           C
ATOM   3096  HA  LEUB1  43     -27.682  15.503  35.414  1.00  0.00           H
ATOM   3097  C   LEUB1  43     -27.059  16.402  33.602  1.00  0.00           C
ATOM   3098  O   LEUB1  43     -27.939  15.962  32.857  1.00  0.00           O
ATOM   3099  CB  LEUB1  43     -28.392  17.521  35.402  1.00  0.00           C
ATOM   3100  HB2 LEUB1  43     -29.285  17.289  34.822  1.00  0.00           H
ATOM   3101  HB3 LEUB1  43     -28.018  18.504  35.117  1.00  0.00           H
ATOM   3102  CG  LEUB1  43     -28.762  17.544  36.896  1.00  0.00           C
ATOM   3103  HG  LEUB1  43     -27.887  17.884  37.450  1.00  0.00           H
ATOM   3104  CD1 LEUB1  43     -29.910  18.509  37.131  1.00  0.00           C
ATOM   3105 HD12 LEUB1  43     -30.787  18.172  36.578  1.00  0.00           H
ATOM   3106 HD11 LEUB1  43     -29.625  19.504  36.788  1.00  0.00           H
ATOM   3107 HD13 LEUB1  43     -30.143  18.544  38.195  1.00  0.00           H
ATOM   3108  CD2 LEUB1  43     -29.109  16.166  37.416  1.00  0.00           C
ATOM   3109 HD21 LEUB1  43     -29.983  15.787  36.886  1.00  0.00           H
ATOM   3110 HD23 LEUB1  43     -29.328  16.225  38.482  1.00  0.00           H
ATOM   3111 HD22 LEUB1  43     -28.266  15.494  37.255  1.00  0.00           H
ATOM   3112  N   LEUB1  44     -25.860  16.784  33.153  1.00  0.00           N
ATOM   3113  H   LEUB1  44     -25.192  17.192  33.791  1.00  0.00           H
ATOM   3114  CA  LEUB1  44     -25.512  16.616  31.755  1.00  0.00           C
ATOM   3115  HA  LEUB1  44     -26.425  16.792  31.186  1.00  0.00           H
ATOM   3116  C   LEUB1  44     -25.031  15.211  31.433  1.00  0.00           C
ATOM   3117  O   LEUB1  44     -24.677  14.951  30.280  1.00  0.00           O
ATOM   3118  CB  LEUB1  44     -24.433  17.623  31.349  1.00  0.00           C
ATOM   3119  HB2 LEUB1  44     -24.157  17.419  30.314  1.00  0.00           H
ATOM   3120  HB3 LEUB1  44     -23.568  17.465  31.994  1.00  0.00           H
ATOM   3121  CG  LEUB1  44     -24.827  19.087  31.447  1.00  0.00           C
ATOM   3122  HG  LEUB1  44     -25.050  19.262  32.500  1.00  0.00           H
ATOM   3123  CD1 LEUB1  44     -23.675  20.001  31.010  1.00  0.00           C
ATOM   3124 HD12 LEUB1  44     -23.452  19.827  29.957  1.00  0.00           H
ATOM   3125 HD11 LEUB1  44     -22.791  19.783  31.610  1.00  0.00           H
ATOM   3126 HD13 LEUB1  44     -23.963  21.043  31.153  1.00  0.00           H
ATOM   3127  CD2 LEUB1  44     -26.095  19.431  30.658  1.00  0.00           C
ATOM   3128 HD21 LEUB1  44     -25.916  19.270  29.595  1.00  0.00           H
ATOM   3129 HD23 LEUB1  44     -26.357  20.475  30.828  1.00  0.00           H
ATOM   3130 HD22 LEUB1  44     -26.914  18.792  30.990  1.00  0.00           H
ATOM   3131  N   PHEB1  45     -25.030  14.302  32.402  1.00  0.00           N
ATOM   3132  H   PHEB1  45     -25.419  14.551  33.300  1.00  0.00           H
ATOM   3133  CA  PHEB1  45     -24.493  12.965  32.222  1.00  0.00           C
ATOM   3134  HA  PHEB1  45     -24.008  12.975  31.246  1.00  0.00           H
ATOM   3135  C   PHEB1  45     -25.589  11.903  32.257  1.00  0.00           C
ATOM   3136  O   PHEB1  45     -26.639  12.077  32.883  1.00  0.00           O
ATOM   3137  CB  PHEB1  45     -23.480  12.607  33.315  1.00  0.00           C
ATOM   3138  HB2 PHEB1  45     -23.285  11.536  33.258  1.00  0.00           H
ATOM   3139  HB3 PHEB1  45     -23.927  12.844  34.281  1.00  0.00           H
ATOM   3140  CG  PHEB1  45     -22.152  13.332  33.221  1.00  0.00           C
ATOM   3141  CD1 PHEB1  45     -22.064  14.675  33.521  1.00  0.00           C
ATOM   3142  HD1 PHEB1  45     -22.953  15.214  33.814  1.00  0.00           H
ATOM   3143  CD2 PHEB1  45     -20.990  12.647  32.882  1.00  0.00           C
ATOM   3144  HD2 PHEB1  45     -21.038  11.590  32.664  1.00  0.00           H
ATOM   3145  CE1 PHEB1  45     -20.844  15.347  33.451  1.00  0.00           C
ATOM   3146  HE1 PHEB1  45     -20.800  16.405  33.662  1.00  0.00           H
ATOM   3147  CE2 PHEB1  45     -19.746  13.318  32.819  1.00  0.00           C
ATOM   3148  HE2 PHEB1  45     -18.851  12.780  32.544  1.00  0.00           H
ATOM   3149  CZ  PHEB1  45     -19.685  14.661  33.111  1.00  0.00           C
ATOM   3150  HZ  PHEB1  45     -18.739  15.180  33.076  1.00  0.00           H
ATOM   3151  N   THRB1  46     -25.302  10.768  31.634  1.00  0.00           N
ATOM   3152  H   THRB1  46     -24.510  10.715  31.010  1.00  0.00           H
ATOM   3153  CA  THRB1  46     -26.141   9.600  31.859  1.00  0.00           C
ATOM   3154  HA  THRB1  46     -27.167   9.878  31.616  1.00  0.00           H
ATOM   3155  C   THRB1  46     -26.069   9.161  33.324  1.00  0.00           C
ATOM   3156  O   THRB1  46     -25.162   9.536  34.075  1.00  0.00           O
ATOM   3157  CB  THRB1  46     -25.720   8.441  30.959  1.00  0.00           C
ATOM   3158  HB  THRB1  46     -26.399   7.614  31.166  1.00  0.00           H
ATOM   3159  OG1 THRB1  46     -24.367   8.075  31.234  1.00  0.00           O
ATOM   3160  HG1 THRB1  46     -24.369   7.166  31.544  1.00  0.00           H
ATOM   3161  CG2 THRB1  46     -25.810   8.806  29.499  1.00  0.00           C
ATOM   3162 HG22 THRB1  46     -25.132   9.633  29.289  1.00  0.00           H
ATOM   3163 HG21 THRB1  46     -26.831   9.104  29.261  1.00  0.00           H
ATOM   3164 HG23 THRB1  46     -25.532   7.945  28.891  1.00  0.00           H
ATOM   3165  N   GLUB1  47     -27.044   8.335  33.735  1.00  0.00           N
ATOM   3166  H   GLUB1  47     -27.748   8.019  33.083  1.00  0.00           H
ATOM   3167  CA  GLUB1  47     -27.086   7.893  35.128  1.00  0.00           C
ATOM   3168  HA  GLUB1  47     -27.223   8.775  35.754  1.00  0.00           H
ATOM   3169  C   GLUB1  47     -25.781   7.214  35.522  1.00  0.00           C
ATOM   3170  O   GLUB1  47     -25.309   7.364  36.655  1.00  0.00           O
ATOM   3171  CB  GLUB1  47     -28.261   6.934  35.356  1.00  0.00           C
ATOM   3172  HB2 GLUB1  47     -28.109   6.050  34.737  1.00  0.00           H
ATOM   3173  HB3 GLUB1  47     -29.179   7.436  35.052  1.00  0.00           H
ATOM   3174  CG  GLUB1  47     -28.415   6.483  36.818  1.00  0.00           C
ATOM   3175  HG2 GLUB1  47     -29.453   6.191  36.976  1.00  0.00           H
ATOM   3176  HG3 GLUB1  47     -28.174   7.329  37.462  1.00  0.00           H
ATOM   3177  CD  GLUB1  47     -27.522   5.308  37.220  1.00  0.00           C
ATOM   3178  OE1 GLUB1  47     -27.092   4.525  36.344  1.00  0.00           O
ATOM   3179  OE2 GLUB1  47     -27.256   5.165  38.432  1.00  0.00           O
ATOM   3180  N   ASPB1  48     -25.195   6.459  34.594  1.00  0.00           N
ATOM   3181  H   ASPB1  48     -25.639   6.391  33.689  1.00  0.00           H
ATOM   3182  CA  ASPB1  48     -23.956   5.726  34.803  1.00  0.00           C
ATOM   3183  HA  ASPB1  48     -23.808   5.647  35.880  1.00  0.00           H
ATOM   3184  C   ASPB1  48     -22.745   6.455  34.226  1.00  0.00           C
ATOM   3185  O   ASPB1  48     -21.692   5.838  34.035  1.00  0.00           O
ATOM   3186  CB  ASPB1  48     -24.061   4.330  34.189  1.00  0.00           C
ATOM   3187  HB2 ASPB1  48     -24.942   3.837  34.599  1.00  0.00           H
ATOM   3188  HB3 ASPB1  48     -23.169   3.764  34.460  1.00  0.00           H
ATOM   3189  CG  ASPB1  48     -24.180   4.350  32.664  1.00  0.00           C
ATOM   3190  OD1 ASPB1  48     -24.413   5.425  32.055  1.00  0.00           O
ATOM   3191  OD2 ASPB1  48     -24.037   3.267  32.059  1.00  0.00           O
ATOM   3192  N   GLYB1  49     -22.874   7.747  33.943  1.00  0.00           N
ATOM   3193  H   GLYB1  49     -23.740   8.224  34.151  1.00  0.00           H
ATOM   3194  CA  GLYB1  49     -21.776   8.474  33.336  1.00  0.00           C
ATOM   3195  HA2 GLYB1  49     -22.124   9.472  33.070  1.00  0.00           H
ATOM   3196  HA3 GLYB1  49     -21.463   7.946  32.435  1.00  0.00           H
ATOM   3197  C   GLYB1  49     -20.579   8.607  34.262  1.00  0.00           C
ATOM   3198  O   GLYB1  49     -20.683   8.592  35.491  1.00  0.00           O
ATOM   3199  N   VALB1  50     -19.419   8.807  33.629  1.00  0.00           N
ATOM   3200  H   VALB1  50     -19.439   8.886  32.622  1.00  0.00           H
ATOM   3201  CA  VALB1  50     -18.129   8.918  34.295  1.00  0.00           C
ATOM   3202  HA  VALB1  50     -18.268   8.898  35.376  1.00  0.00           H
ATOM   3203  C   VALB1  50     -17.479  10.237  33.886  1.00  0.00           C
ATOM   3204  O   VALB1  50     -17.523  10.608  32.708  1.00  0.00           O
ATOM   3205  CB  VALB1  50     -17.225   7.730  33.906  1.00  0.00           C
ATOM   3206  HB  VALB1  50     -17.146   7.725  32.819  1.00  0.00           H
ATOM   3207  CG1 VALB1  50     -15.832   7.875  34.467  1.00  0.00           C
ATOM   3208 HG12 VALB1  50     -15.878   7.884  35.556  1.00  0.00           H
ATOM   3209 HG11 VALB1  50     -15.394   8.809  34.114  1.00  0.00           H
ATOM   3210 HG13 VALB1  50     -15.218   7.037  34.136  1.00  0.00           H
ATOM   3211  CG2 VALB1  50     -17.837   6.427  34.370  1.00  0.00           C
ATOM   3212 HG21 VALB1  50     -17.917   6.430  35.457  1.00  0.00           H
ATOM   3213 HG23 VALB1  50     -17.206   5.596  34.054  1.00  0.00           H
ATOM   3214 HG22 VALB1  50     -18.829   6.316  33.933  1.00  0.00           H
ATOM   3215  N   GLYB1  51     -16.909  10.925  34.871  1.00  0.00           N
ATOM   3216  H   GLYB1  51     -16.908  10.502  35.796  1.00  0.00           H
ATOM   3217  CA  GLYB1  51     -16.117  12.142  34.706  1.00  0.00           C
ATOM   3218  HA2 GLYB1  51     -16.655  12.988  35.131  1.00  0.00           H
ATOM   3219  HA3 GLYB1  51     -15.953  12.348  33.654  1.00  0.00           H
ATOM   3220  C   GLYB1  51     -14.771  12.016  35.419  1.00  0.00           C
ATOM   3221  O   GLYB1  51     -14.607  11.148  36.277  1.00  0.00           O
ATOM   3222  N   GLYB1  52     -13.833  12.920  35.146  1.00  0.00           N
ATOM   3223  H   GLYB1  52     -13.979  13.556  34.369  1.00  0.00           H
ATOM   3224  CA  GLYB1  52     -12.660  13.111  36.003  1.00  0.00           C
ATOM   3225  HA2 GLYB1  52     -12.486  12.222  36.608  1.00  0.00           H
ATOM   3226  HA3 GLYB1  52     -12.866  13.931  36.688  1.00  0.00           H
ATOM   3227  C   GLYB1  52     -11.356  13.423  35.278  1.00  0.00           C
ATOM   3228  O   GLYB1  52     -11.307  13.594  34.058  1.00  0.00           O
ATOM   3229  N   LEUB1  53     -10.283  13.466  36.070  1.00  0.00           N
ATOM   3230  H   LEUB1  53     -10.410  13.172  37.031  1.00  0.00           H
ATOM   3231  CA  LEUB1  53      -8.927  13.816  35.653  1.00  0.00           C
ATOM   3232  HA  LEUB1  53      -8.975  14.438  34.759  1.00  0.00           H
ATOM   3233  C   LEUB1  53      -8.118  12.558  35.314  1.00  0.00           C
ATOM   3234  O   LEUB1  53      -7.856  11.723  36.181  1.00  0.00           O
ATOM   3235  CB  LEUB1  53      -8.291  14.643  36.783  1.00  0.00           C
ATOM   3236  HB2 LEUB1  53      -8.363  14.062  37.704  1.00  0.00           H
ATOM   3237  HB3 LEUB1  53      -8.864  15.562  36.915  1.00  0.00           H
ATOM   3238  CG  LEUB1  53      -6.812  15.001  36.562  1.00  0.00           C
ATOM   3239  HG  LEUB1  53      -6.238  14.090  36.399  1.00  0.00           H
ATOM   3240  CD1 LEUB1  53      -6.592  15.945  35.383  1.00  0.00           C
ATOM   3241 HD12 LEUB1  53      -7.130  16.881  35.542  1.00  0.00           H
ATOM   3242 HD11 LEUB1  53      -6.932  15.484  34.461  1.00  0.00           H
ATOM   3243 HD13 LEUB1  53      -5.530  16.155  35.281  1.00  0.00           H
ATOM   3244  CD2 LEUB1  53      -6.278  15.677  37.817  1.00  0.00           C
ATOM   3245 HD21 LEUB1  53      -6.769  16.639  37.966  1.00  0.00           H
ATOM   3246 HD23 LEUB1  53      -5.205  15.830  37.703  1.00  0.00           H
ATOM   3247 HD22 LEUB1  53      -6.441  15.035  38.682  1.00  0.00           H
ATOM   3248  N   TRPB1  54      -7.662  12.449  34.066  1.00  0.00           N
ATOM   3249  H   TRPB1  54      -7.870  13.195  33.404  1.00  0.00           H
ATOM   3250  CA  TRPB1  54      -6.921  11.281  33.577  1.00  0.00           C
ATOM   3251  HA  TRPB1  54      -7.236  10.409  34.146  1.00  0.00           H
ATOM   3252  C   TRPB1  54      -5.408  11.377  33.797  1.00  0.00           C
ATOM   3253  O   TRPB1  54      -4.720  10.377  33.613  1.00  0.00           O
ATOM   3254  CB  TRPB1  54      -7.254  11.011  32.091  1.00  0.00           C
ATOM   3255  HB2 TRPB1  54      -6.329  10.816  31.548  1.00  0.00           H
ATOM   3256  HB3 TRPB1  54      -7.744  11.889  31.670  1.00  0.00           H
ATOM   3257  CG  TRPB1  54      -8.188   9.797  31.946  1.00  0.00           C
ATOM   3258  CD1 TRPB1  54      -7.922   8.624  31.305  1.00  0.00           C
ATOM   3259  HD1 TRPB1  54      -7.006   8.402  30.778  1.00  0.00           H
ATOM   3260  CD2 TRPB1  54      -9.500   9.639  32.534  1.00  0.00           C
ATOM   3261  NE1 TRPB1  54      -8.993   7.760  31.427  1.00  0.00           N
ATOM   3262  HE1 TRPB1  54      -9.046   6.833  31.030  1.00  0.00           H
ATOM   3263  CE2 TRPB1  54      -9.969   8.360  32.171  1.00  0.00           C
ATOM   3264  CE3 TRPB1  54     -10.336  10.458  33.314  1.00  0.00           C
ATOM   3265  HE3 TRPB1  54     -10.023  11.453  33.575  1.00  0.00           H
ATOM   3266  CZ2 TRPB1  54     -11.239   7.885  32.561  1.00  0.00           C
ATOM   3267  HZ2 TRPB1  54     -11.587   6.906  32.267  1.00  0.00           H
ATOM   3268  CZ3 TRPB1  54     -11.590   9.994  33.724  1.00  0.00           C
ATOM   3269  HZ3 TRPB1  54     -12.244  10.624  34.311  1.00  0.00           H
ATOM   3270  CH2 TRPB1  54     -12.014   8.718  33.329  1.00  0.00           C
ATOM   3271  HH2 TRPB1  54     -12.986   8.380  33.656  1.00  0.00           H
ATOM   3272  N   THRB1  55      -4.874  12.540  34.176  1.00  0.00           N
ATOM   3273  H   THRB1  55      -5.498  13.330  34.278  1.00  0.00           H
ATOM   3274  CA  THRB1  55      -3.430  12.836  34.279  1.00  0.00           C
ATOM   3275  HA  THRB1  55      -2.848  11.938  34.087  1.00  0.00           H
ATOM   3276  C   THRB1  55      -3.079  13.335  35.687  1.00  0.00           C
ATOM   3277  O   THRB1  55      -3.501  14.415  36.090  1.00  0.00           O
ATOM   3278  CB  THRB1  55      -3.022  13.878  33.221  1.00  0.00           C
ATOM   3279  HB  THRB1  55      -2.001  14.209  33.413  1.00  0.00           H
ATOM   3280  OG1 THRB1  55      -3.902  14.977  33.299  1.00  0.00           O
ATOM   3281  HG1 THRB1  55      -3.668  15.469  34.102  1.00  0.00           H
ATOM   3282  CG2 THRB1  55      -3.107  13.335  31.788  1.00  0.00           C
ATOM   3283 HG22 THRB1  55      -4.139  13.068  31.560  1.00  0.00           H
ATOM   3284 HG21 THRB1  55      -2.470  12.459  31.668  1.00  0.00           H
ATOM   3285 HG23 THRB1  55      -2.776  14.120  31.108  1.00  0.00           H
ATOM   3286  N   THRB1  56      -2.332  12.536  36.455  1.00  0.00           N
ATOM   3287  H   THRB1  56      -2.020  11.650  36.072  1.00  0.00           H
ATOM   3288  CA  THRB1  56      -2.056  12.748  37.891  1.00  0.00           C
ATOM   3289  HA  THRB1  56      -2.174  13.803  38.141  1.00  0.00           H
ATOM   3290  C   THRB1  56      -0.631  12.331  38.261  1.00  0.00           C
ATOM   3291  O   THRB1  56       0.028  11.646  37.474  1.00  0.00           O
ATOM   3292  CB  THRB1  56      -3.029  11.931  38.765  1.00  0.00           C
ATOM   3293  HB  THRB1  56      -2.874  12.219  39.805  1.00  0.00           H
ATOM   3294  OG1 THRB1  56      -2.777  10.541  38.651  1.00  0.00           O
ATOM   3295  HG1 THRB1  56      -3.134  10.245  37.800  1.00  0.00           H
ATOM   3296  CG2 THRB1  56      -4.497  12.173  38.423  1.00  0.00           C
ATOM   3297 HG22 THRB1  56      -4.741  11.787  37.434  1.00  0.00           H
ATOM   3298 HG21 THRB1  56      -4.706  13.241  38.463  1.00  0.00           H
ATOM   3299 HG23 THRB1  56      -5.114  11.668  39.156  1.00  0.00           H
ATOM   3300  N   ASPB1  57      -0.195  12.624  39.492  1.00  0.00           N
ATOM   3301  H   ASPB1  57      -0.745  13.233  40.088  1.00  0.00           H
ATOM   3302  CA  ASPB1  57       1.060  12.078  40.027  1.00  0.00           C
ATOM   3303  HA  ASPB1  57       1.864  12.408  39.370  1.00  0.00           H
ATOM   3304  C   ASPB1  57       1.101  10.540  40.000  1.00  0.00           C
ATOM   3305  O   ASPB1  57       2.099   9.978  39.563  1.00  0.00           O
ATOM   3306  CB  ASPB1  57       1.390  12.632  41.426  1.00  0.00           C
ATOM   3307  HB2 ASPB1  57       1.522  13.710  41.353  1.00  0.00           H
ATOM   3308  HB3 ASPB1  57       2.342  12.195  41.716  1.00  0.00           H
ATOM   3309  CG  ASPB1  57       0.385  12.330  42.541  1.00  0.00           C
ATOM   3310  OD1 ASPB1  57       0.188  11.140  42.857  1.00  0.00           O
ATOM   3311  OD2 ASPB1  57      -0.225  13.284  43.083  1.00  0.00           O
ATOM   3312  N   SERB1  58      -0.002   9.852  40.307  1.00  0.00           N
ATOM   3313  H   SERB1  58      -0.741  10.379  40.752  1.00  0.00           H
ATOM   3314  CA  SERB1  58      -0.055   8.383  40.404  1.00  0.00           C
ATOM   3315  HA  SERB1  58       0.763   8.053  41.045  1.00  0.00           H
ATOM   3316  C   SERB1  58       0.084   7.635  39.069  1.00  0.00           C
ATOM   3317  O   SERB1  58       0.476   6.465  39.036  1.00  0.00           O
ATOM   3318  CB  SERB1  58      -1.367   7.983  41.090  1.00  0.00           C
ATOM   3319  HB2 SERB1  58      -1.474   8.546  42.019  1.00  0.00           H
ATOM   3320  HB3 SERB1  58      -1.325   6.921  41.338  1.00  0.00           H
ATOM   3321  OG  SERB1  58      -2.497   8.216  40.258  1.00  0.00           O
ATOM   3322  HG  SERB1  58      -2.484   9.135  39.929  1.00  0.00           H
ATOM   3323  N   GLYB1  59      -0.275   8.271  37.954  1.00  0.00           N
ATOM   3324  H   GLYB1  59      -0.529   9.249  38.010  1.00  0.00           H
ATOM   3325  CA  GLYB1  59      -0.430   7.573  36.674  1.00  0.00           C
ATOM   3326  HA2 GLYB1  59       0.317   6.780  36.638  1.00  0.00           H
ATOM   3327  HA3 GLYB1  59      -0.237   8.290  35.876  1.00  0.00           H
ATOM   3328  C   GLYB1  59      -1.790   6.956  36.440  1.00  0.00           C
ATOM   3329  O   GLYB1  59      -2.070   6.516  35.319  1.00  0.00           O
ATOM   3330  N   GLNB1  60      -2.642   6.917  37.449  1.00  0.00           N
ATOM   3331  H   GLNB1  60      -2.370   7.313  38.339  1.00  0.00           H
ATOM   3332  CA  GLNB1  60      -3.997   6.406  37.316  1.00  0.00           C
ATOM   3333  HA  GLNB1  60      -4.060   5.848  36.382  1.00  0.00           H
ATOM   3334  C   GLNB1  60      -5.007   7.546  37.276  1.00  0.00           C
ATOM   3335  O   GLNB1  60      -4.838   8.533  38.002  1.00  0.00           O
ATOM   3336  CB  GLNB1  60      -4.321   5.491  38.495  1.00  0.00           C
ATOM   3337  HB2 GLNB1  60      -5.380   5.235  38.454  1.00  0.00           H
ATOM   3338  HB3 GLNB1  60      -4.113   6.031  39.419  1.00  0.00           H
ATOM   3339  CG  GLNB1  60      -3.514   4.204  38.496  1.00  0.00           C
ATOM   3340  HG2 GLNB1  60      -3.829   3.595  39.344  1.00  0.00           H
ATOM   3341  HG3 GLNB1  60      -2.458   4.454  38.601  1.00  0.00           H
ATOM   3342  CD  GLNB1  60      -3.698   3.398  37.224  1.00  0.00           C
ATOM   3343  OE1 GLNB1  60      -4.819   3.052  36.853  1.00  0.00           O
ATOM   3344  NE2 GLNB1  60      -2.595   3.117  36.533  1.00  0.00           N
ATOM   3345 HE22 GLNB1  60      -2.659   2.600  35.667  1.00  0.00           H
ATOM   3346 HE21 GLNB1  60      -1.694   3.420  36.874  1.00  0.00           H
ATOM   3347  N   PROB1  61      -6.070   7.444  36.482  1.00  0.00           N
ATOM   3348  CA  PROB1  61      -7.130   8.457  36.536  1.00  0.00           C
ATOM   3349  HA  PROB1  61      -6.712   9.416  36.230  1.00  0.00           H
ATOM   3350  C   PROB1  61      -7.768   8.590  37.924  1.00  0.00           C
ATOM   3351  O   PROB1  61      -8.116   7.583  38.543  1.00  0.00           O
ATOM   3352  CB  PROB1  61      -8.190   8.020  35.532  1.00  0.00           C
ATOM   3353  HB2 PROB1  61      -8.605   8.866  34.988  1.00  0.00           H
ATOM   3354  HB3 PROB1  61      -8.991   7.470  36.029  1.00  0.00           H
ATOM   3355  CG  PROB1  61      -7.428   7.065  34.628  1.00  0.00           C
ATOM   3356  HG2 PROB1  61      -6.938   7.601  33.815  1.00  0.00           H
ATOM   3357  HG3 PROB1  61      -8.117   6.328  34.215  1.00  0.00           H
ATOM   3358  CD  PROB1  61      -6.400   6.390  35.509  1.00  0.00           C
ATOM   3359  HD2 PROB1  61      -6.820   5.515  36.004  1.00  0.00           H
ATOM   3360  HD3 PROB1  61      -5.522   6.096  34.935  1.00  0.00           H
ATOM   3361  N   ILEB1  62      -8.062   9.820  38.349  1.00  0.00           N
ATOM   3362  H   ILEB1  62      -7.819  10.595  37.739  1.00  0.00           H
ATOM   3363  CA  ILEB1  62      -9.009  10.090  39.440  1.00  0.00           C
ATOM   3364  HA  ILEB1  62      -9.084   9.213  40.084  1.00  0.00           H
ATOM   3365  C   ILEB1  62     -10.372  10.287  38.779  1.00  0.00           C
ATOM   3366  O   ILEB1  62     -10.762  11.401  38.416  1.00  0.00           O
ATOM   3367  CB  ILEB1  62      -8.552  11.257  40.343  1.00  0.00           C
ATOM   3368  HB  ILEB1  62      -8.418  12.146  39.724  1.00  0.00           H
ATOM   3369  CG1 ILEB1  62      -7.212  10.897  41.023  1.00  0.00           C
ATOM   3370 HG12 ILEB1  62      -6.518  10.507  40.284  1.00  0.00           H
ATOM   3371 HG13 ILEB1  62      -7.374  10.101  41.750  1.00  0.00           H
ATOM   3372  CG2 ILEB1  62      -9.600  11.548  41.440  1.00  0.00           C
ATOM   3373 HG22 ILEB1  62      -9.678  10.701  42.120  1.00  0.00           H
ATOM   3374 HG21 ILEB1  62     -10.584  11.723  41.010  1.00  0.00           H
ATOM   3375 HG23 ILEB1  62      -9.323  12.433  42.011  1.00  0.00           H
ATOM   3376  CD1 ILEB1  62      -6.535  12.081  41.720  1.00  0.00           C
ATOM   3377 HD11 ILEB1  62      -6.410  12.907  41.019  1.00  0.00           H
ATOM   3378 HD13 ILEB1  62      -5.553  11.773  42.081  1.00  0.00           H
ATOM   3379 HD12 ILEB1  62      -7.128  12.407  42.572  1.00  0.00           H
ATOM   3380  N   ALAB1  63     -11.038   9.159  38.528  1.00  0.00           N
ATOM   3381  H   ALAB1  63     -10.618   8.285  38.816  1.00  0.00           H
ATOM   3382  CA  ALAB1  63     -12.358   9.102  37.919  1.00  0.00           C
ATOM   3383  HA  ALAB1  63     -12.507   9.999  37.315  1.00  0.00           H
ATOM   3384  C   ALAB1  63     -13.457   9.066  38.992  1.00  0.00           C
ATOM   3385  O   ALAB1  63     -13.312   8.417  40.033  1.00  0.00           O
ATOM   3386  CB  ALAB1  63     -12.423   7.897  36.972  1.00  0.00           C
ATOM   3387  HB2 ALAB1  63     -12.287   6.973  37.535  1.00  0.00           H
ATOM   3388  HB1 ALAB1  63     -11.640   7.981  36.217  1.00  0.00           H
ATOM   3389  HB3 ALAB1  63     -13.393   7.877  36.474  1.00  0.00           H
ATOM   3390  N   ILEB1  64     -14.576   9.716  38.689  1.00  0.00           N
ATOM   3391  H   ILEB1  64     -14.604  10.196  37.794  1.00  0.00           H
ATOM   3392  CA  ILEB1  64     -15.812   9.752  39.473  1.00  0.00           C
ATOM   3393  HA  ILEB1  64     -15.660   9.252  40.429  1.00  0.00           H
ATOM   3394  C   ILEB1  64     -16.877   9.004  38.666  1.00  0.00           C
ATOM   3395  O   ILEB1  64     -17.052   9.295  37.479  1.00  0.00           O
ATOM   3396  CB  ILEB1  64     -16.235  11.215  39.729  1.00  0.00           C
ATOM   3397  HB  ILEB1  64     -16.557  11.631  38.776  1.00  0.00           H
ATOM   3398  CG1 ILEB1  64     -15.109  12.146  40.236  1.00  0.00           C
ATOM   3399 HG12 ILEB1  64     -15.517  13.150  40.354  1.00  0.00           H
ATOM   3400 HG13 ILEB1  64     -14.331  12.215  39.475  1.00  0.00           H
ATOM   3401  CG2 ILEB1  64     -17.438  11.244  40.683  1.00  0.00           C
ATOM   3402 HG22 ILEB1  64     -17.194  10.732  41.615  1.00  0.00           H
ATOM   3403 HG21 ILEB1  64     -18.300  10.762  40.221  1.00  0.00           H
ATOM   3404 HG23 ILEB1  64     -17.701  12.277  40.906  1.00  0.00           H
ATOM   3405  CD1 ILEB1  64     -14.456  11.732  41.558  1.00  0.00           C
ATOM   3406 HD11 ILEB1  64     -15.189  11.742  42.365  1.00  0.00           H
ATOM   3407 HD13 ILEB1  64     -13.664  12.441  41.798  1.00  0.00           H
ATOM   3408 HD12 ILEB1  64     -14.024  10.736  41.473  1.00  0.00           H
ATOM   3409  N   ARGB1  65     -17.543   8.002  39.260  1.00  0.00           N
ATOM   3410  H   ARGB1  65     -17.414   7.876  40.254  1.00  0.00           H
ATOM   3411  CA  ARGB1  65     -18.340   7.033  38.507  1.00  0.00           C
ATOM   3412  HA  ARGB1  65     -18.248   7.267  37.446  1.00  0.00           H
ATOM   3413  C   ARGB1  65     -19.802   7.135  38.900  1.00  0.00           C
ATOM   3414  O   ARGB1  65     -20.168   6.818  40.041  1.00  0.00           O
ATOM   3415  CB  ARGB1  65     -17.820   5.609  38.717  1.00  0.00           C
ATOM   3416  HB2 ARGB1  65     -18.527   4.910  38.270  1.00  0.00           H
ATOM   3417  HB3 ARGB1  65     -17.749   5.418  39.788  1.00  0.00           H
ATOM   3418  CG  ARGB1  65     -16.454   5.384  38.092  1.00  0.00           C
ATOM   3419  HG2 ARGB1  65     -15.758   6.098  38.532  1.00  0.00           H
ATOM   3420  HG3 ARGB1  65     -16.536   5.570  37.021  1.00  0.00           H
ATOM   3421  CD  ARGB1  65     -15.884   3.979  38.289  1.00  0.00           C
ATOM   3422  HD2 ARGB1  65     -16.501   3.257  37.753  1.00  0.00           H
ATOM   3423  HD3 ARGB1  65     -15.878   3.734  39.351  1.00  0.00           H
ATOM   3424  NE  ARGB1  65     -14.521   3.935  37.771  1.00  0.00           N
ATOM   3425  HE  ARGB1  65     -13.762   4.009  38.433  1.00  0.00           H
ATOM   3426  CZ  ARGB1  65     -14.214   3.804  36.487  1.00  0.00           C
ATOM   3427  NH1 ARGB1  65     -15.145   3.588  35.574  1.00  0.00           N
ATOM   3428 HH12 ARGB1  65     -14.888   3.502  34.601  1.00  0.00           H
ATOM   3429 HH11 ARGB1  65     -16.114   3.510  35.849  1.00  0.00           H
ATOM   3430  NH2 ARGB1  65     -12.942   3.905  36.108  1.00  0.00           N
ATOM   3431 HH21 ARGB1  65     -12.697   3.817  35.132  1.00  0.00           H
ATOM   3432 HH22 ARGB1  65     -12.222   4.070  36.796  1.00  0.00           H
ATOM   3433  N   GLYB1  66     -20.628   7.572  37.966  1.00  0.00           N
ATOM   3434  H   GLYB1  66     -20.271   7.852  37.064  1.00  0.00           H
ATOM   3435  CA  GLYB1  66     -22.049   7.647  38.243  1.00  0.00           C
ATOM   3436  HA2 GLYB1  66     -22.260   7.081  39.150  1.00  0.00           H
ATOM   3437  HA3 GLYB1  66     -22.594   7.209  37.406  1.00  0.00           H
ATOM   3438  C   GLYB1  66     -22.519   9.075  38.438  1.00  0.00           C
ATOM   3439  O   GLYB1  66     -21.847   9.903  39.066  1.00  0.00           O
ATOM   3440  N   ARGB1  67     -23.711   9.362  37.911  1.00  0.00           N
ATOM   3441  H   ARGB1  67     -24.259   8.633  37.477  1.00  0.00           H
ATOM   3442  CA  ARGB1  67     -24.224  10.724  37.960  1.00  0.00           C
ATOM   3443  HA  ARGB1  67     -23.510  11.382  37.465  1.00  0.00           H
ATOM   3444  C   ARGB1  67     -24.361  11.219  39.396  1.00  0.00           C
ATOM   3445  O   ARGB1  67     -24.063  12.382  39.689  1.00  0.00           O
ATOM   3446  CB  ARGB1  67     -25.557  10.797  37.222  1.00  0.00           C
ATOM   3447  HB2 ARGB1  67     -26.289  10.202  37.769  1.00  0.00           H
ATOM   3448  HB3 ARGB1  67     -25.424  10.381  36.223  1.00  0.00           H
ATOM   3449  CG  ARGB1  67     -26.086  12.205  37.089  1.00  0.00           C
ATOM   3450  HG2 ARGB1  67     -25.371  12.805  36.527  1.00  0.00           H
ATOM   3451  HG3 ARGB1  67     -26.219  12.634  38.082  1.00  0.00           H
ATOM   3452  CD  ARGB1  67     -27.402  12.205  36.372  1.00  0.00           C
ATOM   3453  HD2 ARGB1  67     -27.255  11.886  35.340  1.00  0.00           H
ATOM   3454  HD3 ARGB1  67     -27.824  13.210  36.385  1.00  0.00           H
ATOM   3455  NE  ARGB1  67     -28.310  11.288  37.039  1.00  0.00           N
ATOM   3456  HE  ARGB1  67     -28.065  10.977  37.968  1.00  0.00           H
ATOM   3457  CZ  ARGB1  67     -29.436  10.832  36.514  1.00  0.00           C
ATOM   3458  NH1 ARGB1  67     -29.845  11.222  35.324  1.00  0.00           N
ATOM   3459 HH12 ARGB1  67     -30.706  10.857  34.941  1.00  0.00           H
ATOM   3460 HH11 ARGB1  67     -29.298  11.886  34.794  1.00  0.00           H
ATOM   3461  NH2 ARGB1  67     -30.162   9.958  37.205  1.00  0.00           N
ATOM   3462 HH21 ARGB1  67     -31.022   9.597  36.817  1.00  0.00           H
ATOM   3463 HH22 ARGB1  67     -29.854   9.655  38.118  1.00  0.00           H
ATOM   3464  N   GLUB1  68     -24.793  10.345  40.318  1.00  0.00           N
ATOM   3465  H   GLUB1  68     -25.010   9.395  40.051  1.00  0.00           H
ATOM   3466  CA  GLUB1  68     -24.950  10.766  41.707  1.00  0.00           C
ATOM   3467  HA  GLUB1  68     -25.579  11.656  41.718  1.00  0.00           H
ATOM   3468  C   GLUB1  68     -23.609  11.134  42.331  1.00  0.00           C
ATOM   3469  O   GLUB1  68     -23.509  12.128  43.070  1.00  0.00           O
ATOM   3470  CB  GLUB1  68     -25.633   9.661  42.524  1.00  0.00           C
ATOM   3471  HB2 GLUB1  68     -25.066   8.740  42.390  1.00  0.00           H
ATOM   3472  HB3 GLUB1  68     -26.642   9.526  42.135  1.00  0.00           H
ATOM   3473  CG  GLUB1  68     -25.735   9.945  44.026  1.00  0.00           C
ATOM   3474  HG2 GLUB1  68     -26.342  10.839  44.171  1.00  0.00           H
ATOM   3475  HG3 GLUB1  68     -24.732  10.120  44.416  1.00  0.00           H
ATOM   3476  CD  GLUB1  68     -26.367   8.795  44.807  1.00  0.00           C
ATOM   3477  OE1 GLUB1  68     -25.702   7.751  44.984  1.00  0.00           O
ATOM   3478  OE2 GLUB1  68     -27.532   8.932  45.240  1.00  0.00           O
ATOM   3479  N   LYSB1  69     -22.574  10.320  42.083  1.00  0.00           N
ATOM   3480  H   LYSB1  69     -22.718   9.488  41.529  1.00  0.00           H
ATOM   3481  CA  LYSB1  69     -21.242  10.617  42.601  1.00  0.00           C
ATOM   3482  HA  LYSB1  69     -21.344  10.780  43.674  1.00  0.00           H
ATOM   3483  C   LYSB1  69     -20.664  11.875  41.959  1.00  0.00           C
ATOM   3484  O   LYSB1  69     -19.904  12.614  42.593  1.00  0.00           O
ATOM   3485  CB  LYSB1  69     -20.286   9.445  42.343  1.00  0.00           C
ATOM   3486  HB2 LYSB1  69     -19.279   9.777  42.593  1.00  0.00           H
ATOM   3487  HB3 LYSB1  69     -20.336   9.204  41.281  1.00  0.00           H
ATOM   3488  CG  LYSB1  69     -20.557   8.173  43.117  1.00  0.00           C
ATOM   3489  HG2 LYSB1  69     -19.930   7.377  42.716  1.00  0.00           H
ATOM   3490  HG3 LYSB1  69     -21.606   7.904  42.996  1.00  0.00           H
ATOM   3491  CD  LYSB1  69     -20.259   8.333  44.601  1.00  0.00           C
ATOM   3492  HD2 LYSB1  69     -20.769   9.222  44.971  1.00  0.00           H
ATOM   3493  HD3 LYSB1  69     -19.184   8.448  44.737  1.00  0.00           H
ATOM   3494  CE  LYSB1  69     -20.732   7.123  45.396  1.00  0.00           C
ATOM   3495  HE2 LYSB1  69     -19.898   6.434  45.527  1.00  0.00           H
ATOM   3496  HE3 LYSB1  69     -21.532   6.626  44.847  1.00  0.00           H
ATOM   3497  NZ  LYSB1  69     -21.242   7.534  46.738  1.00  0.00           N
ATOM   3498  HZ1 LYSB1  69     -20.505   7.996  47.251  1.00  0.00           H
ATOM   3499  HZ3 LYSB1  69     -21.546   6.717  47.247  1.00  0.00           H
ATOM   3500  HZ2 LYSB1  69     -22.020   8.168  46.623  1.00  0.00           H
ATOM   3501  N   LEUB1  70     -20.963  12.102  40.675  1.00  0.00           N
ATOM   3502  H   LEUB1  70     -21.476  11.411  40.146  1.00  0.00           H
ATOM   3503  CA  LEUB1  70     -20.548  13.347  40.039  1.00  0.00           C
ATOM   3504  HA  LEUB1  70     -19.471  13.465  40.142  1.00  0.00           H
ATOM   3505  C   LEUB1  70     -21.172  14.559  40.718  1.00  0.00           C
ATOM   3506  O   LEUB1  70     -20.505  15.583  40.910  1.00  0.00           O
ATOM   3507  CB  LEUB1  70     -20.911  13.324  38.553  1.00  0.00           C
ATOM   3508  HB2 LEUB1  70     -20.807  14.336  38.161  1.00  0.00           H
ATOM   3509  HB3 LEUB1  70     -21.948  13.003  38.460  1.00  0.00           H
ATOM   3510  CG  LEUB1  70     -20.043  12.391  37.708  1.00  0.00           C
ATOM   3511  HG  LEUB1  70     -19.950  11.413  38.180  1.00  0.00           H
ATOM   3512  CD1 LEUB1  70     -20.666  12.125  36.356  1.00  0.00           C
ATOM   3513 HD12 LEUB1  70     -20.791  13.067  35.822  1.00  0.00           H
ATOM   3514 HD11 LEUB1  70     -21.639  11.653  36.491  1.00  0.00           H
ATOM   3515 HD13 LEUB1  70     -20.018  11.464  35.781  1.00  0.00           H
ATOM   3516  CD2 LEUB1  70     -18.653  12.988  37.473  1.00  0.00           C
ATOM   3517 HD21 LEUB1  70     -18.723  13.880  36.850  1.00  0.00           H
ATOM   3518 HD23 LEUB1  70     -18.028  12.251  36.976  1.00  0.00           H
ATOM   3519 HD22 LEUB1  70     -18.184  13.261  38.415  1.00  0.00           H
ATOM   3520  N   GLYB1  71     -22.454  14.479  41.073  1.00  0.00           N
ATOM   3521  H   GLYB1  71     -22.999  13.667  40.822  1.00  0.00           H
ATOM   3522  CA  GLYB1  71     -23.066  15.565  41.824  1.00  0.00           C
ATOM   3523  HA2 GLYB1  71     -24.119  15.331  41.978  1.00  0.00           H
ATOM   3524  HA3 GLYB1  71     -22.979  16.482  41.242  1.00  0.00           H
ATOM   3525  C   GLYB1  71     -22.416  15.788  43.179  1.00  0.00           C
ATOM   3526  O   GLYB1  71     -22.234  16.927  43.611  1.00  0.00           O
ATOM   3527  N   GLUB1  72     -22.057  14.704  43.869  1.00  0.00           N
ATOM   3528  H   GLUB1  72     -22.228  13.785  43.487  1.00  0.00           H
ATOM   3529  CA  GLUB1  72     -21.418  14.841  45.175  1.00  0.00           C
ATOM   3530  HA  GLUB1  72     -22.001  15.517  45.801  1.00  0.00           H
ATOM   3531  C   GLUB1  72     -19.984  15.387  45.048  1.00  0.00           C
ATOM   3532  O   GLUB1  72     -19.554  16.220  45.847  1.00  0.00           O
ATOM   3533  CB  GLUB1  72     -21.364  13.469  45.855  1.00  0.00           C
ATOM   3534  HB2 GLUB1  72     -20.807  13.563  46.788  1.00  0.00           H
ATOM   3535  HB3 GLUB1  72     -20.851  12.771  45.194  1.00  0.00           H
ATOM   3536  CG  GLUB1  72     -22.758  12.915  46.168  1.00  0.00           C
ATOM   3537  HG2 GLUB1  72     -23.343  12.914  45.248  1.00  0.00           H
ATOM   3538  HG3 GLUB1  72     -23.233  13.570  46.899  1.00  0.00           H
ATOM   3539  CD  GLUB1  72     -22.741  11.500  46.729  1.00  0.00           C
ATOM   3540  OE1 GLUB1  72     -21.638  10.988  47.025  1.00  0.00           O
ATOM   3541  OE2 GLUB1  72     -23.833  10.901  46.866  1.00  0.00           O
ATOM   3542  N   HISB1  73     -19.264  15.012  43.981  1.00  0.00           N
ATOM   3543  H   HISB1  73     -19.657  14.313  43.360  1.00  0.00           H
ATOM   3544  CA  HISB1  73     -17.935  15.545  43.675  1.00  0.00           C
ATOM   3545  HA  HISB1  73     -17.309  15.430  44.560  1.00  0.00           H
ATOM   3546  C   HISB1  73     -17.974  17.037  43.352  1.00  0.00           C
ATOM   3547  O   HISB1  73     -17.024  17.740  43.693  1.00  0.00           O
ATOM   3548  CB  HISB1  73     -17.268  14.778  42.523  1.00  0.00           C
ATOM   3549  HB2 HISB1  73     -17.838  14.923  41.605  1.00  0.00           H
ATOM   3550  HB3 HISB1  73     -17.251  13.716  42.757  1.00  0.00           H
ATOM   3551  CG  HISB1  73     -15.846  15.236  42.304  1.00  0.00           C
ATOM   3552  CD2 HISB1  73     -14.807  14.989  43.153  1.00  0.00           C
ATOM   3553  HD2 HISB1  73     -14.846  14.392  44.054  1.00  0.00           H
ATOM   3554  ND1 HISB1  73     -15.421  16.135  41.321  1.00  0.00           N
ATOM   3555  NE2 HISB1  73     -13.744  15.739  42.700  1.00  0.00           N
ATOM   3556  HE2 HISB1  73     -12.867  15.872  43.195  1.00  0.00           H
ATOM   3557  CE1 HISB1  73     -14.140  16.415  41.608  1.00  0.00           C
ATOM   3558  HE1 HISB1  73     -13.531  17.127  41.065  1.00  0.00           H
ATOM   3559  N   ALAB1  74     -19.091  17.575  42.846  1.00  0.00           N
ATOM   3560  H   ALAB1  74     -19.902  16.987  42.677  1.00  0.00           H
ATOM   3561  CA  ALAB1  74     -19.176  19.009  42.581  1.00  0.00           C
ATOM   3562  HA  ALAB1  74     -18.355  19.278  41.918  1.00  0.00           H
ATOM   3563  C   ALAB1  74     -19.049  19.847  43.842  1.00  0.00           C
ATOM   3564  O   ALAB1  74     -18.562  20.980  43.798  1.00  0.00           O
ATOM   3565  CB  ALAB1  74     -20.481  19.335  41.860  1.00  0.00           C
ATOM   3566  HB2 ALAB1  74     -21.324  19.096  42.509  1.00  0.00           H
ATOM   3567  HB1 ALAB1  74     -20.548  18.745  40.946  1.00  0.00           H
ATOM   3568  HB3 ALAB1  74     -20.503  20.396  41.611  1.00  0.00           H
ATOM   3569  N   VALB1  75     -19.520  19.318  44.967  1.00  0.00           N
ATOM   3570  H   VALB1  75     -20.003  18.432  44.942  1.00  0.00           H
ATOM   3571  CA  VALB1  75     -19.342  20.012  46.237  1.00  0.00           C
ATOM   3572  HA  VALB1  75     -19.812  20.994  46.185  1.00  0.00           H
ATOM   3573  C   VALB1  75     -17.844  20.206  46.535  1.00  0.00           C
ATOM   3574  O   VALB1  75     -17.398  21.312  46.855  1.00  0.00           O
ATOM   3575  CB  VALB1  75     -20.030  19.232  47.368  1.00  0.00           C
ATOM   3576  HB  VALB1  75     -19.652  18.212  47.384  1.00  0.00           H
ATOM   3577  CG1 VALB1  75     -19.705  19.850  48.713  1.00  0.00           C
ATOM   3578 HG12 VALB1  75     -20.057  20.882  48.733  1.00  0.00           H
ATOM   3579 HG11 VALB1  75     -18.627  19.830  48.871  1.00  0.00           H
ATOM   3580 HG13 VALB1  75     -20.198  19.283  49.502  1.00  0.00           H
ATOM   3581  CG2 VALB1  75     -21.515  19.197  47.100  1.00  0.00           C
ATOM   3582 HG21 VALB1  75     -21.902  20.215  47.067  1.00  0.00           H
ATOM   3583 HG23 VALB1  75     -22.015  18.644  47.895  1.00  0.00           H
ATOM   3584 HG22 VALB1  75     -21.700  18.706  46.145  1.00  0.00           H
ATOM   3585  N   TRPB1  76     -17.047  19.150  46.359  1.00  0.00           N
ATOM   3586  H   TRPB1  76     -17.467  18.284  46.051  1.00  0.00           H
ATOM   3587  CA  TRPB1  76     -15.600  19.165  46.594  1.00  0.00           C
ATOM   3588  HA  TRPB1  76     -15.407  19.680  47.536  1.00  0.00           H
ATOM   3589  C   TRPB1  76     -14.840  19.928  45.508  1.00  0.00           C
ATOM   3590  O   TRPB1  76     -13.929  20.686  45.830  1.00  0.00           O
ATOM   3591  CB  TRPB1  76     -15.107  17.723  46.748  1.00  0.00           C
ATOM   3592  HB2 TRPB1  76     -14.025  17.733  46.890  1.00  0.00           H
ATOM   3593  HB3 TRPB1  76     -15.319  17.161  45.837  1.00  0.00           H
ATOM   3594  CG  TRPB1  76     -15.728  17.030  47.920  1.00  0.00           C
ATOM   3595  CD1 TRPB1  76     -16.776  16.176  47.872  1.00  0.00           C
ATOM   3596  HD1 TRPB1  76     -17.284  15.861  46.968  1.00  0.00           H
ATOM   3597  CD2 TRPB1  76     -15.404  17.186  49.337  1.00  0.00           C
ATOM   3598  NE1 TRPB1  76     -17.124  15.796  49.153  1.00  0.00           N
ATOM   3599  HE1 TRPB1  76     -17.884  15.160  49.350  1.00  0.00           H
ATOM   3600  CE2 TRPB1  76     -16.319  16.398  50.098  1.00  0.00           C
ATOM   3601  CE3 TRPB1  76     -14.427  17.911  50.055  1.00  0.00           C
ATOM   3602  HE3 TRPB1  76     -13.702  18.506  49.518  1.00  0.00           H
ATOM   3603  CZ2 TRPB1  76     -16.275  16.338  51.499  1.00  0.00           C
ATOM   3604  HZ2 TRPB1  76     -16.981  15.727  52.040  1.00  0.00           H
ATOM   3605  CZ3 TRPB1  76     -14.363  17.844  51.460  1.00  0.00           C
ATOM   3606  HZ3 TRPB1  76     -13.583  18.384  51.984  1.00  0.00           H
ATOM   3607  CH2 TRPB1  76     -15.285  17.066  52.182  1.00  0.00           C
ATOM   3608  HH2 TRPB1  76     -15.221  17.016  53.261  1.00  0.00           H
ATOM   3609  N   SERB1  77     -15.313  19.881  44.261  1.00  0.00           N
ATOM   3610  H   SERB1  77     -16.042  19.200  44.074  1.00  0.00           H
ATOM   3611  CA  SERB1  77     -14.827  20.695  43.145  1.00  0.00           C
ATOM   3612  HA  SERB1  77     -13.778  20.459  42.967  1.00  0.00           H
ATOM   3613  C   SERB1  77     -14.937  22.197  43.433  1.00  0.00           C
ATOM   3614  O   SERB1  77     -13.957  22.923  43.273  1.00  0.00           O
ATOM   3615  CB  SERB1  77     -15.628  20.343  41.889  1.00  0.00           C
ATOM   3616  HB2 SERB1  77     -16.671  20.623  42.036  1.00  0.00           H
ATOM   3617  HB3 SERB1  77     -15.569  19.270  41.699  1.00  0.00           H
ATOM   3618  OG  SERB1  77     -15.117  21.050  40.780  1.00  0.00           O
ATOM   3619  HG  SERB1  77     -15.806  21.060  40.082  1.00  0.00           H
ATOM   3620  N   LEUB1  78     -16.084  22.668  43.937  1.00  0.00           N
ATOM   3621  H   LEUB1  78     -16.868  22.030  44.042  1.00  0.00           H
ATOM   3622  CA  LEUB1  78     -16.286  24.068  44.334  1.00  0.00           C
ATOM   3623  HA  LEUB1  78     -15.932  24.723  43.537  1.00  0.00           H
ATOM   3624  C   LEUB1  78     -15.515  24.464  45.603  1.00  0.00           C
ATOM   3625  O   LEUB1  78     -15.227  25.652  45.770  1.00  0.00           O
ATOM   3626  CB  LEUB1  78     -17.784  24.318  44.565  1.00  0.00           C
ATOM   3627  HB2 LEUB1  78     -17.869  25.139  45.277  1.00  0.00           H
ATOM   3628  HB3 LEUB1  78     -18.229  23.419  44.992  1.00  0.00           H
ATOM   3629  CG  LEUB1  78     -18.602  24.693  43.339  1.00  0.00           C
ATOM   3630  HG  LEUB1  78     -18.241  24.115  42.487  1.00  0.00           H
ATOM   3631  CD1 LEUB1  78     -20.072  24.352  43.534  1.00  0.00           C
ATOM   3632 HD12 LEUB1  78     -20.469  24.922  44.374  1.00  0.00           H
ATOM   3633 HD11 LEUB1  78     -20.174  23.286  43.737  1.00  0.00           H
ATOM   3634 HD13 LEUB1  78     -20.626  24.604  42.630  1.00  0.00           H
ATOM   3635  CD2 LEUB1  78     -18.434  26.182  43.022  1.00  0.00           C
ATOM   3636 HD21 LEUB1  78     -18.801  26.775  43.860  1.00  0.00           H
ATOM   3637 HD23 LEUB1  78     -19.003  26.429  42.125  1.00  0.00           H
ATOM   3638 HD22 LEUB1  78     -17.385  26.421  42.854  1.00  0.00           H
ATOM   3639  N   GLNB1  79     -15.219  23.528  46.505  1.00  0.00           N
ATOM   3640  H   GLNB1  79     -15.547  22.582  46.364  1.00  0.00           H
ATOM   3641  CA  GLNB1  79     -14.382  23.839  47.661  1.00  0.00           C
ATOM   3642  HA  GLNB1  79     -14.766  24.783  48.094  1.00  0.00           H
ATOM   3643  C   GLNB1  79     -12.915  23.988  47.213  1.00  0.00           C
ATOM   3644  O   GLNB1  79     -12.267  24.968  47.564  1.00  0.00           O
ATOM   3645  CB  GLNB1  79     -14.500  22.720  48.707  1.00  0.00           C
ATOM   3646  HB2 GLNB1  79     -14.177  21.773  48.274  1.00  0.00           H
ATOM   3647  HB3 GLNB1  79     -15.539  22.634  48.993  1.00  0.00           H
ATOM   3648  CG  GLNB1  79     -13.686  22.989  49.982  1.00  0.00           C
ATOM   3649  HG2 GLNB1  79     -14.056  23.889  50.464  1.00  0.00           H
ATOM   3650  HG3 GLNB1  79     -12.637  23.144  49.725  1.00  0.00           H
ATOM   3651  CD  GLNB1  79     -13.752  21.831  50.973  1.00  0.00           C
ATOM   3652  NE2 GLNB1  79     -14.837  21.374  51.331  1.00  0.00           N
ATOM   3653 HE22 GLNB1  79     -15.694  21.763  50.966  1.00  0.00           H
ATOM   3654 HE21 GLNB1  79     -14.870  20.610  51.990  1.00  0.00           H
ATOM   3655  OE1 GLNB1  79     -12.747  21.306  51.413  1.00  0.00           O
ATOM   3656  N   CYSB1  80     -12.404  23.023  46.437  1.00  0.00           N
ATOM   3657  H   CYSB1  80     -13.001  22.239  46.201  1.00  0.00           H
ATOM   3658  CA  CYSB1  80     -10.990  22.923  46.053  1.00  0.00           C
ATOM   3659  HA  CYSB1  80     -10.373  23.184  46.915  1.00  0.00           H
ATOM   3660  C   CYSB1  80     -10.600  23.875  44.912  1.00  0.00           C
ATOM   3661  O   CYSB1  80      -9.449  24.299  44.836  1.00  0.00           O
ATOM   3662  CB  CYSB1  80     -10.674  21.474  45.650  1.00  0.00           C
ATOM   3663  HB2 CYSB1  80      -9.623  21.412  45.371  1.00  0.00           H
ATOM   3664  HB3 CYSB1  80     -11.280  21.186  44.790  1.00  0.00           H
ATOM   3665  SG  CYSB1  80     -10.969  20.314  47.016  1.00  0.00           S
ATOM   3666  HG  CYSB1  80     -12.308  20.346  46.943  1.00  0.00           H
ATOM   3667  N   PHEB1  81     -11.543  24.219  44.033  1.00  0.00           N
ATOM   3668  H   PHEB1  81     -12.448  23.769  44.106  1.00  0.00           H
ATOM   3669  CA  PHEB1  81     -11.364  25.166  42.930  1.00  0.00           C
ATOM   3670  HA  PHEB1  81     -10.448  25.735  43.081  1.00  0.00           H
ATOM   3671  C   PHEB1  81     -12.551  26.150  42.906  1.00  0.00           C
ATOM   3672  O   PHEB1  81     -13.473  25.978  42.103  1.00  0.00           O
ATOM   3673  CB  PHEB1  81     -11.222  24.410  41.597  1.00  0.00           C
ATOM   3674  HB2 PHEB1  81     -10.971  25.139  40.829  1.00  0.00           H
ATOM   3675  HB3 PHEB1  81     -12.181  23.968  41.326  1.00  0.00           H
ATOM   3676  CG  PHEB1  81     -10.182  23.313  41.538  1.00  0.00           C
ATOM   3677  CD1 PHEB1  81      -8.842  23.621  41.243  1.00  0.00           C
ATOM   3678  HD1 PHEB1  81      -8.538  24.652  41.125  1.00  0.00           H
ATOM   3679  CD2 PHEB1  81     -10.578  21.971  41.691  1.00  0.00           C
ATOM   3680  HD2 PHEB1  81     -11.609  21.737  41.919  1.00  0.00           H
ATOM   3681  CE1 PHEB1  81      -7.909  22.583  41.073  1.00  0.00           C
ATOM   3682  HE1 PHEB1  81      -6.881  22.808  40.840  1.00  0.00           H
ATOM   3683  CE2 PHEB1  81      -9.647  20.934  41.511  1.00  0.00           C
ATOM   3684  HE2 PHEB1  81      -9.963  19.905  41.603  1.00  0.00           H
ATOM   3685  CZ  PHEB1  81      -8.315  21.244  41.187  1.00  0.00           C
ATOM   3686  HZ  PHEB1  81      -7.594  20.459  41.029  1.00  0.00           H
ATOM   3687  N   PROB1  82     -12.629  27.122  43.833  1.00  0.00           N
ATOM   3688  CA  PROB1  82     -13.845  27.901  44.084  1.00  0.00           C
ATOM   3689  HA  PROB1  82     -14.681  27.232  44.238  1.00  0.00           H
ATOM   3690  C   PROB1  82     -14.284  28.840  42.961  1.00  0.00           C
ATOM   3691  O   PROB1  82     -15.477  29.155  42.868  1.00  0.00           O
ATOM   3692  CB  PROB1  82     -13.561  28.675  45.374  1.00  0.00           C
ATOM   3693  HB2 PROB1  82     -13.902  28.113  46.243  1.00  0.00           H
ATOM   3694  HB3 PROB1  82     -14.038  29.655  45.365  1.00  0.00           H
ATOM   3695  CG  PROB1  82     -12.073  28.811  45.383  1.00  0.00           C
ATOM   3696  HG2 PROB1  82     -11.704  28.953  46.399  1.00  0.00           H
ATOM   3697  HG3 PROB1  82     -11.757  29.648  44.761  1.00  0.00           H
ATOM   3698  CD  PROB1  82     -11.601  27.487  44.792  1.00  0.00           C
ATOM   3699  HD2 PROB1  82     -10.631  27.614  44.316  1.00  0.00           H
ATOM   3700  HD3 PROB1  82     -11.544  26.730  45.576  1.00  0.00           H
ATOM   3701  N   ASPB1  83     -13.390  29.249  42.082  1.00  0.00           N
ATOM   3702  H   ASPB1  83     -12.418  28.969  42.175  1.00  0.00           H
ATOM   3703  CA  ASPB1  83     -13.723  30.205  41.036  1.00  0.00           C
ATOM   3704  HA  ASPB1  83     -14.810  30.271  40.999  1.00  0.00           H
ATOM   3705  C   ASPB1  83     -13.364  29.735  39.629  1.00  0.00           C
ATOM   3706  O   ASPB1  83     -13.473  30.517  38.696  1.00  0.00           O
ATOM   3707  CB  ASPB1  83     -13.157  31.587  41.370  1.00  0.00           C
ATOM   3708  HB2 ASPB1  83     -13.551  31.899  42.337  1.00  0.00           H
ATOM   3709  HB3 ASPB1  83     -13.481  32.290  40.602  1.00  0.00           H
ATOM   3710  CG  ASPB1  83     -11.633  31.608  41.436  1.00  0.00           C
ATOM   3711  OD1 ASPB1  83     -10.992  30.539  41.330  1.00  0.00           O
ATOM   3712  OD2 ASPB1  83     -11.073  32.709  41.599  1.00  0.00           O
ATOM   3713  N   TRPB1  84     -13.085  28.441  39.456  1.00  0.00           N
ATOM   3714  H   TRPB1  84     -12.933  27.903  40.298  1.00  0.00           H
ATOM   3715  CA  TRPB1  84     -12.615  27.850  38.206  1.00  0.00           C
ATOM   3716  HA  TRPB1  84     -11.575  28.150  38.092  1.00  0.00           H
ATOM   3717  C   TRPB1  84     -13.381  28.284  36.950  1.00  0.00           C
ATOM   3718  O   TRPB1  84     -14.605  28.094  36.847  1.00  0.00           O
ATOM   3719  CB  TRPB1  84     -12.648  26.328  38.310  1.00  0.00           C
ATOM   3720  HB2 TRPB1  84     -13.679  25.973  38.274  1.00  0.00           H
ATOM   3721  HB3 TRPB1  84     -12.231  26.033  39.270  1.00  0.00           H
ATOM   3722  CG  TRPB1  84     -11.851  25.661  37.240  1.00  0.00           C
ATOM   3723  CD1 TRPB1  84     -12.333  25.110  36.103  1.00  0.00           C
ATOM   3724  HD1 TRPB1  84     -13.376  25.071  35.818  1.00  0.00           H
ATOM   3725  CD2 TRPB1  84     -10.400  25.531  37.167  1.00  0.00           C
ATOM   3726  NE1 TRPB1  84     -11.286  24.589  35.368  1.00  0.00           N
ATOM   3727  HE1 TRPB1  84     -11.408  24.083  34.495  1.00  0.00           H
ATOM   3728  CE2 TRPB1  84     -10.079  24.792  35.995  1.00  0.00           C
ATOM   3729  CE3 TRPB1  84      -9.324  25.964  37.970  1.00  0.00           C
ATOM   3730  HE3 TRPB1  84      -9.528  26.557  38.850  1.00  0.00           H
ATOM   3731  CZ2 TRPB1  84      -8.768  24.427  35.678  1.00  0.00           C
ATOM   3732  HZ2 TRPB1  84      -8.589  23.820  34.808  1.00  0.00           H
ATOM   3733  CZ3 TRPB1  84      -7.993  25.680  37.609  1.00  0.00           C
ATOM   3734  HZ3 TRPB1  84      -7.183  26.074  38.206  1.00  0.00           H
ATOM   3735  CH2 TRPB1  84      -7.712  24.892  36.479  1.00  0.00           C
ATOM   3736  HH2 TRPB1  84      -6.687  24.660  36.224  1.00  0.00           H
ATOM   3737  N   VALB1  85     -12.633  28.737  35.945  1.00  0.00           N
ATOM   3738  H   VALB1  85     -11.632  28.840  36.113  1.00  0.00           H
ATOM   3739  CA  VALB1  85     -13.126  29.109  34.614  1.00  0.00           C
ATOM   3740  HA  VALB1  85     -14.177  28.837  34.529  1.00  0.00           H
ATOM   3741  C   VALB1  85     -12.341  28.312  33.575  1.00  0.00           C
ATOM   3742  O   VALB1  85     -11.114  28.233  33.632  1.00  0.00           O
ATOM   3743  CB  VALB1  85     -13.004  30.634  34.363  1.00  0.00           C
ATOM   3744  HB  VALB1  85     -11.947  30.894  34.412  1.00  0.00           H
ATOM   3745  CG1 VALB1  85     -13.500  31.010  32.996  1.00  0.00           C
ATOM   3746 HG12 VALB1  85     -14.558  30.762  32.913  1.00  0.00           H
ATOM   3747 HG11 VALB1  85     -12.938  30.460  32.241  1.00  0.00           H
ATOM   3748 HG13 VALB1  85     -13.364  32.081  32.842  1.00  0.00           H
ATOM   3749  CG2 VALB1  85     -13.739  31.420  35.454  1.00  0.00           C
ATOM   3750 HG21 VALB1  85     -14.801  31.176  35.425  1.00  0.00           H
ATOM   3751 HG23 VALB1  85     -13.607  32.489  35.284  1.00  0.00           H
ATOM   3752 HG22 VALB1  85     -13.332  31.155  36.430  1.00  0.00           H
ATOM   3753  N   TRPB1  86     -13.049  27.794  32.573  1.00  0.00           N
ATOM   3754  H   TRPB1  86     -14.054  27.899  32.581  1.00  0.00           H
ATOM   3755  CA  TRPB1  86     -12.423  27.324  31.339  1.00  0.00           C
ATOM   3756  HA  TRPB1  86     -11.407  26.994  31.549  1.00  0.00           H
ATOM   3757  C   TRPB1  86     -12.382  28.459  30.316  1.00  0.00           C
ATOM   3758  O   TRPB1  86     -13.417  29.050  30.021  1.00  0.00           O
ATOM   3759  CB  TRPB1  86     -13.191  26.140  30.768  1.00  0.00           C
ATOM   3760  HB2 TRPB1  86     -12.624  25.781  29.904  1.00  0.00           H
ATOM   3761  HB3 TRPB1  86     -14.155  26.520  30.432  1.00  0.00           H
ATOM   3762  CG  TRPB1  86     -13.460  25.022  31.731  1.00  0.00           C
ATOM   3763  CD1 TRPB1  86     -14.630  24.831  32.380  1.00  0.00           C
ATOM   3764  HD1 TRPB1  86     -15.509  25.449  32.257  1.00  0.00           H
ATOM   3765  CD2 TRPB1  86     -12.563  23.982  32.228  1.00  0.00           C
ATOM   3766  NE1 TRPB1  86     -14.528  23.760  33.240  1.00  0.00           N
ATOM   3767  HE1 TRPB1  86     -15.310  23.440  33.802  1.00  0.00           H
ATOM   3768  CE2 TRPB1  86     -13.266  23.207  33.202  1.00  0.00           C
ATOM   3769  CE3 TRPB1  86     -11.213  23.645  31.993  1.00  0.00           C
ATOM   3770  HE3 TRPB1  86     -10.645  24.228  31.279  1.00  0.00           H
ATOM   3771  CZ2 TRPB1  86     -12.653  22.169  33.920  1.00  0.00           C
ATOM   3772  HZ2 TRPB1  86     -13.185  21.669  34.716  1.00  0.00           H
ATOM   3773  CZ3 TRPB1  86     -10.598  22.589  32.692  1.00  0.00           C
ATOM   3774  HZ3 TRPB1  86      -9.556  22.364  32.521  1.00  0.00           H
ATOM   3775  CH2 TRPB1  86     -11.312  21.849  33.649  1.00  0.00           C
ATOM   3776  HH2 TRPB1  86     -10.815  21.058  34.198  1.00  0.00           H
ATOM   3777  N   THRB1  87     -11.204  28.735  29.753  1.00  0.00           N
ATOM   3778  H   THRB1  87     -10.400  28.186  30.023  1.00  0.00           H
ATOM   3779  CA  THRB1  87     -11.024  29.794  28.764  1.00  0.00           C
ATOM   3780  HA  THRB1  87     -12.000  30.243  28.582  1.00  0.00           H
ATOM   3781  C   THRB1  87     -10.482  29.229  27.449  1.00  0.00           C
ATOM   3782  O   THRB1  87     -10.124  28.059  27.349  1.00  0.00           O
ATOM   3783  CB  THRB1  87     -10.064  30.866  29.288  1.00  0.00           C
ATOM   3784  HB  THRB1  87     -10.084  31.696  28.582  1.00  0.00           H
ATOM   3785  OG1 THRB1  87      -8.741  30.313  29.404  1.00  0.00           O
ATOM   3786  HG1 THRB1  87      -8.165  30.813  28.820  1.00  0.00           H
ATOM   3787  CG2 THRB1  87     -10.477  31.361  30.644  1.00  0.00           C
ATOM   3788 HG22 THRB1  87     -10.459  30.534  31.354  1.00  0.00           H
ATOM   3789 HG21 THRB1  87     -11.485  31.771  30.590  1.00  0.00           H
ATOM   3790 HG23 THRB1  87      -9.786  32.137  30.973  1.00  0.00           H
ATOM   3791  N   ASPB1  88     -10.425  30.075  26.418  1.00  0.00           N
ATOM   3792  H   ASPB1  88     -10.828  30.997  26.509  1.00  0.00           H
ATOM   3793  CA  ASPB1  88      -9.784  29.687  25.150  1.00  0.00           C
ATOM   3794  HA  ASPB1  88      -9.991  30.475  24.426  1.00  0.00           H
ATOM   3795  C   ASPB1  88     -10.358  28.382  24.611  1.00  0.00           C
ATOM   3796  O   ASPB1  88      -9.634  27.511  24.122  1.00  0.00           O
ATOM   3797  CB  ASPB1  88      -8.276  29.557  25.327  1.00  0.00           C
ATOM   3798  HB2 ASPB1  88      -7.835  29.273  24.372  1.00  0.00           H
ATOM   3799  HB3 ASPB1  88      -8.076  28.781  26.065  1.00  0.00           H
ATOM   3800  CG  ASPB1  88      -7.648  30.825  25.785  1.00  0.00           C
ATOM   3801  OD1 ASPB1  88      -7.470  31.726  24.945  1.00  0.00           O
ATOM   3802  OD2 ASPB1  88      -7.380  30.950  26.991  1.00  0.00           O
ATOM   3803  N   ILEB1  89     -11.681  28.255  24.678  1.00  0.00           N
ATOM   3804  H   ILEB1  89     -12.237  29.051  24.957  1.00  0.00           H
ATOM   3805  CA  ILEB1  89     -12.351  26.997  24.360  1.00  0.00           C
ATOM   3806  HA  ILEB1  89     -11.781  26.173  24.790  1.00  0.00           H
ATOM   3807  C   ILEB1  89     -12.412  26.817  22.851  1.00  0.00           C
ATOM   3808  O   ILEB1  89     -12.930  27.673  22.129  1.00  0.00           O
ATOM   3809  CB  ILEB1  89     -13.756  26.961  24.972  1.00  0.00           C
ATOM   3810  HB  ILEB1  89     -14.328  27.818  24.618  1.00  0.00           H
ATOM   3811  CG1 ILEB1  89     -13.666  27.079  26.497  1.00  0.00           C
ATOM   3812 HG12 ILEB1  89     -12.965  27.875  26.747  1.00  0.00           H
ATOM   3813 HG13 ILEB1  89     -13.302  26.135  26.901  1.00  0.00           H
ATOM   3814  CG2 ILEB1  89     -14.526  25.715  24.507  1.00  0.00           C
ATOM   3815 HG22 ILEB1  89     -13.999  24.819  24.834  1.00  0.00           H
ATOM   3816 HG21 ILEB1  89     -14.598  25.718  23.419  1.00  0.00           H
ATOM   3817 HG23 ILEB1  89     -15.527  25.725  24.938  1.00  0.00           H
ATOM   3818  CD1 ILEB1  89     -15.013  27.396  27.128  1.00  0.00           C
ATOM   3819 HD11 ILEB1  89     -15.387  28.340  26.731  1.00  0.00           H
ATOM   3820 HD13 ILEB1  89     -14.898  27.477  28.209  1.00  0.00           H
ATOM   3821 HD12 ILEB1  89     -15.719  26.599  26.897  1.00  0.00           H
ATOM   3822  N   GLNB1  90     -11.893  25.695  22.368  1.00  0.00           N
ATOM   3823  H   GLNB1  90     -11.363  25.100  22.989  1.00  0.00           H
ATOM   3824  CA  GLNB1  90     -12.056  25.289  20.984  1.00  0.00           C
ATOM   3825  HA  GLNB1  90     -12.686  26.021  20.478  1.00  0.00           H
ATOM   3826  C   GLNB1  90     -12.680  23.905  20.971  1.00  0.00           C
ATOM   3827  O   GLNB1  90     -12.072  22.952  21.471  1.00  0.00           O
ATOM   3828  CB  GLNB1  90     -10.725  25.231  20.251  1.00  0.00           C
ATOM   3829  HB2 GLNB1  90     -10.940  25.148  19.186  1.00  0.00           H
ATOM   3830  HB3 GLNB1  90     -10.204  24.335  20.587  1.00  0.00           H
ATOM   3831  CG  GLNB1  90      -9.814  26.366  20.431  1.00  0.00           C
ATOM   3832  HG2 GLNB1  90      -9.571  26.478  21.488  1.00  0.00           H
ATOM   3833  HG3 GLNB1  90     -10.287  27.279  20.068  1.00  0.00           H
ATOM   3834  CD  GLNB1  90      -8.559  26.099  19.647  1.00  0.00           C
ATOM   3835  NE2 GLNB1  90      -7.547  25.655  20.200  1.00  0.00           N
ATOM   3836 HE22 GLNB1  90      -7.533  25.529  21.202  1.00  0.00           H
ATOM   3837 HE21 GLNB1  90      -6.734  25.419  19.650  1.00  0.00           H
ATOM   3838  OE1 GLNB1  90      -8.640  26.288  18.335  1.00  0.00           O
ATOM   3839  N   ILEB1  91     -13.879  23.786  20.399  1.00  0.00           N
ATOM   3840  H   ILEB1  91     -14.298  24.597  19.967  1.00  0.00           H
ATOM   3841  CA  ILEB1  91     -14.604  22.518  20.379  1.00  0.00           C
ATOM   3842  HA  ILEB1  91     -14.219  21.894  21.186  1.00  0.00           H
ATOM   3843  C   ILEB1  91     -14.377  21.832  19.050  1.00  0.00           C
ATOM   3844  O   ILEB1  91     -14.549  22.447  17.983  1.00  0.00           O
ATOM   3845  CB  ILEB1  91     -16.105  22.706  20.641  1.00  0.00           C
ATOM   3846  HB  ILEB1  91     -16.545  23.380  19.906  1.00  0.00           H
ATOM   3847  CG1 ILEB1  91     -16.262  23.303  22.029  1.00  0.00           C
ATOM   3848 HG12 ILEB1  91     -15.677  24.221  22.076  1.00  0.00           H
ATOM   3849 HG13 ILEB1  91     -15.876  22.588  22.756  1.00  0.00           H
ATOM   3850  CG2 ILEB1  91     -16.842  21.370  20.509  1.00  0.00           C
ATOM   3851 HG22 ILEB1  91     -16.436  20.658  21.228  1.00  0.00           H
ATOM   3852 HG21 ILEB1  91     -16.711  20.981  19.499  1.00  0.00           H
ATOM   3853 HG23 ILEB1  91     -17.904  21.520  20.706  1.00  0.00           H
ATOM   3854  CD1 ILEB1  91     -17.655  23.622  22.386  1.00  0.00           C
ATOM   3855 HD11 ILEB1  91     -18.059  24.337  21.669  1.00  0.00           H
ATOM   3856 HD13 ILEB1  91     -17.684  24.055  23.386  1.00  0.00           H
ATOM   3857 HD12 ILEB1  91     -18.253  22.711  22.367  1.00  0.00           H
ATOM   3858  N   PHEB1  92     -14.030  20.555  19.102  1.00  0.00           N
ATOM   3859  H   PHEB1  92     -13.901  20.117  20.003  1.00  0.00           H
ATOM   3860  CA  PHEB1  92     -13.848  19.728  17.922  1.00  0.00           C
ATOM   3861  HA  PHEB1  92     -13.975  20.326  17.022  1.00  0.00           H
ATOM   3862  C   PHEB1  92     -14.912  18.635  17.914  1.00  0.00           C
ATOM   3863  O   PHEB1  92     -14.937  17.742  18.764  1.00  0.00           O
ATOM   3864  CB  PHEB1  92     -12.424  19.174  17.876  1.00  0.00           C
ATOM   3865  HB2 PHEB1  92     -12.326  18.546  16.992  1.00  0.00           H
ATOM   3866  HB3 PHEB1  92     -12.289  18.542  18.737  1.00  0.00           H
ATOM   3867  CG  PHEB1  92     -11.322  20.217  17.870  1.00  0.00           C
ATOM   3868  CD1 PHEB1  92     -10.890  20.766  16.675  1.00  0.00           C
ATOM   3869  HD1 PHEB1  92     -11.351  20.468  15.746  1.00  0.00           H
ATOM   3870  CD2 PHEB1  92     -10.727  20.635  19.046  1.00  0.00           C
ATOM   3871  HD2 PHEB1  92     -11.048  20.212  19.986  1.00  0.00           H
ATOM   3872  CE1 PHEB1  92      -9.895  21.729  16.656  1.00  0.00           C
ATOM   3873  HE1 PHEB1  92      -9.580  22.151  15.713  1.00  0.00           H
ATOM   3874  CE2 PHEB1  92      -9.706  21.607  19.033  1.00  0.00           C
ATOM   3875  HE2 PHEB1  92      -9.241  21.923  19.955  1.00  0.00           H
ATOM   3876  CZ  PHEB1  92      -9.305  22.154  17.818  1.00  0.00           C
ATOM   3877  HZ  PHEB1  92      -8.533  22.909  17.791  1.00  0.00           H
ATOM   3878  N   GLUB1  93     -15.791  18.715  16.921  1.00  0.00           N
ATOM   3879  H   GLUB1  93     -15.659  19.466  16.251  1.00  0.00           H
ATOM   3880  CA  GLUB1  93     -16.550  17.566  16.439  1.00  0.00           C
ATOM   3881  HA  GLUB1  93     -17.149  17.132  17.240  1.00  0.00           H
ATOM   3882  C   GLUB1  93     -15.575  16.511  15.907  1.00  0.00           C
ATOM   3883  O   GLUB1  93     -14.440  16.833  15.556  1.00  0.00           O
ATOM   3884  CB  GLUB1  93     -17.452  18.017  15.286  1.00  0.00           C
ATOM   3885  HB2 GLUB1  93     -17.941  17.148  14.843  1.00  0.00           H
ATOM   3886  HB3 GLUB1  93     -16.817  18.469  14.523  1.00  0.00           H
ATOM   3887  CG  GLUB1  93     -18.532  19.019  15.718  1.00  0.00           C
ATOM   3888  HG2 GLUB1  93     -18.162  19.644  16.534  1.00  0.00           H
ATOM   3889  HG3 GLUB1  93     -19.398  18.468  16.090  1.00  0.00           H
ATOM   3890  CD  GLUB1  93     -18.954  19.931  14.566  1.00  0.00           C
ATOM   3891  OE1 GLUB1  93     -18.950  19.454  13.402  1.00  0.00           O
ATOM   3892  OE2 GLUB1  93     -19.274  21.103  14.886  1.00  0.00           O
ATOM   3893  N   THRB1  94     -16.038  15.273  15.755  1.00  0.00           N
ATOM   3894  H   THRB1  94     -17.000  15.073  16.006  1.00  0.00           H
ATOM   3895  CA  THRB1  94     -15.265  14.208  15.100  1.00  0.00           C
ATOM   3896  HA  THRB1  94     -14.476  14.667  14.522  1.00  0.00           H
ATOM   3897  C   THRB1  94     -16.122  13.444  14.101  1.00  0.00           C
ATOM   3898  O   THRB1  94     -17.324  13.705  14.008  1.00  0.00           O
ATOM   3899  CB  THRB1  94     -14.607  13.261  16.113  1.00  0.00           C
ATOM   3900  HB  THRB1  94     -13.875  12.663  15.570  1.00  0.00           H
ATOM   3901  OG1 THRB1  94     -15.555  12.382  16.665  1.00  0.00           O
ATOM   3902  HG1 THRB1  94     -16.066  12.871  17.335  1.00  0.00           H
ATOM   3903  CG2 THRB1  94     -13.889  13.964  17.266  1.00  0.00           C
ATOM   3904 HG22 THRB1  94     -14.580  14.580  17.839  1.00  0.00           H
ATOM   3905 HG21 THRB1  94     -13.101  14.603  16.865  1.00  0.00           H
ATOM   3906 HG23 THRB1  94     -13.457  13.219  17.929  1.00  0.00           H
ATOM   3907  N   GLNB1  95     -15.552  12.493  13.348  1.00  0.00           N
ATOM   3908  H   GLNB1  95     -14.550  12.335  13.397  1.00  0.00           H
ATOM   3909  CA  GLNB1  95     -16.355  11.633  12.466  1.00  0.00           C
ATOM   3910  HA  GLNB1  95     -16.915  12.290  11.799  1.00  0.00           H
ATOM   3911  C   GLNB1  95     -17.399  10.801  13.234  1.00  0.00           C
ATOM   3912  O   GLNB1  95     -18.444  10.472  12.675  1.00  0.00           O
ATOM   3913  CB  GLNB1  95     -15.468  10.752  11.568  1.00  0.00           C
ATOM   3914  HB2 GLNB1  95     -14.749  11.380  11.043  1.00  0.00           H
ATOM   3915  HB3 GLNB1  95     -16.120  10.319  10.808  1.00  0.00           H
ATOM   3916  CG  GLNB1  95     -14.729   9.583  12.251  1.00  0.00           C
ATOM   3917  HG2 GLNB1  95     -14.470   8.864  11.474  1.00  0.00           H
ATOM   3918  HG3 GLNB1  95     -15.386   9.070  12.951  1.00  0.00           H
ATOM   3919  CD  GLNB1  95     -13.429   9.955  12.958  1.00  0.00           C
ATOM   3920  OE1 GLNB1  95     -12.980  11.092  12.980  1.00  0.00           O
ATOM   3921  NE2 GLNB1  95     -12.751   8.986  13.528  1.00  0.00           N
ATOM   3922 HE21 GLNB1  95     -11.858   9.209  13.957  1.00  0.00           H
ATOM   3923 HE22 GLNB1  95     -13.192   8.097  13.713  1.00  0.00           H
ATOM   3924  N   ASPB1  96     -17.189  10.570  14.535  1.00  0.00           N
ATOM   3925  H   ASPB1  96     -16.353  10.948  14.961  1.00  0.00           H
ATOM   3926  CA  ASPB1  96     -18.185  10.026  15.454  1.00  0.00           C
ATOM   3927  HA  ASPB1  96     -18.782   9.284  14.925  1.00  0.00           H
ATOM   3928  C   ASPB1  96     -19.081  11.168  15.978  1.00  0.00           C
ATOM   3929  O   ASPB1  96     -18.586  12.108  16.613  1.00  0.00           O
ATOM   3930  CB  ASPB1  96     -17.450   9.303  16.589  1.00  0.00           C
ATOM   3931  HB2 ASPB1  96     -16.868  10.025  17.159  1.00  0.00           H
ATOM   3932  HB3 ASPB1  96     -16.748   8.597  16.141  1.00  0.00           H
ATOM   3933  CG  ASPB1  96     -18.350   8.527  17.555  1.00  0.00           C
ATOM   3934  OD1 ASPB1  96     -19.572   8.761  17.617  1.00  0.00           O
ATOM   3935  OD2 ASPB1  96     -17.790   7.646  18.256  1.00  0.00           O
ATOM   3936  N   PROB1  97     -20.403  11.143  15.739  1.00  0.00           N
ATOM   3937  CA  PROB1  97     -21.296  12.196  16.229  1.00  0.00           C
ATOM   3938  HA  PROB1  97     -20.944  13.176  15.912  1.00  0.00           H
ATOM   3939  C   PROB1  97     -21.410  12.201  17.754  1.00  0.00           C
ATOM   3940  O   PROB1  97     -21.880  13.185  18.328  1.00  0.00           O
ATOM   3941  CB  PROB1  97     -22.645  11.906  15.586  1.00  0.00           C
ATOM   3942  HB2 PROB1  97     -22.687  12.377  14.603  1.00  0.00           H
ATOM   3943  HB3 PROB1  97     -23.478  12.238  16.204  1.00  0.00           H
ATOM   3944  CG  PROB1  97     -22.619  10.392  15.419  1.00  0.00           C
ATOM   3945  HG2 PROB1  97     -23.274  10.126  14.612  1.00  0.00           H
ATOM   3946  HG3 PROB1  97     -22.909   9.877  16.336  1.00  0.00           H
ATOM   3947  CD  PROB1  97     -21.162  10.084  15.091  1.00  0.00           C
ATOM   3948  HD2 PROB1  97     -20.892   9.092  15.472  1.00  0.00           H
ATOM   3949  HD3 PROB1  97     -21.005  10.130  14.013  1.00  0.00           H
ATOM   3950  N   ASNB1  98     -20.974  11.123  18.415  1.00  0.00           N
ATOM   3951  H   ASNB1  98     -20.634  10.336  17.881  1.00  0.00           H
ATOM   3952  CA  ASNB1  98     -21.033  11.010  19.859  1.00  0.00           C
ATOM   3953  HA  ASNB1  98     -21.671  11.809  20.237  1.00  0.00           H
ATOM   3954  C   ASNB1  98     -19.674  11.206  20.528  1.00  0.00           C
ATOM   3955  O   ASNB1  98     -19.530  10.860  21.699  1.00  0.00           O
ATOM   3956  CB  ASNB1  98     -21.612   9.652  20.212  1.00  0.00           C
ATOM   3957  HB2 ASNB1  98     -21.429   9.455  21.268  1.00  0.00           H
ATOM   3958  HB3 ASNB1  98     -21.116   8.891  19.609  1.00  0.00           H
ATOM   3959  CG  ASNB1  98     -23.103   9.585  19.954  1.00  0.00           C
ATOM   3960  OD1 ASNB1  98     -23.846  10.421  20.441  1.00  0.00           O
ATOM   3961  ND2 ASNB1  98     -23.531   8.619  19.153  1.00  0.00           N
ATOM   3962 HD22 ASNB1  98     -24.512   8.552  18.922  1.00  0.00           H
ATOM   3963 HD21 ASNB1  98     -22.876   7.950  18.774  1.00  0.00           H
ATOM   3964  N   TRPB1  99     -18.681  11.742  19.826  1.00  0.00           N
ATOM   3965  H   TRPB1  99     -18.805  11.963  18.844  1.00  0.00           H
ATOM   3966  CA  TRPB1  99     -17.360  11.935  20.437  1.00  0.00           C
ATOM   3967  HA  TRPB1  99     -17.441  11.885  21.523  1.00  0.00           H
ATOM   3968  C   TRPB1  99     -16.840  13.303  20.030  1.00  0.00           C
ATOM   3969  O   TRPB1  99     -16.802  13.639  18.842  1.00  0.00           O
ATOM   3970  CB  TRPB1  99     -16.398  10.827  20.007  1.00  0.00           C
ATOM   3971  HB2 TRPB1  99     -16.020  11.079  19.016  1.00  0.00           H
ATOM   3972  HB3 TRPB1  99     -16.963   9.897  19.954  1.00  0.00           H
ATOM   3973  CG  TRPB1  99     -15.211  10.595  20.908  1.00  0.00           C
ATOM   3974  CD1 TRPB1  99     -14.598  11.502  21.739  1.00  0.00           C
ATOM   3975  HD1 TRPB1  99     -14.901  12.532  21.860  1.00  0.00           H
ATOM   3976  CD2 TRPB1  99     -14.502   9.362  21.083  1.00  0.00           C
ATOM   3977  NE1 TRPB1  99     -13.544  10.911  22.394  1.00  0.00           N
ATOM   3978  HE1 TRPB1  99     -12.925  11.370  23.047  1.00  0.00           H
ATOM   3979  CE2 TRPB1  99     -13.473   9.594  22.014  1.00  0.00           C
ATOM   3980  CE3 TRPB1  99     -14.632   8.082  20.521  1.00  0.00           C
ATOM   3981  HE3 TRPB1  99     -15.407   7.874  19.799  1.00  0.00           H
ATOM   3982  CZ2 TRPB1  99     -12.572   8.592  22.399  1.00  0.00           C
ATOM   3983  HZ2 TRPB1  99     -11.787   8.790  23.114  1.00  0.00           H
ATOM   3984  CZ3 TRPB1  99     -13.743   7.088  20.913  1.00  0.00           C
ATOM   3985  HZ3 TRPB1  99     -13.841   6.096  20.499  1.00  0.00           H
ATOM   3986  CH2 TRPB1  99     -12.723   7.350  21.835  1.00  0.00           C
ATOM   3987  HH2 TRPB1  99     -12.041   6.559  22.108  1.00  0.00           H
ATOM   3988  N   PHEB1 100     -16.481  14.108  21.026  1.00  0.00           N
ATOM   3989  H   PHEB1 100     -16.591  13.762  21.969  1.00  0.00           H
ATOM   3990  CA  PHEB1 100     -15.942  15.448  20.860  1.00  0.00           C
ATOM   3991  HA  PHEB1 100     -15.743  15.646  19.806  1.00  0.00           H
ATOM   3992  C   PHEB1 100     -14.631  15.572  21.629  1.00  0.00           C
ATOM   3993  O   PHEB1 100     -14.451  14.943  22.676  1.00  0.00           O
ATOM   3994  CB  PHEB1 100     -16.923  16.536  21.396  1.00  0.00           C
ATOM   3995  HB2 PHEB1 100     -16.394  17.489  21.428  1.00  0.00           H
ATOM   3996  HB3 PHEB1 100     -17.228  16.256  22.404  1.00  0.00           H
ATOM   3997  CG  PHEB1 100     -18.154  16.709  20.562  1.00  0.00           C
ATOM   3998  CD1 PHEB1 100     -19.120  15.722  20.517  1.00  0.00           C
ATOM   3999  HD1 PHEB1 100     -18.998  14.825  21.106  1.00  0.00           H
ATOM   4000  CD2 PHEB1 100     -18.307  17.879  19.793  1.00  0.00           C
ATOM   4001  HD2 PHEB1 100     -17.541  18.640  19.805  1.00  0.00           H
ATOM   4002  CE1 PHEB1 100     -20.247  15.876  19.709  1.00  0.00           C
ATOM   4003  HE1 PHEB1 100     -20.971  15.089  19.688  1.00  0.00           H
ATOM   4004  CE2 PHEB1 100     -19.448  18.053  18.995  1.00  0.00           C
ATOM   4005  HE2 PHEB1 100     -19.568  18.954  18.413  1.00  0.00           H
ATOM   4006  CZ  PHEB1 100     -20.422  17.044  18.951  1.00  0.00           C
ATOM   4007  HZ  PHEB1 100     -21.298  17.164  18.337  1.00  0.00           H
ATOM   4008  N   TRPB1 101     -13.747  16.430  21.128  1.00  0.00           N
ATOM   4009  H   TRPB1 101     -13.913  16.799  20.202  1.00  0.00           H
ATOM   4010  CA  TRPB1 101     -12.554  16.868  21.838  1.00  0.00           C
ATOM   4011  HA  TRPB1 101     -12.523  16.373  22.809  1.00  0.00           H
ATOM   4012  C   TRPB1 101     -12.618  18.370  22.029  1.00  0.00           C
ATOM   4013  O   TRPB1 101     -13.191  19.100  21.212  1.00  0.00           O
ATOM   4014  CB  TRPB1 101     -11.267  16.472  21.085  1.00  0.00           C
ATOM   4015  HB2 TRPB1 101     -10.411  16.957  21.555  1.00  0.00           H
ATOM   4016  HB3 TRPB1 101     -11.343  16.796  20.047  1.00  0.00           H
ATOM   4017  CG  TRPB1 101     -11.078  14.985  21.127  1.00  0.00           C
ATOM   4018  CD1 TRPB1 101     -11.591  14.085  20.263  1.00  0.00           C
ATOM   4019  HD1 TRPB1 101     -12.185  14.335  19.396  1.00  0.00           H
ATOM   4020  CD2 TRPB1 101     -10.350  14.220  22.117  1.00  0.00           C
ATOM   4021  NE1 TRPB1 101     -11.255  12.808  20.637  1.00  0.00           N
ATOM   4022  HE1 TRPB1 101     -11.531  11.964  20.156  1.00  0.00           H
ATOM   4023  CE2 TRPB1 101     -10.485  12.863  21.767  1.00  0.00           C
ATOM   4024  CE3 TRPB1 101      -9.591  14.553  23.244  1.00  0.00           C
ATOM   4025  HE3 TRPB1 101      -9.469  15.585  23.540  1.00  0.00           H
ATOM   4026  CZ2 TRPB1 101      -9.891  11.843  22.505  1.00  0.00           C
ATOM   4027  HZ2 TRPB1 101     -10.010  10.807  22.223  1.00  0.00           H
ATOM   4028  CZ3 TRPB1 101      -9.001  13.539  23.971  1.00  0.00           C
ATOM   4029  HZ3 TRPB1 101      -8.412  13.782  24.843  1.00  0.00           H
ATOM   4030  CH2 TRPB1 101      -9.157  12.197  23.592  1.00  0.00           C
ATOM   4031  HH2 TRPB1 101      -8.681  11.426  24.180  1.00  0.00           H
ATOM   4032  N   VALB1 102     -12.051  18.825  23.130  1.00  0.00           N
ATOM   4033  H   VALB1 102     -11.647  18.167  23.781  1.00  0.00           H
ATOM   4034  CA  VALB1 102     -11.991  20.243  23.432  1.00  0.00           C
ATOM   4035  HA  VALB1 102     -12.303  20.802  22.550  1.00  0.00           H
ATOM   4036  C   VALB1 102     -10.561  20.593  23.812  1.00  0.00           C
ATOM   4037  O   VALB1 102      -9.976  19.927  24.675  1.00  0.00           O
ATOM   4038  CB  VALB1 102     -12.947  20.629  24.571  1.00  0.00           C
ATOM   4039  HB  VALB1 102     -12.715  20.035  25.455  1.00  0.00           H
ATOM   4040  CG1 VALB1 102     -12.752  22.110  24.903  1.00  0.00           C
ATOM   4041 HG12 VALB1 102     -12.982  22.713  24.024  1.00  0.00           H
ATOM   4042 HG11 VALB1 102     -11.718  22.282  25.201  1.00  0.00           H
ATOM   4043 HG13 VALB1 102     -13.417  22.390  25.720  1.00  0.00           H
ATOM   4044  CG2 VALB1 102     -14.404  20.313  24.209  1.00  0.00           C
ATOM   4045 HG21 VALB1 102     -14.691  20.884  23.326  1.00  0.00           H
ATOM   4046 HG23 VALB1 102     -15.052  20.583  25.043  1.00  0.00           H
ATOM   4047 HG22 VALB1 102     -14.504  19.248  24.001  1.00  0.00           H
ATOM   4048  N   GLUB1 103     -10.010  21.634  23.201  1.00  0.00           N
ATOM   4049  H   GLUB1 103     -10.485  22.038  22.406  1.00  0.00           H
ATOM   4050  CA  GLUB1 103      -8.744  22.219  23.632  1.00  0.00           C
ATOM   4051  HA  GLUB1 103      -8.241  21.535  24.315  1.00  0.00           H
ATOM   4052  C   GLUB1 103      -9.056  23.535  24.330  1.00  0.00           C
ATOM   4053  O   GLUB1 103      -9.833  24.340  23.811  1.00  0.00           O
ATOM   4054  CB  GLUB1 103      -7.780  22.430  22.463  1.00  0.00           C
ATOM   4055  HB2 GLUB1 103      -8.235  23.111  21.744  1.00  0.00           H
ATOM   4056  HB3 GLUB1 103      -7.587  21.471  21.983  1.00  0.00           H
ATOM   4057  CG  GLUB1 103      -6.453  23.025  22.946  1.00  0.00           C
ATOM   4058  HG2 GLUB1 103      -6.075  22.388  23.746  1.00  0.00           H
ATOM   4059  HG3 GLUB1 103      -6.659  24.020  23.340  1.00  0.00           H
ATOM   4060  CD  GLUB1 103      -5.371  23.156  21.915  1.00  0.00           C
ATOM   4061  OE1 GLUB1 103      -5.643  23.018  20.706  1.00  0.00           O
ATOM   4062  OE2 GLUB1 103      -4.222  23.402  22.330  1.00  0.00           O
ATOM   4063  N   CYSB1 104      -8.481  23.743  25.518  1.00  0.00           N
ATOM   4064  H   CYSB1 104      -7.833  23.065  25.893  1.00  0.00           H
ATOM   4065  CA  CYSB1 104      -8.792  24.950  26.269  1.00  0.00           C
ATOM   4066  HA  CYSB1 104      -8.810  25.794  25.579  1.00  0.00           H
ATOM   4067  C   CYSB1 104      -7.722  25.216  27.314  1.00  0.00           C
ATOM   4068  O   CYSB1 104      -6.736  24.483  27.440  1.00  0.00           O
ATOM   4069  CB  CYSB1 104     -10.168  24.835  26.917  1.00  0.00           C
ATOM   4070  HB2 CYSB1 104     -10.890  24.539  26.156  1.00  0.00           H
ATOM   4071  HB3 CYSB1 104     -10.446  25.807  27.323  1.00  0.00           H
ATOM   4072  SG  CYSB1 104     -10.199  23.610  28.260  1.00  0.00           S
ATOM   4073  HG  CYSB1 104      -9.860  22.411  27.777  1.00  0.00           H
ATOM   4074  N   ARGB1 105      -7.917  26.301  28.061  1.00  0.00           N
ATOM   4075  H   ARGB1 105      -8.619  26.969  27.775  1.00  0.00           H
ATOM   4076  CA  ARGB1 105      -7.160  26.559  29.268  1.00  0.00           C
ATOM   4077  HA  ARGB1 105      -6.442  25.754  29.424  1.00  0.00           H
ATOM   4078  C   ARGB1 105      -8.121  26.545  30.451  1.00  0.00           C
ATOM   4079  O   ARGB1 105      -9.331  26.700  30.307  1.00  0.00           O
ATOM   4080  CB  ARGB1 105      -6.346  27.851  29.152  1.00  0.00           C
ATOM   4081  HB2 ARGB1 105      -5.935  28.104  30.129  1.00  0.00           H
ATOM   4082  HB3 ARGB1 105      -6.998  28.656  28.813  1.00  0.00           H
ATOM   4083  CG  ARGB1 105      -5.207  27.679  28.160  1.00  0.00           C
ATOM   4084  HG2 ARGB1 105      -5.630  27.482  27.175  1.00  0.00           H
ATOM   4085  HG3 ARGB1 105      -4.599  26.830  28.471  1.00  0.00           H
ATOM   4086  CD  ARGB1 105      -4.325  28.896  28.071  1.00  0.00           C
ATOM   4087  HD2 ARGB1 105      -4.925  29.771  27.822  1.00  0.00           H
ATOM   4088  HD3 ARGB1 105      -3.564  28.747  27.305  1.00  0.00           H
ATOM   4089  NE  ARGB1 105      -3.692  29.083  29.367  1.00  0.00           N
ATOM   4090  HE  ARGB1 105      -4.105  29.758  29.995  1.00  0.00           H
ATOM   4091  CZ  ARGB1 105      -2.613  28.434  29.788  1.00  0.00           C
ATOM   4092  NH1 ARGB1 105      -1.871  27.702  28.962  1.00  0.00           N
ATOM   4093 HH11 ARGB1 105      -1.056  27.218  29.310  1.00  0.00           H
ATOM   4094 HH12 ARGB1 105      -2.123  27.630  27.987  1.00  0.00           H
ATOM   4095  NH2 ARGB1 105      -2.270  28.519  31.063  1.00  0.00           N
ATOM   4096 HH22 ARGB1 105      -1.452  28.031  31.400  1.00  0.00           H
ATOM   4097 HH21 ARGB1 105      -2.826  29.072  31.700  1.00  0.00           H
ATOM   4098  N   GLYB1 106      -7.578  26.303  31.629  1.00  0.00           N
ATOM   4099  H   GLYB1 106      -6.574  26.170  31.666  1.00  0.00           H
ATOM   4100  CA  GLYB1 106      -8.283  26.421  32.894  1.00  0.00           C
ATOM   4101  HA2 GLYB1 106      -8.367  25.443  33.354  1.00  0.00           H
ATOM   4102  HA3 GLYB1 106      -9.287  26.814  32.743  1.00  0.00           H
ATOM   4103  C   GLYB1 106      -7.517  27.352  33.817  1.00  0.00           C
ATOM   4104  O   GLYB1 106      -6.279  27.388  33.782  1.00  0.00           O
ATOM   4105  N   GLUB1 107      -8.242  28.136  34.601  1.00  0.00           N
ATOM   4106  H   GLUB1 107      -9.258  28.109  34.537  1.00  0.00           H
ATOM   4107  CA  GLUB1 107      -7.662  28.968  35.649  1.00  0.00           C
ATOM   4108  HA  GLUB1 107      -6.753  28.481  35.989  1.00  0.00           H
ATOM   4109  C   GLUB1 107      -8.583  29.075  36.859  1.00  0.00           C
ATOM   4110  O   GLUB1 107      -9.809  29.021  36.743  1.00  0.00           O
ATOM   4111  CB  GLUB1 107      -7.271  30.361  35.123  1.00  0.00           C
ATOM   4112  HB2 GLUB1 107      -6.509  30.215  34.358  1.00  0.00           H
ATOM   4113  HB3 GLUB1 107      -6.858  30.955  35.938  1.00  0.00           H
ATOM   4114  CG  GLUB1 107      -8.428  31.115  34.514  1.00  0.00           C
ATOM   4115  HG2 GLUB1 107      -9.314  30.959  35.130  1.00  0.00           H
ATOM   4116  HG3 GLUB1 107      -8.611  30.731  33.511  1.00  0.00           H
ATOM   4117  CD  GLUB1 107      -8.149  32.588  34.427  1.00  0.00           C
ATOM   4118  OE1 GLUB1 107      -7.385  32.980  33.537  1.00  0.00           O
ATOM   4119  OE2 GLUB1 107      -8.662  33.347  35.272  1.00  0.00           O
ATOM   4120  N   GLYB1 108      -7.965  29.281  38.017  1.00  0.00           N
ATOM   4121  H   GLYB1 108      -6.955  29.191  38.052  1.00  0.00           H
ATOM   4122  CA  GLYB1 108      -8.649  29.644  39.245  1.00  0.00           C
ATOM   4123  HA2 GLYB1 108      -9.568  29.069  39.352  1.00  0.00           H
ATOM   4124  HA3 GLYB1 108      -8.903  30.694  39.213  1.00  0.00           H
ATOM   4125  C   GLYB1 108      -7.783  29.443  40.472  1.00  0.00           C
ATOM   4126  O   GLYB1 108      -6.691  28.870  40.408  1.00  0.00           O
ATOM   4127  N   ALAB1 109      -8.274  29.899  41.618  1.00  0.00           N
ATOM   4128  H   ALAB1 109      -9.113  30.461  41.603  1.00  0.00           H
ATOM   4129  CA  ALAB1 109      -7.619  29.594  42.879  1.00  0.00           C
ATOM   4130  HA  ALAB1 109      -6.587  29.943  42.836  1.00  0.00           H
ATOM   4131  C   ALAB1 109      -7.641  28.087  43.105  1.00  0.00           C
ATOM   4132  O   ALAB1 109      -8.638  27.424  42.807  1.00  0.00           O
ATOM   4133  CB  ALAB1 109      -8.309  30.313  44.043  1.00  0.00           C
ATOM   4134  HB2 ALAB1 109      -9.346  29.983  44.111  1.00  0.00           H
ATOM   4135  HB1 ALAB1 109      -8.281  31.389  43.873  1.00  0.00           H
ATOM   4136  HB3 ALAB1 109      -7.791  30.078  44.973  1.00  0.00           H
ATOM   4137  N   ILEB1 110      -6.578  27.567  43.704  1.00  0.00           N
ATOM   4138  H   ILEB1 110      -5.773  28.154  43.873  1.00  0.00           H
ATOM   4139  CA  ILEB1 110      -6.529  26.171  44.135  1.00  0.00           C
ATOM   4140  HA  ILEB1 110      -7.471  25.683  43.880  1.00  0.00           H
ATOM   4141  C   ILEB1 110      -6.415  26.170  45.645  1.00  0.00           C
ATOM   4142  O   ILEB1 110      -5.510  26.803  46.199  1.00  0.00           O
ATOM   4143  CB  ILEB1 110      -5.423  25.383  43.410  1.00  0.00           C
ATOM   4144  HB  ILEB1 110      -5.622  25.473  42.341  1.00  0.00           H
ATOM   4145  CG1 ILEB1 110      -5.506  23.884  43.762  1.00  0.00           C
ATOM   4146 HG12 ILEB1 110      -6.539  23.556  43.642  1.00  0.00           H
ATOM   4147 HG13 ILEB1 110      -5.221  23.734  44.804  1.00  0.00           H
ATOM   4148  CG2 ILEB1 110      -4.035  25.979  43.684  1.00  0.00           C
ATOM   4149 HG22 ILEB1 110      -3.801  25.963  44.748  1.00  0.00           H
ATOM   4150 HG21 ILEB1 110      -4.033  27.009  43.327  1.00  0.00           H
ATOM   4151 HG23 ILEB1 110      -3.287  25.404  43.138  1.00  0.00           H
ATOM   4152  CD1 ILEB1 110      -4.628  22.997  42.868  1.00  0.00           C
ATOM   4153 HD11 ILEB1 110      -4.842  23.191  41.818  1.00  0.00           H
ATOM   4154 HD13 ILEB1 110      -4.829  21.949  43.087  1.00  0.00           H
ATOM   4155 HD12 ILEB1 110      -3.574  23.190  43.055  1.00  0.00           H
ATOM   4156  N   VALB1 111      -7.353  25.502  46.298  1.00  0.00           N
ATOM   4157  H   VALB1 111      -8.074  25.034  45.755  1.00  0.00           H
ATOM   4158  CA  VALB1 111      -7.487  25.485  47.751  1.00  0.00           C
ATOM   4159  HA  VALB1 111      -6.652  26.000  48.227  1.00  0.00           H
ATOM   4160  C   VALB1 111      -7.485  24.029  48.220  1.00  0.00           C
ATOM   4161  O   VALB1 111      -8.518  23.458  48.564  1.00  0.00           O
ATOM   4162  CB  VALB1 111      -8.758  26.232  48.187  1.00  0.00           C
ATOM   4163  HB  VALB1 111      -9.625  25.639  47.897  1.00  0.00           H
ATOM   4164  CG1 VALB1 111      -8.802  26.405  49.698  1.00  0.00           C
ATOM   4165 HG12 VALB1 111      -7.945  26.996  50.021  1.00  0.00           H
ATOM   4166 HG11 VALB1 111      -8.769  25.426  50.177  1.00  0.00           H
ATOM   4167 HG13 VALB1 111      -9.723  26.916  49.978  1.00  0.00           H
ATOM   4168  CG2 VALB1 111      -8.825  27.591  47.488  1.00  0.00           C
ATOM   4169 HG21 VALB1 111      -7.960  28.190  47.774  1.00  0.00           H
ATOM   4170 HG23 VALB1 111      -9.738  28.107  47.784  1.00  0.00           H
ATOM   4171 HG22 VALB1 111      -8.824  27.445  46.408  1.00  0.00           H
ATOM   4172  N   PHEB1 112      -6.345  23.357  48.094  1.00  0.00           N
ATOM   4173  H   PHEB1 112      -5.500  23.871  47.870  1.00  0.00           H
ATOM   4174  CA  PHEB1 112      -6.230  21.957  48.494  1.00  0.00           C
ATOM   4175  HA  PHEB1 112      -7.167  21.465  48.246  1.00  0.00           H
ATOM   4176  C   PHEB1 112      -6.022  21.860  50.016  1.00  0.00           C
ATOM   4177  O   PHEB1 112      -5.262  22.647  50.577  1.00  0.00           O
ATOM   4178  CB  PHEB1 112      -5.139  21.238  47.687  1.00  0.00           C
ATOM   4179  HB2 PHEB1 112      -4.810  20.380  48.274  1.00  0.00           H
ATOM   4180  HB3 PHEB1 112      -4.285  21.902  47.574  1.00  0.00           H
ATOM   4181  CG  PHEB1 112      -5.558  20.703  46.320  1.00  0.00           C
ATOM   4182  CD1 PHEB1 112      -6.667  21.224  45.618  1.00  0.00           C
ATOM   4183  HD1 PHEB1 112      -7.228  22.060  46.004  1.00  0.00           H
ATOM   4184  CD2 PHEB1 112      -4.844  19.623  45.763  1.00  0.00           C
ATOM   4185  HD2 PHEB1 112      -3.991  19.218  46.289  1.00  0.00           H
ATOM   4186  CE1 PHEB1 112      -7.071  20.652  44.401  1.00  0.00           C
ATOM   4187  HE1 PHEB1 112      -7.919  21.062  43.873  1.00  0.00           H
ATOM   4188  CE2 PHEB1 112      -5.254  19.044  44.547  1.00  0.00           C
ATOM   4189  HE2 PHEB1 112      -4.721  18.199  44.135  1.00  0.00           H
ATOM   4190  CZ  PHEB1 112      -6.376  19.554  43.874  1.00  0.00           C
ATOM   4191  HZ  PHEB1 112      -6.701  19.109  42.948  1.00  0.00           H
ATOM   4192  N   PROB1 113      -6.659  20.912  50.686  1.00  0.00           N
ATOM   4193  CA  PROB1 113      -6.461  20.806  52.139  1.00  0.00           C
ATOM   4194  HA  PROB1 113      -6.735  21.710  52.682  1.00  0.00           H
ATOM   4195  C   PROB1 113      -4.996  20.580  52.474  1.00  0.00           C
ATOM   4196  O   PROB1 113      -4.357  19.662  51.961  1.00  0.00           O
ATOM   4197  CB  PROB1 113      -7.333  19.607  52.524  1.00  0.00           C
ATOM   4198  HB2 PROB1 113      -7.752  19.737  53.522  1.00  0.00           H
ATOM   4199  HB3 PROB1 113      -6.757  18.682  52.490  1.00  0.00           H
ATOM   4200  CG  PROB1 113      -8.444  19.620  51.481  1.00  0.00           C
ATOM   4201  HG2 PROB1 113      -9.182  20.385  51.729  1.00  0.00           H
ATOM   4202  HG3 PROB1 113      -8.914  18.655  51.375  1.00  0.00           H
ATOM   4203  CD  PROB1 113      -7.697  20.013  50.222  1.00  0.00           C
ATOM   4204  HD2 PROB1 113      -7.232  19.135  49.778  1.00  0.00           H
ATOM   4205  HD3 PROB1 113      -8.392  20.486  49.528  1.00  0.00           H
ATOM   4206  N   GLYB1 114      -4.467  21.439  53.342  1.00  0.00           N
ATOM   4207  H   GLYB1 114      -5.017  22.227  53.652  1.00  0.00           H
ATOM   4208  CA  GLYB1 114      -3.125  21.272  53.852  1.00  0.00           C
ATOM   4209  HA2 GLYB1 114      -2.941  20.205  53.976  1.00  0.00           H
ATOM   4210  HA3 GLYB1 114      -3.068  21.766  54.822  1.00  0.00           H
ATOM   4211  C   GLYB1 114      -2.037  21.836  52.974  1.00  0.00           C
ATOM   4212  O   GLYB1 114      -0.853  21.606  53.249  1.00  0.00           O
ATOM   4213  N   TYRB1 115      -2.395  22.553  51.918  1.00  0.00           N
ATOM   4214  H   TYRB1 115      -3.378  22.610  51.694  1.00  0.00           H
ATOM   4215  CA  TYRB1 115      -1.458  23.262  51.064  1.00  0.00           C
ATOM   4216  HA  TYRB1 115      -0.447  23.061  51.418  1.00  0.00           H
ATOM   4217  C   TYRB1 115      -1.776  24.746  51.132  1.00  0.00           C
ATOM   4218  O   TYRB1 115      -2.927  25.135  51.360  1.00  0.00           O
ATOM   4219  CB  TYRB1 115      -1.535  22.787  49.604  1.00  0.00           C
ATOM   4220  HB2 TYRB1 115      -0.946  23.468  48.990  1.00  0.00           H
ATOM   4221  HB3 TYRB1 115      -2.577  22.820  49.287  1.00  0.00           H
ATOM   4222  CG  TYRB1 115      -1.020  21.394  49.392  1.00  0.00           C
ATOM   4223  CD2 TYRB1 115      -1.857  20.297  49.484  1.00  0.00           C
ATOM   4224  HD2 TYRB1 115      -2.905  20.442  49.702  1.00  0.00           H
ATOM   4225  CD1 TYRB1 115       0.314  21.178  49.110  1.00  0.00           C
ATOM   4226  HD1 TYRB1 115       0.982  22.023  49.027  1.00  0.00           H
ATOM   4227  CE2 TYRB1 115      -1.389  18.998  49.302  1.00  0.00           C
ATOM   4228  HE2 TYRB1 115      -2.044  18.142  49.371  1.00  0.00           H
ATOM   4229  CE1 TYRB1 115       0.803  19.919  48.934  1.00  0.00           C
ATOM   4230  HE1 TYRB1 115       1.852  19.771  48.723  1.00  0.00           H
ATOM   4231  CZ  TYRB1 115      -0.031  18.849  49.025  1.00  0.00           C
ATOM   4232  OH  TYRB1 115       0.478  17.606  48.849  1.00  0.00           O
ATOM   4233  HH  TYRB1 115       1.439  17.620  48.670  1.00  0.00           H
ATOM   4234  N   PROB1 116      -0.794  25.611  50.904  1.00  0.00           N
ATOM   4235  CA  PROB1 116      -1.111  27.041  50.822  1.00  0.00           C
ATOM   4236  HA  PROB1 116      -1.606  27.425  51.714  1.00  0.00           H
ATOM   4237  C   PROB1 116      -2.068  27.307  49.672  1.00  0.00           C
ATOM   4238  O   PROB1 116      -2.012  26.648  48.627  1.00  0.00           O
ATOM   4239  CB  PROB1 116       0.249  27.700  50.585  1.00  0.00           C
ATOM   4240  HB2 PROB1 116       0.364  28.580  51.219  1.00  0.00           H
ATOM   4241  HB3 PROB1 116       0.357  27.989  49.540  1.00  0.00           H
ATOM   4242  CG  PROB1 116       1.256  26.657  50.948  1.00  0.00           C
ATOM   4243  HG2 PROB1 116       1.493  26.713  52.010  1.00  0.00           H
ATOM   4244  HG3 PROB1 116       2.167  26.791  50.365  1.00  0.00           H
ATOM   4245  CD  PROB1 116       0.621  25.341  50.626  1.00  0.00           C
ATOM   4246  HD2 PROB1 116       0.775  25.072  49.581  1.00  0.00           H
ATOM   4247  HD3 PROB1 116       1.006  24.548  51.267  1.00  0.00           H
ATOM   4248  N   ARGB1 117      -2.957  28.274  49.879  1.00  0.00           N
ATOM   4249  H   ARGB1 117      -3.052  28.678  50.800  1.00  0.00           H
ATOM   4250  CA  ARGB1 117      -3.795  28.756  48.788  1.00  0.00           C
ATOM   4251  HA  ARGB1 117      -4.473  27.952  48.503  1.00  0.00           H
ATOM   4252  C   ARGB1 117      -2.913  29.163  47.619  1.00  0.00           C
ATOM   4253  O   ARGB1 117      -1.902  29.838  47.798  1.00  0.00           O
ATOM   4254  CB  ARGB1 117      -4.615  29.971  49.217  1.00  0.00           C
ATOM   4255  HB2 ARGB1 117      -4.677  30.646  48.363  1.00  0.00           H
ATOM   4256  HB3 ARGB1 117      -4.079  30.461  50.030  1.00  0.00           H
ATOM   4257  CG  ARGB1 117      -6.016  29.706  49.690  1.00  0.00           C
ATOM   4258  HG2 ARGB1 117      -5.986  29.219  50.665  1.00  0.00           H
ATOM   4259  HG3 ARGB1 117      -6.525  29.058  48.976  1.00  0.00           H
ATOM   4260  CD  ARGB1 117      -6.769  31.032  49.804  1.00  0.00           C
ATOM   4261  HD2 ARGB1 117      -6.119  31.750  50.305  1.00  0.00           H
ATOM   4262  HD3 ARGB1 117      -7.660  30.865  50.409  1.00  0.00           H
ATOM   4263  NE  ARGB1 117      -7.187  31.610  48.527  1.00  0.00           N
ATOM   4264  HE  ARGB1 117      -6.497  32.107  47.982  1.00  0.00           H
ATOM   4265  CZ  ARGB1 117      -8.419  31.520  48.042  1.00  0.00           C
ATOM   4266  NH1 ARGB1 117      -9.353  30.816  48.661  1.00  0.00           N
ATOM   4267 HH12 ARGB1 117     -10.287  30.772  48.280  1.00  0.00           H
ATOM   4268 HH11 ARGB1 117      -9.131  30.323  49.514  1.00  0.00           H
ATOM   4269  NH2 ARGB1 117      -8.727  32.163  46.920  1.00  0.00           N
ATOM   4270 HH21 ARGB1 117      -9.665  32.111  46.549  1.00  0.00           H
ATOM   4271 HH22 ARGB1 117      -8.023  32.704  46.438  1.00  0.00           H
ATOM   4272  N   GLYB1 118      -3.309  28.786  46.408  1.00  0.00           N
ATOM   4273  H   GLYB1 118      -4.175  28.275  46.310  1.00  0.00           H
ATOM   4274  CA  GLYB1 118      -2.532  29.089  45.229  1.00  0.00           C
ATOM   4275  HA2 GLYB1 118      -2.028  28.182  44.895  1.00  0.00           H
ATOM   4276  HA3 GLYB1 118      -1.789  29.846  45.480  1.00  0.00           H
ATOM   4277  C   GLYB1 118      -3.405  29.610  44.104  1.00  0.00           C
ATOM   4278  O   GLYB1 118      -4.631  29.657  44.209  1.00  0.00           O
ATOM   4279  N   GLNB1 119      -2.737  30.004  43.030  1.00  0.00           N
ATOM   4280  H   GLNB1 119      -1.732  30.087  43.086  1.00  0.00           H
ATOM   4281  CA  GLNB1 119      -3.395  30.321  41.774  1.00  0.00           C
ATOM   4282  HA  GLNB1 119      -4.477  30.278  41.895  1.00  0.00           H
ATOM   4283  C   GLNB1 119      -2.931  29.296  40.750  1.00  0.00           C
ATOM   4284  O   GLNB1 119      -1.729  29.166  40.500  1.00  0.00           O
ATOM   4285  CB  GLNB1 119      -3.075  31.742  41.317  1.00  0.00           C
ATOM   4286  HB2 GLNB1 119      -2.048  31.769  40.953  1.00  0.00           H
ATOM   4287  HB3 GLNB1 119      -3.176  32.414  42.169  1.00  0.00           H
ATOM   4288  CG  GLNB1 119      -4.000  32.222  40.205  1.00  0.00           C
ATOM   4289  HG2 GLNB1 119      -3.953  31.503  39.387  1.00  0.00           H
ATOM   4290  HG3 GLNB1 119      -3.643  33.191  39.858  1.00  0.00           H
ATOM   4291  CD  GLNB1 119      -5.474  32.374  40.632  1.00  0.00           C
ATOM   4292  OE1 GLNB1 119      -5.801  32.352  41.818  1.00  0.00           O
ATOM   4293  NE2 GLNB1 119      -6.358  32.540  39.653  1.00  0.00           N
ATOM   4294 HE22 GLNB1 119      -7.338  32.654  39.871  1.00  0.00           H
ATOM   4295 HE21 GLNB1 119      -6.050  32.552  38.691  1.00  0.00           H
ATOM   4296  N   TYRB1 120      -3.874  28.558  40.190  1.00  0.00           N
ATOM   4297  H   TYRB1 120      -4.838  28.774  40.400  1.00  0.00           H
ATOM   4298  CA  TYRB1 120      -3.595  27.443  39.286  1.00  0.00           C
ATOM   4299  HA  TYRB1 120      -2.526  27.233  39.258  1.00  0.00           H
ATOM   4300  C   TYRB1 120      -4.013  27.823  37.875  1.00  0.00           C
ATOM   4301  O   TYRB1 120      -5.137  28.281  37.655  1.00  0.00           O
ATOM   4302  CB  TYRB1 120      -4.286  26.172  39.799  1.00  0.00           C
ATOM   4303  HB2 TYRB1 120      -5.343  26.398  39.947  1.00  0.00           H
ATOM   4304  HB3 TYRB1 120      -3.865  25.924  40.772  1.00  0.00           H
ATOM   4305  CG  TYRB1 120      -4.173  24.936  38.918  1.00  0.00           C
ATOM   4306  CD1 TYRB1 120      -2.989  24.631  38.215  1.00  0.00           C
ATOM   4307  HD1 TYRB1 120      -2.114  25.259  38.302  1.00  0.00           H
ATOM   4308  CD2 TYRB1 120      -5.279  24.073  38.811  1.00  0.00           C
ATOM   4309  HD2 TYRB1 120      -6.188  24.299  39.347  1.00  0.00           H
ATOM   4310  CE1 TYRB1 120      -2.939  23.509  37.368  1.00  0.00           C
ATOM   4311  HE1 TYRB1 120      -2.040  23.295  36.810  1.00  0.00           H
ATOM   4312  CE2 TYRB1 120      -5.225  22.935  37.985  1.00  0.00           C
ATOM   4313  HE2 TYRB1 120      -6.088  22.292  37.900  1.00  0.00           H
ATOM   4314  CZ  TYRB1 120      -4.058  22.660  37.243  1.00  0.00           C
ATOM   4315  OH  TYRB1 120      -4.006  21.586  36.411  1.00  0.00           O
ATOM   4316  HH  TYRB1 120      -4.788  21.007  36.532  1.00  0.00           H
ATOM   4317  N   ARGB1 121      -3.090  27.665  36.921  1.00  0.00           N
ATOM   4318  H   ARGB1 121      -2.159  27.391  37.201  1.00  0.00           H
ATOM   4319  CA  ARGB1 121      -3.350  27.881  35.511  1.00  0.00           C
ATOM   4320  HA  ARGB1 121      -4.423  27.964  35.331  1.00  0.00           H
ATOM   4321  C   ARGB1 121      -2.829  26.673  34.760  1.00  0.00           C
ATOM   4322  O   ARGB1 121      -1.730  26.197  35.053  1.00  0.00           O
ATOM   4323  CB  ARGB1 121      -2.646  29.131  34.991  1.00  0.00           C
ATOM   4324  HB2 ARGB1 121      -2.766  29.170  33.908  1.00  0.00           H
ATOM   4325  HB3 ARGB1 121      -1.587  29.059  35.237  1.00  0.00           H
ATOM   4326  CG  ARGB1 121      -3.185  30.403  35.576  1.00  0.00           C
ATOM   4327  HG2 ARGB1 121      -3.181  30.323  36.663  1.00  0.00           H
ATOM   4328  HG3 ARGB1 121      -4.207  30.550  35.226  1.00  0.00           H
ATOM   4329  CD  ARGB1 121      -2.345  31.599  35.165  1.00  0.00           C
ATOM   4330  HD2 ARGB1 121      -1.320  31.449  35.504  1.00  0.00           H
ATOM   4331  HD3 ARGB1 121      -2.753  32.498  35.628  1.00  0.00           H
ATOM   4332  NE  ARGB1 121      -2.351  31.762  33.717  1.00  0.00           N
ATOM   4333  HE  ARGB1 121      -1.533  31.462  33.206  1.00  0.00           H
ATOM   4334  CZ  ARGB1 121      -3.359  32.278  33.023  1.00  0.00           C
ATOM   4335  NH1 ARGB1 121      -4.438  32.755  33.622  1.00  0.00           N
ATOM   4336 HH11 ARGB1 121      -5.198  33.129  33.071  1.00  0.00           H
ATOM   4337 HH12 ARGB1 121      -4.502  32.745  34.630  1.00  0.00           H
ATOM   4338  NH2 ARGB1 121      -3.291  32.298  31.696  1.00  0.00           N
ATOM   4339 HH22 ARGB1 121      -4.058  32.674  31.157  1.00  0.00           H
ATOM   4340 HH21 ARGB1 121      -2.473  31.937  31.227  1.00  0.00           H
ATOM   4341  N   ASNB1 122      -3.595  26.152  33.817  1.00  0.00           N
ATOM   4342  H   ASNB1 122      -4.525  26.520  33.649  1.00  0.00           H
ATOM   4343  CA  ASNB1 122      -3.084  25.071  32.995  1.00  0.00           C
ATOM   4344  HA  ASNB1 122      -2.019  25.269  32.823  1.00  0.00           H
ATOM   4345  C   ASNB1 122      -3.770  25.021  31.639  1.00  0.00           C
ATOM   4346  O   ASNB1 122      -4.862  25.549  31.433  1.00  0.00           O
ATOM   4347  CB  ASNB1 122      -3.220  23.729  33.748  1.00  0.00           C
ATOM   4348  HB2 ASNB1 122      -4.128  23.216  33.454  1.00  0.00           H
ATOM   4349  HB3 ASNB1 122      -3.270  23.914  34.815  1.00  0.00           H
ATOM   4350  CG  ASNB1 122      -2.062  22.781  33.506  1.00  0.00           C
ATOM   4351  OD1 ASNB1 122      -1.236  22.985  32.630  1.00  0.00           O
ATOM   4352  ND2 ASNB1 122      -1.983  21.717  34.272  1.00  0.00           N
ATOM   4353 HD22 ASNB1 122      -1.169  21.120  34.191  1.00  0.00           H
ATOM   4354 HD21 ASNB1 122      -2.677  21.567  34.996  1.00  0.00           H
ATOM   4355  N   HISB1 123      -3.118  24.302  30.737  1.00  0.00           N
ATOM   4356  H   HISB1 123      -2.170  24.024  30.945  1.00  0.00           H
ATOM   4357  CA  HISB1 123      -3.686  23.891  29.470  1.00  0.00           C
ATOM   4358  HA  HISB1 123      -4.452  24.597  29.148  1.00  0.00           H
ATOM   4359  C   HISB1 123      -4.344  22.526  29.618  1.00  0.00           C
ATOM   4360  O   HISB1 123      -3.821  21.640  30.309  1.00  0.00           O
ATOM   4361  CB  HISB1 123      -2.573  23.853  28.433  1.00  0.00           C
ATOM   4362  HB2 HISB1 123      -1.791  23.185  28.795  1.00  0.00           H
ATOM   4363  HB3 HISB1 123      -2.170  24.860  28.327  1.00  0.00           H
ATOM   4364  CG  HISB1 123      -3.006  23.379  27.088  1.00  0.00           C
ATOM   4365  ND1 HISB1 123      -3.023  22.043  26.744  1.00  0.00           N
ATOM   4366  CD2 HISB1 123      -3.410  24.062  25.991  1.00  0.00           C
ATOM   4367  HD2 HISB1 123      -3.518  25.133  25.906  1.00  0.00           H
ATOM   4368  CE1 HISB1 123      -3.432  21.926  25.494  1.00  0.00           C
ATOM   4369  HE1 HISB1 123      -3.562  20.998  24.957  1.00  0.00           H
ATOM   4370  NE2 HISB1 123      -3.656  23.138  25.009  1.00  0.00           N
ATOM   4371  HE2 HISB1 123      -3.959  23.347  24.069  1.00  0.00           H
ATOM   4372  N   PHEB1 124      -5.500  22.372  28.980  1.00  0.00           N
ATOM   4373  H   PHEB1 124      -5.844  23.129  28.407  1.00  0.00           H
ATOM   4374  CA  PHEB1 124      -6.320  21.169  29.084  1.00  0.00           C
ATOM   4375  HA  PHEB1 124      -5.739  20.380  29.560  1.00  0.00           H
ATOM   4376  C   PHEB1 124      -6.762  20.653  27.722  1.00  0.00           C
ATOM   4377  O   PHEB1 124      -7.064  21.423  26.799  1.00  0.00           O
ATOM   4378  CB  PHEB1 124      -7.555  21.432  29.952  1.00  0.00           C
ATOM   4379  HB2 PHEB1 124      -8.257  20.605  29.827  1.00  0.00           H
ATOM   4380  HB3 PHEB1 124      -8.051  22.333  29.595  1.00  0.00           H
ATOM   4381  CG  PHEB1 124      -7.268  21.581  31.427  1.00  0.00           C
ATOM   4382  CD1 PHEB1 124      -6.891  22.834  31.941  1.00  0.00           C
ATOM   4383  HD1 PHEB1 124      -6.781  23.677  31.276  1.00  0.00           H
ATOM   4384  CD2 PHEB1 124      -7.420  20.482  32.293  1.00  0.00           C
ATOM   4385  HD2 PHEB1 124      -7.705  19.516  31.902  1.00  0.00           H
ATOM   4386  CE1 PHEB1 124      -6.664  22.988  33.318  1.00  0.00           C
ATOM   4387  HE1 PHEB1 124      -6.372  23.951  33.712  1.00  0.00           H
ATOM   4388  CE2 PHEB1 124      -7.196  20.638  33.671  1.00  0.00           C
ATOM   4389  HE2 PHEB1 124      -7.311  19.795  34.340  1.00  0.00           H
ATOM   4390  CZ  PHEB1 124      -6.812  21.890  34.182  1.00  0.00           C
ATOM   4391  HZ  PHEB1 124      -6.640  22.007  35.243  1.00  0.00           H
ATOM   4392  N   LEUB1 125      -6.878  19.337  27.630  1.00  0.00           N
ATOM   4393  H   LEUB1 125      -6.405  18.765  28.315  1.00  0.00           H
ATOM   4394  CA  LEUB1 125      -7.655  18.672  26.590  1.00  0.00           C
ATOM   4395  HA  LEUB1 125      -8.053  19.406  25.889  1.00  0.00           H
ATOM   4396  C   LEUB1 125      -8.788  17.918  27.273  1.00  0.00           C
ATOM   4397  O   LEUB1 125      -8.556  17.249  28.285  1.00  0.00           O
ATOM   4398  CB  LEUB1 125      -6.773  17.704  25.790  1.00  0.00           C
ATOM   4399  HB2 LEUB1 125      -7.377  17.277  24.990  1.00  0.00           H
ATOM   4400  HB3 LEUB1 125      -6.445  16.910  26.461  1.00  0.00           H
ATOM   4401  CG  LEUB1 125      -5.528  18.341  25.160  1.00  0.00           C
ATOM   4402  HG  LEUB1 125      -4.954  18.826  25.950  1.00  0.00           H
ATOM   4403  CD1 LEUB1 125      -4.594  17.358  24.534  1.00  0.00           C
ATOM   4404 HD12 LEUB1 125      -5.106  16.832  23.728  1.00  0.00           H
ATOM   4405 HD11 LEUB1 125      -4.266  16.640  25.285  1.00  0.00           H
ATOM   4406 HD13 LEUB1 125      -3.728  17.885  24.132  1.00  0.00           H
ATOM   4407  CD2 LEUB1 125      -6.016  19.308  24.115  1.00  0.00           C
ATOM   4408 HD21 LEUB1 125      -6.581  18.767  23.355  1.00  0.00           H
ATOM   4409 HD23 LEUB1 125      -5.163  19.802  23.651  1.00  0.00           H
ATOM   4410 HD22 LEUB1 125      -6.658  20.055  24.582  1.00  0.00           H
ATOM   4411  N   HISB1 126     -10.008  18.032  26.738  1.00  0.00           N
ATOM   4412  H   HISB1 126     -10.161  18.695  25.991  1.00  0.00           H
ATOM   4413  CA  HISB1 126     -11.120  17.221  27.210  1.00  0.00           C
ATOM   4414  HA  HISB1 126     -10.696  16.701  28.069  1.00  0.00           H
ATOM   4415  C   HISB1 126     -11.617  16.285  26.121  1.00  0.00           C
ATOM   4416  O   HISB1 126     -11.660  16.640  24.944  1.00  0.00           O
ATOM   4417  CB  HISB1 126     -12.358  18.008  27.653  1.00  0.00           C
ATOM   4418  HB2 HISB1 126     -13.146  17.294  27.893  1.00  0.00           H
ATOM   4419  HB3 HISB1 126     -12.677  18.635  26.821  1.00  0.00           H
ATOM   4420  CG  HISB1 126     -12.165  18.868  28.886  1.00  0.00           C
ATOM   4421  ND1 HISB1 126     -12.755  18.586  30.121  1.00  0.00           N
ATOM   4422  CD2 HISB1 126     -11.444  20.030  29.000  1.00  0.00           C
ATOM   4423  HD2 HISB1 126     -10.877  20.539  28.229  1.00  0.00           H
ATOM   4424  CE1 HISB1 126     -12.371  19.570  30.947  1.00  0.00           C
ATOM   4425  HE1 HISB1 126     -12.641  19.634  31.991  1.00  0.00           H
ATOM   4426  NE2 HISB1 126     -11.587  20.450  30.306  1.00  0.00           N
ATOM   4427  HE2 HISB1 126     -11.197  21.287  30.726  1.00  0.00           H
ATOM   4428  N   SERB1 127     -12.080  15.117  26.553  1.00  0.00           N
ATOM   4429  H   SERB1 127     -11.941  14.891  27.528  1.00  0.00           H
ATOM   4430  CA  SERB1 127     -12.772  14.140  25.727  1.00  0.00           C
ATOM   4431  HA  SERB1 127     -12.778  14.459  24.685  1.00  0.00           H
ATOM   4432  C   SERB1 127     -14.193  14.009  26.248  1.00  0.00           C
ATOM   4433  O   SERB1 127     -14.377  13.830  27.452  1.00  0.00           O
ATOM   4434  CB  SERB1 127     -12.056  12.781  25.823  1.00  0.00           C
ATOM   4435  HB2 SERB1 127     -11.993  12.489  26.871  1.00  0.00           H
ATOM   4436  HB3 SERB1 127     -11.051  12.882  25.413  1.00  0.00           H
ATOM   4437  OG  SERB1 127     -12.749  11.765  25.102  1.00  0.00           O
ATOM   4438  HG  SERB1 127     -13.629  11.692  25.478  1.00  0.00           H
ATOM   4439  N   PHEB1 128     -15.180  14.097  25.350  1.00  0.00           N
ATOM   4440  H   PHEB1 128     -14.940  14.332  24.398  1.00  0.00           H
ATOM   4441  CA  PHEB1 128     -16.592  13.871  25.674  1.00  0.00           C
ATOM   4442  HA  PHEB1 128     -16.633  13.568  26.720  1.00  0.00           H
ATOM   4443  C   PHEB1 128     -17.157  12.797  24.757  1.00  0.00           C
ATOM   4444  O   PHEB1 128     -17.192  12.983  23.535  1.00  0.00           O
ATOM   4445  CB  PHEB1 128     -17.440  15.131  25.496  1.00  0.00           C
ATOM   4446  HB2 PHEB1 128     -18.486  14.863  25.649  1.00  0.00           H
ATOM   4447  HB3 PHEB1 128     -17.303  15.493  24.477  1.00  0.00           H
ATOM   4448  CG  PHEB1 128     -17.100  16.237  26.434  1.00  0.00           C
ATOM   4449  CD1 PHEB1 128     -16.129  17.167  26.101  1.00  0.00           C
ATOM   4450  HD1 PHEB1 128     -15.621  17.094  25.151  1.00  0.00           H
ATOM   4451  CD2 PHEB1 128     -17.725  16.338  27.651  1.00  0.00           C
ATOM   4452  HD2 PHEB1 128     -18.470  15.608  27.932  1.00  0.00           H
ATOM   4453  CE1 PHEB1 128     -15.800  18.202  26.986  1.00  0.00           C
ATOM   4454  HE1 PHEB1 128     -15.039  18.919  26.718  1.00  0.00           H
ATOM   4455  CE2 PHEB1 128     -17.407  17.376  28.530  1.00  0.00           C
ATOM   4456  HE2 PHEB1 128     -17.917  17.452  29.479  1.00  0.00           H
ATOM   4457  CZ  PHEB1 128     -16.443  18.305  28.191  1.00  0.00           C
ATOM   4458  HZ  PHEB1 128     -16.198  19.107  28.871  1.00  0.00           H
ATOM   4459  N   ARGB1 129     -17.652  11.714  25.352  1.00  0.00           N
ATOM   4460  H   ARGB1 129     -17.517  11.615  26.348  1.00  0.00           H
ATOM   4461  CA  ARGB1 129     -18.377  10.664  24.650  1.00  0.00           C
ATOM   4462  HA  ARGB1 129     -18.374  10.863  23.578  1.00  0.00           H
ATOM   4463  C   ARGB1 129     -19.816  10.647  25.160  1.00  0.00           C
ATOM   4464  O   ARGB1 129     -20.046  10.717  26.366  1.00  0.00           O
ATOM   4465  CB  ARGB1 129     -17.701   9.307  24.860  1.00  0.00           C
ATOM   4466  HB2 ARGB1 129     -18.266   8.550  24.317  1.00  0.00           H
ATOM   4467  HB3 ARGB1 129     -17.712   9.074  25.925  1.00  0.00           H
ATOM   4468  CG  ARGB1 129     -16.250   9.280  24.369  1.00  0.00           C
ATOM   4469  HG2 ARGB1 129     -15.644   9.912  25.018  1.00  0.00           H
ATOM   4470  HG3 ARGB1 129     -16.213   9.665  23.350  1.00  0.00           H
ATOM   4471  CD  ARGB1 129     -15.692   7.884  24.386  1.00  0.00           C
ATOM   4472  HD2 ARGB1 129     -15.822   7.461  25.382  1.00  0.00           H
ATOM   4473  HD3 ARGB1 129     -14.630   7.922  24.144  1.00  0.00           H
ATOM   4474  NE  ARGB1 129     -16.371   7.036  23.416  1.00  0.00           N
ATOM   4475  HE  ARGB1 129     -17.171   7.417  22.932  1.00  0.00           H
ATOM   4476  CZ  ARGB1 129     -16.004   5.796  23.129  1.00  0.00           C
ATOM   4477  NH1 ARGB1 129     -15.033   5.195  23.791  1.00  0.00           N
ATOM   4478 HH11 ARGB1 129     -14.754   4.258  23.538  1.00  0.00           H
ATOM   4479 HH12 ARGB1 129     -14.569   5.672  24.551  1.00  0.00           H
ATOM   4480  NH2 ARGB1 129     -16.608   5.155  22.128  1.00  0.00           N
ATOM   4481 HH22 ARGB1 129     -16.322   4.218  21.882  1.00  0.00           H
ATOM   4482 HH21 ARGB1 129     -17.352   5.606  21.615  1.00  0.00           H
ATOM   4483  N   PHEB1 130     -20.758  10.555  24.229  1.00  0.00           N
ATOM   4484  H   PHEB1 130     -20.459  10.389  23.279  1.00  0.00           H
ATOM   4485  CA  PHEB1 130     -22.194  10.676  24.473  1.00  0.00           C
ATOM   4486  HA  PHEB1 130     -22.316  10.974  25.514  1.00  0.00           H
ATOM   4487  C   PHEB1 130     -22.922   9.364  24.263  1.00  0.00           C
ATOM   4488  O   PHEB1 130     -22.519   8.519  23.459  1.00  0.00           O
ATOM   4489  CB  PHEB1 130     -22.799  11.727  23.538  1.00  0.00           C
ATOM   4490  HB2 PHEB1 130     -23.884  11.629  23.563  1.00  0.00           H
ATOM   4491  HB3 PHEB1 130     -22.440  11.538  22.526  1.00  0.00           H
ATOM   4492  CG  PHEB1 130     -22.441  13.129  23.914  1.00  0.00           C
ATOM   4493  CD1 PHEB1 130     -21.214  13.684  23.564  1.00  0.00           C
ATOM   4494  HD1 PHEB1 130     -20.508  13.106  22.987  1.00  0.00           H
ATOM   4495  CD2 PHEB1 130     -23.332  13.885  24.632  1.00  0.00           C
ATOM   4496  HD2 PHEB1 130     -24.286  13.462  24.911  1.00  0.00           H
ATOM   4497  CE1 PHEB1 130     -20.897  14.962  23.949  1.00  0.00           C
ATOM   4498  HE1 PHEB1 130     -19.938  15.383  23.684  1.00  0.00           H
ATOM   4499  CE2 PHEB1 130     -23.030  15.166  24.999  1.00  0.00           C
ATOM   4500  HE2 PHEB1 130     -23.751  15.757  25.545  1.00  0.00           H
ATOM   4501  CZ  PHEB1 130     -21.796  15.704  24.669  1.00  0.00           C
ATOM   4502  HZ  PHEB1 130     -21.543  16.707  24.979  1.00  0.00           H
ATOM   4503  N   GLUB1 131     -24.029   9.221  24.990  1.00  0.00           N
ATOM   4504  H   GLUB1 131     -24.220   9.897  25.716  1.00  0.00           H
ATOM   4505  CA  GLUB1 131     -24.974   8.136  24.785  1.00  0.00           C
ATOM   4506  HA  GLUB1 131     -24.869   7.714  23.785  1.00  0.00           H
ATOM   4507  C   GLUB1 131     -26.369   8.719  24.966  1.00  0.00           C
ATOM   4508  O   GLUB1 131     -26.679   9.271  26.023  1.00  0.00           O
ATOM   4509  CB  GLUB1 131     -24.713   6.995  25.757  1.00  0.00           C
ATOM   4510  HB2 GLUB1 131     -24.678   7.412  26.764  1.00  0.00           H
ATOM   4511  HB3 GLUB1 131     -23.745   6.558  25.511  1.00  0.00           H
ATOM   4512  CG  GLUB1 131     -25.739   5.891  25.745  1.00  0.00           C
ATOM   4513  HG2 GLUB1 131     -25.707   5.378  24.784  1.00  0.00           H
ATOM   4514  HG3 GLUB1 131     -26.731   6.317  25.897  1.00  0.00           H
ATOM   4515  CD  GLUB1 131     -25.443   4.908  26.846  1.00  0.00           C
ATOM   4516  OE1 GLUB1 131     -24.464   4.152  26.710  1.00  0.00           O
ATOM   4517  OE2 GLUB1 131     -26.135   4.949  27.881  1.00  0.00           O
ATOM   4518  N   ASNB1 132     -27.169   8.646  23.908  1.00  0.00           N
ATOM   4519  H   ASNB1 132     -26.796   8.271  23.047  1.00  0.00           H
ATOM   4520  CA  ASNB1 132     -28.565   9.083  23.931  1.00  0.00           C
ATOM   4521  HA  ASNB1 132     -28.918   9.075  22.900  1.00  0.00           H
ATOM   4522  C   ASNB1 132     -28.720  10.510  24.448  1.00  0.00           C
ATOM   4523  O   ASNB1 132     -29.599  10.810  25.259  1.00  0.00           O
ATOM   4524  CB  ASNB1 132     -29.416   8.120  24.759  1.00  0.00           C
ATOM   4525  HB2 ASNB1 132     -30.421   8.533  24.850  1.00  0.00           H
ATOM   4526  HB3 ASNB1 132     -28.971   8.025  25.750  1.00  0.00           H
ATOM   4527  CG  ASNB1 132     -29.512   6.744  24.138  1.00  0.00           C
ATOM   4528  OD1 ASNB1 132     -29.229   6.564  22.953  1.00  0.00           O
ATOM   4529  ND2 ASNB1 132     -29.912   5.760  24.939  1.00  0.00           N
ATOM   4530 HD22 ASNB1 132     -29.994   4.819  24.581  1.00  0.00           H
ATOM   4531 HD21 ASNB1 132     -30.134   5.954  25.905  1.00  0.00           H
ATOM   4532  N   GLYB1 133     -27.878  11.411  23.959  1.00  0.00           N
ATOM   4533  H   GLYB1 133     -27.099  11.116  23.388  1.00  0.00           H
ATOM   4534  CA  GLYB1 133     -28.075  12.814  24.243  1.00  0.00           C
ATOM   4535  HA2 GLYB1 133     -29.147  12.986  24.335  1.00  0.00           H
ATOM   4536  HA3 GLYB1 133     -27.688  13.381  23.396  1.00  0.00           H
ATOM   4537  C   GLYB1 133     -27.414  13.349  25.496  1.00  0.00           C
ATOM   4538  O   GLYB1 133     -27.531  14.549  25.760  1.00  0.00           O
ATOM   4539  N   LEUB1 134     -26.706  12.521  26.259  1.00  0.00           N
ATOM   4540  H   LEUB1 134     -26.625  11.548  26.000  1.00  0.00           H
ATOM   4541  CA  LEUB1 134     -26.047  13.004  27.463  1.00  0.00           C
ATOM   4542  HA  LEUB1 134     -26.010  14.092  27.419  1.00  0.00           H
ATOM   4543  C   LEUB1 134     -24.640  12.434  27.522  1.00  0.00           C
ATOM   4544  O   LEUB1 134     -24.290  11.489  26.809  1.00  0.00           O
ATOM   4545  CB  LEUB1 134     -26.821  12.631  28.729  1.00  0.00           C
ATOM   4546  HB2 LEUB1 134     -26.210  12.920  29.584  1.00  0.00           H
ATOM   4547  HB3 LEUB1 134     -26.953  11.549  28.726  1.00  0.00           H
ATOM   4548  CG  LEUB1 134     -28.201  13.261  28.917  1.00  0.00           C
ATOM   4549  HG  LEUB1 134     -28.798  13.063  28.027  1.00  0.00           H
ATOM   4550  CD1 LEUB1 134     -28.913  12.652  30.099  1.00  0.00           C
ATOM   4551 HD12 LEUB1 134     -28.336  12.836  31.005  1.00  0.00           H
ATOM   4552 HD11 LEUB1 134     -29.018  11.578  29.946  1.00  0.00           H
ATOM   4553 HD13 LEUB1 134     -29.900  13.102  30.200  1.00  0.00           H
ATOM   4554  CD2 LEUB1 134     -28.062  14.760  29.096  1.00  0.00           C
ATOM   4555 HD21 LEUB1 134     -27.466  14.966  29.985  1.00  0.00           H
ATOM   4556 HD23 LEUB1 134     -29.050  15.206  29.210  1.00  0.00           H
ATOM   4557 HD22 LEUB1 134     -27.570  15.186  28.222  1.00  0.00           H
ATOM   4558  N   ILEB1 135     -23.834  12.998  28.411  1.00  0.00           N
ATOM   4559  H   ILEB1 135     -24.198  13.699  29.041  1.00  0.00           H
ATOM   4560  CA  ILEB1 135     -22.426  12.617  28.490  1.00  0.00           C
ATOM   4561  HA  ILEB1 135     -22.022  12.546  27.480  1.00  0.00           H
ATOM   4562  C   ILEB1 135     -22.313  11.266  29.180  1.00  0.00           C
ATOM   4563  O   ILEB1 135     -22.708  11.117  30.336  1.00  0.00           O
ATOM   4564  CB  ILEB1 135     -21.609  13.671  29.237  1.00  0.00           C
ATOM   4565  HB  ILEB1 135     -22.034  13.806  30.232  1.00  0.00           H
ATOM   4566  CG1 ILEB1 135     -21.652  15.016  28.523  1.00  0.00           C
ATOM   4567 HG12 ILEB1 135     -22.678  15.218  28.214  1.00  0.00           H
ATOM   4568 HG13 ILEB1 135     -21.010  14.968  27.643  1.00  0.00           H
ATOM   4569  CG2 ILEB1 135     -20.158  13.188  29.323  1.00  0.00           C
ATOM   4570 HG22 ILEB1 135     -19.757  13.061  28.317  1.00  0.00           H
ATOM   4571 HG21 ILEB1 135     -20.123  12.235  29.851  1.00  0.00           H
ATOM   4572 HG23 ILEB1 135     -19.561  13.924  29.862  1.00  0.00           H
ATOM   4573  CD1 ILEB1 135     -21.169  16.167  29.431  1.00  0.00           C
ATOM   4574 HD11 ILEB1 135     -21.805  16.224  30.315  1.00  0.00           H
ATOM   4575 HD13 ILEB1 135     -21.222  17.108  28.884  1.00  0.00           H
ATOM   4576 HD12 ILEB1 135     -20.139  15.982  29.735  1.00  0.00           H
ATOM   4577  N   LYSB1 136     -21.718  10.300  28.491  1.00  0.00           N
ATOM   4578  H   LYSB1 136     -21.484  10.465  27.522  1.00  0.00           H
ATOM   4579  CA  LYSB1 136     -21.391   9.010  29.085  1.00  0.00           C
ATOM   4580  HA  LYSB1 136     -22.092   8.822  29.898  1.00  0.00           H
ATOM   4581  C   LYSB1 136     -19.997   8.986  29.700  1.00  0.00           C
ATOM   4582  O   LYSB1 136     -19.787   8.304  30.712  1.00  0.00           O
ATOM   4583  CB  LYSB1 136     -21.514   7.929  28.006  1.00  0.00           C
ATOM   4584  HB2 LYSB1 136     -20.922   8.247  27.148  1.00  0.00           H
ATOM   4585  HB3 LYSB1 136     -22.564   7.863  27.719  1.00  0.00           H
ATOM   4586  CG  LYSB1 136     -21.055   6.546  28.395  1.00  0.00           C
ATOM   4587  HG2 LYSB1 136     -20.106   6.623  28.926  1.00  0.00           H
ATOM   4588  HG3 LYSB1 136     -20.919   5.950  27.492  1.00  0.00           H
ATOM   4589  CD  LYSB1 136     -22.065   5.862  29.289  1.00  0.00           C
ATOM   4590  HD2 LYSB1 136     -23.068   6.158  28.983  1.00  0.00           H
ATOM   4591  HD3 LYSB1 136     -21.894   6.171  30.320  1.00  0.00           H
ATOM   4592  CE  LYSB1 136     -21.946   4.348  29.199  1.00  0.00           C
ATOM   4593  HE2 LYSB1 136     -21.181   4.001  29.894  1.00  0.00           H
ATOM   4594  HE3 LYSB1 136     -21.669   4.065  28.183  1.00  0.00           H
ATOM   4595  NZ  LYSB1 136     -23.256   3.726  29.550  1.00  0.00           N
ATOM   4596  HZ1 LYSB1 136     -23.512   3.989  30.491  1.00  0.00           H
ATOM   4597  HZ3 LYSB1 136     -23.178   2.721  29.490  1.00  0.00           H
ATOM   4598  HZ2 LYSB1 136     -23.965   4.048  28.906  1.00  0.00           H
ATOM   4599  N   GLUB1 137     -19.041   9.691  29.099  1.00  0.00           N
ATOM   4600  H   GLUB1 137     -19.264  10.210  28.262  1.00  0.00           H
ATOM   4601  CA  GLUB1 137     -17.677   9.733  29.621  1.00  0.00           C
ATOM   4602  HA  GLUB1 137     -17.731   9.583  30.699  1.00  0.00           H
ATOM   4603  C   GLUB1 137     -17.048  11.074  29.309  1.00  0.00           C
ATOM   4604  O   GLUB1 137     -16.879  11.436  28.136  1.00  0.00           O
ATOM   4605  CB  GLUB1 137     -16.813   8.628  29.018  1.00  0.00           C
ATOM   4606  HB2 GLUB1 137     -16.717   8.811  27.948  1.00  0.00           H
ATOM   4607  HB3 GLUB1 137     -17.312   7.673  29.180  1.00  0.00           H
ATOM   4608  CG  GLUB1 137     -15.420   8.550  29.619  1.00  0.00           C
ATOM   4609  HG2 GLUB1 137     -15.497   8.168  30.637  1.00  0.00           H
ATOM   4610  HG3 GLUB1 137     -14.989   9.551  29.638  1.00  0.00           H
ATOM   4611  CD  GLUB1 137     -14.514   7.646  28.829  1.00  0.00           C
ATOM   4612  OE1 GLUB1 137     -14.173   7.992  27.675  1.00  0.00           O
ATOM   4613  OE2 GLUB1 137     -14.160   6.568  29.355  1.00  0.00           O
ATOM   4614  N   GLNB1 138     -16.644  11.775  30.357  1.00  0.00           N
ATOM   4615  H   GLNB1 138     -16.911  11.455  31.277  1.00  0.00           H
ATOM   4616  CA  GLNB1 138     -15.840  12.975  30.256  1.00  0.00           C
ATOM   4617  HA  GLNB1 138     -15.721  13.272  29.214  1.00  0.00           H
ATOM   4618  C   GLNB1 138     -14.473  12.675  30.861  1.00  0.00           C
ATOM   4619  O   GLNB1 138     -14.380  12.094  31.942  1.00  0.00           O
ATOM   4620  CB  GLNB1 138     -16.526  14.134  30.979  1.00  0.00           C
ATOM   4621  HB2 GLNB1 138     -16.726  13.821  32.004  1.00  0.00           H
ATOM   4622  HB3 GLNB1 138     -17.469  14.337  30.471  1.00  0.00           H
ATOM   4623  CG  GLNB1 138     -15.730  15.430  31.030  1.00  0.00           C
ATOM   4624  HG2 GLNB1 138     -16.432  16.257  31.141  1.00  0.00           H
ATOM   4625  HG3 GLNB1 138     -15.190  15.536  30.089  1.00  0.00           H
ATOM   4626  CD  GLNB1 138     -14.735  15.586  32.193  1.00  0.00           C
ATOM   4627  OE1 GLNB1 138     -14.876  15.029  33.278  1.00  0.00           O
ATOM   4628  NE2 GLNB1 138     -13.754  16.453  32.048  1.00  0.00           N
ATOM   4629 HE21 GLNB1 138     -13.124  16.636  32.819  1.00  0.00           H
ATOM   4630 HE22 GLNB1 138     -13.639  16.986  31.191  1.00  0.00           H
ATOM   4631  N   ARGB1 139     -13.415  13.065  30.167  1.00  0.00           N
ATOM   4632  H   ARGB1 139     -13.555  13.475  29.255  1.00  0.00           H
ATOM   4633  CA  ARGB1 139     -12.051  12.922  30.676  1.00  0.00           C
ATOM   4634  HA  ARGB1 139     -12.065  12.739  31.754  1.00  0.00           H
ATOM   4635  C   ARGB1 139     -11.290  14.212  30.425  1.00  0.00           C
ATOM   4636  O   ARGB1 139     -11.373  14.780  29.325  1.00  0.00           O
ATOM   4637  CB  ARGB1 139     -11.298  11.785  30.000  1.00  0.00           C
ATOM   4638  HB2 ARGB1 139     -10.325  11.691  30.481  1.00  0.00           H
ATOM   4639  HB3 ARGB1 139     -11.161  12.047  28.951  1.00  0.00           H
ATOM   4640  CG  ARGB1 139     -11.985  10.435  30.061  1.00  0.00           C
ATOM   4641  HG2 ARGB1 139     -13.005  10.539  29.690  1.00  0.00           H
ATOM   4642  HG3 ARGB1 139     -12.008  10.095  31.096  1.00  0.00           H
ATOM   4643  CD  ARGB1 139     -11.251   9.395  29.212  1.00  0.00           C
ATOM   4644  HD2 ARGB1 139     -11.713   8.420  29.367  1.00  0.00           H
ATOM   4645  HD3 ARGB1 139     -10.207   9.356  29.522  1.00  0.00           H
ATOM   4646  NE  ARGB1 139     -11.313   9.729  27.800  1.00  0.00           N
ATOM   4647  HE  ARGB1 139     -12.006  10.405  27.510  1.00  0.00           H
ATOM   4648  CZ  ARGB1 139     -10.527   9.213  26.859  1.00  0.00           C
ATOM   4649  NH1 ARGB1 139      -9.559   8.366  27.159  1.00  0.00           N
ATOM   4650 HH11 ARGB1 139      -8.961   8.004  26.430  1.00  0.00           H
ATOM   4651 HH12 ARGB1 139      -9.417   8.080  28.117  1.00  0.00           H
ATOM   4652  NH2 ARGB1 139     -10.702   9.580  25.592  1.00  0.00           N
ATOM   4653 HH22 ARGB1 139     -10.098   9.211  24.871  1.00  0.00           H
ATOM   4654 HH21 ARGB1 139     -11.439  10.227  25.351  1.00  0.00           H
ATOM   4655  N   GLUB1 140     -10.561  14.704  31.417  1.00  0.00           N
ATOM   4656  H   GLUB1 140     -10.604  14.252  32.324  1.00  0.00           H
ATOM   4657  CA  GLUB1 140      -9.672  15.860  31.247  1.00  0.00           C
ATOM   4658  HA  GLUB1 140      -9.763  16.213  30.221  1.00  0.00           H
ATOM   4659  C   GLUB1 140      -8.201  15.471  31.414  1.00  0.00           C
ATOM   4660  O   GLUB1 140      -7.849  14.654  32.267  1.00  0.00           O
ATOM   4661  CB  GLUB1 140     -10.120  17.055  32.103  1.00  0.00           C
ATOM   4662  HB2 GLUB1 140     -11.155  17.257  31.845  1.00  0.00           H
ATOM   4663  HB3 GLUB1 140      -9.534  17.932  31.828  1.00  0.00           H
ATOM   4664  CG  GLUB1 140     -10.026  16.851  33.618  1.00  0.00           C
ATOM   4665  HG2 GLUB1 140      -8.981  16.921  33.922  1.00  0.00           H
ATOM   4666  HG3 GLUB1 140     -10.390  15.862  33.868  1.00  0.00           H
ATOM   4667  CD  GLUB1 140     -10.877  17.865  34.387  1.00  0.00           C
ATOM   4668  OE1 GLUB1 140     -12.119  17.886  34.190  1.00  0.00           O
ATOM   4669  OE2 GLUB1 140     -10.317  18.609  35.224  1.00  0.00           O
ATOM   4670  N   PHEB1 141      -7.359  16.042  30.556  1.00  0.00           N
ATOM   4671  H   PHEB1 141      -7.748  16.663  29.852  1.00  0.00           H
ATOM   4672  CA  PHEB1 141      -5.932  15.762  30.445  1.00  0.00           C
ATOM   4673  HA  PHEB1 141      -5.615  15.109  31.259  1.00  0.00           H
ATOM   4674  C   PHEB1 141      -5.159  17.067  30.511  1.00  0.00           C
ATOM   4675  O   PHEB1 141      -5.407  17.992  29.732  1.00  0.00           O
ATOM   4676  CB  PHEB1 141      -5.605  15.090  29.109  1.00  0.00           C
ATOM   4677  HB2 PHEB1 141      -4.552  14.809  29.124  1.00  0.00           H
ATOM   4678  HB3 PHEB1 141      -5.775  15.819  28.317  1.00  0.00           H
ATOM   4679  CG  PHEB1 141      -6.404  13.871  28.796  1.00  0.00           C
ATOM   4680  CD1 PHEB1 141      -7.663  13.964  28.218  1.00  0.00           C
ATOM   4681  HD1 PHEB1 141      -8.083  14.936  28.004  1.00  0.00           H
ATOM   4682  CD2 PHEB1 141      -5.870  12.624  29.040  1.00  0.00           C
ATOM   4683  HD2 PHEB1 141      -4.889  12.541  29.484  1.00  0.00           H
ATOM   4684  CE1 PHEB1 141      -8.383  12.826  27.914  1.00  0.00           C
ATOM   4685  HE1 PHEB1 141      -9.371  12.908  27.485  1.00  0.00           H
ATOM   4686  CE2 PHEB1 141      -6.573  11.482  28.724  1.00  0.00           C
ATOM   4687  HE2 PHEB1 141      -6.141  10.511  28.915  1.00  0.00           H
ATOM   4688  CZ  PHEB1 141      -7.834  11.582  28.161  1.00  0.00           C
ATOM   4689  HZ  PHEB1 141      -8.388  10.688  27.915  1.00  0.00           H
ATOM   4690  N   METB1 142      -4.160  17.108  31.375  1.00  0.00           N
ATOM   4691  H   METB1 142      -3.956  16.284  31.933  1.00  0.00           H
ATOM   4692  CA  METB1 142      -3.261  18.236  31.521  1.00  0.00           C
ATOM   4693  HA  METB1 142      -3.190  18.726  30.554  1.00  0.00           H
ATOM   4694  C   METB1 142      -1.851  17.767  31.892  1.00  0.00           C
ATOM   4695  O   METB1 142      -1.598  16.581  32.096  1.00  0.00           O
ATOM   4696  CB  METB1 142      -3.858  19.245  32.525  1.00  0.00           C
ATOM   4697  HB2 METB1 142      -4.764  19.659  32.086  1.00  0.00           H
ATOM   4698  HB3 METB1 142      -3.165  20.074  32.636  1.00  0.00           H
ATOM   4699  CG  METB1 142      -4.219  18.710  33.921  1.00  0.00           C
ATOM   4700  HG2 METB1 142      -5.088  18.058  33.829  1.00  0.00           H
ATOM   4701  HG3 METB1 142      -4.516  19.564  34.529  1.00  0.00           H
ATOM   4702  SD  METB1 142      -2.923  17.803  34.813  1.00  0.00           S
ATOM   4703  CE  METB1 142      -3.468  17.991  36.521  1.00  0.00           C
ATOM   4704  HE3 METB1 142      -2.885  17.336  37.167  1.00  0.00           H
ATOM   4705  HE2 METB1 142      -4.524  17.743  36.607  1.00  0.00           H
ATOM   4706  HE1 METB1 142      -3.315  19.025  36.825  1.00  0.00           H
ATOM   4707  N   ASNB1 143      -0.943  18.719  32.065  1.00  0.00           N
ATOM   4708  H   ASNB1 143      -1.242  19.675  31.871  1.00  0.00           H
ATOM   4709  CA  ASNB1 143       0.384  18.481  32.623  1.00  0.00           C
ATOM   4710  HA  ASNB1 143       0.707  17.469  32.379  1.00  0.00           H
ATOM   4711  C   ASNB1 143       0.334  18.654  34.156  1.00  0.00           C
ATOM   4712  O   ASNB1 143       0.210  19.799  34.611  1.00  0.00           O
ATOM   4713  CB  ASNB1 143       1.364  19.458  31.953  1.00  0.00           C
ATOM   4714  HB2 ASNB1 143       1.062  20.476  32.199  1.00  0.00           H
ATOM   4715  HB3 ASNB1 143       1.333  19.321  30.872  1.00  0.00           H
ATOM   4716  CG  ASNB1 143       2.790  19.289  32.419  1.00  0.00           C
ATOM   4717  OD1 ASNB1 143       3.120  18.417  33.213  1.00  0.00           O
ATOM   4718  ND2 ASNB1 143       3.667  20.118  31.910  1.00  0.00           N
ATOM   4719 HD22 ASNB1 143       4.635  20.050  32.210  1.00  0.00           H
ATOM   4720 HD21 ASNB1 143       3.343  20.885  31.332  1.00  0.00           H
ATOM   4721  N   PROB1 144       0.496  17.591  34.977  1.00  0.00           N
ATOM   4722  CA  PROB1 144       0.412  17.721  36.434  1.00  0.00           C
ATOM   4723  HA  PROB1 144      -0.546  18.178  36.683  1.00  0.00           H
ATOM   4724  C   PROB1 144       1.521  18.584  37.036  1.00  0.00           C
ATOM   4725  O   PROB1 144       1.319  19.143  38.111  1.00  0.00           O
ATOM   4726  CB  PROB1 144       0.441  16.297  36.998  1.00  0.00           C
ATOM   4727  HB2 PROB1 144      -0.193  16.198  37.880  1.00  0.00           H
ATOM   4728  HB3 PROB1 144       1.466  16.002  37.227  1.00  0.00           H
ATOM   4729  CG  PROB1 144      -0.076  15.465  35.832  1.00  0.00           C
ATOM   4730  HG2 PROB1 144      -1.160  15.546  35.774  1.00  0.00           H
ATOM   4731  HG3 PROB1 144       0.229  14.424  35.915  1.00  0.00           H
ATOM   4732  CD  PROB1 144       0.555  16.176  34.636  1.00  0.00           C
ATOM   4733  HD2 PROB1 144       1.596  15.870  34.533  1.00  0.00           H
ATOM   4734  HD3 PROB1 144       0.004  15.932  33.733  1.00  0.00           H
ATOM   4735  N   CYSB1 145       2.627  18.800  36.309  1.00  0.00           N
ATOM   4736  H   CYSB1 145       2.721  18.352  35.407  1.00  0.00           H
ATOM   4737  CA  CYSB1 145       3.699  19.689  36.744  1.00  0.00           C
ATOM   4738  HA  CYSB1 145       4.113  19.307  37.674  1.00  0.00           H
ATOM   4739  C   CYSB1 145       3.185  21.102  37.033  1.00  0.00           C
ATOM   4740  O   CYSB1 145       3.626  21.708  38.024  1.00  0.00           O
ATOM   4741  CB  CYSB1 145       4.824  19.732  35.699  1.00  0.00           C
ATOM   4742  HB2 CYSB1 145       5.644  20.335  36.092  1.00  0.00           H
ATOM   4743  HB3 CYSB1 145       4.466  20.199  34.780  1.00  0.00           H
ATOM   4744  SG  CYSB1 145       5.439  18.062  35.338  1.00  0.00           S
ATOM   4745  HG  CYSB1 145       4.554  17.808  34.358  1.00  0.00           H
ATOM   4746  N   GLUB1 146       2.259  21.638  36.227  1.00  0.00           N
ATOM   4747  H   GLUB1 146       1.880  21.114  35.448  1.00  0.00           H
ATOM   4748  CA  GLUB1 146       1.751  22.978  36.524  1.00  0.00           C
ATOM   4749  HA  GLUB1 146       2.609  23.624  36.709  1.00  0.00           H
ATOM   4750  C   GLUB1 146       0.850  23.009  37.766  1.00  0.00           C
ATOM   4751  O   GLUB1 146       0.863  23.989  38.510  1.00  0.00           O
ATOM   4752  CB  GLUB1 146       0.969  23.529  35.332  1.00  0.00           C
ATOM   4753  HB2 GLUB1 146       0.494  24.466  35.623  1.00  0.00           H
ATOM   4754  HB3 GLUB1 146       0.204  22.807  35.047  1.00  0.00           H
ATOM   4755  CG  GLUB1 146       1.869  23.784  34.146  1.00  0.00           C
ATOM   4756  HG2 GLUB1 146       1.284  24.236  33.345  1.00  0.00           H
ATOM   4757  HG3 GLUB1 146       2.285  22.837  33.803  1.00  0.00           H
ATOM   4758  CD  GLUB1 146       3.008  24.721  34.522  1.00  0.00           C
ATOM   4759  OE1 GLUB1 146       2.722  25.887  34.847  1.00  0.00           O
ATOM   4760  OE2 GLUB1 146       4.175  24.282  34.567  1.00  0.00           O
ATOM   4761  N   GLNB1 147       0.129  21.917  38.055  1.00  0.00           N
ATOM   4762  H   GLNB1 147       0.207  21.110  37.451  1.00  0.00           H
ATOM   4763  CA  GLNB1 147      -0.665  21.808  39.280  1.00  0.00           C
ATOM   4764  HA  GLNB1 147      -1.196  22.752  39.407  1.00  0.00           H
ATOM   4765  C   GLNB1 147       0.234  21.633  40.509  1.00  0.00           C
ATOM   4766  O   GLNB1 147      -0.008  22.303  41.515  1.00  0.00           O
ATOM   4767  CB  GLNB1 147      -1.718  20.695  39.159  1.00  0.00           C
ATOM   4768  HB2 GLNB1 147      -1.246  19.715  39.248  1.00  0.00           H
ATOM   4769  HB3 GLNB1 147      -2.187  20.763  38.180  1.00  0.00           H
ATOM   4770  CG  GLNB1 147      -2.791  20.864  40.252  1.00  0.00           C
ATOM   4771  HG2 GLNB1 147      -3.141  21.897  40.259  1.00  0.00           H
ATOM   4772  HG3 GLNB1 147      -2.343  20.655  41.225  1.00  0.00           H
ATOM   4773  CD  GLNB1 147      -4.014  19.971  40.070  1.00  0.00           C
ATOM   4774  OE1 GLNB1 147      -4.400  19.569  38.985  1.00  0.00           O
ATOM   4775  NE2 GLNB1 147      -4.714  19.642  41.128  1.00  0.00           N
ATOM   4776 HE21 GLNB1 147      -5.531  19.069  40.949  1.00  0.00           H
ATOM   4777 HE22 GLNB1 147      -4.470  19.963  42.047  1.00  0.00           H
ATOM   4778  N   PHEB1 148       1.348  20.899  40.388  1.00  0.00           N
ATOM   4779  H   PHEB1 148       1.481  20.361  39.536  1.00  0.00           H
ATOM   4780  CA  PHEB1 148       2.403  20.859  41.404  1.00  0.00           C
ATOM   4781  HA  PHEB1 148       1.989  20.458  42.329  1.00  0.00           H
ATOM   4782  C   PHEB1 148       2.903  22.273  41.710  1.00  0.00           C
ATOM   4783  O   PHEB1 148       2.939  22.672  42.876  1.00  0.00           O
ATOM   4784  CB  PHEB1 148       3.586  19.966  40.963  1.00  0.00           C
ATOM   4785  HB2 PHEB1 148       4.311  19.941  41.777  1.00  0.00           H
ATOM   4786  HB3 PHEB1 148       4.103  20.442  40.123  1.00  0.00           H
ATOM   4787  CG  PHEB1 148       3.283  18.520  40.593  1.00  0.00           C
ATOM   4788  CD1 PHEB1 148       2.116  17.864  41.038  1.00  0.00           C
ATOM   4789  HD1 PHEB1 148       1.399  18.370  41.667  1.00  0.00           H
ATOM   4790  CD2 PHEB1 148       4.208  17.807  39.802  1.00  0.00           C
ATOM   4791  HD2 PHEB1 148       5.124  18.279  39.484  1.00  0.00           H
ATOM   4792  CE1 PHEB1 148       1.864  16.534  40.664  1.00  0.00           C
ATOM   4793  HE1 PHEB1 148       0.968  16.039  41.009  1.00  0.00           H
ATOM   4794  CE2 PHEB1 148       3.950  16.480  39.418  1.00  0.00           C
ATOM   4795  HE2 PHEB1 148       4.659  15.942  38.805  1.00  0.00           H
ATOM   4796  CZ  PHEB1 148       2.778  15.842  39.853  1.00  0.00           C
ATOM   4797  HZ  PHEB1 148       2.586  14.816  39.576  1.00  0.00           H
ATOM   4798  N   ARGB1 149       3.269  23.050  40.689  1.00  0.00           N
ATOM   4799  H   ARGB1 149       3.189  22.709  39.742  1.00  0.00           H
ATOM   4800  CA  ARGB1 149       3.786  24.396  40.939  1.00  0.00           C
ATOM   4801  HA  ARGB1 149       4.671  24.293  41.567  1.00  0.00           H
ATOM   4802  C   ARGB1 149       2.768  25.255  41.674  1.00  0.00           C
ATOM   4803  O   ARGB1 149       3.132  26.068  42.536  1.00  0.00           O
ATOM   4804  CB  ARGB1 149       4.171  25.076  39.626  1.00  0.00           C
ATOM   4805  HB2 ARGB1 149       4.265  26.147  39.806  1.00  0.00           H
ATOM   4806  HB3 ARGB1 149       3.378  24.898  38.899  1.00  0.00           H
ATOM   4807  CG  ARGB1 149       5.441  24.583  39.063  1.00  0.00           C
ATOM   4808  HG2 ARGB1 149       5.345  23.517  38.859  1.00  0.00           H
ATOM   4809  HG3 ARGB1 149       6.235  24.743  39.792  1.00  0.00           H
ATOM   4810  CD  ARGB1 149       5.808  25.299  37.772  1.00  0.00           C
ATOM   4811  HD2 ARGB1 149       5.783  26.379  37.919  1.00  0.00           H
ATOM   4812  HD3 ARGB1 149       5.114  25.025  36.978  1.00  0.00           H
ATOM   4813  NE  ARGB1 149       7.155  24.868  37.434  1.00  0.00           N
ATOM   4814  HE  ARGB1 149       7.928  25.388  37.825  1.00  0.00           H
ATOM   4815  CZ  ARGB1 149       7.437  23.838  36.647  1.00  0.00           C
ATOM   4816  NH1 ARGB1 149       6.513  23.270  35.893  1.00  0.00           N
ATOM   4817 HH11 ARGB1 149       6.795  22.563  35.229  1.00  0.00           H
ATOM   4818 HH12 ARGB1 149       5.566  23.620  35.906  1.00  0.00           H
ATOM   4819  NH2 ARGB1 149       8.663  23.397  36.600  1.00  0.00           N
ATOM   4820 HH22 ARGB1 149       8.846  22.613  35.984  1.00  0.00           H
ATOM   4821 HH21 ARGB1 149       9.394  23.793  37.191  1.00  0.00           H
ATOM   4822  N   SERB1 150       1.487  25.115  41.332  1.00  0.00           N
ATOM   4823  H   SERB1 150       1.231  24.455  40.612  1.00  0.00           H
ATOM   4824  CA  SERB1 150       0.453  25.905  41.987  1.00  0.00           C
ATOM   4825  HA  SERB1 150       0.746  26.952  41.912  1.00  0.00           H
ATOM   4826  C   SERB1 150       0.334  25.555  43.465  1.00  0.00           C
ATOM   4827  O   SERB1 150      -0.111  26.383  44.265  1.00  0.00           O
ATOM   4828  CB  SERB1 150      -0.902  25.719  41.285  1.00  0.00           C
ATOM   4829  HB2 SERB1 150      -0.728  25.721  40.209  1.00  0.00           H
ATOM   4830  HB3 SERB1 150      -1.539  26.562  41.552  1.00  0.00           H
ATOM   4831  OG  SERB1 150      -1.595  24.520  41.617  1.00  0.00           O
ATOM   4832  HG  SERB1 150      -0.997  23.755  41.540  1.00  0.00           H
ATOM   4833  N   LEUB1 151       0.704  24.340  43.842  1.00  0.00           N
ATOM   4834  H   LEUB1 151       1.049  23.697  43.144  1.00  0.00           H
ATOM   4835  CA  LEUB1 151       0.631  23.899  45.228  1.00  0.00           C
ATOM   4836  HA  LEUB1 151      -0.110  24.532  45.717  1.00  0.00           H
ATOM   4837  C   LEUB1 151       1.940  24.073  45.986  1.00  0.00           C
ATOM   4838  O   LEUB1 151       2.024  23.668  47.152  1.00  0.00           O
ATOM   4839  CB  LEUB1 151       0.215  22.426  45.279  1.00  0.00           C
ATOM   4840  HB2 LEUB1 151       0.272  22.098  46.317  1.00  0.00           H
ATOM   4841  HB3 LEUB1 151       0.925  21.857  44.679  1.00  0.00           H
ATOM   4842  CG  LEUB1 151      -1.197  22.113  44.755  1.00  0.00           C
ATOM   4843  HG  LEUB1 151      -1.352  22.591  43.790  1.00  0.00           H
ATOM   4844  CD1 LEUB1 151      -1.369  20.602  44.579  1.00  0.00           C
ATOM   4845 HD12 LEUB1 151      -1.207  20.095  45.530  1.00  0.00           H
ATOM   4846 HD11 LEUB1 151      -0.651  20.236  43.845  1.00  0.00           H
ATOM   4847 HD13 LEUB1 151      -2.376  20.388  44.221  1.00  0.00           H
ATOM   4848  CD2 LEUB1 151      -2.265  22.600  45.727  1.00  0.00           C
ATOM   4849 HD21 LEUB1 151      -2.170  22.074  46.677  1.00  0.00           H
ATOM   4850 HD23 LEUB1 151      -3.255  22.404  45.320  1.00  0.00           H
ATOM   4851 HD22 LEUB1 151      -2.151  23.671  45.892  1.00  0.00           H
ATOM   4852  N   GLYB1 152       2.967  24.647  45.362  1.00  0.00           N
ATOM   4853  H   GLYB1 152       2.843  24.991  44.421  1.00  0.00           H
ATOM   4854  CA  GLYB1 152       4.254  24.788  46.001  1.00  0.00           C
ATOM   4855  HA2 GLYB1 152       4.091  25.156  47.014  1.00  0.00           H
ATOM   4856  HA3 GLYB1 152       4.834  25.519  45.438  1.00  0.00           H
ATOM   4857  C   GLYB1 152       5.060  23.515  46.087  1.00  0.00           C
ATOM   4858  O   GLYB1 152       6.038  23.461  46.844  1.00  0.00           O
ATOM   4859  N   ILEB1 153       4.694  22.503  45.320  1.00  0.00           N
ATOM   4860  H   ILEB1 153       3.884  22.621  44.729  1.00  0.00           H
ATOM   4861  CA  ILEB1 153       5.394  21.229  45.281  1.00  0.00           C
ATOM   4862  HA  ILEB1 153       5.810  21.004  46.263  1.00  0.00           H
ATOM   4863  C   ILEB1 153       6.521  21.325  44.268  1.00  0.00           C
ATOM   4864  O   ILEB1 153       6.315  21.776  43.134  1.00  0.00           O
ATOM   4865  CB  ILEB1 153       4.422  20.093  44.918  1.00  0.00           C
ATOM   4866  HB  ILEB1 153       3.923  20.340  43.981  1.00  0.00           H
ATOM   4867  CG1 ILEB1 153       3.366  19.943  46.011  1.00  0.00           C
ATOM   4868 HG12 ILEB1 153       2.985  20.933  46.263  1.00  0.00           H
ATOM   4869 HG13 ILEB1 153       3.837  19.501  46.889  1.00  0.00           H
ATOM   4870  CG2 ILEB1 153       5.174  18.801  44.728  1.00  0.00           C
ATOM   4871 HG22 ILEB1 153       5.681  18.536  45.656  1.00  0.00           H
ATOM   4872 HG21 ILEB1 153       5.910  18.923  43.934  1.00  0.00           H
ATOM   4873 HG23 ILEB1 153       4.471  18.030  44.430  1.00  0.00           H
ATOM   4874  CD1 ILEB1 153       2.174  19.075  45.583  1.00  0.00           C
ATOM   4875 HD11 ILEB1 153       1.775  19.433  44.634  1.00  0.00           H
ATOM   4876 HD13 ILEB1 153       1.389  19.134  46.335  1.00  0.00           H
ATOM   4877 HD12 ILEB1 153       2.475  18.033  45.481  1.00  0.00           H
ATOM   4878  N   GLUB1 154       7.717  20.897  44.673  1.00  0.00           N
ATOM   4879  H   GLUB1 154       7.822  20.529  45.608  1.00  0.00           H
ATOM   4880  CA  GLUB1 154       8.875  20.951  43.790  1.00  0.00           C
ATOM   4881  HA  GLUB1 154       8.958  21.967  43.405  1.00  0.00           H
ATOM   4882  C   GLUB1 154       8.707  19.992  42.616  1.00  0.00           C
ATOM   4883  O   GLUB1 154       8.330  18.835  42.796  1.00  0.00           O
ATOM   4884  CB  GLUB1 154      10.149  20.595  44.563  1.00  0.00           C
ATOM   4885  HB2 GLUB1 154      10.103  19.543  44.845  1.00  0.00           H
ATOM   4886  HB3 GLUB1 154      10.195  21.210  45.462  1.00  0.00           H
ATOM   4887  CG  GLUB1 154      11.427  20.829  43.741  1.00  0.00           C
ATOM   4888  HG2 GLUB1 154      11.426  21.864  43.399  1.00  0.00           H
ATOM   4889  HG3 GLUB1 154      11.403  20.162  42.880  1.00  0.00           H
ATOM   4890  CD  GLUB1 154      12.726  20.581  44.498  1.00  0.00           C
ATOM   4891  OE1 GLUB1 154      12.717  20.571  45.747  1.00  0.00           O
ATOM   4892  OE2 GLUB1 154      13.767  20.396  43.829  1.00  0.00           O
ATOM   4893  N   VALB1 155       9.025  20.461  41.419  1.00  0.00           N
ATOM   4894  H   VALB1 155       9.360  21.411  41.344  1.00  0.00           H
ATOM   4895  CA  VALB1 155       8.910  19.657  40.199  1.00  0.00           C
ATOM   4896  HA  VALB1 155       8.205  18.847  40.383  1.00  0.00           H
ATOM   4897  C   VALB1 155      10.288  19.103  39.853  1.00  0.00           C
ATOM   4898  O   VALB1 155      11.241  19.888  39.728  1.00  0.00           O
ATOM   4899  CB  VALB1 155       8.356  20.472  39.017  1.00  0.00           C
ATOM   4900  HB  VALB1 155       9.049  21.298  38.854  1.00  0.00           H
ATOM   4901  CG1 VALB1 155       8.235  19.646  37.731  1.00  0.00           C
ATOM   4902 HG12 VALB1 155       7.582  18.787  37.885  1.00  0.00           H
ATOM   4903 HG11 VALB1 155       9.217  19.298  37.416  1.00  0.00           H
ATOM   4904 HG13 VALB1 155       7.830  20.262  36.932  1.00  0.00           H
ATOM   4905  CG2 VALB1 155       6.990  21.025  39.314  1.00  0.00           C
ATOM   4906 HG21 VALB1 155       6.293  20.203  39.478  1.00  0.00           H
ATOM   4907 HG23 VALB1 155       6.650  21.626  38.471  1.00  0.00           H
ATOM   4908 HG22 VALB1 155       7.036  21.646  40.208  1.00  0.00           H
ATOM   4909  N   PROB1 156      10.460  17.785  39.679  1.00  0.00           N
ATOM   4910  CA  PROB1 156      11.748  17.273  39.230  1.00  0.00           C
ATOM   4911  HA  PROB1 156      12.565  17.613  39.873  1.00  0.00           H
ATOM   4912  C   PROB1 156      12.080  17.732  37.820  1.00  0.00           C
ATOM   4913  O   PROB1 156      11.234  17.749  36.933  1.00  0.00           O
ATOM   4914  CB  PROB1 156      11.618  15.762  39.249  1.00  0.00           C
ATOM   4915  HB2 PROB1 156      11.876  15.358  40.219  1.00  0.00           H
ATOM   4916  HB3 PROB1 156      12.229  15.316  38.471  1.00  0.00           H
ATOM   4917  CG  PROB1 156      10.132  15.543  39.018  1.00  0.00           C
ATOM   4918  HG2 PROB1 156       9.848  14.611  39.472  1.00  0.00           H
ATOM   4919  HG3 PROB1 156       9.915  15.553  37.949  1.00  0.00           H
ATOM   4920  CD  PROB1 156       9.456  16.727  39.708  1.00  0.00           C
ATOM   4921  HD2 PROB1 156       8.567  17.012  39.145  1.00  0.00           H
ATOM   4922  HD3 PROB1 156       9.171  16.466  40.738  1.00  0.00           H
ATOM   4923  N   GLUB1 157      13.363  17.971  37.598  1.00  0.00           N
ATOM   4924  H   GLUB1 157      13.997  17.958  38.380  1.00  0.00           H
ATOM   4925  CA  GLUB1 157      13.911  18.338  36.304  1.00  0.00           C
ATOM   4926  HA  GLUB1 157      13.111  18.700  35.656  1.00  0.00           H
ATOM   4927  C   GLUB1 157      14.575  17.123  35.643  1.00  0.00           C
ATOM   4928  O   GLUB1 157      15.414  16.447  36.252  1.00  0.00           O
ATOM   4929  CB  GLUB1 157      14.881  19.495  36.545  1.00  0.00           C
ATOM   4930  HB2 GLUB1 157      15.768  19.124  37.061  1.00  0.00           H
ATOM   4931  HB3 GLUB1 157      14.383  20.220  37.192  1.00  0.00           H
ATOM   4932  CG  GLUB1 157      15.299  20.208  35.259  1.00  0.00           C
ATOM   4933  HG2 GLUB1 157      14.410  20.598  34.759  1.00  0.00           H
ATOM   4934  HG3 GLUB1 157      15.776  19.486  34.593  1.00  0.00           H
ATOM   4935  CD  GLUB1 157      16.266  21.360  35.560  1.00  0.00           C
ATOM   4936  OE1 GLUB1 157      16.099  22.006  36.625  1.00  0.00           O
ATOM   4937  OE2 GLUB1 157      17.172  21.560  34.713  1.00  0.00           O
ATOM   4938  N   VALB1 158      14.245  16.862  34.375  1.00  0.00           N
ATOM   4939  H   VALB1 158      13.493  17.392  33.937  1.00  0.00           H
ATOM   4940  CA  VALB1 158      15.045  15.974  33.522  1.00  0.00           C
ATOM   4941  HA  VALB1 158      15.371  15.115  34.107  1.00  0.00           H
ATOM   4942  C   VALB1 158      16.277  16.754  33.060  1.00  0.00           C
ATOM   4943  O   VALB1 158      16.138  17.765  32.370  1.00  0.00           O
ATOM   4944  CB  VALB1 158      14.221  15.449  32.330  1.00  0.00           C
ATOM   4945  HB  VALB1 158      13.842  16.294  31.758  1.00  0.00           H
ATOM   4946  CG1 VALB1 158      15.066  14.571  31.398  1.00  0.00           C
ATOM   4947 HG12 VALB1 158      15.506  13.744  31.957  1.00  0.00           H
ATOM   4948 HG11 VALB1 158      15.861  15.160  30.940  1.00  0.00           H
ATOM   4949 HG13 VALB1 158      14.436  14.174  30.604  1.00  0.00           H
ATOM   4950  CG2 VALB1 158      13.033  14.599  32.803  1.00  0.00           C
ATOM   4951 HG21 VALB1 158      13.390  13.733  33.359  1.00  0.00           H
ATOM   4952 HG23 VALB1 158      12.451  14.265  31.944  1.00  0.00           H
ATOM   4953 HG22 VALB1 158      12.381  15.194  33.443  1.00  0.00           H
ATOM   4954  N   ARGB1 159      17.480  16.289  33.426  1.00  0.00           N
ATOM   4955  H   ARGB1 159      17.504  15.437  33.972  1.00  0.00           H
ATOM   4956  CA  ARGB1 159      18.758  16.910  33.041  1.00  0.00           C
ATOM   4957  HA  ARGB1 159      18.755  17.958  33.358  1.00  0.00           H
ATOM   4958  C   ARGB1 159      18.909  16.866  31.528  1.00  0.00           C
ATOM   4959  O   ARGB1 159      18.933  15.780  30.942  1.00  0.00           O
ATOM   4960  CB  ARGB1 159      19.965  16.191  33.668  1.00  0.00           C
ATOM   4961  HB2 ARGB1 159      20.870  16.685  33.314  1.00  0.00           H
ATOM   4962  HB3 ARGB1 159      19.967  15.151  33.341  1.00  0.00           H
ATOM   4963  CG  ARGB1 159      19.988  16.204  35.184  1.00  0.00           C
ATOM   4964  HG2 ARGB1 159      19.102  15.692  35.559  1.00  0.00           H
ATOM   4965  HG3 ARGB1 159      19.985  17.237  35.532  1.00  0.00           H
ATOM   4966  CD  ARGB1 159      21.248  15.493  35.721  1.00  0.00           C
ATOM   4967  HD2 ARGB1 159      21.251  15.568  36.808  1.00  0.00           H
ATOM   4968  HD3 ARGB1 159      22.128  15.996  35.320  1.00  0.00           H
ATOM   4969  NE  ARGB1 159      21.313  14.081  35.353  1.00  0.00           N
ATOM   4970  HE  ARGB1 159      21.778  13.843  34.489  1.00  0.00           H
ATOM   4971  CZ  ARGB1 159      20.805  13.090  36.072  1.00  0.00           C
ATOM   4972  NH1 ARGB1 159      20.183  13.314  37.219  1.00  0.00           N
ATOM   4973 HH12 ARGB1 159      19.792  12.543  37.740  1.00  0.00           H
ATOM   4974 HH11 ARGB1 159      20.100  14.256  37.573  1.00  0.00           H
ATOM   4975  NH2 ARGB1 159      20.906  11.843  35.620  1.00  0.00           N
ATOM   4976 HH21 ARGB1 159      20.511  11.080  36.151  1.00  0.00           H
ATOM   4977 HH22 ARGB1 159      21.378  11.659  34.746  1.00  0.00           H
ATOM   4978  N   ARGB1 160      19.109  18.021  30.898  1.00  0.00           N
ATOM   4979  H   ARGB1 160      19.068  18.874  31.456  1.00  0.00           H
ATOM   4980  CA  ARGB1 160      19.168  18.142  29.434  1.00  0.00           C
ATOM   4981  HA  ARGB1 160      18.819  17.209  28.994  1.00  0.00           H
ATOM   4982  C   ARGB1 160      20.561  18.333  28.857  1.00  0.00           C
ATOM   4983  O   ARGB1 160      20.648  18.562  27.656  1.00  0.00           O
ATOM   4984  CB  ARGB1 160      18.233  19.247  28.931  1.00  0.00           C
ATOM   4985  HB2 ARGB1 160      18.170  19.169  27.845  1.00  0.00           H
ATOM   4986  HB3 ARGB1 160      18.647  20.226  29.185  1.00  0.00           H
ATOM   4987  CG  ARGB1 160      16.820  19.142  29.494  1.00  0.00           C
ATOM   4988  HG2 ARGB1 160      16.815  19.520  30.517  1.00  0.00           H
ATOM   4989  HG3 ARGB1 160      16.480  18.106  29.483  1.00  0.00           H
ATOM   4990  CD  ARGB1 160      15.886  19.986  28.635  1.00  0.00           C
ATOM   4991  HD2 ARGB1 160      15.778  19.519  27.653  1.00  0.00           H
ATOM   4992  HD3 ARGB1 160      16.309  20.986  28.517  1.00  0.00           H
ATOM   4993  NE  ARGB1 160      14.586  20.082  29.289  1.00  0.00           N
ATOM   4994  HE  ARGB1 160      14.515  19.686  30.222  1.00  0.00           H
ATOM   4995  CZ  ARGB1 160      13.583  20.852  28.957  1.00  0.00           C
ATOM   4996  NH1 ARGB1 160      13.570  21.553  27.866  1.00  0.00           N
ATOM   4997 HH12 ARGB1 160      12.748  22.110  27.673  1.00  0.00           H
ATOM   4998 HH11 ARGB1 160      14.326  21.460  27.191  1.00  0.00           H
ATOM   4999  NH2 ARGB1 160      12.556  20.937  29.743  1.00  0.00           N
ATOM   5000 HH21 ARGB1 160      11.821  21.574  29.477  1.00  0.00           H
ATOM   5001 HH22 ARGB1 160      12.657  20.545  30.678  1.00  0.00           H
ATOM   5002  N   ASPB1 161      21.634  18.192  29.644  1.00  0.00           N
ATOM   5003  H   ASPB1 161      21.522  17.904  30.606  1.00  0.00           H
ATOM   5004  CA  ASPB1 161      22.962  18.472  29.110  1.00  0.00           C
ATOM   5005  HA  ASPB1 161      23.003  19.508  28.773  1.00  0.00           H
ATOM   5006  C   ASPB1 161      23.258  17.604  27.914  1.00  0.00           C
ATOM   5007  O   ASPB1 161      23.787  18.076  26.900  1.00  0.00           O
ATOM   5008  CB  ASPB1 161      23.990  18.265  30.203  1.00  0.00           C
ATOM   5009  HB2 ASPB1 161      24.975  18.533  29.820  1.00  0.00           H
ATOM   5010  HB3 ASPB1 161      23.988  17.216  30.499  1.00  0.00           H
ATOM   5011  CG  ASPB1 161      23.688  19.101  31.385  1.00  0.00           C
ATOM   5012  OD1 ASPB1 161      23.931  20.323  31.290  1.00  0.00           O
ATOM   5013  OD2 ASPB1 161      23.122  18.560  32.357  1.00  0.00           O
ATOM   5014  N   GLYB1 162      22.899  16.347  27.997  1.00  0.00           N
ATOM   5015  H   GLYB1 162      22.394  16.005  28.802  1.00  0.00           H
ATOM   5016  CA  GLYB1 162      23.240  15.467  26.916  1.00  0.00           C
ATOM   5017  HA2 GLYB1 162      23.300  14.450  27.304  1.00  0.00           H
ATOM   5018  HA3 GLYB1 162      24.213  15.763  26.523  1.00  0.00           H
ATOM   5019  C   GLYB1 162      22.245  15.480  25.748  1.00  0.00           C
ATOM   5020  O   GLYB1 162      22.434  14.748  24.780  1.00  0.00           O
ATOM   5021  N   LEUB1 163      21.165  16.260  25.847  1.00  0.00           N
ATOM   5022  H   LEUB1 163      21.165  16.959  26.581  1.00  0.00           H
ATOM   5023  CA  LEUB1 163      20.123  16.375  24.830  1.00  0.00           C
[truncated: 3,350 more chars]
