# Supplementary material for: From Bones to Bugs: Structure-Based Development of Raloxifene-Derived Pathoblockers That Inhibit Pyocyanin Production in Pseudomonas aeruginosa
Source: J Med Chem. 2025 Mar 29;68(7):7390–420. doi: 10.1021/acs.jmedchem.4c03065 (PMC11998002; doi:10.1021/acs.jmedchem.4c03065)
Supplement: Supplementary file 6 — jm4c03065_si_006.pdb [file jm4c03065_si_006.pdb]

SEQRES   1A1  156  THR SER GLU ASN ARG ALA GLN VAL ALA ALA ARG GLN HIS
SEQRES   2A1  156  ASN ARG LYS ILE VAL GLU GLN TYR MET HIS THR ARG GLY
SEQRES   3A1  156  GLU ALA ARG LEU LYS ARG HIS LEU LEU PHE THR GLU ASP
SEQRES   4A1  156  GLY VAL GLY GLY LEU TRP THR THR ASP SER GLY GLN PRO
SEQRES   5A1  156  ILE ALA ILE ARG GLY ARG GLU LYS LEU GLY GLU HIS ALA
SEQRES   6A1  156  VAL TRP SER LEU GLN CYS PHE PRO ASP TRP VAL TRP THR
SEQRES   7A1  156  ASP ILE GLN ILE PHE GLU THR GLN ASP PRO ASN TRP PHE
SEQRES   8A1  156  TRP VAL GLU CYS ARG GLY GLU GLY ALA ILE VAL PHE PRO
SEQRES   9A1  156  GLY TYR PRO ARG GLY GLN TYR ARG ASN HIS PHE LEU HIS
SEQRES  10A1  156  SER PHE ARG PHE GLU ASN GLY LEU ILE LYS GLU GLN ARG
SEQRES  11A1  156  GLU PHE MET ASN PRO CYS GLU GLN PHE ARG SER LEU GLY
SEQRES  12A1  156  ILE GLU VAL PRO GLU VAL ARG ARG ASP GLY LEU PRO SER
SEQRES   1B1  156  THR SER GLU ASN ARG ALA GLN VAL ALA ALA ARG GLN HIS
SEQRES   2B1  156  ASN ARG LYS ILE VAL GLU GLN TYR MET HIS THR ARG GLY
SEQRES   3B1  156  GLU ALA ARG LEU LYS ARG HIS LEU LEU PHE THR GLU ASP
SEQRES   4B1  156  GLY VAL GLY GLY LEU TRP THR THR ASP SER GLY GLN PRO
SEQRES   5B1  156  ILE ALA ILE ARG GLY ARG GLU LYS LEU GLY GLU HIS ALA
SEQRES   6B1  156  VAL TRP SER LEU GLN CYS PHE PRO ASP TRP VAL TRP THR
SEQRES   7B1  156  ASP ILE GLN ILE PHE GLU THR GLN ASP PRO ASN TRP PHE
SEQRES   8B1  156  TRP VAL GLU CYS ARG GLY GLU GLY ALA ILE VAL PHE PRO
SEQRES   9B1  156  GLY TYR PRO ARG GLY GLN TYR ARG ASN HIS PHE LEU HIS
SEQRES  10B1  156  SER PHE ARG PHE GLU ASN GLY LEU ILE LYS GLU GLN ARG
SEQRES  11B1  156  GLU PHE MET ASN PRO CYS GLU GLN PHE ARG SER LEU GLY
SEQRES  12B1  156  ILE GLU VAL PRO GLU VAL ARG ARG ASP GLY LEU PRO SER
HELIX    1   1 SERA1   11  META1   31  1                                  21
HELIX    2   2 GLYA1   35  LEUA1   44  1                                  10
HELIX    3   3 ARGA1   67  CYSA1   80  1                                  14
HELIX    4   4 PROA1  144  PHEA1  148  1                                   5
HELIX    5   5 ARGA1  149  LEUA1  151  1                                   3
HELIX    6   6 SERB1   11  METB1   31  1                                  21
HELIX    7   7 GLYB1   35  LEUB1   44  1                                  10
HELIX    8   8 ARGB1   67  CYSB1   80  1                                  14
HELIX    9   9 PROB1  144  PHEB1  148  1                                   5
HELIX   10  10 ARGB1  149  LEUB1  151  1                                   3
SHEET    1   1 1 VALA1  50  LEUA1  53  0
SHEET    2   2 1 ILEA1  62  ARGA1  65  0
SHEET    3   3 1 VALA1  85  THRA1  87  0
SHEET    4   4 1 GLNA1  90  PHEA1  92  0
SHEET    5   5 1 TRPA1  99  CYSA1 104  0
SHEET    6   6 1 ARGA1 105  GLUA1 107  0
SHEET    7   7 1 GLYA1 108  ILEA1 110  0
SHEET    8   8 1 GLYA1 118  GLUA1 131  0
SHEET    9   9 1 LEUA1 134  META1 142  0
SHEET   10  10 1 VALB1  50  LEUB1  53  0
SHEET   11  11 1 ILEB1  62  ARGB1  65  0
SHEET   12  12 1 VALB1  85  THRB1  87  0
SHEET   13  13 1 GLNB1  90  PHEB1  92  0
SHEET   14  14 1 TRPB1  99  CYSB1 104  0
SHEET   15  15 1 ARGB1 105  GLUB1 107  0
SHEET   16  16 1 GLYB1 108  ILEB1 110  0
SHEET   17  17 1 GLYB1 118  GLUB1 131  0
SHEET   18  18 1 LEUB1 134  METB1 142  0
HETATM    1  O1  ****C   1      -7.001  18.214  40.867  1.00  0.00           O
HETATM    2  C2  ****C   1      -7.370  17.043  41.008  1.00  0.00           C
HETATM    3  C3  ****C   1      -6.529  16.161  41.780  1.00  0.00           C
HETATM    4  C4  ****C   1      -6.937  15.579  42.968  1.00  0.00           C
HETATM    5  C5  ****C   1      -8.234  15.708  43.606  1.00  0.00           C
HETATM    6  C6  ****C   1      -8.848  14.597  44.206  1.00  0.00           C
HETATM    7  C7  ****C   1     -10.068  14.729  44.859  1.00  0.00           C
HETATM    8  C8  ****C   1     -10.680  15.979  44.906  1.00  0.00           C
HETATM    9  O9  ****C   1     -11.849  16.137  45.573  1.00  0.00           O
HETATM   10  C10 ****C   1     -10.107  17.087  44.292  1.00  0.00           C
HETATM   11  C11 ****C   1      -8.887  16.948  43.644  1.00  0.00           C
HETATM   12  S12 ****C   1      -5.679  14.642  43.703  1.00  0.00           S
HETATM   13  C13 ****C   1      -4.589  15.002  42.402  1.00  0.00           C
HETATM   14  C14 ****C   1      -3.267  14.552  42.279  1.00  0.00           C
HETATM   15  C15 ****C   1      -2.555  14.945  41.162  1.00  0.00           C
HETATM   16  O16 ****C   1      -1.267  14.535  40.994  1.00  0.00           O
HETATM   17  C17 ****C   1      -3.127  15.766  40.172  1.00  0.00           C
HETATM   18  C18 ****C   1      -4.433  16.202  40.307  1.00  0.00           C
HETATM   19  C19 ****C   1      -5.186  15.823  41.441  1.00  0.00           C
HETATM   20  C20 ****C   1      -8.578  16.550  40.326  1.00  0.00           C
HETATM   21  C21 ****C   1      -9.149  15.317  40.701  1.00  0.00           C
HETATM   22  C22 ****C   1     -10.258  14.803  40.042  1.00  0.00           C
HETATM   23  C23 ****C   1     -10.834  15.504  38.986  1.00  0.00           C
HETATM   24  C24 ****C   1     -10.302  16.720  38.587  1.00  0.00           C
HETATM   25  C25 ****C   1      -9.183  17.242  39.241  1.00  0.00           C
HETATM   26  N26 ****C   1      -8.699  18.469  38.783  1.00  0.00           N
HETATM   27  C27 ****C   1      -9.167  18.928  37.470  1.00  0.00           C
HETATM   28  C28 ****C   1      -9.757  20.347  37.689  1.00  0.00           C
HETATM   29  N29 ****C   1     -11.212  20.347  37.373  1.00  0.00           N
HETATM   30  C30 ****C   1     -11.774  21.706  37.675  1.00  0.00           C
HETATM   31  C31 ****C   1     -13.295  21.662  37.396  1.00  0.00           C
HETATM   32  O32 ****C   1     -13.849  20.679  38.267  1.00  0.00           O
HETATM   33  C33 ****C   1     -13.369  19.354  38.041  1.00  0.00           C
HETATM   34  C34 ****C   1     -11.848  19.370  38.315  1.00  0.00           C
HETATM   35  O1  ****A   1      -7.149  18.159  40.823  1.00  0.00           O
HETATM   36  C2  ****A   1      -7.499  16.986  40.996  1.00  0.00           C
HETATM   37  C3  ****A   1      -6.661  16.149  41.821  1.00  0.00           C
HETATM   38  C4  ****A   1      -7.082  15.619  43.028  1.00  0.00           C
HETATM   39  C5  ****A   1      -8.388  15.765  43.642  1.00  0.00           C
HETATM   40  C6  ****A   1      -9.032  17.012  43.660  1.00  0.00           C
HETATM   41  C7  ****A   1     -10.304  17.145  44.205  1.00  0.00           C
HETATM   42  C8  ****A   1     -10.933  16.023  44.740  1.00  0.00           C
HETATM   43  O9  ****A   1     -12.189  16.122  45.239  1.00  0.00           O
HETATM   44  C10 ****A   1     -10.302  14.784  44.762  1.00  0.00           C
HETATM   45  C11 ****A   1      -9.033  14.659  44.213  1.00  0.00           C
HETATM   46  S12 ****A   1      -5.826  14.730  43.824  1.00  0.00           S
HETATM   47  C13 ****A   1      -4.720  15.039  42.523  1.00  0.00           C
HETATM   48  C14 ****A   1      -3.392  14.598  42.440  1.00  0.00           C
HETATM   49  C15 ****A   1      -2.668  14.944  41.315  1.00  0.00           C
HETATM   50  O16 ****A   1      -1.375  14.540  41.185  1.00  0.00           O
HETATM   51  C17 ****A   1      -3.233  15.713  40.281  1.00  0.00           C
HETATM   52  C18 ****A   1      -4.545  16.142  40.376  1.00  0.00           C
HETATM   53  C19 ****A   1      -5.311  15.809  41.516  1.00  0.00           C
HETATM   54  C20 ****A   1      -8.679  16.445  40.302  1.00  0.00           C
HETATM   55  C21 ****A   1      -9.149  15.152  40.609  1.00  0.00           C
HETATM   56  C22 ****A   1     -10.229  14.595  39.936  1.00  0.00           C
HETATM   57  C23 ****A   1     -10.876  15.314  38.932  1.00  0.00           C
HETATM   58  C24 ****A   1     -10.444  16.588  38.602  1.00  0.00           C
HETATM   59  C25 ****A   1      -9.355  17.153  39.271  1.00  0.00           C
HETATM   60  N26 ****A   1      -8.973  18.439  38.882  1.00  0.00           N
HETATM   61  C27 ****A   1      -9.495  18.937  37.604  1.00  0.00           C
HETATM   62  C28 ****A   1     -10.326  20.205  37.939  1.00  0.00           C
HETATM   63  N29 ****A   1     -11.715  20.053  37.422  1.00  0.00           N
HETATM   64  C30 ****A   1     -12.439  21.358  37.588  1.00  0.00           C
HETATM   65  C31 ****A   1     -13.894  21.157  37.102  1.00  0.00           C
HETATM   66  O32 ****A   1     -14.471  20.147  37.926  1.00  0.00           O
HETATM   67  C33 ****A   1     -13.842  18.870  37.823  1.00  0.00           C
HETATM   68  C34 ****A   1     -12.384  19.044  38.306  1.00  0.00           C
HETATM   69  O1  ****B   1      -6.995  18.162  40.767  1.00  0.00           O
HETATM   70  C2  ****B   1      -7.353  16.991  40.935  1.00  0.00           C
HETATM   71  C3  ****B   1      -6.496  16.131  41.713  1.00  0.00           C
HETATM   72  C4  ****B   1      -6.893  15.548  42.904  1.00  0.00           C
HETATM   73  C5  ****B   1      -8.192  15.657  43.542  1.00  0.00           C
HETATM   74  C6  ****B   1      -8.775  14.544  44.167  1.00  0.00           C
HETATM   75  C7  ****B   1      -9.998  14.657  44.819  1.00  0.00           C
HETATM   76  C8  ****B   1     -10.643  15.891  44.840  1.00  0.00           C
HETATM   77  O9  ****B   1     -11.815  16.033  45.505  1.00  0.00           O
HETATM   78  C10 ****B   1     -10.101  17.001  44.201  1.00  0.00           C
HETATM   79  C11 ****B   1      -8.878  16.880  43.554  1.00  0.00           C
HETATM   80  S12 ****B   1      -5.618  14.641  43.645  1.00  0.00           S
HETATM   81  C13 ****B   1      -4.534  15.013  42.342  1.00  0.00           C
HETATM   82  C14 ****B   1      -3.204  14.588  42.222  1.00  0.00           C
HETATM   83  C15 ****B   1      -2.499  14.987  41.102  1.00  0.00           C
HETATM   84  O16 ****B   1      -1.204  14.601  40.937  1.00  0.00           O
HETATM   85  C17 ****B   1      -3.087  15.790  40.107  1.00  0.00           C
HETATM   86  C18 ****B   1      -4.401  16.202  40.239  1.00  0.00           C
HETATM   87  C19 ****B   1      -5.147  15.816  41.376  1.00  0.00           C
HETATM   88  C20 ****B   1      -8.566  16.477  40.279  1.00  0.00           C
HETATM   89  C21 ****B   1      -9.044  15.186  40.585  1.00  0.00           C
HETATM   90  C22 ****B   1     -10.156  14.654  39.946  1.00  0.00           C
HETATM   91  C23 ****B   1     -10.829  15.396  38.978  1.00  0.00           C
HETATM   92  C24 ****B   1     -10.392  16.668  38.649  1.00  0.00           C
HETATM   93  C25 ****B   1      -9.270  17.209  39.284  1.00  0.00           C
HETATM   94  N26 ****B   1      -8.885  18.495  38.899  1.00  0.00           N
HETATM   95  C27 ****B   1      -9.491  19.041  37.679  1.00  0.00           C
HETATM   96  C28 ****B   1     -10.478  20.147  38.141  1.00  0.00           C
HETATM   97  N29 ****B   1     -11.782  19.990  37.439  1.00  0.00           N
HETATM   98  C30 ****B   1     -12.519  21.297  37.486  1.00  0.00           C
HETATM   99  C31 ****B   1     -13.893  21.091  36.805  1.00  0.00           C
HETATM  100  O32 ****B   1     -14.581  20.092  37.553  1.00  0.00           O
HETATM  101  C33 ****B   1     -13.948  18.814  37.555  1.00  0.00           C
HETATM  102  C34 ****B   1     -12.570  18.992  38.233  1.00  0.00           C
TER     103      ****B   1
ATOM    104  N   THRA1  10     -20.799  23.402  -2.784  1.00  0.00           N
ATOM    105  CA  THRA1  10     -20.459  22.081  -3.294  1.00  0.00           C
ATOM    106  C   THRA1  10     -19.006  22.021  -3.768  1.00  0.00           C
ATOM    107  O   THRA1  10     -18.312  21.037  -3.523  1.00  0.00           O
ATOM    108  CB  THRA1  10     -21.382  21.698  -4.487  1.00  0.00           C
ATOM    109  CG2 THRA1  10     -22.850  21.546  -4.069  1.00  0.00           C
ATOM    110  OG1 THRA1  10     -21.299  22.652  -5.529  1.00  0.00           O
ATOM    111  N   SERA1  11     -18.545  23.067  -4.455  1.00  0.00           N
ATOM    112  CA  SERA1  11     -17.126  23.148  -4.788  1.00  0.00           C
ATOM    113  C   SERA1  11     -16.286  23.330  -3.530  1.00  0.00           C
ATOM    114  O   SERA1  11     -15.318  22.592  -3.301  1.00  0.00           O
ATOM    115  CB  SERA1  11     -16.878  24.290  -5.767  1.00  0.00           C
ATOM    116  OG  SERA1  11     -17.409  23.966  -7.038  1.00  0.00           O
ATOM    117  N   GLUA1  12     -16.630  24.324  -2.707  1.00  0.00           N
ATOM    118  CA  GLUA1  12     -15.935  24.483  -1.436  1.00  0.00           C
ATOM    119  C   GLUA1  12     -15.985  23.185  -0.650  1.00  0.00           C
ATOM    120  O   GLUA1  12     -14.967  22.730  -0.117  1.00  0.00           O
ATOM    121  CB  GLUA1  12     -16.545  25.632  -0.633  1.00  0.00           C
ATOM    122  CG  GLUA1  12     -15.792  25.955   0.653  1.00  0.00           C
ATOM    123  CD  GLUA1  12     -14.333  26.298   0.410  1.00  0.00           C
ATOM    124  OE1 GLUA1  12     -14.056  27.113  -0.495  1.00  0.00           O
ATOM    125  OE2 GLUA1  12     -13.464  25.741   1.116  1.00  0.00           O
ATOM    126  N   ASNA1  13     -17.149  22.539  -0.615  1.00  0.00           N
ATOM    127  CA  ASNA1  13     -17.242  21.316   0.168  1.00  0.00           C
ATOM    128  C   ASNA1  13     -16.423  20.192  -0.458  1.00  0.00           C
ATOM    129  O   ASNA1  13     -15.803  19.403   0.265  1.00  0.00           O
ATOM    130  CB  ASNA1  13     -18.697  20.905   0.353  1.00  0.00           C
ATOM    131  CG  ASNA1  13     -19.113  20.947   1.809  1.00  0.00           C
ATOM    132  OD1 ASNA1  13     -19.244  19.944   2.476  1.00  0.00           O
ATOM    133  ND2 ASNA1  13     -19.345  22.152   2.321  1.00  0.00           N
ATOM    134  N   ARGA1  14     -16.385  20.102  -1.793  1.00  0.00           N
ATOM    135  CA  ARGA1  14     -15.594  19.040  -2.422  1.00  0.00           C
ATOM    136  C   ARGA1  14     -14.102  19.225  -2.143  1.00  0.00           C
ATOM    137  O   ARGA1  14     -13.361  18.246  -1.994  1.00  0.00           O
ATOM    138  CB  ARGA1  14     -15.901  19.008  -3.928  1.00  0.00           C
ATOM    139  CG  ARGA1  14     -15.177  17.847  -4.634  1.00  0.00           C
ATOM    140  CD  ARGA1  14     -15.604  17.682  -6.097  1.00  0.00           C
ATOM    141  NE  ARGA1  14     -15.235  18.848  -6.920  1.00  0.00           N
ATOM    142  CZ  ARGA1  14     -16.075  19.796  -7.380  1.00  0.00           C
ATOM    143  NH1 ARGA1  14     -15.583  20.785  -8.139  1.00  0.00           N
ATOM    144  NH2 ARGA1  14     -17.387  19.783  -7.101  1.00  0.00           N
ATOM    145  N   ALAA1  15     -13.639  20.474  -2.104  1.00  0.00           N
ATOM    146  CA  ALAA1  15     -12.248  20.754  -1.769  1.00  0.00           C
ATOM    147  C   ALAA1  15     -11.933  20.419  -0.311  1.00  0.00           C
ATOM    148  O   ALAA1  15     -10.818  19.977   0.007  1.00  0.00           O
ATOM    149  CB  ALAA1  15     -11.938  22.226  -2.031  1.00  0.00           C
ATOM    150  N   GLNA1  16     -12.874  20.696   0.590  1.00  0.00           N
ATOM    151  CA  GLNA1  16     -12.681  20.378   2.000  1.00  0.00           C
ATOM    152  C   GLNA1  16     -12.681  18.875   2.216  1.00  0.00           C
ATOM    153  O   GLNA1  16     -11.889  18.357   3.012  1.00  0.00           O
ATOM    154  CB  GLNA1  16     -13.775  21.053   2.837  1.00  0.00           C
ATOM    155  CG  GLNA1  16     -13.615  22.574   2.937  1.00  0.00           C
ATOM    156  CD  GLNA1  16     -14.464  23.224   4.029  1.00  0.00           C
ATOM    157  OE1 GLNA1  16     -14.860  22.632   5.025  1.00  0.00           O
ATOM    158  NE2 GLNA1  16     -14.825  24.486   3.817  1.00  0.00           N
ATOM    159  N   VALA1  17     -13.536  18.153   1.495  1.00  0.00           N
ATOM    160  CA  VALA1  17     -13.575  16.702   1.632  1.00  0.00           C
ATOM    161  C   VALA1  17     -12.282  16.080   1.131  1.00  0.00           C
ATOM    162  O   VALA1  17     -11.752  15.142   1.743  1.00  0.00           O
ATOM    163  CB  VALA1  17     -14.792  16.123   0.894  1.00  0.00           C
ATOM    164  CG1 VALA1  17     -14.699  14.602   0.835  1.00  0.00           C
ATOM    165  CG2 VALA1  17     -16.082  16.474   1.636  1.00  0.00           C
ATOM    166  N   ALAA1  18     -11.778  16.562  -0.010  1.00  0.00           N
ATOM    167  CA  ALAA1  18     -10.532  16.040  -0.569  1.00  0.00           C
ATOM    168  C   ALAA1  18      -9.357  16.302   0.360  1.00  0.00           C
ATOM    169  O   ALAA1  18      -8.487  15.441   0.539  1.00  0.00           O
ATOM    170  CB  ALAA1  18     -10.263  16.684  -1.931  1.00  0.00           C
ATOM    171  N   ALAA1  19      -9.293  17.509   0.913  1.00  0.00           N
ATOM    172  CA  ALAA1  19      -8.249  17.844   1.866  1.00  0.00           C
ATOM    173  C   ALAA1  19      -8.297  16.917   3.075  1.00  0.00           C
ATOM    174  O   ALAA1  19      -7.277  16.357   3.479  1.00  0.00           O
ATOM    175  CB  ALAA1  19      -8.398  19.303   2.291  1.00  0.00           C
ATOM    176  N   ARGA1  20      -9.486  16.714   3.651  1.00  0.00           N
ATOM    177  CA  ARGA1  20      -9.644  15.867   4.842  1.00  0.00           C
ATOM    178  C   ARGA1  20      -9.208  14.438   4.544  1.00  0.00           C
ATOM    179  O   ARGA1  20      -8.504  13.832   5.347  1.00  0.00           O
ATOM    180  CB  ARGA1  20     -11.100  15.923   5.339  1.00  0.00           C
ATOM    181  CG  ARGA1  20     -11.312  15.084   6.613  1.00  0.00           C
ATOM    182  CD  ARGA1  20     -12.734  15.215   7.166  1.00  0.00           C
ATOM    183  NE  ARGA1  20     -12.959  16.520   7.807  1.00  0.00           N
ATOM    184  CZ  ARGA1  20     -13.708  17.514   7.365  1.00  0.00           C
ATOM    185  NH1 ARGA1  20     -14.453  17.470   6.297  1.00  0.00           N
ATOM    186  NH2 ARGA1  20     -13.713  18.632   8.009  1.00  0.00           N
ATOM    187  N   GLNA1  21      -9.529  13.919   3.361  1.00  0.00           N
ATOM    188  CA  GLNA1  21      -9.184  12.540   3.035  1.00  0.00           C
ATOM    189  C   GLNA1  21      -7.684  12.380   2.850  1.00  0.00           C
ATOM    190  O   GLNA1  21      -7.094  11.360   3.237  1.00  0.00           O
ATOM    191  CB  GLNA1  21      -9.911  12.084   1.774  1.00  0.00           C
ATOM    192  CG  GLNA1  21     -11.397  11.981   1.986  1.00  0.00           C
ATOM    193  CD  GLNA1  21     -12.156  11.537   0.750  1.00  0.00           C
ATOM    194  OE1 GLNA1  21     -11.889  11.997  -0.361  1.00  0.00           O
ATOM    195  NE2 GLNA1  21     -13.116  10.639   0.944  1.00  0.00           N
ATOM    196  N   HISA1  22      -7.068  13.362   2.221  1.00  0.00           N
ATOM    197  CA  HISA1  22      -5.630  13.326   2.040  1.00  0.00           C
ATOM    198  C   HISA1  22      -4.901  13.499   3.357  1.00  0.00           C
ATOM    199  O   HISA1  22      -3.969  12.747   3.672  1.00  0.00           O
ATOM    200  CB  HISA1  22      -5.214  14.433   1.122  1.00  0.00           C
ATOM    201  CG  HISA1  22      -3.745  14.638   1.128  1.00  0.00           C
ATOM    202  ND1 HISA1  22      -2.891  13.780   0.481  1.00  0.00           N
ATOM    203  CD2 HISA1  22      -2.974  15.561   1.742  1.00  0.00           C
ATOM    204  CE1 HISA1  22      -1.649  14.188   0.662  1.00  0.00           C
ATOM    205  NE2 HISA1  22      -1.675  15.275   1.414  1.00  0.00           N
ATOM    206  N   ASNA1  23      -5.266  14.531   4.107  1.00  0.00           N
ATOM    207  CA  ASNA1  23      -4.612  14.776   5.389  1.00  0.00           C
ATOM    208  C   ASNA1  23      -4.727  13.564   6.301  1.00  0.00           C
ATOM    209  O   ASNA1  23      -3.801  13.265   7.063  1.00  0.00           O
ATOM    210  CB  ASNA1  23      -5.218  16.013   6.050  1.00  0.00           C
ATOM    211  CG  ASNA1  23      -4.984  17.290   5.262  1.00  0.00           C
ATOM    212  OD1 ASNA1  23      -4.100  17.362   4.410  1.00  0.00           O
ATOM    213  ND2 ASNA1  23      -5.754  18.326   5.579  1.00  0.00           N
ATOM    214  N   ARGA1  24      -5.852  12.845   6.258  1.00  0.00           N
ATOM    215  CA  ARGA1  24      -5.966  11.659   7.102  1.00  0.00           C
ATOM    216  C   ARGA1  24      -4.907  10.620   6.743  1.00  0.00           C
ATOM    217  O   ARGA1  24      -4.348   9.960   7.631  1.00  0.00           O
ATOM    218  CB  ARGA1  24      -7.374  11.057   6.996  1.00  0.00           C
ATOM    219  CG  ARGA1  24      -7.594   9.881   7.943  1.00  0.00           C
ATOM    220  CD  ARGA1  24      -8.966   9.238   7.730  1.00  0.00           C
ATOM    221  NE  ARGA1  24      -9.673   8.984   8.987  1.00  0.00           N
ATOM    222  CZ  ARGA1  24      -9.421   7.986   9.812  1.00  0.00           C
ATOM    223  NH1 ARGA1  24      -8.527   7.072   9.515  1.00  0.00           N
ATOM    224  NH2 ARGA1  24     -10.073   7.903  10.941  1.00  0.00           N
ATOM    225  N   LYSA1  25      -4.616  10.451   5.444  1.00  0.00           N
ATOM    226  CA  LYSA1  25      -3.589   9.489   5.066  1.00  0.00           C
ATOM    227  C   LYSA1  25      -2.224   9.888   5.611  1.00  0.00           C
ATOM    228  O   LYSA1  25      -1.427   9.017   5.997  1.00  0.00           O
ATOM    229  CB  LYSA1  25      -3.524   9.351   3.537  1.00  0.00           C
ATOM    230  CG  LYSA1  25      -4.809   8.834   2.884  1.00  0.00           C
ATOM    231  CD  LYSA1  25      -4.679   8.748   1.348  1.00  0.00           C
ATOM    232  CE  LYSA1  25      -6.024   8.564   0.646  1.00  0.00           C
ATOM    233  NZ  LYSA1  25      -6.698   7.332   1.124  1.00  0.00           N
ATOM    234  N   ILEA1  26      -1.945  11.195   5.669  1.00  0.00           N
ATOM    235  CA  ILEA1  26      -0.678  11.669   6.215  1.00  0.00           C
ATOM    236  C   ILEA1  26      -0.611  11.410   7.711  1.00  0.00           C
ATOM    237  O   ILEA1  26       0.439  11.021   8.238  1.00  0.00           O
ATOM    238  CB  ILEA1  26      -0.478  13.163   5.894  1.00  0.00           C
ATOM    239  CG1 ILEA1  26      -0.459  13.426   4.381  1.00  0.00           C
ATOM    240  CG2 ILEA1  26       0.794  13.699   6.542  1.00  0.00           C
ATOM    241  CD1 ILEA1  26       0.706  12.809   3.594  1.00  0.00           C
ATOM    242  N   VALA1  27      -1.720  11.622   8.429  1.00  0.00           N
ATOM    243  CA  VALA1  27      -1.718  11.311   9.862  1.00  0.00           C
ATOM    244  C   VALA1  27      -1.469   9.829  10.065  1.00  0.00           C
ATOM    245  O   VALA1  27      -0.718   9.427  10.967  1.00  0.00           O
ATOM    246  CB  VALA1  27      -3.046  11.737  10.511  1.00  0.00           C
ATOM    247  CG1 VALA1  27      -3.123  11.235  11.953  1.00  0.00           C
ATOM    248  CG2 VALA1  27      -3.207  13.254  10.433  1.00  0.00           C
ATOM    249  N   GLUA1  28      -2.147   8.987   9.276  1.00  0.00           N
ATOM    250  CA  GLUA1  28      -1.959   7.553   9.411  1.00  0.00           C
ATOM    251  C   GLUA1  28      -0.498   7.209   9.176  1.00  0.00           C
ATOM    252  O   GLUA1  28       0.103   6.430   9.924  1.00  0.00           O
ATOM    253  CB  GLUA1  28      -2.844   6.793   8.418  1.00  0.00           C
ATOM    254  CG  GLUA1  28      -4.368   6.709   8.715  1.00  0.00           C
ATOM    255  CD  GLUA1  28      -4.783   5.546   9.631  1.00  0.00           C
ATOM    256  OE1 GLUA1  28      -3.899   4.889  10.217  1.00  0.00           O
ATOM    257  OE2 GLUA1  28      -6.004   5.293   9.775  1.00  0.00           O
ATOM    258  N   GLNA1  29       0.086   7.794   8.137  1.00  0.00           N
ATOM    259  CA  GLNA1  29       1.477   7.520   7.831  1.00  0.00           C
ATOM    260  C   GLNA1  29       2.381   7.953   8.978  1.00  0.00           C
ATOM    261  O   GLNA1  29       3.271   7.206   9.400  1.00  0.00           O
ATOM    262  CB  GLNA1  29       1.870   8.210   6.538  1.00  0.00           C
ATOM    263  CG  GLNA1  29       3.243   7.803   6.173  1.00  0.00           C
ATOM    264  CD  GLNA1  29       3.688   8.370   4.880  1.00  0.00           C
ATOM    265  NE2 GLNA1  29       2.873   8.812   4.074  1.00  0.00           N
ATOM    266  OE1 GLNA1  29       5.001   8.373   4.658  1.00  0.00           O
ATOM    267  N   TYRA1  30       2.166   9.158   9.504  1.00  0.00           N
ATOM    268  CA  TYRA1  30       2.971   9.631  10.620  1.00  0.00           C
ATOM    269  C   TYRA1  30       2.898   8.673  11.806  1.00  0.00           C
ATOM    270  O   TYRA1  30       3.924   8.291  12.379  1.00  0.00           O
ATOM    271  CB  TYRA1  30       2.502  11.026  11.045  1.00  0.00           C
ATOM    272  CG  TYRA1  30       3.330  11.672  12.117  1.00  0.00           C
ATOM    273  CD1 TYRA1  30       3.219  11.272  13.442  1.00  0.00           C
ATOM    274  CD2 TYRA1  30       4.220  12.713  11.822  1.00  0.00           C
ATOM    275  CE1 TYRA1  30       3.976  11.852  14.480  1.00  0.00           C
ATOM    276  CE2 TYRA1  30       4.975  13.305  12.838  1.00  0.00           C
ATOM    277  CZ  TYRA1  30       4.865  12.893  14.173  1.00  0.00           C
ATOM    278  OH  TYRA1  30       5.628  13.496  15.120  1.00  0.00           O
ATOM    279  N   META1  31       1.686   8.286  12.190  1.00  0.00           N
ATOM    280  CA  META1  31       1.519   7.497  13.402  1.00  0.00           C
ATOM    281  C   META1  31       2.097   6.103  13.240  1.00  0.00           C
ATOM    282  O   META1  31       2.453   5.457  14.232  1.00  0.00           O
ATOM    283  CB  META1  31       0.042   7.413  13.783  1.00  0.00           C
ATOM    284  CG  META1  31      -0.615   8.737  14.150  1.00  0.00           C
ATOM    285  SD  META1  31       0.167   9.636  15.476  1.00  0.00           S
ATOM    286  CE  META1  31       0.167   8.361  16.751  1.00  0.00           C
ATOM    287  N   HISA1  32       2.195   5.613  12.014  1.00  0.00           N
ATOM    288  CA  HISA1  32       2.750   4.296  11.763  1.00  0.00           C
ATOM    289  C   HISA1  32       4.218   4.339  11.357  1.00  0.00           C
ATOM    290  O   HISA1  32       4.778   3.297  11.018  1.00  0.00           O
ATOM    291  CB  HISA1  32       1.898   3.562  10.723  1.00  0.00           C
ATOM    292  CG  HISA1  32       0.565   3.142  11.261  1.00  0.00           C
ATOM    293  ND1 HISA1  32       0.419   2.085  12.131  1.00  0.00           N
ATOM    294  CD2 HISA1  32      -0.672   3.667  11.096  1.00  0.00           C
ATOM    295  CE1 HISA1  32      -0.856   1.964  12.464  1.00  0.00           C
ATOM    296  NE2 HISA1  32      -1.538   2.911  11.848  1.00  0.00           N
ATOM    297  N   THRA1  33       4.876   5.489  11.462  1.00  0.00           N
ATOM    298  CA  THRA1  33       6.279   5.572  11.086  1.00  0.00           C
ATOM    299  C   THRA1  33       7.138   5.016  12.214  1.00  0.00           C
ATOM    300  O   THRA1  33       7.096   5.515  13.348  1.00  0.00           O
ATOM    301  CB  THRA1  33       6.687   7.009  10.752  1.00  0.00           C
ATOM    302  OG1 THRA1  33       5.933   7.473   9.618  1.00  0.00           O
ATOM    303  CG2 THRA1  33       8.176   7.050  10.397  1.00  0.00           C
ATOM    304  N   ARGA1  34       7.920   3.986  11.895  1.00  0.00           N
ATOM    305  CA  ARGA1  34       8.740   3.285  12.869  1.00  0.00           C
ATOM    306  C   ARGA1  34      10.111   2.967  12.289  1.00  0.00           C
ATOM    307  O   ARGA1  34      10.318   2.983  11.077  1.00  0.00           O
ATOM    308  CB  ARGA1  34       8.067   1.987  13.309  1.00  0.00           C
ATOM    309  CG  ARGA1  34       6.681   2.202  13.896  1.00  0.00           C
ATOM    310  CD  ARGA1  34       6.006   0.868  14.159  1.00  0.00           C
ATOM    311  NE  ARGA1  34       4.706   0.976  14.812  1.00  0.00           N
ATOM    312  CZ  ARGA1  34       3.928  -0.065  15.077  1.00  0.00           C
ATOM    313  NH1 ARGA1  34       4.294  -1.294  14.760  1.00  0.00           N
ATOM    314  NH2 ARGA1  34       2.762   0.130  15.687  1.00  0.00           N
ATOM    315  N   GLYA1  35      11.038   2.654  13.181  1.00  0.00           N
ATOM    316  CA  GLYA1  35      12.349   2.213  12.737  1.00  0.00           C
ATOM    317  C   GLYA1  35      13.058   3.244  11.886  1.00  0.00           C
ATOM    318  O   GLYA1  35      12.978   4.456  12.119  1.00  0.00           O
ATOM    319  N   GLUA1  36      13.781   2.762  10.873  1.00  0.00           N
ATOM    320  CA  GLUA1  36      14.603   3.690  10.111  1.00  0.00           C
ATOM    321  C   GLUA1  36      13.759   4.687   9.341  1.00  0.00           C
ATOM    322  O   GLUA1  36      14.253   5.772   9.024  1.00  0.00           O
ATOM    323  CB  GLUA1  36      15.534   2.928   9.168  1.00  0.00           C
ATOM    324  CG  GLUA1  36      16.569   2.089   9.921  1.00  0.00           C
ATOM    325  CD  GLUA1  36      17.432   2.904  10.876  1.00  0.00           C
ATOM    326  OE1 GLUA1  36      18.118   3.837  10.411  1.00  0.00           O
ATOM    327  OE2 GLUA1  36      17.429   2.609  12.093  1.00  0.00           O
ATOM    328  N   ALAA1  37      12.491   4.365   9.071  1.00  0.00           N
ATOM    329  CA  ALAA1  37      11.605   5.318   8.416  1.00  0.00           C
ATOM    330  C   ALAA1  37      11.465   6.610   9.206  1.00  0.00           C
ATOM    331  O   ALAA1  37      11.079   7.638   8.632  1.00  0.00           O
ATOM    332  CB  ALAA1  37      10.220   4.703   8.197  1.00  0.00           C
ATOM    333  N   ARGA1  38      11.742   6.569  10.512  1.00  0.00           N
ATOM    334  CA  ARGA1  38      11.675   7.767  11.339  1.00  0.00           C
ATOM    335  C   ARGA1  38      12.647   8.835  10.860  1.00  0.00           C
ATOM    336  O   ARGA1  38      12.401  10.034  11.056  1.00  0.00           O
ATOM    337  CB  ARGA1  38      11.933   7.379  12.801  1.00  0.00           C
ATOM    338  CG  ARGA1  38      10.734   6.626  13.392  1.00  0.00           C
ATOM    339  CD  ARGA1  38      11.138   5.856  14.657  1.00  0.00           C
ATOM    340  NE  ARGA1  38      11.515   6.740  15.777  1.00  0.00           N
ATOM    341  CZ  ARGA1  38      12.049   6.339  16.915  1.00  0.00           C
ATOM    342  NH1 ARGA1  38      12.324   5.093  17.158  1.00  0.00           N
ATOM    343  NH2 ARGA1  38      12.325   7.181  17.865  1.00  0.00           N
ATOM    344  N   LEUA1  39      13.736   8.427  10.190  1.00  0.00           N
ATOM    345  CA  LEUA1  39      14.694   9.380   9.647  1.00  0.00           C
ATOM    346  C   LEUA1  39      14.131  10.221   8.503  1.00  0.00           C
ATOM    347  O   LEUA1  39      14.744  11.229   8.146  1.00  0.00           O
ATOM    348  CB  LEUA1  39      15.950   8.643   9.154  1.00  0.00           C
ATOM    349  CG  LEUA1  39      16.757   7.940  10.245  1.00  0.00           C
ATOM    350  CD1 LEUA1  39      17.905   7.136   9.652  1.00  0.00           C
ATOM    351  CD2 LEUA1  39      17.295   8.943  11.250  1.00  0.00           C
ATOM    352  N   LYSA1  40      12.983   9.843   7.926  1.00  0.00           N
ATOM    353  CA  LYSA1  40      12.353  10.616   6.856  1.00  0.00           C
ATOM    354  C   LYSA1  40      10.965  11.124   7.225  1.00  0.00           C
ATOM    355  O   LYSA1  40      10.244  11.633   6.352  1.00  0.00           O
ATOM    356  CB  LYSA1  40      12.254   9.784   5.566  1.00  0.00           C
ATOM    357  CG  LYSA1  40      13.590   9.395   4.976  1.00  0.00           C
ATOM    358  CD  LYSA1  40      13.432   8.742   3.612  1.00  0.00           C
ATOM    359  CE  LYSA1  40      14.775   8.633   2.897  1.00  0.00           C
ATOM    360  NZ  LYSA1  40      14.630   8.306   1.446  1.00  0.00           N
ATOM    361  N   ARGA1  41      10.558  11.001   8.488  1.00  0.00           N
ATOM    362  CA  ARGA1  41       9.229  11.477   8.868  1.00  0.00           C
ATOM    363  C   ARGA1  41       9.095  12.980   8.695  1.00  0.00           C
ATOM    364  O   ARGA1  41       7.975  13.460   8.492  1.00  0.00           O
ATOM    365  CB  ARGA1  41       8.920  11.069  10.314  1.00  0.00           C
ATOM    366  CG  ARGA1  41       7.433  11.170  10.745  1.00  0.00           C
ATOM    367  CD  ARGA1  41       7.269  10.690  12.190  1.00  0.00           C
ATOM    368  NE  ARGA1  41       7.900  11.600  13.152  1.00  0.00           N
ATOM    369  CZ  ARGA1  41       8.137  11.374  14.425  1.00  0.00           C
ATOM    370  NH1 ARGA1  41       7.803  10.277  15.043  1.00  0.00           N
ATOM    371  NH2 ARGA1  41       8.739  12.274  15.132  1.00  0.00           N
ATOM    372  N   HISA1  42      10.207  13.731   8.725  1.00  0.00           N
ATOM    373  CA  HISA1  42      10.143  15.184   8.587  1.00  0.00           C
ATOM    374  C   HISA1  42       9.656  15.602   7.207  1.00  0.00           C
ATOM    375  O   HISA1  42       9.189  16.733   7.028  1.00  0.00           O
ATOM    376  CB  HISA1  42      11.517  15.789   8.888  1.00  0.00           C
ATOM    377  CG  HISA1  42      12.590  15.377   7.923  1.00  0.00           C
ATOM    378  ND1 HISA1  42      13.204  14.143   7.968  1.00  0.00           N
ATOM    379  CD2 HISA1  42      13.164  16.047   6.896  1.00  0.00           C
ATOM    380  CE1 HISA1  42      14.105  14.069   7.001  1.00  0.00           C
ATOM    381  NE2 HISA1  42      14.102  15.213   6.339  1.00  0.00           N
ATOM    382  N   LEUA1  43       9.726  14.710   6.225  1.00  0.00           N
ATOM    383  CA  LEUA1  43       9.236  15.019   4.895  1.00  0.00           C
ATOM    384  C   LEUA1  43       7.718  15.082   4.851  1.00  0.00           C
ATOM    385  O   LEUA1  43       7.147  15.500   3.835  1.00  0.00           O
ATOM    386  CB  LEUA1  43       9.783  13.982   3.925  1.00  0.00           C
ATOM    387  CG  LEUA1  43      11.324  13.975   3.821  1.00  0.00           C
ATOM    388  CD1 LEUA1  43      11.735  12.888   2.866  1.00  0.00           C
ATOM    389  CD2 LEUA1  43      11.882  15.309   3.386  1.00  0.00           C
ATOM    390  N   LEUA1  44       7.047  14.721   5.939  1.00  0.00           N
ATOM    391  CA  LEUA1  44       5.611  14.893   6.008  1.00  0.00           C
ATOM    392  C   LEUA1  44       5.208  16.296   6.423  1.00  0.00           C
ATOM    393  O   LEUA1  44       4.006  16.559   6.544  1.00  0.00           O
ATOM    394  CB  LEUA1  44       5.000  13.911   6.999  1.00  0.00           C
ATOM    395  CG  LEUA1  44       5.228  12.455   6.644  1.00  0.00           C
ATOM    396  CD1 LEUA1  44       4.557  11.535   7.682  1.00  0.00           C
ATOM    397  CD2 LEUA1  44       4.704  12.148   5.258  1.00  0.00           C
ATOM    398  N   PHEA1  45       6.172  17.178   6.658  1.00  0.00           N
ATOM    399  CA  PHEA1  45       5.926  18.534   7.120  1.00  0.00           C
ATOM    400  C   PHEA1  45       6.168  19.571   6.019  1.00  0.00           C
ATOM    401  O   PHEA1  45       6.966  19.367   5.102  1.00  0.00           O
ATOM    402  CB  PHEA1  45       6.826  18.884   8.300  1.00  0.00           C
ATOM    403  CG  PHEA1  45       6.495  18.157   9.585  1.00  0.00           C
ATOM    404  CD1 PHEA1  45       6.710  16.801   9.693  1.00  0.00           C
ATOM    405  CD2 PHEA1  45       6.025  18.848  10.688  1.00  0.00           C
ATOM    406  CE1 PHEA1  45       6.436  16.127  10.869  1.00  0.00           C
ATOM    407  CE2 PHEA1  45       5.738  18.171  11.884  1.00  0.00           C
ATOM    408  CZ  PHEA1  45       5.950  16.816  11.964  1.00  0.00           C
ATOM    409  N   THRA1  46       5.528  20.728   6.179  1.00  0.00           N
ATOM    410  CA  THRA1  46       5.910  21.899   5.401  1.00  0.00           C
ATOM    411  C   THRA1  46       7.340  22.317   5.754  1.00  0.00           C
ATOM    412  O   THRA1  46       7.886  21.950   6.803  1.00  0.00           O
ATOM    413  CB  THRA1  46       4.972  23.067   5.676  1.00  0.00           C
ATOM    414  OG1 THRA1  46       5.088  23.447   7.058  1.00  0.00           O
ATOM    415  CG2 THRA1  46       3.526  22.718   5.366  1.00  0.00           C
ATOM    416  N   GLUA1  47       7.940  23.118   4.866  1.00  0.00           N
ATOM    417  CA  GLUA1  47       9.310  23.580   5.073  1.00  0.00           C
ATOM    418  C   GLUA1  47       9.465  24.262   6.427  1.00  0.00           C
ATOM    419  O   GLUA1  47      10.487  24.092   7.106  1.00  0.00           O
ATOM    420  CB  GLUA1  47       9.702  24.513   3.917  1.00  0.00           C
ATOM    421  CG  GLUA1  47       9.820  23.747   2.584  1.00  0.00           C
ATOM    422  CD  GLUA1  47      10.079  24.614   1.352  1.00  0.00           C
ATOM    423  OE1 GLUA1  47       9.147  25.319   0.908  1.00  0.00           O
ATOM    424  OE2 GLUA1  47      11.209  24.557   0.814  1.00  0.00           O
ATOM    425  N   ASPA1  48       8.452  25.010   6.846  1.00  0.00           N
ATOM    426  CA  ASPA1  48       8.460  25.730   8.111  1.00  0.00           C
ATOM    427  C   ASPA1  48       7.677  25.000   9.197  1.00  0.00           C
ATOM    428  O   ASPA1  48       7.303  25.616  10.197  1.00  0.00           O
ATOM    429  CB  ASPA1  48       7.904  27.136   7.912  1.00  0.00           C
ATOM    430  CG  ASPA1  48       6.484  27.155   7.365  1.00  0.00           C
ATOM    431  OD1 ASPA1  48       5.895  26.099   7.006  1.00  0.00           O
ATOM    432  OD2 ASPA1  48       5.953  28.275   7.298  1.00  0.00           O
ATOM    433  N   GLYA1  49       7.456  23.703   9.021  1.00  0.00           N
ATOM    434  CA  GLYA1  49       6.658  22.955   9.967  1.00  0.00           C
ATOM    435  C   GLYA1  49       7.300  22.843  11.339  1.00  0.00           C
ATOM    436  O   GLYA1  49       8.525  22.866  11.503  1.00  0.00           O
ATOM    437  N   VALA1  50       6.438  22.682  12.340  1.00  0.00           N
ATOM    438  CA  VALA1  50       6.838  22.591  13.739  1.00  0.00           C
ATOM    439  C   VALA1  50       6.306  21.280  14.306  1.00  0.00           C
ATOM    440  O   VALA1  50       5.160  20.899  14.035  1.00  0.00           O
ATOM    441  CB  VALA1  50       6.307  23.787  14.553  1.00  0.00           C
ATOM    442  CG1 VALA1  50       6.645  23.647  16.033  1.00  0.00           C
ATOM    443  CG2 VALA1  50       6.862  25.091  14.015  1.00  0.00           C
ATOM    444  N   GLYA1  51       7.146  20.567  15.050  1.00  0.00           N
ATOM    445  CA  GLYA1  51       6.794  19.320  15.731  1.00  0.00           C
ATOM    446  C   GLYA1  51       7.344  19.310  17.153  1.00  0.00           C
ATOM    447  O   GLYA1  51       8.336  19.985  17.425  1.00  0.00           O
ATOM    448  N   GLYA1  52       6.757  18.532  18.058  1.00  0.00           N
ATOM    449  CA  GLYA1  52       7.373  18.262  19.358  1.00  0.00           C
ATOM    450  C   GLYA1  52       6.412  18.062  20.522  1.00  0.00           C
ATOM    451  O   GLYA1  52       5.196  17.954  20.355  1.00  0.00           O
ATOM    452  N   LEUA1  53       6.995  18.021  21.721  1.00  0.00           N
ATOM    453  CA  LEUA1  53       6.335  17.693  22.984  1.00  0.00           C
ATOM    454  C   LEUA1  53       5.848  18.955  23.706  1.00  0.00           C
ATOM    455  O   LEUA1  53       6.648  19.811  24.086  1.00  0.00           O
ATOM    456  CB  LEUA1  53       7.330  16.873  23.822  1.00  0.00           C
ATOM    457  CG  LEUA1  53       6.847  16.524  25.238  1.00  0.00           C
ATOM    458  CD1 LEUA1  53       5.648  15.580  25.250  1.00  0.00           C
ATOM    459  CD2 LEUA1  53       7.985  15.848  25.988  1.00  0.00           C
ATOM    460  N   TRPA1  54       4.542  19.047  23.960  1.00  0.00           N
ATOM    461  CA  TRPA1  54       3.920  20.217  24.593  1.00  0.00           C
ATOM    462  C   TRPA1  54       3.852  20.132  26.112  1.00  0.00           C
ATOM    463  O   TRPA1  54       3.592  21.142  26.771  1.00  0.00           O
ATOM    464  CB  TRPA1  54       2.545  20.505  23.972  1.00  0.00           C
ATOM    465  CG  TRPA1  54       2.599  21.698  23.034  1.00  0.00           C
ATOM    466  CD1 TRPA1  54       1.927  22.871  23.170  1.00  0.00           C
ATOM    467  CD2 TRPA1  54       3.446  21.857  21.872  1.00  0.00           C
ATOM    468  NE1 TRPA1  54       2.279  23.743  22.168  1.00  0.00           N
ATOM    469  CE2 TRPA1  54       3.200  23.141  21.354  1.00  0.00           C
ATOM    470  CE3 TRPA1  54       4.364  21.032  21.200  1.00  0.00           C
ATOM    471  CZ2 TRPA1  54       3.842  23.622  20.200  1.00  0.00           C
ATOM    472  CZ3 TRPA1  54       5.020  21.499  20.057  1.00  0.00           C
ATOM    473  CH2 TRPA1  54       4.737  22.786  19.582  1.00  0.00           C
ATOM    474  N   THRA1  55       4.133  18.970  26.711  1.00  0.00           N
ATOM    475  CA  THRA1  55       3.999  18.686  28.156  1.00  0.00           C
ATOM    476  C   THRA1  55       5.319  18.185  28.753  1.00  0.00           C
ATOM    477  O   THRA1  55       5.801  17.116  28.389  1.00  0.00           O
ATOM    478  CB  THRA1  55       2.887  17.653  28.396  1.00  0.00           C
ATOM    479  OG1 THRA1  55       3.106  16.532  27.569  1.00  0.00           O
ATOM    480  CG2 THRA1  55       1.506  18.216  28.053  1.00  0.00           C
ATOM    481  N   THRA1  56       5.921  18.960  29.659  1.00  0.00           N
ATOM    482  CA  THRA1  56       7.275  18.738  30.208  1.00  0.00           C
ATOM    483  C   THRA1  56       7.368  19.176  31.671  1.00  0.00           C
ATOM    484  O   THRA1  56       6.505  19.917  32.147  1.00  0.00           O
ATOM    485  CB  THRA1  56       8.337  19.520  29.409  1.00  0.00           C
ATOM    486  OG1 THRA1  56       8.144  20.920  29.516  1.00  0.00           O
ATOM    487  CG2 THRA1  56       8.345  19.177  27.925  1.00  0.00           C
ATOM    488  N   ASPA1  57       8.460  18.822  32.361  1.00  0.00           N
ATOM    489  CA  ASPA1  57       8.745  19.346  33.706  1.00  0.00           C
ATOM    490  C   ASPA1  57       8.759  20.880  33.756  1.00  0.00           C
ATOM    491  O   ASPA1  57       8.190  21.461  34.674  1.00  0.00           O
ATOM    492  CB  ASPA1  57      10.047  18.776  34.292  1.00  0.00           C
ATOM    493  CG  ASPA1  57      11.322  19.032  33.488  1.00  0.00           C
ATOM    494  OD1 ASPA1  57      11.709  20.203  33.307  1.00  0.00           O
ATOM    495  OD2 ASPA1  57      11.923  18.057  32.982  1.00  0.00           O
ATOM    496  N   SERA1  58       9.286  21.550  32.730  1.00  0.00           N
ATOM    497  CA  SERA1  58       9.408  23.012  32.698  1.00  0.00           C
ATOM    498  C   SERA1  58       8.081  23.771  32.583  1.00  0.00           C
ATOM    499  O   SERA1  58       8.041  24.959  32.889  1.00  0.00           O
ATOM    500  CB  SERA1  58      10.299  23.410  31.521  1.00  0.00           C
ATOM    501  OG  SERA1  58       9.630  23.161  30.293  1.00  0.00           O
ATOM    502  N   GLYA1  59       7.029  23.155  32.041  1.00  0.00           N
ATOM    503  CA  GLYA1  59       5.831  23.894  31.628  1.00  0.00           C
ATOM    504  C   GLYA1  59       5.897  24.548  30.265  1.00  0.00           C
ATOM    505  O   GLYA1  59       4.898  25.122  29.821  1.00  0.00           O
ATOM    506  N   GLNA1  60       7.018  24.500  29.601  1.00  0.00           N
ATOM    507  CA  GLNA1  60       7.098  25.041  28.253  1.00  0.00           C
ATOM    508  C   GLNA1  60       7.234  23.912  27.230  1.00  0.00           C
ATOM    509  O   GLNA1  60       7.815  22.864  27.549  1.00  0.00           O
ATOM    510  CB  GLNA1  60       8.297  25.986  28.124  1.00  0.00           C
ATOM    511  CG  GLNA1  60       8.142  27.282  28.910  1.00  0.00           C
ATOM    512  CD  GLNA1  60       6.924  28.078  28.478  1.00  0.00           C
ATOM    513  OE1 GLNA1  60       6.819  28.496  27.327  1.00  0.00           O
ATOM    514  NE2 GLNA1  60       5.985  28.275  29.398  1.00  0.00           N
ATOM    515  N   PROA1  61       6.681  24.067  26.021  1.00  0.00           N
ATOM    516  CA  PROA1  61       6.910  23.071  24.974  1.00  0.00           C
ATOM    517  C   PROA1  61       8.393  22.900  24.606  1.00  0.00           C
ATOM    518  O   PROA1  61       9.168  23.865  24.601  1.00  0.00           O
ATOM    519  CB  PROA1  61       6.102  23.545  23.770  1.00  0.00           C
ATOM    520  CG  PROA1  61       5.047  24.453  24.395  1.00  0.00           C
ATOM    521  CD  PROA1  61       5.743  25.108  25.562  1.00  0.00           C
ATOM    522  N   ILEA1  62       8.769  21.699  24.168  1.00  0.00           N
ATOM    523  CA  ILEA1  62      10.014  21.434  23.434  1.00  0.00           C
ATOM    524  C   ILEA1  62       9.624  21.284  21.965  1.00  0.00           C
ATOM    525  O   ILEA1  62       9.371  20.184  21.472  1.00  0.00           O
ATOM    526  CB  ILEA1  62      10.792  20.231  24.010  1.00  0.00           C
ATOM    527  CG1 ILEA1  62      11.156  20.491  25.488  1.00  0.00           C
ATOM    528  CG2 ILEA1  62      12.091  19.998  23.208  1.00  0.00           C
ATOM    529  CD1 ILEA1  62      11.655  19.238  26.213  1.00  0.00           C
ATOM    530  N   ALAA1  63       9.469  22.437  21.313  1.00  0.00           N
ATOM    531  CA  ALAA1  63       9.098  22.554  19.910  1.00  0.00           C
ATOM    532  C   ALAA1  63      10.352  22.621  19.025  1.00  0.00           C
ATOM    533  O   ALAA1  63      11.206  23.497  19.190  1.00  0.00           O
ATOM    534  CB  ALAA1  63       8.197  23.783  19.739  1.00  0.00           C
ATOM    535  N   ILEA1  64      10.429  21.711  18.060  1.00  0.00           N
ATOM    536  CA  ILEA1  64      11.437  21.660  17.004  1.00  0.00           C
ATOM    537  C   ILEA1  64      10.869  22.408  15.794  1.00  0.00           C
ATOM    538  O   ILEA1  64       9.747  22.117  15.370  1.00  0.00           O
ATOM    539  CB  ILEA1  64      11.770  20.193  16.662  1.00  0.00           C
ATOM    540  CG1 ILEA1  64      12.030  19.282  17.886  1.00  0.00           C
ATOM    541  CG2 ILEA1  64      12.953  20.149  15.685  1.00  0.00           C
ATOM    542  CD1 ILEA1  64      13.157  19.732  18.825  1.00  0.00           C
ATOM    543  N   ARGA1  65      11.596  23.409  15.275  1.00  0.00           N
ATOM    544  CA  ARGA1  65      11.031  24.388  14.342  1.00  0.00           C
ATOM    545  C   ARGA1  65      11.707  24.265  12.986  1.00  0.00           C
ATOM    546  O   ARGA1  65      12.902  24.554  12.841  1.00  0.00           O
ATOM    547  CB  ARGA1  65      11.139  25.815  14.886  1.00  0.00           C
ATOM    548  CG  ARGA1  65      10.290  26.042  16.135  1.00  0.00           C
ATOM    549  CD  ARGA1  65      10.351  27.471  16.711  1.00  0.00           C
ATOM    550  NE  ARGA1  65       9.587  27.567  17.953  1.00  0.00           N
ATOM    551  CZ  ARGA1  65       8.269  27.705  18.022  1.00  0.00           C
ATOM    552  NH1 ARGA1  65       7.529  27.839  16.935  1.00  0.00           N
ATOM    553  NH2 ARGA1  65       7.673  27.695  19.212  1.00  0.00           N
ATOM    554  N   GLYA1  66      10.939  23.834  11.997  1.00  0.00           N
ATOM    555  CA  GLYA1  66      11.437  23.756  10.646  1.00  0.00           C
ATOM    556  C   GLYA1  66      11.757  22.345  10.224  1.00  0.00           C
ATOM    557  O   GLYA1  66      12.274  21.528  10.996  1.00  0.00           O
ATOM    558  N   ARGA1  67      11.458  22.057   8.963  1.00  0.00           N
ATOM    559  CA  ARGA1  67      11.588  20.697   8.481  1.00  0.00           C
ATOM    560  C   ARGA1  67      13.008  20.180   8.614  1.00  0.00           C
ATOM    561  O   ARGA1  67      13.207  18.998   8.915  1.00  0.00           O
ATOM    562  CB  ARGA1  67      11.102  20.646   7.040  1.00  0.00           C
ATOM    563  CG  ARGA1  67      11.174  19.295   6.441  1.00  0.00           C
ATOM    564  CD  ARGA1  67      11.116  19.439   4.980  1.00  0.00           C
ATOM    565  NE  ARGA1  67       9.856  18.941   4.479  1.00  0.00           N
ATOM    566  CZ  ARGA1  67       9.443  19.097   3.229  1.00  0.00           C
ATOM    567  NH1 ARGA1  67      10.132  19.825   2.369  1.00  0.00           N
ATOM    568  NH2 ARGA1  67       8.336  18.481   2.830  1.00  0.00           N
ATOM    569  N   GLUA1  68      14.016  21.036   8.442  1.00  0.00           N
ATOM    570  CA  GLUA1  68      15.377  20.525   8.547  1.00  0.00           C
ATOM    571  C   GLUA1  68      15.751  20.230   9.999  1.00  0.00           C
ATOM    572  O   GLUA1  68      16.421  19.228  10.273  1.00  0.00           O
ATOM    573  CB  GLUA1  68      16.365  21.496   7.896  1.00  0.00           C
ATOM    574  CG  GLUA1  68      16.126  21.727   6.384  1.00  0.00           C
ATOM    575  CD  GLUA1  68      15.874  20.439   5.583  1.00  0.00           C
ATOM    576  OE1 GLUA1  68      16.647  19.471   5.755  1.00  0.00           O
ATOM    577  OE2 GLUA1  68      14.902  20.399   4.782  1.00  0.00           O
ATOM    578  N   LYSA1  69      15.315  21.062  10.952  1.00  0.00           N
ATOM    579  CA  LYSA1  69      15.556  20.739  12.357  1.00  0.00           C
ATOM    580  C   LYSA1  69      14.798  19.479  12.785  1.00  0.00           C
ATOM    581  O   LYSA1  69      15.277  18.715  13.629  1.00  0.00           O
ATOM    582  CB  LYSA1  69      15.167  21.912  13.263  1.00  0.00           C
ATOM    583  CG  LYSA1  69      16.041  23.154  13.116  1.00  0.00           C
ATOM    584  CD  LYSA1  69      17.447  22.929  13.656  1.00  0.00           C
ATOM    585  CE  LYSA1  69      18.362  24.106  13.334  1.00  0.00           C
ATOM    586  NZ  LYSA1  69      17.788  25.402  13.791  1.00  0.00           N
ATOM    587  N   LEUA1  70      13.590  19.273  12.251  1.00  0.00           N
ATOM    588  CA  LEUA1  70      12.871  18.035  12.527  1.00  0.00           C
ATOM    589  C   LEUA1  70      13.655  16.821  12.048  1.00  0.00           C
ATOM    590  O   LEUA1  70      13.713  15.794  12.737  1.00  0.00           O
ATOM    591  CB  LEUA1  70      11.486  18.087  11.872  1.00  0.00           C
ATOM    592  CG  LEUA1  70      10.493  18.999  12.578  1.00  0.00           C
ATOM    593  CD1 LEUA1  70       9.290  19.282  11.719  1.00  0.00           C
ATOM    594  CD2 LEUA1  70       9.996  18.384  13.888  1.00  0.00           C
ATOM    595  N   GLYA1  71      14.284  16.924  10.875  1.00  0.00           N
ATOM    596  CA  GLYA1  71      15.129  15.845  10.396  1.00  0.00           C
ATOM    597  C   GLYA1  71      16.326  15.585  11.291  1.00  0.00           C
ATOM    598  O   GLYA1  71      16.694  14.433  11.533  1.00  0.00           O
ATOM    599  N   GLUA1  72      16.952  16.648  11.797  1.00  0.00           N
ATOM    600  CA  GLUA1  72      18.072  16.455  12.716  1.00  0.00           C
ATOM    601  C   GLUA1  72      17.610  15.887  14.070  1.00  0.00           C
ATOM    602  O   GLUA1  72      18.288  15.050  14.669  1.00  0.00           O
ATOM    603  CB  GLUA1  72      18.788  17.789  12.943  1.00  0.00           C
ATOM    604  CG  GLUA1  72      19.324  18.395  11.648  1.00  0.00           C
ATOM    605  CD  GLUA1  72      20.037  19.723  11.846  1.00  0.00           C
ATOM    606  OE1 GLUA1  72      19.995  20.271  12.965  1.00  0.00           O
ATOM    607  OE2 GLUA1  72      20.639  20.222  10.870  1.00  0.00           O
ATOM    608  N   HISA1  73      16.409  16.258  14.534  1.00  0.00           N
ATOM    609  CA  HISA1  73      15.801  15.709  15.750  1.00  0.00           C
ATOM    610  C   HISA1  73      15.498  14.216  15.632  1.00  0.00           C
ATOM    611  O   HISA1  73      15.642  13.504  16.624  1.00  0.00           O
ATOM    612  CB  HISA1  73      14.525  16.475  16.131  1.00  0.00           C
ATOM    613  CG  HISA1  73      13.953  15.994  17.445  1.00  0.00           C
ATOM    614  CD2 HISA1  73      14.522  16.228  18.661  1.00  0.00           C
ATOM    615  ND1 HISA1  73      12.866  15.126  17.614  1.00  0.00           N
ATOM    616  NE2 HISA1  73      13.799  15.509  19.583  1.00  0.00           N
ATOM    617  CE1 HISA1  73      12.817  14.865  18.932  1.00  0.00           C
ATOM    618  N   ALAA1  74      15.210  13.697  14.434  1.00  0.00           N
ATOM    619  CA  ALAA1  74      14.973  12.263  14.267  1.00  0.00           C
ATOM    620  C   ALAA1  74      16.204  11.423  14.619  1.00  0.00           C
ATOM    621  O   ALAA1  74      16.037  10.345  15.195  1.00  0.00           O
ATOM    622  CB  ALAA1  74      14.526  11.954  12.846  1.00  0.00           C
ATOM    623  N   VALA1  75      17.398  11.938  14.351  1.00  0.00           N
ATOM    624  CA  VALA1  75      18.608  11.230  14.748  1.00  0.00           C
ATOM    625  C   VALA1  75      18.637  11.009  16.270  1.00  0.00           C
ATOM    626  O   VALA1  75      18.861   9.889  16.738  1.00  0.00           O
ATOM    627  CB  VALA1  75      19.842  12.001  14.248  1.00  0.00           C
ATOM    628  CG1 VALA1  75      21.078  11.352  14.759  1.00  0.00           C
ATOM    629  CG2 VALA1  75      19.827  12.053  12.732  1.00  0.00           C
ATOM    630  N   TRPA1  76      18.311  12.042  17.048  1.00  0.00           N
ATOM    631  CA  TRPA1  76      18.271  11.973  18.511  1.00  0.00           C
ATOM    632  C   TRPA1  76      17.047  11.217  19.036  1.00  0.00           C
ATOM    633  O   TRPA1  76      17.173  10.453  19.989  1.00  0.00           O
ATOM    634  CB  TRPA1  76      18.358  13.391  19.074  1.00  0.00           C
ATOM    635  CG  TRPA1  76      19.651  14.071  18.746  1.00  0.00           C
ATOM    636  CD1 TRPA1  76      19.873  14.886  17.690  1.00  0.00           C
ATOM    637  CD2 TRPA1  76      20.927  13.975  19.451  1.00  0.00           C
ATOM    638  NE1 TRPA1  76      21.185  15.312  17.698  1.00  0.00           N
ATOM    639  CE2 TRPA1  76      21.881  14.786  18.766  1.00  0.00           C
ATOM    640  CE3 TRPA1  76      21.373  13.290  20.602  1.00  0.00           C
ATOM    641  CZ2 TRPA1  76      23.206  14.921  19.204  1.00  0.00           C
ATOM    642  CZ3 TRPA1  76      22.699  13.423  21.054  1.00  0.00           C
ATOM    643  CH2 TRPA1  76      23.614  14.236  20.362  1.00  0.00           C
ATOM    644  N   SERA1  77      15.908  11.304  18.344  1.00  0.00           N
ATOM    645  CA  SERA1  77      14.699  10.519  18.612  1.00  0.00           C
ATOM    646  C   SERA1  77      14.966   9.012  18.530  1.00  0.00           C
ATOM    647  O   SERA1  77      14.582   8.273  19.434  1.00  0.00           O
ATOM    648  CB  SERA1  77      13.619  10.911  17.598  1.00  0.00           C
ATOM    649  OG  SERA1  77      12.394  10.272  17.897  1.00  0.00           O
ATOM    650  N   LEUA1  78      15.673   8.549  17.494  1.00  0.00           N
ATOM    651  CA  LEUA1  78      16.068   7.146  17.324  1.00  0.00           C
ATOM    652  C   LEUA1  78      17.170   6.700  18.295  1.00  0.00           C
ATOM    653  O   LEUA1  78      17.231   5.518  18.617  1.00  0.00           O
ATOM    654  CB  LEUA1  78      16.573   6.933  15.893  1.00  0.00           C
ATOM    655  CG  LEUA1  78      15.528   6.503  14.864  1.00  0.00           C
ATOM    656  CD1 LEUA1  78      16.070   6.858  13.482  1.00  0.00           C
ATOM    657  CD2 LEUA1  78      15.281   4.997  14.941  1.00  0.00           C
ATOM    658  N   GLNA1  79      18.033   7.607  18.765  1.00  0.00           N
ATOM    659  CA  GLNA1  79      19.018   7.270  19.798  1.00  0.00           C
ATOM    660  C   GLNA1  79      18.331   7.103  21.161  1.00  0.00           C
ATOM    661  O   GLNA1  79      18.562   6.098  21.833  1.00  0.00           O
ATOM    662  CB  GLNA1  79      20.109   8.358  19.862  1.00  0.00           C
ATOM    663  CG  GLNA1  79      21.154   8.153  20.981  1.00  0.00           C
ATOM    664  CD  GLNA1  79      22.069   9.375  21.189  1.00  0.00           C
ATOM    665  NE2 GLNA1  79      22.675   9.889  20.245  1.00  0.00           N
ATOM    666  OE1 GLNA1  79      22.203   9.884  22.285  1.00  0.00           O
ATOM    667  N   CYSA1  80      17.501   8.083  21.547  1.00  0.00           N
ATOM    668  CA  CYSA1  80      16.873   8.186  22.868  1.00  0.00           C
ATOM    669  C   CYSA1  80      15.649   7.275  23.030  1.00  0.00           C
ATOM    670  O   CYSA1  80      15.353   6.845  24.142  1.00  0.00           O
ATOM    671  CB  CYSA1  80      16.461   9.645  23.131  1.00  0.00           C
ATOM    672  SG  CYSA1  80      17.886  10.769  23.096  1.00  0.00           S
ATOM    673  N   PHEA1  81      14.947   6.965  21.939  1.00  0.00           N
ATOM    674  CA  PHEA1  81      13.811   6.044  21.904  1.00  0.00           C
ATOM    675  C   PHEA1  81      13.994   5.050  20.734  1.00  0.00           C
ATOM    676  O   PHEA1  81      13.360   5.213  19.685  1.00  0.00           O
ATOM    677  CB  PHEA1  81      12.488   6.829  21.803  1.00  0.00           C
ATOM    678  CG  PHEA1  81      12.277   7.988  22.757  1.00  0.00           C
ATOM    679  CD1 PHEA1  81      11.790   7.755  24.056  1.00  0.00           C
ATOM    680  CD2 PHEA1  81      12.451   9.310  22.301  1.00  0.00           C
ATOM    681  CE1 PHEA1  81      11.452   8.841  24.883  1.00  0.00           C
ATOM    682  CE2 PHEA1  81      12.111  10.395  23.127  1.00  0.00           C
ATOM    683  CZ  PHEA1  81      11.597  10.158  24.414  1.00  0.00           C
ATOM    684  N   PROA1  82      14.932   4.085  20.818  1.00  0.00           N
ATOM    685  CA  PROA1  82      15.359   3.278  19.663  1.00  0.00           C
ATOM    686  C   PROA1  82      14.315   2.374  19.039  1.00  0.00           C
ATOM    687  O   PROA1  82      14.438   2.062  17.844  1.00  0.00           O
ATOM    688  CB  PROA1  82      16.539   2.450  20.204  1.00  0.00           C
ATOM    689  CG  PROA1  82      16.274   2.347  21.694  1.00  0.00           C
ATOM    690  CD  PROA1  82      15.686   3.717  22.015  1.00  0.00           C
ATOM    691  N   ASPA1  83      13.311   1.927  19.773  1.00  0.00           N
ATOM    692  CA  ASPA1  83      12.317   0.996  19.249  1.00  0.00           C
ATOM    693  C   ASPA1  83      10.879   1.510  19.401  1.00  0.00           C
ATOM    694  O   ASPA1  83       9.947   0.709  19.433  1.00  0.00           O
ATOM    695  CB  ASPA1  83      12.455  -0.396  19.875  1.00  0.00           C
ATOM    696  CG  ASPA1  83      12.251  -0.411  21.400  1.00  0.00           C
ATOM    697  OD1 ASPA1  83      12.039   0.654  22.019  1.00  0.00           O
ATOM    698  OD2 ASPA1  83      12.317  -1.519  21.986  1.00  0.00           O
ATOM    699  N   TRPA1  84      10.707   2.833  19.493  1.00  0.00           N
ATOM    700  CA  TRPA1  84       9.429   3.470  19.802  1.00  0.00           C
ATOM    701  C   TRPA1  84       8.322   3.138  18.805  1.00  0.00           C
ATOM    702  O   TRPA1  84       8.455   3.389  17.596  1.00  0.00           O
ATOM    703  CB  TRPA1  84       9.595   4.988  19.871  1.00  0.00           C
ATOM    704  CG  TRPA1  84       8.403   5.694  20.440  1.00  0.00           C
ATOM    705  CD1 TRPA1  84       7.404   6.279  19.739  1.00  0.00           C
ATOM    706  CD2 TRPA1  84       8.046   5.850  21.846  1.00  0.00           C
ATOM    707  NE1 TRPA1  84       6.483   6.825  20.612  1.00  0.00           N
ATOM    708  CE2 TRPA1  84       6.849   6.619  21.923  1.00  0.00           C
ATOM    709  CE3 TRPA1  84       8.610   5.418  23.066  1.00  0.00           C
ATOM    710  CZ2 TRPA1  84       6.284   7.006  23.143  1.00  0.00           C
ATOM    711  CZ3 TRPA1  84       8.004   5.735  24.297  1.00  0.00           C
ATOM    712  CH2 TRPA1  84       6.855   6.545  24.341  1.00  0.00           C
ATOM    713  N   VALA1  85       7.175   2.722  19.330  1.00  0.00           N
ATOM    714  CA  VALA1  85       5.948   2.481  18.565  1.00  0.00           C
ATOM    715  C   VALA1  85       4.802   3.286  19.175  1.00  0.00           C
ATOM    716  O   VALA1  85       4.708   3.450  20.392  1.00  0.00           O
ATOM    717  CB  VALA1  85       5.621   0.970  18.451  1.00  0.00           C
ATOM    718  CG1 VALA1  85       6.756   0.247  17.719  1.00  0.00           C
ATOM    719  CG2 VALA1  85       5.378   0.364  19.814  1.00  0.00           C
ATOM    720  N   TRPA1  86       3.897   3.752  18.321  1.00  0.00           N
ATOM    721  CA  TRPA1  86       2.579   4.217  18.734  1.00  0.00           C
ATOM    722  C   TRPA1  86       1.600   3.045  18.592  1.00  0.00           C
ATOM    723  O   TRPA1  86       1.582   2.393  17.535  1.00  0.00           O
ATOM    724  CB  TRPA1  86       2.165   5.444  17.907  1.00  0.00           C
ATOM    725  CG  TRPA1  86       3.176   6.559  17.844  1.00  0.00           C
ATOM    726  CD1 TRPA1  86       3.955   6.855  16.778  1.00  0.00           C
ATOM    727  CD2 TRPA1  86       3.550   7.528  18.871  1.00  0.00           C
ATOM    728  NE1 TRPA1  86       4.786   7.915  17.068  1.00  0.00           N
ATOM    729  CE2 TRPA1  86       4.577   8.374  18.348  1.00  0.00           C
ATOM    730  CE3 TRPA1  86       3.136   7.773  20.198  1.00  0.00           C
ATOM    731  CZ2 TRPA1  86       5.163   9.399  19.102  1.00  0.00           C
ATOM    732  CZ3 TRPA1  86       3.714   8.811  20.954  1.00  0.00           C
ATOM    733  CH2 TRPA1  86       4.718   9.629  20.411  1.00  0.00           C
ATOM    734  N   THRA1  87       0.746   2.845  19.592  1.00  0.00           N
ATOM    735  CA  THRA1  87      -0.231   1.768  19.614  1.00  0.00           C
ATOM    736  C   THRA1  87      -1.614   2.318  19.955  1.00  0.00           C
ATOM    737  O   THRA1  87      -1.767   3.475  20.353  1.00  0.00           O
ATOM    738  CB  THRA1  87       0.154   0.700  20.643  1.00  0.00           C
ATOM    739  OG1 THRA1  87      -0.022   1.224  21.971  1.00  0.00           O
ATOM    740  CG2 THRA1  87       1.588   0.300  20.496  1.00  0.00           C
ATOM    741  N   ASPA1  88      -2.638   1.470  19.799  1.00  0.00           N
ATOM    742  CA  ASPA1  88      -4.009   1.845  20.177  1.00  0.00           C
ATOM    743  C   ASPA1  88      -4.429   3.156  19.502  1.00  0.00           C
ATOM    744  O   ASPA1  88      -5.026   4.034  20.123  1.00  0.00           O
ATOM    745  CB  ASPA1  88      -4.112   1.960  21.698  1.00  0.00           C
ATOM    746  CG  ASPA1  88      -3.724   0.670  22.407  1.00  0.00           C
ATOM    747  OD1 ASPA1  88      -4.600  -0.211  22.526  1.00  0.00           O
ATOM    748  OD2 ASPA1  88      -2.542   0.516  22.806  1.00  0.00           O
ATOM    749  N   ILEA1  89      -4.089   3.289  18.221  1.00  0.00           N
ATOM    750  CA  ILEA1  89      -4.207   4.558  17.508  1.00  0.00           C
ATOM    751  C   ILEA1  89      -5.666   4.799  17.131  1.00  0.00           C
ATOM    752  O   ILEA1  89      -6.279   3.979  16.446  1.00  0.00           O
ATOM    753  CB  ILEA1  89      -3.322   4.558  16.253  1.00  0.00           C
ATOM    754  CG1 ILEA1  89      -1.853   4.389  16.627  1.00  0.00           C
ATOM    755  CG2 ILEA1  89      -3.584   5.792  15.388  1.00  0.00           C
ATOM    756  CD1 ILEA1  89      -1.014   3.980  15.450  1.00  0.00           C
ATOM    757  N   GLNA1  90      -6.218   5.936  17.558  1.00  0.00           N
ATOM    758  CA  GLNA1  90      -7.562   6.356  17.175  1.00  0.00           C
ATOM    759  C   GLNA1  90      -7.445   7.741  16.550  1.00  0.00           C
ATOM    760  O   GLNA1  90      -7.057   8.696  17.230  1.00  0.00           O
ATOM    761  CB  GLNA1  90      -8.494   6.385  18.379  1.00  0.00           C
ATOM    762  CG  GLNA1  90      -8.472   5.181  19.239  1.00  0.00           C
ATOM    763  CD  GLNA1  90      -9.483   5.314  20.345  1.00  0.00           C
ATOM    764  NE2 GLNA1  90      -9.147   5.669  21.481  1.00  0.00           N
ATOM    765  OE1 GLNA1  90     -10.748   5.091  20.005  1.00  0.00           O
ATOM    766  N   ILEA1  91      -7.772   7.862  15.267  1.00  0.00           N
ATOM    767  CA  ILEA1  91      -7.633   9.132  14.557  1.00  0.00           C
ATOM    768  C   ILEA1  91      -8.983   9.829  14.496  1.00  0.00           C
ATOM    769  O   ILEA1  91      -9.989   9.225  14.107  1.00  0.00           O
ATOM    770  CB  ILEA1  91      -7.046   8.927  13.154  1.00  0.00           C
ATOM    771  CG1 ILEA1  91      -5.641   8.348  13.252  1.00  0.00           C
ATOM    772  CG2 ILEA1  91      -7.059  10.242  12.391  1.00  0.00           C
ATOM    773  CD1 ILEA1  91      -5.121   7.824  11.943  1.00  0.00           C
ATOM    774  N   PHEA1  92      -9.007  11.104  14.874  1.00  0.00           N
ATOM    775  CA  PHEA1  92     -10.191  11.941  14.829  1.00  0.00           C
ATOM    776  C   PHEA1  92      -9.980  13.034  13.784  1.00  0.00           C
ATOM    777  O   PHEA1  92      -9.128  13.914  13.924  1.00  0.00           O
ATOM    778  CB  PHEA1  92     -10.502  12.490  16.223  1.00  0.00           C
ATOM    779  CG  PHEA1  92     -10.738  11.435  17.287  1.00  0.00           C
ATOM    780  CD1 PHEA1  92     -12.004  10.916  17.502  1.00  0.00           C
ATOM    781  CD2 PHEA1  92      -9.695  10.974  18.078  1.00  0.00           C
ATOM    782  CE1 PHEA1  92     -12.215   9.952  18.468  1.00  0.00           C
ATOM    783  CE2 PHEA1  92      -9.913  10.005  19.055  1.00  0.00           C
ATOM    784  CZ  PHEA1  92     -11.173   9.487  19.225  1.00  0.00           C
ATOM    785  N   GLUA1  93     -10.777  12.957  12.725  1.00  0.00           N
ATOM    786  CA  GLUA1  93     -11.091  14.104  11.878  1.00  0.00           C
ATOM    787  C   GLUA1  93     -11.797  15.171  12.725  1.00  0.00           C
ATOM    788  O   GLUA1  93     -12.349  14.858  13.778  1.00  0.00           O
ATOM    789  CB  GLUA1  93     -12.031  13.639  10.757  1.00  0.00           C
ATOM    790  CG  GLUA1  93     -11.352  12.660   9.786  1.00  0.00           C
ATOM    791  CD  GLUA1  93     -12.346  11.762   9.048  1.00  0.00           C
ATOM    792  OE1 GLUA1  93     -13.508  12.192   8.849  1.00  0.00           O
ATOM    793  OE2 GLUA1  93     -11.911  10.656   8.647  1.00  0.00           O
ATOM    794  N   THRA1  94     -11.854  16.411  12.245  1.00  0.00           N
ATOM    795  CA  THRA1  94     -12.644  17.477  12.882  1.00  0.00           C
ATOM    796  C   THRA1  94     -13.436  18.266  11.848  1.00  0.00           C
ATOM    797  O   THRA1  94     -13.255  18.058  10.646  1.00  0.00           O
ATOM    798  CB  THRA1  94     -11.783  18.412  13.747  1.00  0.00           C
ATOM    799  OG1 THRA1  94     -11.030  19.291  12.948  1.00  0.00           O
ATOM    800  CG2 THRA1  94     -10.819  17.696  14.691  1.00  0.00           C
ATOM    801  N   GLNA1  95     -14.295  19.199  12.277  1.00  0.00           N
ATOM    802  CA  GLNA1  95     -14.992  20.096  11.344  1.00  0.00           C
ATOM    803  C   GLNA1  95     -14.029  20.962  10.510  1.00  0.00           C
ATOM    804  O   GLNA1  95     -14.380  21.378   9.406  1.00  0.00           O
ATOM    805  CB  GLNA1  95     -16.047  20.947  12.073  1.00  0.00           C
ATOM    806  CG  GLNA1  95     -15.532  22.094  12.966  1.00  0.00           C
ATOM    807  CD  GLNA1  95     -15.076  21.690  14.366  1.00  0.00           C
ATOM    808  OE1 GLNA1  95     -15.062  20.536  14.768  1.00  0.00           O
ATOM    809  NE2 GLNA1  95     -14.700  22.651  15.179  1.00  0.00           N
ATOM    810  N   ASPA1  96     -12.784  21.125  10.967  1.00  0.00           N
ATOM    811  CA  ASPA1  96     -11.680  21.638  10.166  1.00  0.00           C
ATOM    812  C   ASPA1  96     -11.029  20.485   9.385  1.00  0.00           C
ATOM    813  O   ASPA1  96     -10.468  19.561   9.988  1.00  0.00           O
ATOM    814  CB  ASPA1  96     -10.671  22.308  11.099  1.00  0.00           C
ATOM    815  CG  ASPA1  96      -9.605  23.117  10.400  1.00  0.00           C
ATOM    816  OD1 ASPA1  96      -9.327  22.904   9.200  1.00  0.00           O
ATOM    817  OD2 ASPA1  96      -9.026  23.983  11.088  1.00  0.00           O
ATOM    818  N   PROA1  97     -11.032  20.511   8.043  1.00  0.00           N
ATOM    819  CA  PROA1  97     -10.369  19.466   7.263  1.00  0.00           C
ATOM    820  C   PROA1  97      -8.854  19.461   7.470  1.00  0.00           C
ATOM    821  O   PROA1  97      -8.199  18.465   7.164  1.00  0.00           O
ATOM    822  CB  PROA1  97     -10.703  19.771   5.810  1.00  0.00           C
ATOM    823  CG  PROA1  97     -10.946  21.261   5.819  1.00  0.00           C
ATOM    824  CD  PROA1  97     -11.550  21.563   7.181  1.00  0.00           C
ATOM    825  N   ASNA1  98      -8.282  20.551   7.995  1.00  0.00           N
ATOM    826  CA  ASNA1  98      -6.845  20.653   8.206  1.00  0.00           C
ATOM    827  C   ASNA1  98      -6.439  20.453   9.663  1.00  0.00           C
ATOM    828  O   ASNA1  98      -5.314  20.799  10.038  1.00  0.00           O
ATOM    829  CB  ASNA1  98      -6.359  22.008   7.713  1.00  0.00           C
ATOM    830  CG  ASNA1  98      -6.349  22.099   6.198  1.00  0.00           C
ATOM    831  OD1 ASNA1  98      -5.787  21.234   5.519  1.00  0.00           O
ATOM    832  ND2 ASNA1  98      -6.997  23.132   5.663  1.00  0.00           N
ATOM    833  N   TRPA1  99      -7.313  19.905  10.495  1.00  0.00           N
ATOM    834  CA  TRPA1  99      -6.974  19.699  11.901  1.00  0.00           C
ATOM    835  C   TRPA1  99      -7.492  18.340  12.322  1.00  0.00           C
ATOM    836  O   TRPA1  99      -8.676  18.034  12.165  1.00  0.00           O
ATOM    837  CB  TRPA1  99      -7.571  20.803  12.771  1.00  0.00           C
ATOM    838  CG  TRPA1  99      -6.891  21.033  14.089  1.00  0.00           C
ATOM    839  CD1 TRPA1  99      -6.188  20.128  14.848  1.00  0.00           C
ATOM    840  CD2 TRPA1  99      -6.862  22.264  14.811  1.00  0.00           C
ATOM    841  NE1 TRPA1  99      -5.741  20.733  15.995  1.00  0.00           N
ATOM    842  CE2 TRPA1  99      -6.139  22.045  15.994  1.00  0.00           C
ATOM    843  CE3 TRPA1  99      -7.396  23.535  14.572  1.00  0.00           C
ATOM    844  CZ2 TRPA1  99      -5.929  23.046  16.933  1.00  0.00           C
ATOM    845  CZ3 TRPA1  99      -7.180  24.530  15.501  1.00  0.00           C
ATOM    846  CH2 TRPA1  99      -6.463  24.280  16.671  1.00  0.00           C
ATOM    847  N   PHEA1 100      -6.584  17.519  12.834  1.00  0.00           N
ATOM    848  CA  PHEA1 100      -6.861  16.186  13.343  1.00  0.00           C
ATOM    849  C   PHEA1 100      -6.348  16.077  14.773  1.00  0.00           C
ATOM    850  O   PHEA1 100      -5.358  16.715  15.156  1.00  0.00           O
ATOM    851  CB  PHEA1 100      -6.161  15.089  12.487  1.00  0.00           C
ATOM    852  CG  PHEA1 100      -6.755  14.912  11.113  1.00  0.00           C
ATOM    853  CD1 PHEA1 100      -6.662  15.916  10.163  1.00  0.00           C
ATOM    854  CD2 PHEA1 100      -7.445  13.723  10.814  1.00  0.00           C
ATOM    855  CE1 PHEA1 100      -7.257  15.761   8.906  1.00  0.00           C
ATOM    856  CE2 PHEA1 100      -8.032  13.551   9.553  1.00  0.00           C
ATOM    857  CZ  PHEA1 100      -7.949  14.578   8.602  1.00  0.00           C
ATOM    858  N   TRPA1 101      -6.992  15.200  15.531  1.00  0.00           N
ATOM    859  CA  TRPA1 101      -6.526  14.772  16.839  1.00  0.00           C
ATOM    860  C   TRPA1 101      -6.369  13.263  16.830  1.00  0.00           C
ATOM    861  O   TRPA1 101      -7.124  12.552  16.154  1.00  0.00           O
ATOM    862  CB  TRPA1 101      -7.508  15.196  17.942  1.00  0.00           C
ATOM    863  CG  TRPA1 101      -7.504  16.675  18.146  1.00  0.00           C
ATOM    864  CD1 TRPA1 101      -8.268  17.589  17.491  1.00  0.00           C
ATOM    865  CD2 TRPA1 101      -6.671  17.422  19.050  1.00  0.00           C
ATOM    866  NE1 TRPA1 101      -7.956  18.859  17.913  1.00  0.00           N
ATOM    867  CE2 TRPA1 101      -6.991  18.784  18.879  1.00  0.00           C
ATOM    868  CE3 TRPA1 101      -5.693  17.073  19.985  1.00  0.00           C
ATOM    869  CZ2 TRPA1 101      -6.371  19.793  19.615  1.00  0.00           C
ATOM    870  CZ3 TRPA1 101      -5.081  18.074  20.708  1.00  0.00           C
ATOM    871  CH2 TRPA1 101      -5.422  19.419  20.508  1.00  0.00           C
ATOM    872  N   VALA1 102      -5.371  12.780  17.573  1.00  0.00           N
ATOM    873  CA  VALA1 102      -5.109  11.350  17.699  1.00  0.00           C
ATOM    874  C   VALA1 102      -4.980  10.999  19.173  1.00  0.00           C
ATOM    875  O   VALA1 102      -4.236  11.657  19.910  1.00  0.00           O
ATOM    876  CB  VALA1 102      -3.827  10.943  16.944  1.00  0.00           C
ATOM    877  CG1 VALA1 102      -3.526   9.456  17.150  1.00  0.00           C
ATOM    878  CG2 VALA1 102      -3.944  11.301  15.468  1.00  0.00           C
ATOM    879  N   GLUA1 103      -5.692   9.962  19.602  1.00  0.00           N
ATOM    880  CA  GLUA1 103      -5.529   9.389  20.933  1.00  0.00           C
ATOM    881  C   GLUA1 103      -4.799   8.072  20.733  1.00  0.00           C
ATOM    882  O   GLUA1 103      -5.142   7.311  19.823  1.00  0.00           O
ATOM    883  CB  GLUA1 103      -6.859   9.176  21.658  1.00  0.00           C
ATOM    884  CG  GLUA1 103      -6.624   8.612  23.043  1.00  0.00           C
ATOM    885  CD  GLUA1 103      -7.834   8.467  23.918  1.00  0.00           C
ATOM    886  OE1 GLUA1 103      -8.985   8.597  23.451  1.00  0.00           O
ATOM    887  OE2 GLUA1 103      -7.616   8.187  25.116  1.00  0.00           O
ATOM    888  N   CYSA1 104      -3.769   7.825  21.535  1.00  0.00           N
ATOM    889  CA  CYSA1 104      -2.975   6.613  21.360  1.00  0.00           C
ATOM    890  C   CYSA1 104      -2.170   6.364  22.626  1.00  0.00           C
ATOM    891  O   CYSA1 104      -2.194   7.158  23.575  1.00  0.00           O
ATOM    892  CB  CYSA1 104      -2.069   6.737  20.139  1.00  0.00           C
ATOM    893  SG  CYSA1 104      -0.672   7.922  20.369  1.00  0.00           S
ATOM    894  N   ARGA1 105      -1.474   5.233  22.647  1.00  0.00           N
ATOM    895  CA  ARGA1 105      -0.399   5.001  23.590  1.00  0.00           C
ATOM    896  C   ARGA1 105       0.918   4.994  22.818  1.00  0.00           C
ATOM    897  O   ARGA1 105       0.953   4.803  21.605  1.00  0.00           O
ATOM    898  CB  ARGA1 105      -0.647   3.739  24.419  1.00  0.00           C
ATOM    899  CG  ARGA1 105      -1.880   3.908  25.291  1.00  0.00           C
ATOM    900  CD  ARGA1 105      -2.126   2.734  26.207  1.00  0.00           C
ATOM    901  NE  ARGA1 105      -2.272   1.488  25.462  1.00  0.00           N
ATOM    902  CZ  ARGA1 105      -2.251   0.282  26.016  1.00  0.00           C
ATOM    903  NH1 ARGA1 105      -2.122   0.124  27.321  1.00  0.00           N
ATOM    904  NH2 ARGA1 105      -2.355  -0.790  25.238  1.00  0.00           N
ATOM    905  N   GLYA1 106       2.008   5.258  23.516  1.00  0.00           N
ATOM    906  CA  GLYA1 106       3.359   5.119  22.990  1.00  0.00           C
ATOM    907  C   GLYA1 106       4.188   4.302  23.963  1.00  0.00           C
ATOM    908  O   GLYA1 106       3.975   4.401  25.176  1.00  0.00           O
ATOM    909  N   GLUA1 107       5.057   3.442  23.450  1.00  0.00           N
ATOM    910  CA  GLUA1 107       5.979   2.667  24.279  1.00  0.00           C
ATOM    911  C   GLUA1 107       7.299   2.388  23.568  1.00  0.00           C
ATOM    912  O   GLUA1 107       7.385   2.397  22.336  1.00  0.00           O
ATOM    913  CB  GLUA1 107       5.338   1.363  24.798  1.00  0.00           C
ATOM    914  CG  GLUA1 107       4.982   0.420  23.684  1.00  0.00           C
ATOM    915  CD  GLUA1 107       4.453  -0.856  24.261  1.00  0.00           C
ATOM    916  OE1 GLUA1 107       5.291  -1.620  24.774  1.00  0.00           O
ATOM    917  OE2 GLUA1 107       3.214  -1.061  24.286  1.00  0.00           O
ATOM    918  N   GLYA1 108       8.312   2.114  24.382  1.00  0.00           N
ATOM    919  CA  GLYA1 108       9.615   1.646  23.950  1.00  0.00           C
ATOM    920  C   GLYA1 108      10.681   1.863  25.008  1.00  0.00           C
ATOM    921  O   GLYA1 108      10.472   2.522  26.034  1.00  0.00           O
ATOM    922  N   ALAA1 109      11.875   1.350  24.734  1.00  0.00           N
ATOM    923  CA  ALAA1 109      13.017   1.637  25.583  1.00  0.00           C
ATOM    924  C   ALAA1 109      13.288   3.137  25.619  1.00  0.00           C
ATOM    925  O   ALAA1 109      13.172   3.813  24.592  1.00  0.00           O
ATOM    926  CB  ALAA1 109      14.258   0.907  25.070  1.00  0.00           C
ATOM    927  N   ILEA1 110      13.748   3.631  26.767  1.00  0.00           N
ATOM    928  CA  ILEA1 110      14.177   5.028  26.885  1.00  0.00           C
ATOM    929  C   ILEA1 110      15.641   5.056  27.285  1.00  0.00           C
ATOM    930  O   ILEA1 110      16.020   4.492  28.317  1.00  0.00           O
ATOM    931  CB  ILEA1 110      13.241   5.846  27.796  1.00  0.00           C
ATOM    932  CG1 ILEA1 110      13.601   7.345  27.752  1.00  0.00           C
ATOM    933  CG2 ILEA1 110      13.214   5.302  29.230  1.00  0.00           C
ATOM    934  CD1 ILEA1 110      12.561   8.250  28.431  1.00  0.00           C
ATOM    935  N   VALA1 111      16.458   5.683  26.449  1.00  0.00           N
ATOM    936  CA  VALA1 111      17.907   5.712  26.606  1.00  0.00           C
ATOM    937  C   VALA1 111      18.342   7.169  26.650  1.00  0.00           C
ATOM    938  O   VALA1 111      18.891   7.719  25.699  1.00  0.00           O
ATOM    939  CB  VALA1 111      18.587   4.943  25.463  1.00  0.00           C
ATOM    940  CG1 VALA1 111      20.049   4.770  25.747  1.00  0.00           C
ATOM    941  CG2 VALA1 111      17.921   3.595  25.264  1.00  0.00           C
ATOM    942  N   PHEA1 112      18.008   7.856  27.742  1.00  0.00           N
ATOM    943  CA  PHEA1 112      18.373   9.260  27.932  1.00  0.00           C
ATOM    944  C   PHEA1 112      19.823   9.380  28.436  1.00  0.00           C
ATOM    945  O   PHEA1 112      20.230   8.619  29.310  1.00  0.00           O
ATOM    946  CB  PHEA1 112      17.375   9.973  28.859  1.00  0.00           C
ATOM    947  CG  PHEA1 112      16.171  10.605  28.172  1.00  0.00           C
ATOM    948  CD1 PHEA1 112      15.591  10.025  27.025  1.00  0.00           C
ATOM    949  CD2 PHEA1 112      15.639  11.810  28.675  1.00  0.00           C
ATOM    950  CE1 PHEA1 112      14.504  10.644  26.387  1.00  0.00           C
ATOM    951  CE2 PHEA1 112      14.550  12.432  28.035  1.00  0.00           C
ATOM    952  CZ  PHEA1 112      13.985  11.847  26.890  1.00  0.00           C
ATOM    953  N   PROA1 113      20.582  10.355  27.956  1.00  0.00           N
ATOM    954  CA  PROA1 113      21.966  10.494  28.434  1.00  0.00           C
ATOM    955  C   PROA1 113      22.036  10.733  29.936  1.00  0.00           C
ATOM    956  O   PROA1 113      21.451  11.683  30.457  1.00  0.00           O
ATOM    957  CB  PROA1 113      22.485  11.706  27.656  1.00  0.00           C
ATOM    958  CG  PROA1 113      21.626  11.776  26.397  1.00  0.00           C
ATOM    959  CD  PROA1 113      20.275  11.292  26.888  1.00  0.00           C
ATOM    960  N   GLYA1 114      22.804   9.890  30.620  1.00  0.00           N
ATOM    961  CA  GLYA1 114      23.081  10.072  32.030  1.00  0.00           C
ATOM    962  C   GLYA1 114      22.034   9.479  32.930  1.00  0.00           C
ATOM    963  O   GLYA1 114      22.083   9.685  34.149  1.00  0.00           O
ATOM    964  N   TYRA1 115      21.068   8.781  32.361  1.00  0.00           N
ATOM    965  CA  TYRA1 115      20.096   8.050  33.125  1.00  0.00           C
ATOM    966  C   TYRA1 115      20.204   6.577  32.800  1.00  0.00           C
ATOM    967  O   TYRA1 115      20.612   6.200  31.693  1.00  0.00           O
ATOM    968  CB  TYRA1 115      18.669   8.508  32.821  1.00  0.00           C
ATOM    969  CG  TYRA1 115      18.353   9.887  33.306  1.00  0.00           C
ATOM    970  CD1 TYRA1 115      17.819  10.081  34.563  1.00  0.00           C
ATOM    971  CD2 TYRA1 115      18.560  10.996  32.496  1.00  0.00           C
ATOM    972  CE1 TYRA1 115      17.517  11.335  35.013  1.00  0.00           C
ATOM    973  CE2 TYRA1 115      18.249  12.256  32.935  1.00  0.00           C
ATOM    974  CZ  TYRA1 115      17.731  12.419  34.198  1.00  0.00           C
ATOM    975  OH  TYRA1 115      17.472  13.671  34.655  1.00  0.00           O
ATOM    976  N   PROA1 116      19.800   5.718  33.727  1.00  0.00           N
ATOM    977  CA  PROA1 116      19.769   4.286  33.426  1.00  0.00           C
ATOM    978  C   PROA1 116      18.817   4.006  32.276  1.00  0.00           C
ATOM    979  O   PROA1 116      17.788   4.666  32.117  1.00  0.00           O
ATOM    980  CB  PROA1 116      19.270   3.660  34.733  1.00  0.00           C
ATOM    981  CG  PROA1 116      19.431   4.743  35.781  1.00  0.00           C
ATOM    982  CD  PROA1 116      19.240   6.028  35.048  1.00  0.00           C
ATOM    983  N   ARGA1 117      19.159   3.006  31.475  1.00  0.00           N
ATOM    984  CA  ARGA1 117      18.241   2.572  30.430  1.00  0.00           C
ATOM    985  C   ARGA1 117      16.935   2.122  31.072  1.00  0.00           C
ATOM    986  O   ARGA1 117      16.929   1.454  32.110  1.00  0.00           O
ATOM    987  CB  ARGA1 117      18.851   1.440  29.609  1.00  0.00           C
ATOM    988  CG  ARGA1 117      17.949   0.930  28.489  1.00  0.00           C
ATOM    989  CD  ARGA1 117      18.565  -0.291  27.812  1.00  0.00           C
ATOM    990  NE  ARGA1 117      17.944  -0.588  26.527  1.00  0.00           N
ATOM    991  CZ  ARGA1 117      18.394  -0.144  25.362  1.00  0.00           C
ATOM    992  NH1 ARGA1 117      19.476   0.613  25.282  1.00  0.00           N
ATOM    993  NH2 ARGA1 117      17.746  -0.473  24.247  1.00  0.00           N
ATOM    994  N   GLYA1 118      15.812   2.499  30.465  1.00  0.00           N
ATOM    995  CA  GLYA1 118      14.515   2.182  31.021  1.00  0.00           C
ATOM    996  C   GLYA1 118      13.528   1.734  29.960  1.00  0.00           C
ATOM    997  O   GLYA1 118      13.857   1.619  28.778  1.00  0.00           O
ATOM    998  N   GLNA1 119      12.314   1.465  30.422  1.00  0.00           N
ATOM    999  CA  GLNA1 119      11.167   1.169  29.574  1.00  0.00           C
ATOM   1000  C   GLNA1 119      10.119   2.240  29.843  1.00  0.00           C
ATOM   1001  O   GLNA1 119       9.691   2.412  30.983  1.00  0.00           O
ATOM   1002  CB  GLNA1 119      10.609  -0.223  29.865  1.00  0.00           C
ATOM   1003  CG  GLNA1 119      11.586  -1.359  29.566  1.00  0.00           C
ATOM   1004  CD  GLNA1 119      11.797  -1.642  28.071  1.00  0.00           C
ATOM   1005  OE1 GLNA1 119      10.988  -1.263  27.215  1.00  0.00           O
ATOM   1006  NE2 GLNA1 119      12.892  -2.328  27.762  1.00  0.00           N
ATOM   1007  N   TYRA1 120       9.727   2.961  28.800  1.00  0.00           N
ATOM   1008  CA  TYRA1 120       8.804   4.091  28.895  1.00  0.00           C
ATOM   1009  C   TYRA1 120       7.506   3.732  28.190  1.00  0.00           C
ATOM   1010  O   TYRA1 120       7.518   3.332  27.029  1.00  0.00           O
ATOM   1011  CB  TYRA1 120       9.458   5.354  28.315  1.00  0.00           C
ATOM   1012  CG  TYRA1 120       8.585   6.600  28.265  1.00  0.00           C
ATOM   1013  CD1 TYRA1 120       7.689   6.916  29.308  1.00  0.00           C
ATOM   1014  CD2 TYRA1 120       8.681   7.460  27.155  1.00  0.00           C
ATOM   1015  CE1 TYRA1 120       6.862   8.049  29.210  1.00  0.00           C
ATOM   1016  CE2 TYRA1 120       7.873   8.609  27.064  1.00  0.00           C
ATOM   1017  CZ  TYRA1 120       6.944   8.896  28.085  1.00  0.00           C
ATOM   1018  OH  TYRA1 120       6.126   9.977  27.994  1.00  0.00           O
ATOM   1019  N   ARGA1 121       6.385   3.860  28.903  1.00  0.00           N
ATOM   1020  CA  ARGA1 121       5.050   3.618  28.373  1.00  0.00           C
ATOM   1021  C   ARGA1 121       4.205   4.810  28.770  1.00  0.00           C
ATOM   1022  O   ARGA1 121       4.234   5.200  29.934  1.00  0.00           O
ATOM   1023  CB  ARGA1 121       4.428   2.341  28.969  1.00  0.00           C
ATOM   1024  CG  ARGA1 121       5.211   1.078  28.698  1.00  0.00           C
ATOM   1025  CD  ARGA1 121       4.570  -0.159  29.328  1.00  0.00           C
ATOM   1026  NE  ARGA1 121       4.441  -0.028  30.774  1.00  0.00           N
ATOM   1027  CZ  ARGA1 121       5.424  -0.232  31.642  1.00  0.00           C
ATOM   1028  NH1 ARGA1 121       6.627  -0.619  31.249  1.00  0.00           N
ATOM   1029  NH2 ARGA1 121       5.196  -0.036  32.938  1.00  0.00           N
ATOM   1030  N   ASNA1 122       3.465   5.407  27.854  1.00  0.00           N
ATOM   1031  CA  ASNA1 122       2.591   6.505  28.235  1.00  0.00           C
ATOM   1032  C   ASNA1 122       1.383   6.597  27.312  1.00  0.00           C
ATOM   1033  O   ASNA1 122       1.370   6.072  26.198  1.00  0.00           O
ATOM   1034  CB  ASNA1 122       3.392   7.819  28.276  1.00  0.00           C
ATOM   1035  CG  ASNA1 122       2.904   8.791  29.333  1.00  0.00           C
ATOM   1036  OD1 ASNA1 122       1.856   8.622  29.939  1.00  0.00           O
ATOM   1037  ND2 ASNA1 122       3.645   9.851  29.550  1.00  0.00           N
ATOM   1038  N   HISA1 123       0.382   7.342  27.771  1.00  0.00           N
ATOM   1039  CA  HISA1 123      -0.771   7.718  26.973  1.00  0.00           C
ATOM   1040  C   HISA1 123      -0.506   9.072  26.354  1.00  0.00           C
ATOM   1041  O   HISA1 123       0.027   9.975  27.017  1.00  0.00           O
ATOM   1042  CB  HISA1 123      -2.017   7.782  27.858  1.00  0.00           C
ATOM   1043  CG  HISA1 123      -3.257   8.230  27.156  1.00  0.00           C
ATOM   1044  ND1 HISA1 123      -3.659   9.552  27.120  1.00  0.00           N
ATOM   1045  CD2 HISA1 123      -4.242   7.519  26.565  1.00  0.00           C
ATOM   1046  CE1 HISA1 123      -4.814   9.635  26.481  1.00  0.00           C
ATOM   1047  NE2 HISA1 123      -5.191   8.414  26.145  1.00  0.00           N
ATOM   1048  N   PHEA1 124      -0.905   9.218  25.097  1.00  0.00           N
ATOM   1049  CA  PHEA1 124      -0.626  10.406  24.305  1.00  0.00           C
ATOM   1050  C   PHEA1 124      -1.873  10.913  23.603  1.00  0.00           C
ATOM   1051  O   PHEA1 124      -2.712  10.135  23.126  1.00  0.00           O
ATOM   1052  CB  PHEA1 124       0.468  10.123  23.272  1.00  0.00           C
ATOM   1053  CG  PHEA1 124       1.848   9.938  23.858  1.00  0.00           C
ATOM   1054  CD1 PHEA1 124       2.249   8.669  24.311  1.00  0.00           C
ATOM   1055  CD2 PHEA1 124       2.750  11.017  23.901  1.00  0.00           C
ATOM   1056  CE1 PHEA1 124       3.552   8.473  24.795  1.00  0.00           C
ATOM   1057  CE2 PHEA1 124       4.051  10.824  24.398  1.00  0.00           C
ATOM   1058  CZ  PHEA1 124       4.451   9.553  24.846  1.00  0.00           C
ATOM   1059  N   LEUA1 125      -1.948  12.234  23.486  1.00  0.00           N
ATOM   1060  CA  LEUA1 125      -2.810  12.911  22.523  1.00  0.00           C
ATOM   1061  C   LEUA1 125      -1.902  13.667  21.560  1.00  0.00           C
ATOM   1062  O   LEUA1 125      -0.952  14.319  22.005  1.00  0.00           O
ATOM   1063  CB  LEUA1 125      -3.759  13.872  23.232  1.00  0.00           C
ATOM   1064  CG  LEUA1 125      -4.594  13.179  24.304  1.00  0.00           C
ATOM   1065  CD1 LEUA1 125      -5.343  14.143  25.138  1.00  0.00           C
ATOM   1066  CD2 LEUA1 125      -5.582  12.292  23.658  1.00  0.00           C
ATOM   1067  N   HISA1 126      -2.187  13.560  20.256  1.00  0.00           N
ATOM   1068  CA  HISA1 126      -1.507  14.329  19.225  1.00  0.00           C
ATOM   1069  C   HISA1 126      -2.471  15.297  18.558  1.00  0.00           C
ATOM   1070  O   HISA1 126      -3.632  14.959  18.311  1.00  0.00           O
ATOM   1071  CB  HISA1 126      -0.910  13.452  18.106  1.00  0.00           C
ATOM   1072  CG  HISA1 126       0.315  12.655  18.494  1.00  0.00           C
ATOM   1073  ND1 HISA1 126       1.616  12.936  18.066  1.00  0.00           N
ATOM   1074  CD2 HISA1 126       0.339  11.521  19.255  1.00  0.00           C
ATOM   1075  CE1 HISA1 126       2.390  11.965  18.577  1.00  0.00           C
ATOM   1076  NE2 HISA1 126       1.653  11.104  19.299  1.00  0.00           N
ATOM   1077  N   SERA1 127      -1.966  16.477  18.229  1.00  0.00           N
ATOM   1078  CA  SERA1 127      -2.645  17.452  17.387  1.00  0.00           C
ATOM   1079  C   SERA1 127      -1.882  17.570  16.075  1.00  0.00           C
ATOM   1080  O   SERA1 127      -0.668  17.729  16.107  1.00  0.00           O
ATOM   1081  CB  SERA1 127      -2.682  18.806  18.110  1.00  0.00           C
ATOM   1082  OG  SERA1 127      -3.279  19.786  17.291  1.00  0.00           O
ATOM   1083  N   PHEA1 128      -2.592  17.503  14.937  1.00  0.00           N
ATOM   1084  CA  PHEA1 128      -2.001  17.708  13.603  1.00  0.00           C
ATOM   1085  C   PHEA1 128      -2.768  18.806  12.875  1.00  0.00           C
ATOM   1086  O   PHEA1 128      -3.979  18.668  12.627  1.00  0.00           O
ATOM   1087  CB  PHEA1 128      -2.020  16.435  12.740  1.00  0.00           C
ATOM   1088  CG  PHEA1 128      -1.171  15.321  13.266  1.00  0.00           C
ATOM   1089  CD2 PHEA1 128       0.162  15.179  12.903  1.00  0.00           C
ATOM   1090  CD1 PHEA1 128      -1.718  14.413  14.145  1.00  0.00           C
ATOM   1091  CE2 PHEA1 128       0.926  14.144  13.412  1.00  0.00           C
ATOM   1092  CE1 PHEA1 128      -0.957  13.404  14.654  1.00  0.00           C
ATOM   1093  CZ  PHEA1 128       0.365  13.261  14.285  1.00  0.00           C
ATOM   1094  N   ARGA1 129      -2.074  19.884  12.528  1.00  0.00           N
ATOM   1095  CA  ARGA1 129      -2.613  20.950  11.693  1.00  0.00           C
ATOM   1096  C   ARGA1 129      -1.854  20.965  10.375  1.00  0.00           C
ATOM   1097  O   ARGA1 129      -0.618  20.892  10.370  1.00  0.00           O
ATOM   1098  CB  ARGA1 129      -2.510  22.302  12.402  1.00  0.00           C
ATOM   1099  CG  ARGA1 129      -3.299  22.314  13.701  1.00  0.00           C
ATOM   1100  CD  ARGA1 129      -3.401  23.698  14.294  1.00  0.00           C
ATOM   1101  NE  ARGA1 129      -4.244  24.551  13.470  1.00  0.00           N
ATOM   1102  CZ  ARGA1 129      -4.561  25.805  13.768  1.00  0.00           C
ATOM   1103  NH1 ARGA1 129      -4.066  26.403  14.836  1.00  0.00           N
ATOM   1104  NH2 ARGA1 129      -5.402  26.468  12.974  1.00  0.00           N
ATOM   1105  N   PHEA1 130      -2.602  21.070   9.283  1.00  0.00           N
ATOM   1106  CA  PHEA1 130      -2.095  20.941   7.922  1.00  0.00           C
ATOM   1107  C   PHEA1 130      -2.158  22.246   7.149  1.00  0.00           C
ATOM   1108  O   PHEA1 130      -3.038  23.081   7.357  1.00  0.00           O
ATOM   1109  CB  PHEA1 130      -2.903  19.884   7.152  1.00  0.00           C
ATOM   1110  CG  PHEA1 130      -2.595  18.481   7.566  1.00  0.00           C
ATOM   1111  CD1 PHEA1 130      -3.148  17.942   8.709  1.00  0.00           C
ATOM   1112  CD2 PHEA1 130      -1.756  17.702   6.802  1.00  0.00           C
ATOM   1113  CE1 PHEA1 130      -2.843  16.660   9.088  1.00  0.00           C
ATOM   1114  CE2 PHEA1 130      -1.462  16.407   7.181  1.00  0.00           C
ATOM   1115  CZ  PHEA1 130      -2.002  15.898   8.343  1.00  0.00           C
ATOM   1116  N   GLUA1 131      -1.228  22.376   6.200  1.00  0.00           N
ATOM   1117  CA  GLUA1 131      -1.241  23.448   5.211  1.00  0.00           C
ATOM   1118  C   GLUA1 131      -0.785  22.856   3.882  1.00  0.00           C
ATOM   1119  O   GLUA1 131       0.291  22.262   3.804  1.00  0.00           O
ATOM   1120  CB  GLUA1 131      -0.334  24.590   5.660  1.00  0.00           C
ATOM   1121  CG  GLUA1 131      -0.104  25.701   4.669  1.00  0.00           C
ATOM   1122  CD  GLUA1 131       0.945  26.645   5.203  1.00  0.00           C
ATOM   1123  OE1 GLUA1 131       0.606  27.441   6.101  1.00  0.00           O
ATOM   1124  OE2 GLUA1 131       2.120  26.538   4.789  1.00  0.00           O
ATOM   1125  N   ASNA1 132      -1.627  22.981   2.857  1.00  0.00           N
ATOM   1126  CA  ASNA1 132      -1.281  22.542   1.501  1.00  0.00           C
ATOM   1127  C   ASNA1 132      -0.807  21.090   1.482  1.00  0.00           C
ATOM   1128  O   ASNA1 132       0.177  20.739   0.827  1.00  0.00           O
ATOM   1129  CB  ASNA1 132      -0.218  23.460   0.895  1.00  0.00           C
ATOM   1130  CG  ASNA1 132      -0.688  24.896   0.765  1.00  0.00           C
ATOM   1131  OD1 ASNA1 132      -1.833  25.157   0.394  1.00  0.00           O
ATOM   1132  ND2 ASNA1 132       0.201  25.838   1.070  1.00  0.00           N
ATOM   1133  N   GLYA1 133      -1.501  20.238   2.218  1.00  0.00           N
ATOM   1134  CA  GLYA1 133      -1.263  18.819   2.136  1.00  0.00           C
ATOM   1135  C   GLYA1 133      -0.168  18.274   3.021  1.00  0.00           C
ATOM   1136  O   GLYA1 133       0.085  17.066   2.984  1.00  0.00           O
ATOM   1137  N   LEUA1 134       0.500  19.101   3.809  1.00  0.00           N
ATOM   1138  CA  LEUA1 134       1.517  18.570   4.698  1.00  0.00           C
ATOM   1139  C   LEUA1 134       1.347  19.147   6.092  1.00  0.00           C
ATOM   1140  O   LEUA1 134       0.615  20.113   6.314  1.00  0.00           O
ATOM   1141  CB  LEUA1 134       2.929  18.855   4.177  1.00  0.00           C
ATOM   1142  CG  LEUA1 134       3.290  18.142   2.874  1.00  0.00           C
ATOM   1143  CD1 LEUA1 134       4.640  18.617   2.407  1.00  0.00           C
ATOM   1144  CD2 LEUA1 134       3.348  16.643   3.003  1.00  0.00           C
ATOM   1145  N   ILEA1 135       2.065  18.553   7.040  1.00  0.00           N
ATOM   1146  CA  ILEA1 135       1.904  18.945   8.434  1.00  0.00           C
ATOM   1147  C   ILEA1 135       2.589  20.285   8.677  1.00  0.00           C
ATOM   1148  O   ILEA1 135       3.807  20.417   8.514  1.00  0.00           O
ATOM   1149  CB  ILEA1 135       2.476  17.880   9.372  1.00  0.00           C
ATOM   1150  CG1 ILEA1 135       1.730  16.560   9.218  1.00  0.00           C
ATOM   1151  CG2 ILEA1 135       2.349  18.399  10.791  1.00  0.00           C
ATOM   1152  CD1 ILEA1 135       2.483  15.409   9.891  1.00  0.00           C
ATOM   1153  N   LYSA1 136       1.808  21.272   9.115  1.00  0.00           N
ATOM   1154  CA  LYSA1 136       2.323  22.562   9.560  1.00  0.00           C
ATOM   1155  C   LYSA1 136       2.665  22.565  11.048  1.00  0.00           C
ATOM   1156  O   LYSA1 136       3.643  23.205  11.466  1.00  0.00           O
ATOM   1157  CB  LYSA1 136       1.297  23.667   9.266  1.00  0.00           C
ATOM   1158  CG  LYSA1 136       1.643  25.063   9.789  1.00  0.00           C
ATOM   1159  CD  LYSA1 136       2.858  25.668   9.091  1.00  0.00           C
ATOM   1160  CE  LYSA1 136       2.958  27.166   9.374  1.00  0.00           C
ATOM   1161  NZ  LYSA1 136       2.033  27.952   8.507  1.00  0.00           N
ATOM   1162  N   GLUA1 137       1.855  21.890  11.867  1.00  0.00           N
ATOM   1163  CA  GLUA1 137       2.119  21.831  13.303  1.00  0.00           C
ATOM   1164  C   GLUA1 137       1.687  20.488  13.859  1.00  0.00           C
ATOM   1165  O   GLUA1 137       0.505  20.122  13.783  1.00  0.00           O
ATOM   1166  CB  GLUA1 137       1.380  22.942  14.041  1.00  0.00           C
ATOM   1167  CG  GLUA1 137       1.712  23.019  15.517  1.00  0.00           C
ATOM   1168  CD  GLUA1 137       0.770  23.909  16.279  1.00  0.00           C
ATOM   1169  OE1 GLUA1 137      -0.441  23.590  16.366  1.00  0.00           O
ATOM   1170  OE2 GLUA1 137       1.249  24.947  16.778  1.00  0.00           O
ATOM   1171  N   GLNA1 138       2.624  19.793  14.467  1.00  0.00           N
ATOM   1172  CA  GLNA1 138       2.342  18.581  15.207  1.00  0.00           C
ATOM   1173  C   GLNA1 138       2.680  18.849  16.665  1.00  0.00           C
ATOM   1174  O   GLNA1 138       3.714  19.448  16.965  1.00  0.00           O
ATOM   1175  CB  GLNA1 138       3.144  17.416  14.678  1.00  0.00           C
ATOM   1176  CG  GLNA1 138       3.037  16.117  15.512  1.00  0.00           C
ATOM   1177  CD  GLNA1 138       4.019  15.955  16.685  1.00  0.00           C
ATOM   1178  OE1 GLNA1 138       5.099  16.532  16.744  1.00  0.00           O
ATOM   1179  NE2 GLNA1 138       3.727  15.067  17.612  1.00  0.00           N
ATOM   1180  N   ARGA1 139       1.798  18.441  17.568  1.00  0.00           N
ATOM   1181  CA  ARGA1 139       2.075  18.590  18.985  1.00  0.00           C
ATOM   1182  C   ARGA1 139       1.685  17.303  19.701  1.00  0.00           C
ATOM   1183  O   ARGA1 139       0.642  16.720  19.392  1.00  0.00           O
ATOM   1184  CB  ARGA1 139       1.301  19.742  19.619  1.00  0.00           C
ATOM   1185  CG  ARGA1 139       1.469  21.093  18.960  1.00  0.00           C
ATOM   1186  CD  ARGA1 139       0.490  22.115  19.555  1.00  0.00           C
ATOM   1187  NE  ARGA1 139      -0.902  21.844  19.191  1.00  0.00           N
ATOM   1188  CZ  ARGA1 139      -1.948  22.377  19.805  1.00  0.00           C
ATOM   1189  NH1 ARGA1 139      -1.801  23.204  20.828  1.00  0.00           N
ATOM   1190  NH2 ARGA1 139      -3.174  22.046  19.409  1.00  0.00           N
ATOM   1191  N   GLUA1 140       2.503  16.825  20.628  1.00  0.00           N
ATOM   1192  CA  GLUA1 140       2.177  15.657  21.459  1.00  0.00           C
ATOM   1193  C   GLUA1 140       2.053  16.047  22.936  1.00  0.00           C
ATOM   1194  O   GLUA1 140       2.841  16.840  23.453  1.00  0.00           O
ATOM   1195  CB  GLUA1 140       3.123  14.472  21.176  1.00  0.00           C
ATOM   1196  CG  GLUA1 140       4.594  14.718  21.530  1.00  0.00           C
ATOM   1197  CD  GLUA1 140       5.559  13.780  20.798  1.00  0.00           C
ATOM   1198  OE1 GLUA1 140       5.643  13.852  19.545  1.00  0.00           O
ATOM   1199  OE2 GLUA1 140       6.282  13.017  21.481  1.00  0.00           O
ATOM   1200  N   PHEA1 141       1.026  15.514  23.597  1.00  0.00           N
ATOM   1201  CA  PHEA1 141       0.655  15.794  24.981  1.00  0.00           C
ATOM   1202  C   PHEA1 141       0.568  14.488  25.750  1.00  0.00           C
ATOM   1203  O   PHEA1 141      -0.145  13.553  25.365  1.00  0.00           O
ATOM   1204  CB  PHEA1 141      -0.710  16.483  25.070  1.00  0.00           C
ATOM   1205  CG  PHEA1 141      -0.859  17.714  24.219  1.00  0.00           C
ATOM   1206  CD1 PHEA1 141      -1.199  17.624  22.883  1.00  0.00           C
ATOM   1207  CD2 PHEA1 141      -0.736  18.966  24.789  1.00  0.00           C
ATOM   1208  CE1 PHEA1 141      -1.363  18.764  22.128  1.00  0.00           C
ATOM   1209  CE2 PHEA1 141      -0.922  20.101  24.038  1.00  0.00           C
ATOM   1210  CZ  PHEA1 141      -1.233  19.992  22.702  1.00  0.00           C
ATOM   1211  N   META1 142       1.231  14.457  26.892  1.00  0.00           N
ATOM   1212  CA  META1 142       1.205  13.330  27.799  1.00  0.00           C
ATOM   1213  C   META1 142       1.251  13.790  29.253  1.00  0.00           C
ATOM   1214  O   META1 142       1.184  14.981  29.552  1.00  0.00           O
ATOM   1215  CB  META1 142       2.309  12.326  27.407  1.00  0.00           C
ATOM   1216  CG  META1 142       3.747  12.866  27.333  1.00  0.00           C
ATOM   1217  SD  META1 142       4.351  13.769  28.786  1.00  0.00           S
ATOM   1218  CE  META1 142       6.138  13.589  28.598  1.00  0.00           C
ATOM   1219  N   ASNA1 143       1.320  12.830  30.164  1.00  0.00           N
ATOM   1220  CA  ASNA1 143       1.637  13.065  31.567  1.00  0.00           C
ATOM   1221  C   ASNA1 143       3.150  12.873  31.816  1.00  0.00           C
ATOM   1222  O   ASNA1 143       3.606  11.722  31.785  1.00  0.00           O
ATOM   1223  CB  ASNA1 143       0.791  12.086  32.387  1.00  0.00           C
ATOM   1224  CG  ASNA1 143       0.993  12.239  33.880  1.00  0.00           C
ATOM   1225  OD1 ASNA1 143       1.719  13.100  34.358  1.00  0.00           O
ATOM   1226  ND2 ASNA1 143       0.322  11.415  34.645  1.00  0.00           N
ATOM   1227  N   PROA1 144       3.932  13.929  32.135  1.00  0.00           N
ATOM   1228  CA  PROA1 144       5.371  13.791  32.382  1.00  0.00           C
ATOM   1229  C   PROA1 144       5.728  12.915  33.585  1.00  0.00           C
ATOM   1230  O   PROA1 144       6.815  12.341  33.594  1.00  0.00           O
ATOM   1231  CB  PROA1 144       5.911  15.213  32.551  1.00  0.00           C
ATOM   1232  CG  PROA1 144       4.924  16.043  31.739  1.00  0.00           C
ATOM   1233  CD  PROA1 144       3.598  15.344  32.039  1.00  0.00           C
ATOM   1234  N   CYSA1 145       4.795  12.700  34.526  1.00  0.00           N
ATOM   1235  CA  CYSA1 145       5.003  11.802  35.663  1.00  0.00           C
ATOM   1236  C   CYSA1 145       5.380  10.389  35.209  1.00  0.00           C
ATOM   1237  O   CYSA1 145       6.279   9.782  35.782  1.00  0.00           O
ATOM   1238  CB  CYSA1 145       3.749  11.761  36.548  1.00  0.00           C
ATOM   1239  SG  CYSA1 145       3.302  13.430  37.103  1.00  0.00           S
ATOM   1240  N   GLUA1 146       4.815   9.895  34.106  1.00  0.00           N
ATOM   1241  CA  GLUA1 146       5.178   8.564  33.621  1.00  0.00           C
ATOM   1242  C   GLUA1 146       6.571   8.531  32.974  1.00  0.00           C
ATOM   1243  O   GLUA1 146       7.298   7.548  33.124  1.00  0.00           O
ATOM   1244  CB  GLUA1 146       4.139   8.036  32.631  1.00  0.00           C
ATOM   1245  CG  GLUA1 146       2.779   7.797  33.280  1.00  0.00           C
ATOM   1246  CD  GLUA1 146       2.915   6.874  34.491  1.00  0.00           C
ATOM   1247  OE1 GLUA1 146       3.122   5.665  34.284  1.00  0.00           O
ATOM   1248  OE2 GLUA1 146       2.908   7.355  35.637  1.00  0.00           O
ATOM   1249  N   GLNA1 147       7.004   9.624  32.331  1.00  0.00           N
ATOM   1250  CA  GLNA1 147       8.357   9.711  31.775  1.00  0.00           C
ATOM   1251  C   GLNA1 147       9.404   9.835  32.888  1.00  0.00           C
ATOM   1252  O   GLNA1 147      10.408   9.125  32.835  1.00  0.00           O
ATOM   1253  CB  GLNA1 147       8.456  10.836  30.731  1.00  0.00           C
ATOM   1254  CG  GLNA1 147       9.717  10.649  29.862  1.00  0.00           C
ATOM   1255  CD  GLNA1 147       9.754  11.523  28.609  1.00  0.00           C
ATOM   1256  OE1 GLNA1 147       8.754  11.975  28.074  1.00  0.00           O
ATOM   1257  NE2 GLNA1 147      10.915  11.774  28.053  1.00  0.00           N
ATOM   1258  N   PHEA1 148       9.101  10.557  33.974  1.00  0.00           N
ATOM   1259  CA  PHEA1 148       9.916  10.561  35.191  1.00  0.00           C
ATOM   1260  C   PHEA1 148      10.094   9.137  35.745  1.00  0.00           C
ATOM   1261  O   PHEA1 148      11.226   8.716  35.982  1.00  0.00           O
ATOM   1262  CB  PHEA1 148       9.285  11.469  36.265  1.00  0.00           C
ATOM   1263  CG  PHEA1 148       8.973  12.915  35.909  1.00  0.00           C
ATOM   1264  CD1 PHEA1 148       9.614  13.583  34.845  1.00  0.00           C
ATOM   1265  CD2 PHEA1 148       8.010  13.604  36.673  1.00  0.00           C
ATOM   1266  CE1 PHEA1 148       9.260  14.905  34.528  1.00  0.00           C
ATOM   1267  CE2 PHEA1 148       7.651  14.924  36.352  1.00  0.00           C
ATOM   1268  CZ  PHEA1 148       8.276  15.573  35.277  1.00  0.00           C
ATOM   1269  N   ARGA1 149       9.013   8.381  35.923  1.00  0.00           N
ATOM   1270  CA  ARGA1 149       9.132   7.015  36.427  1.00  0.00           C
ATOM   1271  C   ARGA1 149      10.050   6.172  35.556  1.00  0.00           C
ATOM   1272  O   ARGA1 149      10.857   5.394  36.067  1.00  0.00           O
ATOM   1273  CB  ARGA1 149       7.752   6.365  36.507  1.00  0.00           C
ATOM   1274  CG  ARGA1 149       6.956   6.827  37.682  1.00  0.00           C
ATOM   1275  CD  ARGA1 149       5.594   6.160  37.759  1.00  0.00           C
ATOM   1276  NE  ARGA1 149       4.972   6.547  39.021  1.00  0.00           N
ATOM   1277  CZ  ARGA1 149       4.136   7.568  39.176  1.00  0.00           C
ATOM   1278  NH1 ARGA1 149       3.608   8.193  38.139  1.00  0.00           N
ATOM   1279  NH2 ARGA1 149       3.815   7.964  40.405  1.00  0.00           N
ATOM   1280  N   SERA1 150       9.936   6.299  34.232  1.00  0.00           N
ATOM   1281  CA  SERA1 150      10.759   5.493  33.342  1.00  0.00           C
ATOM   1282  C   SERA1 150      12.237   5.821  33.486  1.00  0.00           C
ATOM   1283  O   SERA1 150      13.080   4.965  33.206  1.00  0.00           O
ATOM   1284  CB  SERA1 150      10.319   5.680  31.881  1.00  0.00           C
ATOM   1285  OG  SERA1 150      10.759   6.905  31.323  1.00  0.00           O
ATOM   1286  N   LEUA1 151      12.559   7.028  33.943  1.00  0.00           N
ATOM   1287  CA  LEUA1 151      13.929   7.485  34.113  1.00  0.00           C
ATOM   1288  C   LEUA1 151      14.426   7.303  35.533  1.00  0.00           C
ATOM   1289  O   LEUA1 151      15.545   7.734  35.843  1.00  0.00           O
ATOM   1290  CB  LEUA1 151      14.050   8.965  33.748  1.00  0.00           C
ATOM   1291  CG  LEUA1 151      13.785   9.283  32.268  1.00  0.00           C
ATOM   1292  CD1 LEUA1 151      13.698  10.795  32.049  1.00  0.00           C
ATOM   1293  CD2 LEUA1 151      14.903   8.737  31.397  1.00  0.00           C
ATOM   1294  N   GLYA1 152      13.593   6.743  36.406  1.00  0.00           N
ATOM   1295  CA  GLYA1 152      13.931   6.559  37.798  1.00  0.00           C
ATOM   1296  C   GLYA1 152      13.905   7.818  38.620  1.00  0.00           C
ATOM   1297  O   GLYA1 152      14.496   7.845  39.706  1.00  0.00           O
ATOM   1298  N   ILEA1 153      13.229   8.856  38.139  1.00  0.00           N
ATOM   1299  CA  ILEA1 153      13.094  10.138  38.827  1.00  0.00           C
ATOM   1300  C   ILEA1 153      11.884  10.077  39.747  1.00  0.00           C
ATOM   1301  O   ILEA1 153      10.795   9.661  39.331  1.00  0.00           O
ATOM   1302  CB  ILEA1 153      12.946  11.279  37.806  1.00  0.00           C
ATOM   1303  CG1 ILEA1 153      14.229  11.436  37.002  1.00  0.00           C
ATOM   1304  CG2 ILEA1 153      12.608  12.610  38.479  1.00  0.00           C
ATOM   1305  CD1 ILEA1 153      14.048  12.310  35.751  1.00  0.00           C
ATOM   1306  N   GLUA1 154      12.078  10.481  41.002  1.00  0.00           N
ATOM   1307  CA  GLUA1 154      11.007  10.430  41.990  1.00  0.00           C
ATOM   1308  C   GLUA1 154       9.880  11.380  41.600  1.00  0.00           C
ATOM   1309  O   GLUA1 154      10.123  12.526  41.224  1.00  0.00           O
ATOM   1310  CB  GLUA1 154      11.566  10.790  43.372  1.00  0.00           C
ATOM   1311  CG  GLUA1 154      10.545  10.716  44.503  1.00  0.00           C
ATOM   1312  CD  GLUA1 154      11.116  11.104  45.864  1.00  0.00           C
ATOM   1313  OE1 GLUA1 154      12.355  11.075  46.042  1.00  0.00           O
ATOM   1314  OE2 GLUA1 154      10.315  11.444  46.761  1.00  0.00           O
ATOM   1315  N   VALA1 155       8.650  10.904  41.689  1.00  0.00           N
ATOM   1316  CA  VALA1 155       7.471  11.696  41.334  1.00  0.00           C
ATOM   1317  C   VALA1 155       6.878  12.260  42.622  1.00  0.00           C
ATOM   1318  O   VALA1 155       6.610  11.490  43.551  1.00  0.00           O
ATOM   1319  CB  VALA1 155       6.429  10.868  40.564  1.00  0.00           C
ATOM   1320  CG1 VALA1 155       5.192  11.684  40.174  1.00  0.00           C
ATOM   1321  CG2 VALA1 155       7.017  10.277  39.274  1.00  0.00           C
ATOM   1322  N   PROA1 156       6.683  13.579  42.749  1.00  0.00           N
ATOM   1323  CA  PROA1 156       6.017  14.116  43.934  1.00  0.00           C
ATOM   1324  C   PROA1 156       4.566  13.650  44.018  1.00  0.00           C
ATOM   1325  O   PROA1 156       3.845  13.654  43.026  1.00  0.00           O
ATOM   1326  CB  PROA1 156       6.055  15.627  43.763  1.00  0.00           C
ATOM   1327  CG  PROA1 156       6.120  15.818  42.255  1.00  0.00           C
ATOM   1328  CD  PROA1 156       6.891  14.609  41.736  1.00  0.00           C
ATOM   1329  N   GLUA1 157       4.111  13.367  45.233  1.00  0.00           N
ATOM   1330  CA  GLUA1 157       2.728  13.004  45.526  1.00  0.00           C
ATOM   1331  C   GLUA1 157       1.959  14.189  46.131  1.00  0.00           C
ATOM   1332  O   GLUA1 157       2.403  14.815  47.104  1.00  0.00           O
ATOM   1333  CB  GLUA1 157       2.757  11.790  46.457  1.00  0.00           C
ATOM   1334  CG  GLUA1 157       1.368  11.224  46.772  1.00  0.00           C
ATOM   1335  CD  GLUA1 157       1.476   9.968  47.644  1.00  0.00           C
ATOM   1336  OE1 GLUA1 157       2.395   9.928  48.491  1.00  0.00           O
ATOM   1337  OE2 GLUA1 157       0.620   9.068  47.482  1.00  0.00           O
ATOM   1338  N   VALA1 158       0.767  14.469  45.594  1.00  0.00           N
ATOM   1339  CA  VALA1 158      -0.209  15.363  46.230  1.00  0.00           C
ATOM   1340  C   VALA1 158      -0.931  14.584  47.332  1.00  0.00           C
ATOM   1341  O   VALA1 158      -1.603  13.591  47.050  1.00  0.00           O
ATOM   1342  CB  VALA1 158      -1.205  15.934  45.204  1.00  0.00           C
ATOM   1343  CG1 VALA1 158      -2.236  16.856  45.871  1.00  0.00           C
ATOM   1344  CG2 VALA1 158      -0.498  16.759  44.118  1.00  0.00           C
ATOM   1345  N   ARGA1 159      -0.813  15.049  48.583  1.00  0.00           N
ATOM   1346  CA  ARGA1 159      -1.396  14.412  49.773  1.00  0.00           C
ATOM   1347  C   ARGA1 159      -2.911  14.391  49.674  1.00  0.00           C
ATOM   1348  O   ARGA1 159      -3.547  15.450  49.636  1.00  0.00           O
ATOM   1349  CB  ARGA1 159      -1.015  15.150  51.064  1.00  0.00           C
ATOM   1350  CG  ARGA1 159       0.467  15.150  51.352  1.00  0.00           C
ATOM   1351  CD  ARGA1 159       0.791  15.827  52.695  1.00  0.00           C
ATOM   1352  NE  ARGA1 159       0.464  17.252  52.716  1.00  0.00           N
ATOM   1353  CZ  ARGA1 159       1.273  18.221  52.313  1.00  0.00           C
ATOM   1354  NH1 ARGA1 159       2.470  17.958  51.812  1.00  0.00           N
ATOM   1355  NH2 ARGA1 159       0.874  19.484  52.413  1.00  0.00           N
ATOM   1356  N   ARGA1 160      -3.493  13.196  49.713  1.00  0.00           N
ATOM   1357  C   ARGA1 160      -5.785  12.910  50.740  1.00  0.00           C
ATOM   1358  O   ARGA1 160      -6.982  12.690  50.587  1.00  0.00           O
ATOM   1359  CA  ARGA1 160      -4.924  12.993  49.484  1.00  0.00           C
ATOM   1360  CB  ARGA1 160      -5.136  11.802  48.538  1.00  0.00           C
ATOM   1361  CG  ARGA1 160      -4.620  12.125  47.122  1.00  0.00           C
ATOM   1362  CD  ARGA1 160      -5.361  11.348  46.030  1.00  0.00           C
ATOM   1363  NE  ARGA1 160      -6.808  11.641  46.066  1.00  0.00           N
ATOM   1364  CZ  ARGA1 160      -7.769  10.971  45.466  1.00  0.00           C
ATOM   1365  NH1 ARGA1 160      -7.532  10.044  44.584  1.00  0.00           N
ATOM   1366  NH2 ARGA1 160      -9.000  11.239  45.769  1.00  0.00           N
ATOM   1367  N   ASPA1 161      -5.246  13.172  51.936  1.00  0.00           N
ATOM   1368  CA  ASPA1 161      -6.004  12.958  53.167  1.00  0.00           C
ATOM   1369  C   ASPA1 161      -7.259  13.797  53.195  1.00  0.00           C
ATOM   1370  O   ASPA1 161      -8.338  13.308  53.560  1.00  0.00           O
ATOM   1371  CB  ASPA1 161      -5.101  13.272  54.347  1.00  0.00           C
ATOM   1372  CG  ASPA1 161      -3.841  12.461  54.314  1.00  0.00           C
ATOM   1373  OD1 ASPA1 161      -3.922  11.279  54.707  1.00  0.00           O
ATOM   1374  OD2 ASPA1 161      -2.805  12.979  53.832  1.00  0.00           O
ATOM   1375  N   GLYA1 162      -7.160  15.047  52.786  1.00  0.00           N
ATOM   1376  CA  GLYA1 162      -8.331  15.896  52.788  1.00  0.00           C
ATOM   1377  C   GLYA1 162      -9.115  15.863  51.446  1.00  0.00           C
ATOM   1378  O   GLYA1 162     -10.090  16.594  51.307  1.00  0.00           O
ATOM   1379  N   LEUA1 163      -8.712  15.057  50.444  1.00  0.00           N
ATOM   1380  CA  LEUA1 163      -9.192  15.113  49.043  1.00  0.00           C
ATOM   1381  C   LEUA1 163     -10.002  13.860  48.618  1.00  0.00           C
ATOM   1382  O   LEUA1 163      -9.466  12.993  47.911  1.00  0.00           O
ATOM   1383  CB  LEUA1 163      -7.987  15.329  48.099  1.00  0.00           C
ATOM   1384  CG  LEUA1 163      -7.308  16.705  48.184  1.00  0.00           C
ATOM   1385  CD1 LEUA1 163      -5.994  16.681  47.403  1.00  0.00           C
ATOM   1386  CD2 LEUA1 163      -8.188  17.802  47.580  1.00  0.00           C
ATOM   1387  N   PROA1 164     -11.305  13.763  48.959  1.00  0.00           N
ATOM   1388  CA  PROA1 164     -12.158  12.623  48.608  1.00  0.00           C
ATOM   1389  C   PROA1 164     -12.542  12.596  47.119  1.00  0.00           C
ATOM   1390  O   PROA1 164     -12.653  13.641  46.471  1.00  0.00           O
ATOM   1391  CB  PROA1 164     -13.394  12.757  49.501  1.00  0.00           C
ATOM   1392  CG  PROA1 164     -13.533  14.270  49.651  1.00  0.00           C
ATOM   1393  CD  PROA1 164     -12.081  14.743  49.711  1.00  0.00           C
ATOM   1394  N   SERA1 165     -12.755  11.391  46.583  1.00  0.00           N
ATOM   1395  CA  SERA1 165     -13.215  11.104  45.212  1.00  0.00           C
ATOM   1396  C   SERA1 165     -13.979   9.780  45.157  1.00  0.00           C
ATOM   1397  O   SERA1 165     -14.085   9.203  44.048  1.00  0.00           O
ATOM   1398  CB  SERA1 165     -12.035  11.108  44.238  1.00  0.00           C
ATOM   1399  OG  SERA1 165     -11.174  10.027  44.528  1.00  0.00           O
ATOM   1400  OXT SERA1 165     -14.481   9.348  46.213  1.00  0.00           O
TER    1401      SERA1 165
ATOM   1402  N   THRB1  10     -29.208   8.075   4.187  1.00  0.00           N
ATOM   1403  CA  THRB1  10     -29.739   9.427   4.325  1.00  0.00           C
ATOM   1404  C   THRB1  10     -30.483   9.596   5.654  1.00  0.00           C
ATOM   1405  O   THRB1  10     -30.389  10.644   6.285  1.00  0.00           O
ATOM   1406  CB  THRB1  10     -30.721   9.755   3.164  1.00  0.00           C
ATOM   1407  CG2 THRB1  10     -30.024   9.793   1.798  1.00  0.00           C
ATOM   1408  OG1 THRB1  10     -31.785   8.822   3.109  1.00  0.00           O
ATOM   1409  N   SERB1  11     -31.210   8.569   6.098  1.00  0.00           N
ATOM   1410  CA  SERB1  11     -31.803   8.647   7.430  1.00  0.00           C
ATOM   1411  C   SERB1  11     -30.761   8.390   8.517  1.00  0.00           C
ATOM   1412  O   SERB1  11     -30.796   9.026   9.578  1.00  0.00           O
ATOM   1413  CB  SERB1  11     -32.959   7.657   7.566  1.00  0.00           C
ATOM   1414  OG  SERB1  11     -32.486   6.326   7.632  1.00  0.00           O
ATOM   1415  N   GLUB1  12     -29.835   7.454   8.282  1.00  0.00           N
ATOM   1416  CA  GLUB1  12     -28.710   7.293   9.197  1.00  0.00           C
ATOM   1417  C   GLUB1  12     -27.940   8.600   9.319  1.00  0.00           C
ATOM   1418  O   GLUB1  12     -27.658   9.071  10.427  1.00  0.00           O
ATOM   1419  CB  GLUB1  12     -27.791   6.165   8.721  1.00  0.00           C
ATOM   1420  CG  GLUB1  12     -26.498   6.019   9.531  1.00  0.00           C
ATOM   1421  CD  GLUB1  12     -26.733   5.808  11.021  1.00  0.00           C
ATOM   1422  OE1 GLUB1  12     -27.784   5.245  11.396  1.00  0.00           O
ATOM   1423  OE2 GLUB1  12     -25.864   6.213  11.823  1.00  0.00           O
ATOM   1424  N   ASNB1  13     -27.618   9.218   8.181  1.00  0.00           N
ATOM   1425  CA  ASNB1  13     -26.924  10.500   8.207  1.00  0.00           C
ATOM   1426  C   ASNB1  13     -27.746  11.564   8.928  1.00  0.00           C
ATOM   1427  O   ASNB1  13     -27.190  12.390   9.661  1.00  0.00           O
ATOM   1428  CB  ASNB1  13     -26.601  10.951   6.785  1.00  0.00           C
ATOM   1429  CG  ASNB1  13     -26.180  12.403   6.718  1.00  0.00           C
ATOM   1430  ND2 ASNB1  13     -25.000  12.726   6.842  1.00  0.00           N
ATOM   1431  OD1 ASNB1  13     -27.150  13.292   6.526  1.00  0.00           O
ATOM   1432  N   ARGB1  14     -29.067  11.574   8.719  1.00  0.00           N
ATOM   1433  CA  ARGB1  14     -29.919  12.543   9.411  1.00  0.00           C
ATOM   1434  C   ARGB1  14     -29.885  12.334  10.923  1.00  0.00           C
ATOM   1435  O   ARGB1  14     -29.869  13.304  11.692  1.00  0.00           O
ATOM   1436  CB  ARGB1  14     -31.341  12.461   8.833  1.00  0.00           C
ATOM   1437  CG  ARGB1  14     -32.248  13.585   9.363  1.00  0.00           C
ATOM   1438  CD  ARGB1  14     -33.541  13.735   8.550  1.00  0.00           C
ATOM   1439  NE  ARGB1  14     -34.369  12.517   8.575  1.00  0.00           N
ATOM   1440  CZ  ARGB1  14     -34.435  11.583   7.606  1.00  0.00           C
ATOM   1441  NH1 ARGB1  14     -33.725  11.683   6.471  1.00  0.00           N
ATOM   1442  NH2 ARGB1  14     -35.232  10.521   7.782  1.00  0.00           N
ATOM   1443  N   ALAB1  15     -29.900  11.076  11.370  1.00  0.00           N
ATOM   1444  CA  ALAB1  15     -29.793  10.786  12.792  1.00  0.00           C
ATOM   1445  C   ALAB1  15     -28.412  11.152  13.332  1.00  0.00           C
ATOM   1446  O   ALAB1  15     -28.289  11.623  14.469  1.00  0.00           O
ATOM   1447  CB  ALAB1  15     -30.092   9.308  13.044  1.00  0.00           C
ATOM   1448  N   GLNB1  16     -27.364  10.930  12.535  1.00  0.00           N
ATOM   1449  CA  GLNB1  16     -26.017  11.293  12.966  1.00  0.00           C
ATOM   1450  C   GLNB1  16     -25.862  12.798  13.079  1.00  0.00           C
ATOM   1451  O   GLNB1  16     -25.279  13.287  14.050  1.00  0.00           O
ATOM   1452  CB  GLNB1  16     -24.983  10.738  11.988  1.00  0.00           C
ATOM   1453  CG  GLNB1  16     -24.744   9.259  12.125  1.00  0.00           C
ATOM   1454  CD  GLNB1  16     -23.444   8.817  11.475  1.00  0.00           C
ATOM   1455  OE1 GLNB1  16     -22.346   9.222  11.834  1.00  0.00           O
ATOM   1456  NE2 GLNB1  16     -23.556   8.096  10.367  1.00  0.00           N
ATOM   1457  N   VALB1  17     -26.403  13.542  12.117  1.00  0.00           N
ATOM   1458  CA  VALB1  17     -26.261  14.992  12.151  1.00  0.00           C
ATOM   1459  C   VALB1  17     -27.056  15.577  13.311  1.00  0.00           C
ATOM   1460  O   VALB1  17     -26.617  16.536  13.964  1.00  0.00           O
ATOM   1461  CB  VALB1  17     -26.697  15.605  10.808  1.00  0.00           C
ATOM   1462  CG1 VALB1  17     -26.717  17.123  10.930  1.00  0.00           C
ATOM   1463  CG2 VALB1  17     -25.709  15.257   9.686  1.00  0.00           C
ATOM   1464  N   ALAB1  18     -28.250  15.037  13.565  1.00  0.00           N
ATOM   1465  CA  ALAB1  18     -29.042  15.488  14.708  1.00  0.00           C
ATOM   1466  C   ALAB1  18     -28.285  15.271  16.015  1.00  0.00           C
ATOM   1467  O   ALAB1  18     -28.255  16.149  16.887  1.00  0.00           O
ATOM   1468  CB  ALAB1  18     -30.376  14.742  14.742  1.00  0.00           C
ATOM   1469  N   ALAB1  19     -27.715  14.080  16.181  1.00  0.00           N
ATOM   1470  CA  ALAB1  19     -26.943  13.777  17.379  1.00  0.00           C
ATOM   1471  C   ALAB1  19     -25.797  14.764  17.556  1.00  0.00           C
ATOM   1472  O   ALAB1  19     -25.625  15.345  18.634  1.00  0.00           O
ATOM   1473  CB  ALAB1  19     -26.410  12.347  17.299  1.00  0.00           C
ATOM   1474  N   ARGB1  20     -25.000  14.973  16.503  1.00  0.00           N
ATOM   1475  CA  ARGB1  20     -23.811  15.835  16.609  1.00  0.00           C
ATOM   1476  C   ARGB1  20     -24.214  17.249  17.013  1.00  0.00           C
ATOM   1477  O   ARGB1  20     -23.578  17.870  17.869  1.00  0.00           O
ATOM   1478  CB  ARGB1  20     -23.034  15.819  15.283  1.00  0.00           C
ATOM   1479  CG  ARGB1  20     -21.777  16.710  15.335  1.00  0.00           C
ATOM   1480  CD  ARGB1  20     -20.945  16.607  14.056  1.00  0.00           C
ATOM   1481  NE  ARGB1  20     -20.225  15.323  13.988  1.00  0.00           N
ATOM   1482  CZ  ARGB1  20     -20.484  14.317  13.175  1.00  0.00           C
ATOM   1483  NH1 ARGB1  20     -21.302  14.383  12.166  1.00  0.00           N
ATOM   1484  NH2 ARGB1  20     -19.908  13.178  13.358  1.00  0.00           N
ATOM   1485  N   GLNB1  21     -25.276  17.784  16.402  1.00  0.00           N
ATOM   1486  CA  GLNB1  21     -25.665  19.157  16.702  1.00  0.00           C
ATOM   1487  C   GLNB1  21     -26.137  19.296  18.145  1.00  0.00           C
ATOM   1488  O   GLNB1  21     -25.847  20.294  18.819  1.00  0.00           O
ATOM   1489  CB  GLNB1  21     -26.771  19.605  15.752  1.00  0.00           C
ATOM   1490  CG  GLNB1  21     -26.286  19.808  14.337  1.00  0.00           C
ATOM   1491  CD  GLNB1  21     -27.401  20.170  13.381  1.00  0.00           C
ATOM   1492  OE1 GLNB1  21     -28.514  19.652  13.483  1.00  0.00           O
ATOM   1493  NE2 GLNB1  21     -27.111  21.071  12.449  1.00  0.00           N
ATOM   1494  N   HISB1  22     -26.881  18.310  18.623  1.00  0.00           N
ATOM   1495  CA  HISB1  22     -27.334  18.337  20.007  1.00  0.00           C
ATOM   1496  C   HISB1  22     -26.168  18.143  20.964  1.00  0.00           C
ATOM   1497  O   HISB1  22     -26.031  18.871  21.961  1.00  0.00           O
ATOM   1498  CB  HISB1  22     -28.367  17.252  20.239  1.00  0.00           C
ATOM   1499  CG  HISB1  22     -28.612  17.000  21.688  1.00  0.00           C
ATOM   1500  ND1 HISB1  22     -29.417  17.816  22.445  1.00  0.00           N
ATOM   1501  CD2 HISB1  22     -28.112  16.071  22.531  1.00  0.00           C
ATOM   1502  CE1 HISB1  22     -29.426  17.384  23.693  1.00  0.00           C
ATOM   1503  NE2 HISB1  22     -28.644  16.321  23.768  1.00  0.00           N
ATOM   1504  N   ASNB1  23     -25.349  17.128  20.710  1.00  0.00           N
ATOM   1505  CA  ASNB1  23     -24.193  16.870  21.574  1.00  0.00           C
ATOM   1506  C   ASNB1  23     -23.278  18.081  21.654  1.00  0.00           C
ATOM   1507  O   ASNB1  23     -22.730  18.384  22.719  1.00  0.00           O
ATOM   1508  CB  ASNB1  23     -23.433  15.641  21.084  1.00  0.00           C
ATOM   1509  CG  ASNB1  23     -24.245  14.358  21.209  1.00  0.00           C
ATOM   1510  OD1 ASNB1  23     -25.220  14.301  21.944  1.00  0.00           O
ATOM   1511  ND2 ASNB1  23     -23.825  13.315  20.491  1.00  0.00           N
ATOM   1512  N   ARGB1  24     -23.085  18.797  20.540  1.00  0.00           N
ATOM   1513  CA  ARGB1  24     -22.237  19.980  20.593  1.00  0.00           C
ATOM   1514  C   ARGB1  24     -22.782  21.022  21.565  1.00  0.00           C
ATOM   1515  O   ARGB1  24     -22.009  21.701  22.259  1.00  0.00           O
ATOM   1516  CB  ARGB1  24     -22.091  20.589  19.195  1.00  0.00           C
ATOM   1517  CG  ARGB1  24     -21.117  21.752  19.149  1.00  0.00           C
ATOM   1518  CD  ARGB1  24     -21.072  22.363  17.739  1.00  0.00           C
ATOM   1519  NE  ARGB1  24     -19.707  22.614  17.262  1.00  0.00           N
ATOM   1520  CZ  ARGB1  24     -18.938  23.609  17.665  1.00  0.00           C
ATOM   1521  NH1 ARGB1  24     -19.357  24.490  18.541  1.00  0.00           N
ATOM   1522  NH2 ARGB1  24     -17.728  23.721  17.181  1.00  0.00           N
ATOM   1523  N   LYSB1  25     -24.105  21.194  21.617  1.00  0.00           N
ATOM   1524  CA  LYSB1  25     -24.638  22.164  22.563  1.00  0.00           C
ATOM   1525  C   LYSB1  25     -24.360  21.750  24.001  1.00  0.00           C
ATOM   1526  O   LYSB1  25     -24.140  22.614  24.864  1.00  0.00           O
ATOM   1527  CB  LYSB1  25     -26.149  22.346  22.359  1.00  0.00           C
ATOM   1528  CG  LYSB1  25     -26.494  23.083  21.074  1.00  0.00           C
ATOM   1529  CD  LYSB1  25     -27.979  22.970  20.697  1.00  0.00           C
ATOM   1530  CE  LYSB1  25     -28.286  23.673  19.370  1.00  0.00           C
ATOM   1531  NZ  LYSB1  25     -29.745  23.634  19.037  1.00  0.00           N
ATOM   1532  N   ILEB1  26     -24.358  20.440  24.277  1.00  0.00           N
ATOM   1533  CA  ILEB1  26     -24.078  19.966  25.628  1.00  0.00           C
ATOM   1534  C   ILEB1  26     -22.616  20.204  25.982  1.00  0.00           C
ATOM   1535  O   ILEB1  26     -22.295  20.600  27.109  1.00  0.00           O
ATOM   1536  CB  ILEB1  26     -24.459  18.480  25.776  1.00  0.00           C
ATOM   1537  CG1 ILEB1  26     -25.955  18.230  25.514  1.00  0.00           C
ATOM   1538  CG2 ILEB1  26     -24.056  17.937  27.153  1.00  0.00           C
ATOM   1539  CD1 ILEB1  26     -26.931  18.857  26.474  1.00  0.00           C
ATOM   1540  N   VALB1  27     -21.698  19.972  25.035  1.00  0.00           N
ATOM   1541  CA  VALB1  27     -20.289  20.286  25.293  1.00  0.00           C
ATOM   1542  C   VALB1  27     -20.121  21.772  25.584  1.00  0.00           C
ATOM   1543  O   VALB1  27     -19.387  22.168  26.492  1.00  0.00           O
ATOM   1544  CB  VALB1  27     -19.408  19.860  24.108  1.00  0.00           C
ATOM   1545  CG1 VALB1  27     -17.960  20.264  24.354  1.00  0.00           C
ATOM   1546  CG2 VALB1  27     -19.535  18.371  23.901  1.00  0.00           C
ATOM   1547  N   GLUB1  28     -20.750  22.622  24.770  1.00  0.00           N
ATOM   1548  CA  GLUB1  28     -20.645  24.055  24.985  1.00  0.00           C
ATOM   1549  C   GLUB1  28     -21.158  24.415  26.370  1.00  0.00           C
ATOM   1550  O   GLUB1  28     -20.545  25.205  27.095  1.00  0.00           O
ATOM   1551  CB  GLUB1  28     -21.439  24.808  23.909  1.00  0.00           C
ATOM   1552  CG  GLUB1  28     -20.833  24.689  22.497  1.00  0.00           C
ATOM   1553  CD  GLUB1  28     -21.699  25.295  21.392  1.00  0.00           C
ATOM   1554  OE1 GLUB1  28     -22.855  25.685  21.671  1.00  0.00           O
ATOM   1555  OE2 GLUB1  28     -21.215  25.364  20.236  1.00  0.00           O
ATOM   1556  N   GLNB1  29     -22.292  23.843  26.748  1.00  0.00           N
ATOM   1557  CA  GLNB1  29     -22.861  24.162  28.043  1.00  0.00           C
ATOM   1558  C   GLNB1  29     -21.942  23.696  29.165  1.00  0.00           C
ATOM   1559  O   GLNB1  29     -21.710  24.430  30.128  1.00  0.00           O
ATOM   1560  CB  GLNB1  29     -24.245  23.541  28.174  1.00  0.00           C
ATOM   1561  CG  GLNB1  29     -24.899  23.980  29.445  1.00  0.00           C
ATOM   1562  CD  GLNB1  29     -26.178  23.252  29.735  1.00  0.00           C
ATOM   1563  NE2 GLNB1  29     -26.828  22.709  28.834  1.00  0.00           N
ATOM   1564  OE1 GLNB1  29     -26.552  23.224  31.008  1.00  0.00           O
ATOM   1565  N   TYRB1  30     -21.395  22.483  29.046  1.00  0.00           N
ATOM   1566  CA  TYRB1  30     -20.447  21.980  30.039  1.00  0.00           C
ATOM   1567  C   TYRB1  30     -19.253  22.923  30.191  1.00  0.00           C
ATOM   1568  O   TYRB1  30     -18.865  23.276  31.310  1.00  0.00           O
ATOM   1569  CB  TYRB1  30     -19.969  20.575  29.643  1.00  0.00           C
ATOM   1570  CG  TYRB1  30     -19.060  19.906  30.646  1.00  0.00           C
ATOM   1571  CD1 TYRB1  30     -17.745  20.322  30.811  1.00  0.00           C
ATOM   1572  CD2 TYRB1  30     -19.515  18.857  31.436  1.00  0.00           C
ATOM   1573  CE1 TYRB1  30     -16.882  19.740  31.757  1.00  0.00           C
ATOM   1574  CE2 TYRB1  30     -18.682  18.255  32.373  1.00  0.00           C
ATOM   1575  CZ  TYRB1  30     -17.358  18.688  32.555  1.00  0.00           C
ATOM   1576  OH  TYRB1  30     -16.575  18.113  33.504  1.00  0.00           O
ATOM   1577  N   METB1  31     -18.646  23.323  29.072  1.00  0.00           N
ATOM   1578  CA  METB1  31     -17.407  24.101  29.136  1.00  0.00           C
ATOM   1579  C   METB1  31     -17.647  25.503  29.685  1.00  0.00           C
ATOM   1580  O   METB1  31     -16.727  26.119  30.237  1.00  0.00           O
ATOM   1581  CB  METB1  31     -16.755  24.175  27.756  1.00  0.00           C
ATOM   1582  CG  METB1  31     -16.297  22.819  27.189  1.00  0.00           C
ATOM   1583  SD  METB1  31     -15.214  21.883  28.278  1.00  0.00           S
ATOM   1584  CE  METB1  31     -13.906  23.065  28.578  1.00  0.00           C
ATOM   1585  N   HISB1  32     -18.866  26.024  29.548  1.00  0.00           N
ATOM   1586  CA  HISB1  32     -19.200  27.335  30.084  1.00  0.00           C
ATOM   1587  C   HISB1  32     -19.818  27.282  31.478  1.00  0.00           C
ATOM   1588  O   HISB1  32     -20.142  28.339  32.017  1.00  0.00           O
ATOM   1589  CB  HISB1  32     -20.135  28.087  29.125  1.00  0.00           C
ATOM   1590  CG  HISB1  32     -19.436  28.551  27.885  1.00  0.00           C
ATOM   1591  CD2 HISB1  32     -19.922  28.323  26.617  1.00  0.00           C
ATOM   1592  ND1 HISB1  32     -18.266  29.210  27.733  1.00  0.00           N
ATOM   1593  NE2 HISB1  32     -19.074  28.825  25.733  1.00  0.00           N
ATOM   1594  CE1 HISB1  32     -18.069  29.376  26.385  1.00  0.00           C
ATOM   1595  N   THRB1  33     -19.914  26.109  32.101  1.00  0.00           N
ATOM   1596  CA  THRB1  33     -20.538  25.992  33.408  1.00  0.00           C
ATOM   1597  C   THRB1  33     -19.580  26.485  34.491  1.00  0.00           C
ATOM   1598  O   THRB1  33     -18.453  25.982  34.609  1.00  0.00           O
ATOM   1599  CB  THRB1  33     -20.960  24.549  33.679  1.00  0.00           C
ATOM   1600  OG1 THRB1  33     -21.988  24.133  32.762  1.00  0.00           O
ATOM   1601  CG2 THRB1  33     -21.506  24.425  35.100  1.00  0.00           C
ATOM   1602  N   ARGB1  34     -20.035  27.452  35.274  1.00  0.00           N
ATOM   1603  CA  ARGB1  34     -19.206  28.073  36.284  1.00  0.00           C
ATOM   1604  C   ARGB1  34     -20.051  28.386  37.498  1.00  0.00           C
ATOM   1605  O   ARGB1  34     -21.278  28.447  37.415  1.00  0.00           O
ATOM   1606  CB  ARGB1  34     -18.614  29.395  35.819  1.00  0.00           C
ATOM   1607  CG  ARGB1  34     -17.942  29.327  34.512  1.00  0.00           C
ATOM   1608  CD  ARGB1  34     -17.196  30.618  34.324  1.00  0.00           C
ATOM   1609  NE  ARGB1  34     -18.013  31.664  33.725  1.00  0.00           N
ATOM   1610  CZ  ARGB1  34     -18.102  31.872  32.419  1.00  0.00           C
ATOM   1611  NH1 ARGB1  34     -17.507  31.069  31.551  1.00  0.00           N
ATOM   1612  NH2 ARGB1  34     -18.787  32.919  31.972  1.00  0.00           N
ATOM   1613  N   GLYB1  35     -19.375  28.670  38.597  1.00  0.00           N
ATOM   1614  CA  GLYB1  35     -20.078  29.176  39.745  1.00  0.00           C
ATOM   1615  C   GLYB1  35     -21.071  28.157  40.253  1.00  0.00           C
ATOM   1616  O   GLYB1  35     -20.860  26.943  40.201  1.00  0.00           O
ATOM   1617  N   GLUB1  36     -22.204  28.658  40.739  1.00  0.00           N
ATOM   1618  CA  GLUB1  36     -23.119  27.754  41.406  1.00  0.00           C
ATOM   1619  C   GLUB1  36     -23.730  26.749  40.447  1.00  0.00           C
ATOM   1620  O   GLUB1  36     -24.146  25.675  40.890  1.00  0.00           O
ATOM   1621  CB  GLUB1  36     -24.201  28.556  42.134  1.00  0.00           C
ATOM   1622  CG  GLUB1  36     -23.628  29.364  43.298  1.00  0.00           C
ATOM   1623  CD  GLUB1  36     -23.045  28.499  44.411  1.00  0.00           C
ATOM   1624  OE1 GLUB1  36     -23.824  27.814  45.109  1.00  0.00           O
ATOM   1625  OE2 GLUB1  36     -21.806  28.508  44.592  1.00  0.00           O
ATOM   1626  N   ALAB1  37     -23.759  27.055  39.146  1.00  0.00           N
ATOM   1627  CA  ALAB1  37     -24.244  26.103  38.158  1.00  0.00           C
ATOM   1628  C   ALAB1  37     -23.447  24.806  38.158  1.00  0.00           C
ATOM   1629  O   ALAB1  37     -23.955  23.795  37.662  1.00  0.00           O
ATOM   1630  CB  ALAB1  37     -24.206  26.722  36.759  1.00  0.00           C
ATOM   1631  N   ARGB1  38     -22.207  24.832  38.661  1.00  0.00           N
ATOM   1632  CA  ARGB1  38     -21.390  23.621  38.756  1.00  0.00           C
ATOM   1633  C   ARGB1  38     -22.067  22.554  39.596  1.00  0.00           C
ATOM   1634  O   ARGB1  38     -21.828  21.354  39.398  1.00  0.00           O
ATOM   1635  CB  ARGB1  38     -20.007  23.987  39.322  1.00  0.00           C
ATOM   1636  CG  ARGB1  38     -19.142  24.762  38.315  1.00  0.00           C
ATOM   1637  CD  ARGB1  38     -17.983  25.493  39.002  1.00  0.00           C
ATOM   1638  NE  ARGB1  38     -16.971  24.584  39.565  1.00  0.00           N
ATOM   1639  CZ  ARGB1  38     -15.903  24.968  40.234  1.00  0.00           C
ATOM   1640  NH1 ARGB1  38     -15.648  26.225  40.466  1.00  0.00           N
ATOM   1641  NH2 ARGB1  38     -15.051  24.101  40.692  1.00  0.00           N
ATOM   1642  N   LEUB1  39     -22.953  22.969  40.506  1.00  0.00           N
ATOM   1643  CA  LEUB1  39     -23.684  22.028  41.340  1.00  0.00           C
ATOM   1644  C   LEUB1  39     -24.685  21.191  40.559  1.00  0.00           C
ATOM   1645  O   LEUB1  39     -25.123  20.156  41.063  1.00  0.00           O
ATOM   1646  CB  LEUB1  39     -24.401  22.787  42.454  1.00  0.00           C
ATOM   1647  CG  LEUB1  39     -23.444  23.426  43.456  1.00  0.00           C
ATOM   1648  CD1 LEUB1  39     -24.261  24.235  44.455  1.00  0.00           C
ATOM   1649  CD2 LEUB1  39     -22.579  22.394  44.149  1.00  0.00           C
ATOM   1650  N   LYSB1  40     -25.029  21.586  39.331  1.00  0.00           N
ATOM   1651  CA  LYSB1  40     -25.949  20.819  38.494  1.00  0.00           C
ATOM   1652  C   LYSB1  40     -25.319  20.332  37.198  1.00  0.00           C
ATOM   1653  O   LYSB1  40     -26.034  19.858  36.310  1.00  0.00           O
ATOM   1654  CB  LYSB1  40     -27.195  21.656  38.182  1.00  0.00           C
ATOM   1655  CG  LYSB1  40     -28.015  21.974  39.425  1.00  0.00           C
ATOM   1656  CD  LYSB1  40     -29.290  22.725  39.094  1.00  0.00           C
ATOM   1657  CE  LYSB1  40     -30.203  22.856  40.319  1.00  0.00           C
ATOM   1658  NZ  LYSB1  40     -30.491  21.557  41.001  1.00  0.00           N
ATOM   1659  N   ARGB1  41     -23.997  20.424  37.062  1.00  0.00           N
ATOM   1660  CA  ARGB1  41     -23.364  20.001  35.820  1.00  0.00           C
ATOM   1661  C   ARGB1  41     -23.508  18.503  35.608  1.00  0.00           C
ATOM   1662  O   ARGB1  41     -23.480  18.034  34.460  1.00  0.00           O
ATOM   1663  CB  ARGB1  41     -21.890  20.395  35.829  1.00  0.00           C
ATOM   1664  CG  ARGB1  41     -21.222  20.342  34.450  1.00  0.00           C
ATOM   1665  CD  ARGB1  41     -19.756  20.810  34.483  1.00  0.00           C
ATOM   1666  NE  ARGB1  41     -18.888  19.967  35.326  1.00  0.00           N
ATOM   1667  CZ  ARGB1  41     -17.680  20.284  35.760  1.00  0.00           C
ATOM   1668  NH1 ARGB1  41     -17.071  21.389  35.435  1.00  0.00           N
ATOM   1669  NH2 ARGB1  41     -17.035  19.503  36.564  1.00  0.00           N
ATOM   1670  N   HISB1  42     -23.685  17.747  36.697  1.00  0.00           N
ATOM   1671  CA  HISB1  42     -23.837  16.300  36.625  1.00  0.00           C
ATOM   1672  C   HISB1  42     -25.122  15.892  35.921  1.00  0.00           C
ATOM   1673  O   HISB1  42     -25.211  14.764  35.419  1.00  0.00           O
ATOM   1674  CB  HISB1  42     -23.762  15.725  38.048  1.00  0.00           C
ATOM   1675  CG  HISB1  42     -24.934  16.079  38.919  1.00  0.00           C
ATOM   1676  ND1 HISB1  42     -25.106  17.329  39.482  1.00  0.00           N
ATOM   1677  CD2 HISB1  42     -25.989  15.335  39.325  1.00  0.00           C
ATOM   1678  CE1 HISB1  42     -26.227  17.338  40.188  1.00  0.00           C
ATOM   1679  NE2 HISB1  42     -26.777  16.139  40.112  1.00  0.00           N
ATOM   1680  N   LEUB1  43     -26.107  16.785  35.843  1.00  0.00           N
ATOM   1681  CA  LEUB1  43     -27.324  16.482  35.097  1.00  0.00           C
ATOM   1682  C   LEUB1  43     -27.059  16.402  33.602  1.00  0.00           C
ATOM   1683  O   LEUB1  43     -27.939  15.962  32.857  1.00  0.00           O
ATOM   1684  CB  LEUB1  43     -28.392  17.521  35.402  1.00  0.00           C
ATOM   1685  CG  LEUB1  43     -28.762  17.544  36.896  1.00  0.00           C
ATOM   1686  CD1 LEUB1  43     -29.910  18.509  37.131  1.00  0.00           C
ATOM   1687  CD2 LEUB1  43     -29.109  16.166  37.416  1.00  0.00           C
ATOM   1688  N   LEUB1  44     -25.860  16.784  33.153  1.00  0.00           N
ATOM   1689  CA  LEUB1  44     -25.512  16.616  31.755  1.00  0.00           C
ATOM   1690  C   LEUB1  44     -25.031  15.211  31.433  1.00  0.00           C
ATOM   1691  O   LEUB1  44     -24.677  14.951  30.280  1.00  0.00           O
ATOM   1692  CB  LEUB1  44     -24.433  17.623  31.349  1.00  0.00           C
ATOM   1693  CG  LEUB1  44     -24.827  19.087  31.447  1.00  0.00           C
ATOM   1694  CD1 LEUB1  44     -23.675  20.001  31.010  1.00  0.00           C
ATOM   1695  CD2 LEUB1  44     -26.095  19.431  30.658  1.00  0.00           C
ATOM   1696  N   PHEB1  45     -25.030  14.302  32.402  1.00  0.00           N
ATOM   1697  CA  PHEB1  45     -24.493  12.965  32.222  1.00  0.00           C
ATOM   1698  C   PHEB1  45     -25.589  11.903  32.257  1.00  0.00           C
ATOM   1699  O   PHEB1  45     -26.639  12.077  32.883  1.00  0.00           O
ATOM   1700  CB  PHEB1  45     -23.480  12.607  33.315  1.00  0.00           C
ATOM   1701  CG  PHEB1  45     -22.152  13.332  33.221  1.00  0.00           C
ATOM   1702  CD1 PHEB1  45     -22.064  14.675  33.521  1.00  0.00           C
ATOM   1703  CD2 PHEB1  45     -20.990  12.647  32.882  1.00  0.00           C
ATOM   1704  CE1 PHEB1  45     -20.844  15.347  33.451  1.00  0.00           C
ATOM   1705  CE2 PHEB1  45     -19.746  13.318  32.819  1.00  0.00           C
ATOM   1706  CZ  PHEB1  45     -19.685  14.661  33.111  1.00  0.00           C
ATOM   1707  N   THRB1  46     -25.302  10.768  31.634  1.00  0.00           N
ATOM   1708  CA  THRB1  46     -26.141   9.600  31.859  1.00  0.00           C
ATOM   1709  C   THRB1  46     -26.069   9.161  33.324  1.00  0.00           C
ATOM   1710  O   THRB1  46     -25.162   9.536  34.075  1.00  0.00           O
ATOM   1711  CB  THRB1  46     -25.720   8.441  30.959  1.00  0.00           C
ATOM   1712  OG1 THRB1  46     -24.367   8.075  31.234  1.00  0.00           O
ATOM   1713  CG2 THRB1  46     -25.810   8.806  29.499  1.00  0.00           C
ATOM   1714  N   GLUB1  47     -27.044   8.335  33.735  1.00  0.00           N
ATOM   1715  CA  GLUB1  47     -27.086   7.893  35.128  1.00  0.00           C
ATOM   1716  C   GLUB1  47     -25.781   7.214  35.522  1.00  0.00           C
ATOM   1717  O   GLUB1  47     -25.309   7.364  36.655  1.00  0.00           O
ATOM   1718  CB  GLUB1  47     -28.261   6.934  35.356  1.00  0.00           C
ATOM   1719  CG  GLUB1  47     -28.415   6.483  36.818  1.00  0.00           C
ATOM   1720  CD  GLUB1  47     -27.522   5.308  37.220  1.00  0.00           C
ATOM   1721  OE1 GLUB1  47     -27.092   4.525  36.344  1.00  0.00           O
ATOM   1722  OE2 GLUB1  47     -27.256   5.165  38.432  1.00  0.00           O
ATOM   1723  N   ASPB1  48     -25.195   6.459  34.594  1.00  0.00           N
ATOM   1724  CA  ASPB1  48     -23.956   5.726  34.803  1.00  0.00           C
ATOM   1725  C   ASPB1  48     -22.745   6.455  34.226  1.00  0.00           C
ATOM   1726  O   ASPB1  48     -21.692   5.838  34.035  1.00  0.00           O
ATOM   1727  CB  ASPB1  48     -24.061   4.330  34.189  1.00  0.00           C
ATOM   1728  CG  ASPB1  48     -24.180   4.350  32.664  1.00  0.00           C
ATOM   1729  OD1 ASPB1  48     -24.413   5.425  32.055  1.00  0.00           O
ATOM   1730  OD2 ASPB1  48     -24.037   3.267  32.059  1.00  0.00           O
ATOM   1731  N   GLYB1  49     -22.874   7.747  33.943  1.00  0.00           N
ATOM   1732  CA  GLYB1  49     -21.776   8.474  33.336  1.00  0.00           C
ATOM   1733  C   GLYB1  49     -20.579   8.607  34.262  1.00  0.00           C
ATOM   1734  O   GLYB1  49     -20.683   8.592  35.491  1.00  0.00           O
ATOM   1735  N   VALB1  50     -19.419   8.807  33.629  1.00  0.00           N
ATOM   1736  CA  VALB1  50     -18.129   8.918  34.295  1.00  0.00           C
ATOM   1737  C   VALB1  50     -17.479  10.237  33.886  1.00  0.00           C
ATOM   1738  O   VALB1  50     -17.523  10.608  32.708  1.00  0.00           O
ATOM   1739  CB  VALB1  50     -17.225   7.730  33.906  1.00  0.00           C
ATOM   1740  CG1 VALB1  50     -15.832   7.875  34.467  1.00  0.00           C
ATOM   1741  CG2 VALB1  50     -17.837   6.427  34.370  1.00  0.00           C
ATOM   1742  N   GLYB1  51     -16.909  10.925  34.871  1.00  0.00           N
ATOM   1743  CA  GLYB1  51     -16.117  12.142  34.706  1.00  0.00           C
ATOM   1744  C   GLYB1  51     -14.771  12.016  35.419  1.00  0.00           C
ATOM   1745  O   GLYB1  51     -14.607  11.148  36.277  1.00  0.00           O
ATOM   1746  N   GLYB1  52     -13.833  12.920  35.146  1.00  0.00           N
ATOM   1747  CA  GLYB1  52     -12.660  13.111  36.003  1.00  0.00           C
ATOM   1748  C   GLYB1  52     -11.356  13.423  35.278  1.00  0.00           C
ATOM   1749  O   GLYB1  52     -11.307  13.594  34.058  1.00  0.00           O
ATOM   1750  N   LEUB1  53     -10.283  13.466  36.070  1.00  0.00           N
ATOM   1751  CA  LEUB1  53      -8.927  13.816  35.653  1.00  0.00           C
ATOM   1752  C   LEUB1  53      -8.118  12.558  35.314  1.00  0.00           C
ATOM   1753  O   LEUB1  53      -7.856  11.723  36.181  1.00  0.00           O
ATOM   1754  CB  LEUB1  53      -8.291  14.643  36.783  1.00  0.00           C
ATOM   1755  CG  LEUB1  53      -6.812  15.001  36.562  1.00  0.00           C
ATOM   1756  CD1 LEUB1  53      -6.592  15.945  35.383  1.00  0.00           C
ATOM   1757  CD2 LEUB1  53      -6.278  15.677  37.817  1.00  0.00           C
ATOM   1758  N   TRPB1  54      -7.662  12.449  34.066  1.00  0.00           N
ATOM   1759  CA  TRPB1  54      -6.921  11.281  33.577  1.00  0.00           C
ATOM   1760  C   TRPB1  54      -5.408  11.377  33.797  1.00  0.00           C
ATOM   1761  O   TRPB1  54      -4.720  10.377  33.613  1.00  0.00           O
ATOM   1762  CB  TRPB1  54      -7.254  11.011  32.091  1.00  0.00           C
ATOM   1763  CG  TRPB1  54      -8.188   9.797  31.946  1.00  0.00           C
ATOM   1764  CD1 TRPB1  54      -7.922   8.624  31.305  1.00  0.00           C
ATOM   1765  CD2 TRPB1  54      -9.500   9.639  32.534  1.00  0.00           C
ATOM   1766  NE1 TRPB1  54      -8.993   7.760  31.427  1.00  0.00           N
ATOM   1767  CE2 TRPB1  54      -9.969   8.360  32.171  1.00  0.00           C
ATOM   1768  CE3 TRPB1  54     -10.336  10.458  33.314  1.00  0.00           C
ATOM   1769  CZ2 TRPB1  54     -11.239   7.885  32.561  1.00  0.00           C
ATOM   1770  CZ3 TRPB1  54     -11.590   9.994  33.724  1.00  0.00           C
ATOM   1771  CH2 TRPB1  54     -12.014   8.718  33.329  1.00  0.00           C
ATOM   1772  N   THRB1  55      -4.874  12.540  34.176  1.00  0.00           N
ATOM   1773  CA  THRB1  55      -3.430  12.836  34.279  1.00  0.00           C
ATOM   1774  C   THRB1  55      -3.079  13.335  35.687  1.00  0.00           C
ATOM   1775  O   THRB1  55      -3.501  14.415  36.090  1.00  0.00           O
ATOM   1776  CB  THRB1  55      -3.022  13.878  33.221  1.00  0.00           C
ATOM   1777  OG1 THRB1  55      -3.902  14.977  33.299  1.00  0.00           O
ATOM   1778  CG2 THRB1  55      -3.107  13.335  31.788  1.00  0.00           C
ATOM   1779  N   THRB1  56      -2.332  12.536  36.455  1.00  0.00           N
ATOM   1780  CA  THRB1  56      -2.056  12.748  37.891  1.00  0.00           C
ATOM   1781  C   THRB1  56      -0.631  12.331  38.261  1.00  0.00           C
ATOM   1782  O   THRB1  56       0.028  11.646  37.474  1.00  0.00           O
ATOM   1783  CB  THRB1  56      -3.029  11.931  38.765  1.00  0.00           C
ATOM   1784  OG1 THRB1  56      -2.777  10.541  38.651  1.00  0.00           O
ATOM   1785  CG2 THRB1  56      -4.497  12.173  38.423  1.00  0.00           C
ATOM   1786  N   ASPB1  57      -0.195  12.624  39.492  1.00  0.00           N
ATOM   1787  CA  ASPB1  57       1.060  12.078  40.027  1.00  0.00           C
ATOM   1788  C   ASPB1  57       1.101  10.540  40.000  1.00  0.00           C
ATOM   1789  O   ASPB1  57       2.099   9.978  39.563  1.00  0.00           O
ATOM   1790  CB  ASPB1  57       1.390  12.632  41.426  1.00  0.00           C
ATOM   1791  CG  ASPB1  57       0.385  12.330  42.541  1.00  0.00           C
ATOM   1792  OD1 ASPB1  57       0.188  11.140  42.857  1.00  0.00           O
ATOM   1793  OD2 ASPB1  57      -0.225  13.284  43.083  1.00  0.00           O
ATOM   1794  N   SERB1  58      -0.002   9.852  40.307  1.00  0.00           N
ATOM   1795  CA  SERB1  58      -0.055   8.383  40.404  1.00  0.00           C
ATOM   1796  C   SERB1  58       0.084   7.635  39.069  1.00  0.00           C
ATOM   1797  O   SERB1  58       0.476   6.465  39.036  1.00  0.00           O
ATOM   1798  CB  SERB1  58      -1.367   7.983  41.090  1.00  0.00           C
ATOM   1799  OG  SERB1  58      -2.497   8.216  40.258  1.00  0.00           O
ATOM   1800  N   GLYB1  59      -0.275   8.271  37.954  1.00  0.00           N
ATOM   1801  CA  GLYB1  59      -0.430   7.573  36.674  1.00  0.00           C
ATOM   1802  C   GLYB1  59      -1.790   6.956  36.440  1.00  0.00           C
ATOM   1803  O   GLYB1  59      -2.070   6.516  35.319  1.00  0.00           O
ATOM   1804  N   GLNB1  60      -2.642   6.917  37.449  1.00  0.00           N
ATOM   1805  CA  GLNB1  60      -3.997   6.406  37.316  1.00  0.00           C
ATOM   1806  C   GLNB1  60      -5.007   7.546  37.276  1.00  0.00           C
ATOM   1807  O   GLNB1  60      -4.838   8.533  38.002  1.00  0.00           O
ATOM   1808  CB  GLNB1  60      -4.321   5.491  38.495  1.00  0.00           C
ATOM   1809  CG  GLNB1  60      -3.514   4.204  38.496  1.00  0.00           C
ATOM   1810  CD  GLNB1  60      -3.698   3.398  37.224  1.00  0.00           C
ATOM   1811  OE1 GLNB1  60      -4.819   3.052  36.853  1.00  0.00           O
ATOM   1812  NE2 GLNB1  60      -2.595   3.117  36.533  1.00  0.00           N
ATOM   1813  N   PROB1  61      -6.070   7.444  36.482  1.00  0.00           N
ATOM   1814  CA  PROB1  61      -7.130   8.457  36.536  1.00  0.00           C
ATOM   1815  C   PROB1  61      -7.768   8.590  37.924  1.00  0.00           C
ATOM   1816  O   PROB1  61      -8.116   7.583  38.543  1.00  0.00           O
ATOM   1817  CB  PROB1  61      -8.190   8.020  35.532  1.00  0.00           C
ATOM   1818  CG  PROB1  61      -7.428   7.065  34.628  1.00  0.00           C
ATOM   1819  CD  PROB1  61      -6.400   6.390  35.509  1.00  0.00           C
ATOM   1820  N   ILEB1  62      -8.062   9.820  38.349  1.00  0.00           N
ATOM   1821  CA  ILEB1  62      -9.009  10.090  39.440  1.00  0.00           C
ATOM   1822  C   ILEB1  62     -10.372  10.287  38.779  1.00  0.00           C
ATOM   1823  O   ILEB1  62     -10.762  11.401  38.416  1.00  0.00           O
ATOM   1824  CB  ILEB1  62      -8.552  11.257  40.343  1.00  0.00           C
ATOM   1825  CG1 ILEB1  62      -7.212  10.897  41.023  1.00  0.00           C
ATOM   1826  CG2 ILEB1  62      -9.600  11.548  41.440  1.00  0.00           C
ATOM   1827  CD1 ILEB1  62      -6.535  12.081  41.720  1.00  0.00           C
ATOM   1828  N   ALAB1  63     -11.038   9.159  38.528  1.00  0.00           N
ATOM   1829  CA  ALAB1  63     -12.358   9.102  37.919  1.00  0.00           C
ATOM   1830  C   ALAB1  63     -13.457   9.066  38.992  1.00  0.00           C
ATOM   1831  O   ALAB1  63     -13.312   8.417  40.033  1.00  0.00           O
ATOM   1832  CB  ALAB1  63     -12.423   7.897  36.972  1.00  0.00           C
ATOM   1833  N   ILEB1  64     -14.576   9.716  38.689  1.00  0.00           N
ATOM   1834  CA  ILEB1  64     -15.812   9.752  39.473  1.00  0.00           C
ATOM   1835  C   ILEB1  64     -16.877   9.004  38.666  1.00  0.00           C
ATOM   1836  O   ILEB1  64     -17.052   9.295  37.479  1.00  0.00           O
ATOM   1837  CB  ILEB1  64     -16.235  11.215  39.729  1.00  0.00           C
ATOM   1838  CG1 ILEB1  64     -15.109  12.146  40.236  1.00  0.00           C
ATOM   1839  CG2 ILEB1  64     -17.438  11.244  40.683  1.00  0.00           C
ATOM   1840  CD1 ILEB1  64     -14.456  11.732  41.558  1.00  0.00           C
ATOM   1841  N   ARGB1  65     -17.543   8.002  39.260  1.00  0.00           N
ATOM   1842  CA  ARGB1  65     -18.340   7.033  38.507  1.00  0.00           C
ATOM   1843  C   ARGB1  65     -19.802   7.135  38.900  1.00  0.00           C
ATOM   1844  O   ARGB1  65     -20.168   6.818  40.041  1.00  0.00           O
ATOM   1845  CB  ARGB1  65     -17.820   5.609  38.717  1.00  0.00           C
ATOM   1846  CG  ARGB1  65     -16.454   5.384  38.092  1.00  0.00           C
ATOM   1847  CD  ARGB1  65     -15.884   3.979  38.289  1.00  0.00           C
ATOM   1848  NE  ARGB1  65     -14.521   3.935  37.771  1.00  0.00           N
ATOM   1849  CZ  ARGB1  65     -14.214   3.804  36.487  1.00  0.00           C
ATOM   1850  NH1 ARGB1  65     -15.145   3.588  35.574  1.00  0.00           N
ATOM   1851  NH2 ARGB1  65     -12.942   3.905  36.108  1.00  0.00           N
ATOM   1852  N   GLYB1  66     -20.628   7.572  37.966  1.00  0.00           N
ATOM   1853  CA  GLYB1  66     -22.049   7.647  38.243  1.00  0.00           C
ATOM   1854  C   GLYB1  66     -22.519   9.075  38.438  1.00  0.00           C
ATOM   1855  O   GLYB1  66     -21.847   9.903  39.066  1.00  0.00           O
ATOM   1856  N   ARGB1  67     -23.711   9.362  37.911  1.00  0.00           N
ATOM   1857  CA  ARGB1  67     -24.224  10.724  37.960  1.00  0.00           C
ATOM   1858  C   ARGB1  67     -24.361  11.219  39.396  1.00  0.00           C
ATOM   1859  O   ARGB1  67     -24.063  12.382  39.689  1.00  0.00           O
ATOM   1860  CB  ARGB1  67     -25.557  10.797  37.222  1.00  0.00           C
ATOM   1861  CG  ARGB1  67     -26.086  12.205  37.089  1.00  0.00           C
ATOM   1862  CD  ARGB1  67     -27.402  12.205  36.372  1.00  0.00           C
ATOM   1863  NE  ARGB1  67     -28.310  11.288  37.039  1.00  0.00           N
ATOM   1864  CZ  ARGB1  67     -29.436  10.832  36.514  1.00  0.00           C
ATOM   1865  NH1 ARGB1  67     -29.845  11.222  35.324  1.00  0.00           N
ATOM   1866  NH2 ARGB1  67     -30.162   9.958  37.205  1.00  0.00           N
ATOM   1867  N   GLUB1  68     -24.793  10.345  40.318  1.00  0.00           N
ATOM   1868  CA  GLUB1  68     -24.950  10.766  41.707  1.00  0.00           C
ATOM   1869  C   GLUB1  68     -23.609  11.134  42.331  1.00  0.00           C
ATOM   1870  O   GLUB1  68     -23.509  12.128  43.070  1.00  0.00           O
ATOM   1871  CB  GLUB1  68     -25.633   9.661  42.524  1.00  0.00           C
ATOM   1872  CG  GLUB1  68     -25.735   9.945  44.026  1.00  0.00           C
ATOM   1873  CD  GLUB1  68     -26.367   8.795  44.807  1.00  0.00           C
ATOM   1874  OE1 GLUB1  68     -25.702   7.751  44.984  1.00  0.00           O
ATOM   1875  OE2 GLUB1  68     -27.532   8.932  45.240  1.00  0.00           O
ATOM   1876  N   LYSB1  69     -22.574  10.320  42.083  1.00  0.00           N
ATOM   1877  CA  LYSB1  69     -21.242  10.617  42.601  1.00  0.00           C
ATOM   1878  C   LYSB1  69     -20.664  11.875  41.959  1.00  0.00           C
ATOM   1879  O   LYSB1  69     -19.904  12.614  42.593  1.00  0.00           O
ATOM   1880  CB  LYSB1  69     -20.286   9.445  42.343  1.00  0.00           C
ATOM   1881  CG  LYSB1  69     -20.557   8.173  43.117  1.00  0.00           C
ATOM   1882  CD  LYSB1  69     -20.259   8.333  44.601  1.00  0.00           C
ATOM   1883  CE  LYSB1  69     -20.732   7.123  45.396  1.00  0.00           C
ATOM   1884  NZ  LYSB1  69     -21.242   7.534  46.738  1.00  0.00           N
ATOM   1885  N   LEUB1  70     -20.963  12.102  40.675  1.00  0.00           N
ATOM   1886  CA  LEUB1  70     -20.548  13.347  40.039  1.00  0.00           C
ATOM   1887  C   LEUB1  70     -21.172  14.559  40.718  1.00  0.00           C
ATOM   1888  O   LEUB1  70     -20.505  15.583  40.910  1.00  0.00           O
ATOM   1889  CB  LEUB1  70     -20.911  13.324  38.553  1.00  0.00           C
ATOM   1890  CG  LEUB1  70     -20.043  12.391  37.708  1.00  0.00           C
ATOM   1891  CD1 LEUB1  70     -20.666  12.125  36.356  1.00  0.00           C
ATOM   1892  CD2 LEUB1  70     -18.653  12.988  37.473  1.00  0.00           C
ATOM   1893  N   GLYB1  71     -22.454  14.479  41.073  1.00  0.00           N
ATOM   1894  CA  GLYB1  71     -23.066  15.565  41.824  1.00  0.00           C
ATOM   1895  C   GLYB1  71     -22.416  15.788  43.179  1.00  0.00           C
ATOM   1896  O   GLYB1  71     -22.234  16.927  43.611  1.00  0.00           O
ATOM   1897  N   GLUB1  72     -22.057  14.704  43.869  1.00  0.00           N
ATOM   1898  CA  GLUB1  72     -21.418  14.841  45.175  1.00  0.00           C
ATOM   1899  C   GLUB1  72     -19.984  15.387  45.048  1.00  0.00           C
ATOM   1900  O   GLUB1  72     -19.554  16.220  45.847  1.00  0.00           O
ATOM   1901  CB  GLUB1  72     -21.364  13.469  45.855  1.00  0.00           C
ATOM   1902  CG  GLUB1  72     -22.758  12.915  46.168  1.00  0.00           C
ATOM   1903  CD  GLUB1  72     -22.741  11.500  46.729  1.00  0.00           C
ATOM   1904  OE1 GLUB1  72     -21.638  10.988  47.025  1.00  0.00           O
ATOM   1905  OE2 GLUB1  72     -23.833  10.901  46.866  1.00  0.00           O
ATOM   1906  N   HISB1  73     -19.264  15.012  43.981  1.00  0.00           N
ATOM   1907  CA  HISB1  73     -17.935  15.545  43.675  1.00  0.00           C
ATOM   1908  C   HISB1  73     -17.974  17.037  43.352  1.00  0.00           C
ATOM   1909  O   HISB1  73     -17.024  17.740  43.693  1.00  0.00           O
ATOM   1910  CB  HISB1  73     -17.268  14.778  42.523  1.00  0.00           C
ATOM   1911  CG  HISB1  73     -15.846  15.236  42.304  1.00  0.00           C
ATOM   1912  CD2 HISB1  73     -14.807  14.989  43.153  1.00  0.00           C
ATOM   1913  ND1 HISB1  73     -15.421  16.135  41.321  1.00  0.00           N
ATOM   1914  NE2 HISB1  73     -13.744  15.739  42.700  1.00  0.00           N
ATOM   1915  CE1 HISB1  73     -14.140  16.415  41.608  1.00  0.00           C
ATOM   1916  N   ALAB1  74     -19.091  17.575  42.846  1.00  0.00           N
ATOM   1917  CA  ALAB1  74     -19.176  19.009  42.581  1.00  0.00           C
ATOM   1918  C   ALAB1  74     -19.049  19.847  43.842  1.00  0.00           C
ATOM   1919  O   ALAB1  74     -18.562  20.980  43.798  1.00  0.00           O
ATOM   1920  CB  ALAB1  74     -20.481  19.335  41.860  1.00  0.00           C
ATOM   1921  N   VALB1  75     -19.520  19.318  44.967  1.00  0.00           N
ATOM   1922  CA  VALB1  75     -19.342  20.012  46.237  1.00  0.00           C
ATOM   1923  C   VALB1  75     -17.844  20.206  46.535  1.00  0.00           C
ATOM   1924  O   VALB1  75     -17.398  21.312  46.855  1.00  0.00           O
ATOM   1925  CB  VALB1  75     -20.030  19.232  47.368  1.00  0.00           C
ATOM   1926  CG1 VALB1  75     -19.705  19.850  48.713  1.00  0.00           C
ATOM   1927  CG2 VALB1  75     -21.515  19.197  47.100  1.00  0.00           C
ATOM   1928  N   TRPB1  76     -17.047  19.150  46.359  1.00  0.00           N
ATOM   1929  CA  TRPB1  76     -15.600  19.165  46.594  1.00  0.00           C
ATOM   1930  C   TRPB1  76     -14.840  19.928  45.508  1.00  0.00           C
ATOM   1931  O   TRPB1  76     -13.929  20.686  45.830  1.00  0.00           O
ATOM   1932  CB  TRPB1  76     -15.107  17.723  46.748  1.00  0.00           C
ATOM   1933  CG  TRPB1  76     -15.728  17.030  47.920  1.00  0.00           C
ATOM   1934  CD1 TRPB1  76     -16.776  16.176  47.872  1.00  0.00           C
ATOM   1935  CD2 TRPB1  76     -15.404  17.186  49.337  1.00  0.00           C
ATOM   1936  NE1 TRPB1  76     -17.124  15.796  49.153  1.00  0.00           N
ATOM   1937  CE2 TRPB1  76     -16.319  16.398  50.098  1.00  0.00           C
ATOM   1938  CE3 TRPB1  76     -14.427  17.911  50.055  1.00  0.00           C
ATOM   1939  CZ2 TRPB1  76     -16.275  16.338  51.499  1.00  0.00           C
ATOM   1940  CZ3 TRPB1  76     -14.363  17.844  51.460  1.00  0.00           C
ATOM   1941  CH2 TRPB1  76     -15.285  17.066  52.182  1.00  0.00           C
ATOM   1942  N   SERB1  77     -15.313  19.881  44.261  1.00  0.00           N
ATOM   1943  CA  SERB1  77     -14.827  20.695  43.145  1.00  0.00           C
ATOM   1944  C   SERB1  77     -14.937  22.197  43.433  1.00  0.00           C
ATOM   1945  O   SERB1  77     -13.957  22.923  43.273  1.00  0.00           O
ATOM   1946  CB  SERB1  77     -15.628  20.343  41.889  1.00  0.00           C
ATOM   1947  OG  SERB1  77     -15.117  21.050  40.780  1.00  0.00           O
ATOM   1948  N   LEUB1  78     -16.084  22.668  43.937  1.00  0.00           N
ATOM   1949  CA  LEUB1  78     -16.286  24.068  44.334  1.00  0.00           C
ATOM   1950  C   LEUB1  78     -15.515  24.464  45.603  1.00  0.00           C
ATOM   1951  O   LEUB1  78     -15.227  25.652  45.770  1.00  0.00           O
ATOM   1952  CB  LEUB1  78     -17.784  24.318  44.565  1.00  0.00           C
ATOM   1953  CG  LEUB1  78     -18.602  24.693  43.339  1.00  0.00           C
ATOM   1954  CD1 LEUB1  78     -20.072  24.352  43.534  1.00  0.00           C
ATOM   1955  CD2 LEUB1  78     -18.434  26.182  43.022  1.00  0.00           C
ATOM   1956  N   GLNB1  79     -15.219  23.528  46.505  1.00  0.00           N
ATOM   1957  CA  GLNB1  79     -14.382  23.839  47.661  1.00  0.00           C
ATOM   1958  C   GLNB1  79     -12.915  23.988  47.213  1.00  0.00           C
ATOM   1959  O   GLNB1  79     -12.267  24.968  47.564  1.00  0.00           O
ATOM   1960  CB  GLNB1  79     -14.500  22.720  48.707  1.00  0.00           C
ATOM   1961  CG  GLNB1  79     -13.686  22.989  49.982  1.00  0.00           C
ATOM   1962  CD  GLNB1  79     -13.752  21.831  50.973  1.00  0.00           C
ATOM   1963  NE2 GLNB1  79     -14.837  21.374  51.331  1.00  0.00           N
ATOM   1964  OE1 GLNB1  79     -12.747  21.306  51.413  1.00  0.00           O
ATOM   1965  N   CYSB1  80     -12.404  23.023  46.437  1.00  0.00           N
ATOM   1966  CA  CYSB1  80     -10.990  22.923  46.053  1.00  0.00           C
ATOM   1967  C   CYSB1  80     -10.600  23.875  44.912  1.00  0.00           C
ATOM   1968  O   CYSB1  80      -9.449  24.299  44.836  1.00  0.00           O
ATOM   1969  CB  CYSB1  80     -10.674  21.474  45.650  1.00  0.00           C
ATOM   1970  SG  CYSB1  80     -10.969  20.314  47.016  1.00  0.00           S
ATOM   1971  N   PHEB1  81     -11.543  24.219  44.033  1.00  0.00           N
ATOM   1972  CA  PHEB1  81     -11.364  25.166  42.930  1.00  0.00           C
ATOM   1973  C   PHEB1  81     -12.551  26.150  42.906  1.00  0.00           C
ATOM   1974  O   PHEB1  81     -13.473  25.978  42.103  1.00  0.00           O
ATOM   1975  CB  PHEB1  81     -11.222  24.410  41.597  1.00  0.00           C
ATOM   1976  CG  PHEB1  81     -10.182  23.313  41.538  1.00  0.00           C
ATOM   1977  CD1 PHEB1  81      -8.842  23.621  41.243  1.00  0.00           C
ATOM   1978  CD2 PHEB1  81     -10.578  21.971  41.691  1.00  0.00           C
ATOM   1979  CE1 PHEB1  81      -7.909  22.583  41.073  1.00  0.00           C
ATOM   1980  CE2 PHEB1  81      -9.647  20.934  41.511  1.00  0.00           C
ATOM   1981  CZ  PHEB1  81      -8.315  21.244  41.187  1.00  0.00           C
ATOM   1982  N   PROB1  82     -12.629  27.122  43.833  1.00  0.00           N
ATOM   1983  CA  PROB1  82     -13.845  27.901  44.084  1.00  0.00           C
ATOM   1984  C   PROB1  82     -14.284  28.840  42.961  1.00  0.00           C
ATOM   1985  O   PROB1  82     -15.477  29.155  42.868  1.00  0.00           O
ATOM   1986  CB  PROB1  82     -13.561  28.675  45.374  1.00  0.00           C
ATOM   1987  CG  PROB1  82     -12.073  28.811  45.383  1.00  0.00           C
ATOM   1988  CD  PROB1  82     -11.601  27.487  44.792  1.00  0.00           C
ATOM   1989  N   ASPB1  83     -13.390  29.249  42.082  1.00  0.00           N
ATOM   1990  CA  ASPB1  83     -13.723  30.205  41.036  1.00  0.00           C
ATOM   1991  C   ASPB1  83     -13.364  29.735  39.629  1.00  0.00           C
ATOM   1992  O   ASPB1  83     -13.473  30.517  38.696  1.00  0.00           O
ATOM   1993  CB  ASPB1  83     -13.157  31.587  41.370  1.00  0.00           C
ATOM   1994  CG  ASPB1  83     -11.633  31.608  41.436  1.00  0.00           C
ATOM   1995  OD1 ASPB1  83     -10.992  30.539  41.330  1.00  0.00           O
ATOM   1996  OD2 ASPB1  83     -11.073  32.709  41.599  1.00  0.00           O
ATOM   1997  N   TRPB1  84     -13.085  28.441  39.456  1.00  0.00           N
ATOM   1998  CA  TRPB1  84     -12.615  27.850  38.206  1.00  0.00           C
ATOM   1999  C   TRPB1  84     -13.381  28.284  36.950  1.00  0.00           C
ATOM   2000  O   TRPB1  84     -14.605  28.094  36.847  1.00  0.00           O
ATOM   2001  CB  TRPB1  84     -12.648  26.328  38.310  1.00  0.00           C
ATOM   2002  CG  TRPB1  84     -11.851  25.661  37.240  1.00  0.00           C
ATOM   2003  CD1 TRPB1  84     -12.333  25.110  36.103  1.00  0.00           C
ATOM   2004  CD2 TRPB1  84     -10.400  25.531  37.167  1.00  0.00           C
ATOM   2005  NE1 TRPB1  84     -11.286  24.589  35.368  1.00  0.00           N
ATOM   2006  CE2 TRPB1  84     -10.079  24.792  35.995  1.00  0.00           C
ATOM   2007  CE3 TRPB1  84      -9.324  25.964  37.970  1.00  0.00           C
ATOM   2008  CZ2 TRPB1  84      -8.768  24.427  35.678  1.00  0.00           C
ATOM   2009  CZ3 TRPB1  84      -7.993  25.680  37.609  1.00  0.00           C
ATOM   2010  CH2 TRPB1  84      -7.712  24.892  36.479  1.00  0.00           C
ATOM   2011  N   VALB1  85     -12.633  28.737  35.945  1.00  0.00           N
ATOM   2012  CA  VALB1  85     -13.126  29.109  34.614  1.00  0.00           C
ATOM   2013  C   VALB1  85     -12.341  28.312  33.575  1.00  0.00           C
ATOM   2014  O   VALB1  85     -11.114  28.233  33.632  1.00  0.00           O
ATOM   2015  CB  VALB1  85     -13.004  30.634  34.363  1.00  0.00           C
ATOM   2016  CG1 VALB1  85     -13.500  31.010  32.996  1.00  0.00           C
ATOM   2017  CG2 VALB1  85     -13.739  31.420  35.454  1.00  0.00           C
ATOM   2018  N   TRPB1  86     -13.049  27.794  32.573  1.00  0.00           N
ATOM   2019  CA  TRPB1  86     -12.423  27.324  31.339  1.00  0.00           C
ATOM   2020  C   TRPB1  86     -12.382  28.459  30.316  1.00  0.00           C
ATOM   2021  O   TRPB1  86     -13.417  29.050  30.021  1.00  0.00           O
ATOM   2022  CB  TRPB1  86     -13.191  26.140  30.768  1.00  0.00           C
ATOM   2023  CG  TRPB1  86     -13.460  25.022  31.731  1.00  0.00           C
ATOM   2024  CD1 TRPB1  86     -14.630  24.831  32.380  1.00  0.00           C
ATOM   2025  CD2 TRPB1  86     -12.563  23.982  32.228  1.00  0.00           C
ATOM   2026  NE1 TRPB1  86     -14.528  23.760  33.240  1.00  0.00           N
ATOM   2027  CE2 TRPB1  86     -13.266  23.207  33.202  1.00  0.00           C
ATOM   2028  CE3 TRPB1  86     -11.213  23.645  31.993  1.00  0.00           C
ATOM   2029  CZ2 TRPB1  86     -12.653  22.169  33.920  1.00  0.00           C
ATOM   2030  CZ3 TRPB1  86     -10.598  22.589  32.692  1.00  0.00           C
ATOM   2031  CH2 TRPB1  86     -11.312  21.849  33.649  1.00  0.00           C
ATOM   2032  N   THRB1  87     -11.204  28.735  29.753  1.00  0.00           N
ATOM   2033  CA  THRB1  87     -11.024  29.794  28.764  1.00  0.00           C
ATOM   2034  C   THRB1  87     -10.482  29.229  27.449  1.00  0.00           C
ATOM   2035  O   THRB1  87     -10.124  28.059  27.349  1.00  0.00           O
ATOM   2036  CB  THRB1  87     -10.064  30.866  29.288  1.00  0.00           C
ATOM   2037  OG1 THRB1  87      -8.741  30.313  29.404  1.00  0.00           O
ATOM   2038  CG2 THRB1  87     -10.477  31.361  30.644  1.00  0.00           C
ATOM   2039  N   ASPB1  88     -10.425  30.075  26.418  1.00  0.00           N
ATOM   2040  CA  ASPB1  88      -9.784  29.687  25.150  1.00  0.00           C
ATOM   2041  C   ASPB1  88     -10.358  28.382  24.611  1.00  0.00           C
ATOM   2042  O   ASPB1  88      -9.634  27.511  24.122  1.00  0.00           O
ATOM   2043  CB  ASPB1  88      -8.276  29.557  25.327  1.00  0.00           C
ATOM   2044  CG  ASPB1  88      -7.648  30.825  25.785  1.00  0.00           C
ATOM   2045  OD1 ASPB1  88      -7.470  31.726  24.945  1.00  0.00           O
ATOM   2046  OD2 ASPB1  88      -7.380  30.950  26.991  1.00  0.00           O
ATOM   2047  N   ILEB1  89     -11.681  28.255  24.678  1.00  0.00           N
ATOM   2048  CA  ILEB1  89     -12.351  26.997  24.360  1.00  0.00           C
ATOM   2049  C   ILEB1  89     -12.412  26.817  22.851  1.00  0.00           C
ATOM   2050  O   ILEB1  89     -12.930  27.673  22.129  1.00  0.00           O
ATOM   2051  CB  ILEB1  89     -13.756  26.961  24.972  1.00  0.00           C
ATOM   2052  CG1 ILEB1  89     -13.666  27.079  26.497  1.00  0.00           C
ATOM   2053  CG2 ILEB1  89     -14.526  25.715  24.507  1.00  0.00           C
ATOM   2054  CD1 ILEB1  89     -15.013  27.396  27.128  1.00  0.00           C
ATOM   2055  N   GLNB1  90     -11.893  25.695  22.368  1.00  0.00           N
ATOM   2056  CA  GLNB1  90     -12.056  25.289  20.984  1.00  0.00           C
ATOM   2057  C   GLNB1  90     -12.680  23.905  20.971  1.00  0.00           C
ATOM   2058  O   GLNB1  90     -12.072  22.952  21.471  1.00  0.00           O
ATOM   2059  CB  GLNB1  90     -10.725  25.231  20.251  1.00  0.00           C
ATOM   2060  CG  GLNB1  90      -9.814  26.366  20.431  1.00  0.00           C
ATOM   2061  CD  GLNB1  90      -8.559  26.099  19.647  1.00  0.00           C
ATOM   2062  NE2 GLNB1  90      -7.547  25.655  20.200  1.00  0.00           N
ATOM   2063  OE1 GLNB1  90      -8.640  26.288  18.335  1.00  0.00           O
ATOM   2064  N   ILEB1  91     -13.879  23.786  20.399  1.00  0.00           N
ATOM   2065  CA  ILEB1  91     -14.604  22.518  20.379  1.00  0.00           C
ATOM   2066  C   ILEB1  91     -14.377  21.832  19.050  1.00  0.00           C
ATOM   2067  O   ILEB1  91     -14.549  22.447  17.983  1.00  0.00           O
ATOM   2068  CB  ILEB1  91     -16.105  22.706  20.641  1.00  0.00           C
ATOM   2069  CG1 ILEB1  91     -16.262  23.303  22.029  1.00  0.00           C
ATOM   2070  CG2 ILEB1  91     -16.842  21.370  20.509  1.00  0.00           C
ATOM   2071  CD1 ILEB1  91     -17.655  23.622  22.386  1.00  0.00           C
ATOM   2072  N   PHEB1  92     -14.030  20.555  19.102  1.00  0.00           N
ATOM   2073  CA  PHEB1  92     -13.848  19.728  17.922  1.00  0.00           C
ATOM   2074  C   PHEB1  92     -14.912  18.635  17.914  1.00  0.00           C
ATOM   2075  O   PHEB1  92     -14.937  17.742  18.764  1.00  0.00           O
ATOM   2076  CB  PHEB1  92     -12.424  19.174  17.876  1.00  0.00           C
ATOM   2077  CG  PHEB1  92     -11.322  20.217  17.870  1.00  0.00           C
ATOM   2078  CD1 PHEB1  92     -10.890  20.766  16.675  1.00  0.00           C
ATOM   2079  CD2 PHEB1  92     -10.727  20.635  19.046  1.00  0.00           C
ATOM   2080  CE1 PHEB1  92      -9.895  21.729  16.656  1.00  0.00           C
ATOM   2081  CE2 PHEB1  92      -9.706  21.607  19.033  1.00  0.00           C
ATOM   2082  CZ  PHEB1  92      -9.305  22.154  17.818  1.00  0.00           C
ATOM   2083  N   GLUB1  93     -15.791  18.715  16.921  1.00  0.00           N
ATOM   2084  CA  GLUB1  93     -16.550  17.566  16.439  1.00  0.00           C
ATOM   2085  C   GLUB1  93     -15.575  16.511  15.907  1.00  0.00           C
ATOM   2086  O   GLUB1  93     -14.440  16.833  15.556  1.00  0.00           O
ATOM   2087  CB  GLUB1  93     -17.452  18.017  15.286  1.00  0.00           C
ATOM   2088  CG  GLUB1  93     -18.532  19.019  15.718  1.00  0.00           C
ATOM   2089  CD  GLUB1  93     -18.954  19.931  14.566  1.00  0.00           C
ATOM   2090  OE1 GLUB1  93     -18.950  19.454  13.402  1.00  0.00           O
ATOM   2091  OE2 GLUB1  93     -19.274  21.103  14.886  1.00  0.00           O
ATOM   2092  N   THRB1  94     -16.038  15.273  15.755  1.00  0.00           N
ATOM   2093  CA  THRB1  94     -15.265  14.208  15.100  1.00  0.00           C
ATOM   2094  C   THRB1  94     -16.122  13.444  14.101  1.00  0.00           C
ATOM   2095  O   THRB1  94     -17.324  13.705  14.008  1.00  0.00           O
ATOM   2096  CB  THRB1  94     -14.607  13.261  16.113  1.00  0.00           C
ATOM   2097  OG1 THRB1  94     -15.555  12.382  16.665  1.00  0.00           O
ATOM   2098  CG2 THRB1  94     -13.889  13.964  17.266  1.00  0.00           C
ATOM   2099  N   GLNB1  95     -15.552  12.493  13.348  1.00  0.00           N
ATOM   2100  CA  GLNB1  95     -16.355  11.633  12.466  1.00  0.00           C
ATOM   2101  C   GLNB1  95     -17.399  10.801  13.234  1.00  0.00           C
ATOM   2102  O   GLNB1  95     -18.444  10.472  12.675  1.00  0.00           O
ATOM   2103  CB  GLNB1  95     -15.468  10.752  11.568  1.00  0.00           C
ATOM   2104  CG  GLNB1  95     -14.729   9.583  12.251  1.00  0.00           C
ATOM   2105  CD  GLNB1  95     -13.429   9.955  12.958  1.00  0.00           C
ATOM   2106  OE1 GLNB1  95     -12.980  11.092  12.980  1.00  0.00           O
ATOM   2107  NE2 GLNB1  95     -12.751   8.986  13.528  1.00  0.00           N
ATOM   2108  N   ASPB1  96     -17.189  10.570  14.535  1.00  0.00           N
ATOM   2109  CA  ASPB1  96     -18.185  10.026  15.454  1.00  0.00           C
ATOM   2110  C   ASPB1  96     -19.081  11.168  15.978  1.00  0.00           C
ATOM   2111  O   ASPB1  96     -18.586  12.108  16.613  1.00  0.00           O
ATOM   2112  CB  ASPB1  96     -17.450   9.303  16.589  1.00  0.00           C
ATOM   2113  CG  ASPB1  96     -18.350   8.527  17.555  1.00  0.00           C
ATOM   2114  OD1 ASPB1  96     -19.572   8.761  17.617  1.00  0.00           O
ATOM   2115  OD2 ASPB1  96     -17.790   7.646  18.256  1.00  0.00           O
ATOM   2116  N   PROB1  97     -20.403  11.143  15.739  1.00  0.00           N
ATOM   2117  CA  PROB1  97     -21.296  12.196  16.229  1.00  0.00           C
ATOM   2118  C   PROB1  97     -21.410  12.201  17.754  1.00  0.00           C
ATOM   2119  O   PROB1  97     -21.880  13.185  18.328  1.00  0.00           O
ATOM   2120  CB  PROB1  97     -22.645  11.906  15.586  1.00  0.00           C
ATOM   2121  CG  PROB1  97     -22.619  10.392  15.419  1.00  0.00           C
ATOM   2122  CD  PROB1  97     -21.162  10.084  15.091  1.00  0.00           C
ATOM   2123  N   ASNB1  98     -20.974  11.123  18.415  1.00  0.00           N
ATOM   2124  CA  ASNB1  98     -21.033  11.010  19.859  1.00  0.00           C
ATOM   2125  C   ASNB1  98     -19.674  11.206  20.528  1.00  0.00           C
ATOM   2126  O   ASNB1  98     -19.530  10.860  21.699  1.00  0.00           O
ATOM   2127  CB  ASNB1  98     -21.612   9.652  20.212  1.00  0.00           C
ATOM   2128  CG  ASNB1  98     -23.103   9.585  19.954  1.00  0.00           C
ATOM   2129  OD1 ASNB1  98     -23.846  10.421  20.441  1.00  0.00           O
ATOM   2130  ND2 ASNB1  98     -23.531   8.619  19.153  1.00  0.00           N
ATOM   2131  N   TRPB1  99     -18.681  11.742  19.826  1.00  0.00           N
ATOM   2132  CA  TRPB1  99     -17.360  11.935  20.437  1.00  0.00           C
ATOM   2133  C   TRPB1  99     -16.840  13.303  20.030  1.00  0.00           C
ATOM   2134  O   TRPB1  99     -16.802  13.639  18.842  1.00  0.00           O
ATOM   2135  CB  TRPB1  99     -16.398  10.827  20.007  1.00  0.00           C
ATOM   2136  CG  TRPB1  99     -15.211  10.595  20.908  1.00  0.00           C
ATOM   2137  CD1 TRPB1  99     -14.598  11.502  21.739  1.00  0.00           C
ATOM   2138  CD2 TRPB1  99     -14.502   9.362  21.083  1.00  0.00           C
ATOM   2139  NE1 TRPB1  99     -13.544  10.911  22.394  1.00  0.00           N
ATOM   2140  CE2 TRPB1  99     -13.473   9.594  22.014  1.00  0.00           C
ATOM   2141  CE3 TRPB1  99     -14.632   8.082  20.521  1.00  0.00           C
ATOM   2142  CZ2 TRPB1  99     -12.572   8.592  22.399  1.00  0.00           C
ATOM   2143  CZ3 TRPB1  99     -13.743   7.088  20.913  1.00  0.00           C
ATOM   2144  CH2 TRPB1  99     -12.723   7.350  21.835  1.00  0.00           C
ATOM   2145  N   PHEB1 100     -16.481  14.108  21.026  1.00  0.00           N
ATOM   2146  CA  PHEB1 100     -15.942  15.448  20.860  1.00  0.00           C
ATOM   2147  C   PHEB1 100     -14.631  15.572  21.629  1.00  0.00           C
ATOM   2148  O   PHEB1 100     -14.451  14.943  22.676  1.00  0.00           O
ATOM   2149  CB  PHEB1 100     -16.923  16.536  21.396  1.00  0.00           C
ATOM   2150  CG  PHEB1 100     -18.154  16.709  20.562  1.00  0.00           C
ATOM   2151  CD1 PHEB1 100     -19.120  15.722  20.517  1.00  0.00           C
ATOM   2152  CD2 PHEB1 100     -18.307  17.879  19.793  1.00  0.00           C
ATOM   2153  CE1 PHEB1 100     -20.247  15.876  19.709  1.00  0.00           C
ATOM   2154  CE2 PHEB1 100     -19.448  18.053  18.995  1.00  0.00           C
ATOM   2155  CZ  PHEB1 100     -20.422  17.044  18.951  1.00  0.00           C
ATOM   2156  N   TRPB1 101     -13.747  16.430  21.128  1.00  0.00           N
ATOM   2157  CA  TRPB1 101     -12.554  16.868  21.838  1.00  0.00           C
ATOM   2158  C   TRPB1 101     -12.618  18.370  22.029  1.00  0.00           C
ATOM   2159  O   TRPB1 101     -13.191  19.100  21.212  1.00  0.00           O
ATOM   2160  CB  TRPB1 101     -11.267  16.472  21.085  1.00  0.00           C
ATOM   2161  CG  TRPB1 101     -11.078  14.985  21.127  1.00  0.00           C
ATOM   2162  CD1 TRPB1 101     -11.591  14.085  20.263  1.00  0.00           C
ATOM   2163  CD2 TRPB1 101     -10.350  14.220  22.117  1.00  0.00           C
ATOM   2164  NE1 TRPB1 101     -11.255  12.808  20.637  1.00  0.00           N
ATOM   2165  CE2 TRPB1 101     -10.485  12.863  21.767  1.00  0.00           C
ATOM   2166  CE3 TRPB1 101      -9.591  14.553  23.244  1.00  0.00           C
ATOM   2167  CZ2 TRPB1 101      -9.891  11.843  22.505  1.00  0.00           C
ATOM   2168  CZ3 TRPB1 101      -9.001  13.539  23.971  1.00  0.00           C
ATOM   2169  CH2 TRPB1 101      -9.157  12.197  23.592  1.00  0.00           C
ATOM   2170  N   VALB1 102     -12.051  18.825  23.130  1.00  0.00           N
ATOM   2171  CA  VALB1 102     -11.991  20.243  23.432  1.00  0.00           C
ATOM   2172  C   VALB1 102     -10.561  20.593  23.812  1.00  0.00           C
ATOM   2173  O   VALB1 102      -9.976  19.927  24.675  1.00  0.00           O
ATOM   2174  CB  VALB1 102     -12.947  20.629  24.571  1.00  0.00           C
ATOM   2175  CG1 VALB1 102     -12.752  22.110  24.903  1.00  0.00           C
ATOM   2176  CG2 VALB1 102     -14.404  20.313  24.209  1.00  0.00           C
ATOM   2177  N   GLUB1 103     -10.010  21.634  23.201  1.00  0.00           N
ATOM   2178  CA  GLUB1 103      -8.744  22.219  23.632  1.00  0.00           C
ATOM   2179  C   GLUB1 103      -9.056  23.535  24.330  1.00  0.00           C
ATOM   2180  O   GLUB1 103      -9.833  24.340  23.811  1.00  0.00           O
ATOM   2181  CB  GLUB1 103      -7.780  22.430  22.463  1.00  0.00           C
ATOM   2182  CG  GLUB1 103      -6.453  23.025  22.946  1.00  0.00           C
ATOM   2183  CD  GLUB1 103      -5.371  23.156  21.915  1.00  0.00           C
ATOM   2184  OE1 GLUB1 103      -5.643  23.018  20.706  1.00  0.00           O
ATOM   2185  OE2 GLUB1 103      -4.222  23.402  22.330  1.00  0.00           O
ATOM   2186  N   CYSB1 104      -8.481  23.743  25.518  1.00  0.00           N
ATOM   2187  CA  CYSB1 104      -8.792  24.950  26.269  1.00  0.00           C
ATOM   2188  C   CYSB1 104      -7.722  25.216  27.314  1.00  0.00           C
ATOM   2189  O   CYSB1 104      -6.736  24.483  27.440  1.00  0.00           O
ATOM   2190  CB  CYSB1 104     -10.168  24.835  26.917  1.00  0.00           C
ATOM   2191  SG  CYSB1 104     -10.199  23.610  28.260  1.00  0.00           S
ATOM   2192  N   ARGB1 105      -7.917  26.301  28.061  1.00  0.00           N
ATOM   2193  CA  ARGB1 105      -7.160  26.559  29.268  1.00  0.00           C
ATOM   2194  C   ARGB1 105      -8.121  26.545  30.451  1.00  0.00           C
ATOM   2195  O   ARGB1 105      -9.331  26.700  30.307  1.00  0.00           O
ATOM   2196  CB  ARGB1 105      -6.346  27.851  29.152  1.00  0.00           C
ATOM   2197  CG  ARGB1 105      -5.207  27.679  28.160  1.00  0.00           C
ATOM   2198  CD  ARGB1 105      -4.325  28.896  28.071  1.00  0.00           C
ATOM   2199  NE  ARGB1 105      -3.692  29.083  29.367  1.00  0.00           N
ATOM   2200  CZ  ARGB1 105      -2.613  28.434  29.788  1.00  0.00           C
ATOM   2201  NH1 ARGB1 105      -1.871  27.702  28.962  1.00  0.00           N
ATOM   2202  NH2 ARGB1 105      -2.270  28.519  31.063  1.00  0.00           N
ATOM   2203  N   GLYB1 106      -7.578  26.303  31.629  1.00  0.00           N
ATOM   2204  CA  GLYB1 106      -8.283  26.421  32.894  1.00  0.00           C
ATOM   2205  C   GLYB1 106      -7.517  27.352  33.817  1.00  0.00           C
ATOM   2206  O   GLYB1 106      -6.279  27.388  33.782  1.00  0.00           O
ATOM   2207  N   GLUB1 107      -8.242  28.136  34.601  1.00  0.00           N
ATOM   2208  CA  GLUB1 107      -7.662  28.968  35.649  1.00  0.00           C
ATOM   2209  C   GLUB1 107      -8.583  29.075  36.859  1.00  0.00           C
ATOM   2210  O   GLUB1 107      -9.809  29.021  36.743  1.00  0.00           O
ATOM   2211  CB  GLUB1 107      -7.271  30.361  35.123  1.00  0.00           C
ATOM   2212  CG  GLUB1 107      -8.428  31.115  34.514  1.00  0.00           C
ATOM   2213  CD  GLUB1 107      -8.149  32.588  34.427  1.00  0.00           C
ATOM   2214  OE1 GLUB1 107      -7.385  32.980  33.537  1.00  0.00           O
ATOM   2215  OE2 GLUB1 107      -8.662  33.347  35.272  1.00  0.00           O
ATOM   2216  N   GLYB1 108      -7.965  29.281  38.017  1.00  0.00           N
ATOM   2217  CA  GLYB1 108      -8.649  29.644  39.245  1.00  0.00           C
ATOM   2218  C   GLYB1 108      -7.783  29.443  40.472  1.00  0.00           C
ATOM   2219  O   GLYB1 108      -6.691  28.870  40.408  1.00  0.00           O
ATOM   2220  N   ALAB1 109      -8.274  29.899  41.618  1.00  0.00           N
ATOM   2221  CA  ALAB1 109      -7.619  29.594  42.879  1.00  0.00           C
ATOM   2222  C   ALAB1 109      -7.641  28.087  43.105  1.00  0.00           C
ATOM   2223  O   ALAB1 109      -8.638  27.424  42.807  1.00  0.00           O
ATOM   2224  CB  ALAB1 109      -8.309  30.313  44.043  1.00  0.00           C
ATOM   2225  N   ILEB1 110      -6.578  27.567  43.704  1.00  0.00           N
ATOM   2226  CA  ILEB1 110      -6.529  26.171  44.135  1.00  0.00           C
ATOM   2227  C   ILEB1 110      -6.415  26.170  45.645  1.00  0.00           C
ATOM   2228  O   ILEB1 110      -5.510  26.803  46.199  1.00  0.00           O
ATOM   2229  CB  ILEB1 110      -5.423  25.383  43.410  1.00  0.00           C
ATOM   2230  CG1 ILEB1 110      -5.506  23.884  43.762  1.00  0.00           C
ATOM   2231  CG2 ILEB1 110      -4.035  25.979  43.684  1.00  0.00           C
ATOM   2232  CD1 ILEB1 110      -4.628  22.997  42.868  1.00  0.00           C
ATOM   2233  N   VALB1 111      -7.353  25.502  46.298  1.00  0.00           N
ATOM   2234  CA  VALB1 111      -7.487  25.485  47.751  1.00  0.00           C
ATOM   2235  C   VALB1 111      -7.485  24.029  48.220  1.00  0.00           C
ATOM   2236  O   VALB1 111      -8.518  23.458  48.564  1.00  0.00           O
ATOM   2237  CB  VALB1 111      -8.758  26.232  48.187  1.00  0.00           C
ATOM   2238  CG1 VALB1 111      -8.802  26.405  49.698  1.00  0.00           C
ATOM   2239  CG2 VALB1 111      -8.825  27.591  47.488  1.00  0.00           C
ATOM   2240  N   PHEB1 112      -6.345  23.357  48.094  1.00  0.00           N
ATOM   2241  CA  PHEB1 112      -6.230  21.957  48.494  1.00  0.00           C
ATOM   2242  C   PHEB1 112      -6.022  21.860  50.016  1.00  0.00           C
ATOM   2243  O   PHEB1 112      -5.262  22.647  50.577  1.00  0.00           O
ATOM   2244  CB  PHEB1 112      -5.139  21.238  47.687  1.00  0.00           C
ATOM   2245  CG  PHEB1 112      -5.558  20.703  46.320  1.00  0.00           C
ATOM   2246  CD1 PHEB1 112      -6.667  21.224  45.618  1.00  0.00           C
ATOM   2247  CD2 PHEB1 112      -4.844  19.623  45.763  1.00  0.00           C
ATOM   2248  CE1 PHEB1 112      -7.071  20.652  44.401  1.00  0.00           C
ATOM   2249  CE2 PHEB1 112      -5.254  19.044  44.547  1.00  0.00           C
ATOM   2250  CZ  PHEB1 112      -6.376  19.554  43.874  1.00  0.00           C
ATOM   2251  N   PROB1 113      -6.659  20.912  50.686  1.00  0.00           N
ATOM   2252  CA  PROB1 113      -6.461  20.806  52.139  1.00  0.00           C
ATOM   2253  C   PROB1 113      -4.996  20.580  52.474  1.00  0.00           C
ATOM   2254  O   PROB1 113      -4.357  19.662  51.961  1.00  0.00           O
ATOM   2255  CB  PROB1 113      -7.333  19.607  52.524  1.00  0.00           C
ATOM   2256  CG  PROB1 113      -8.444  19.620  51.481  1.00  0.00           C
ATOM   2257  CD  PROB1 113      -7.697  20.013  50.222  1.00  0.00           C
ATOM   2258  N   GLYB1 114      -4.467  21.439  53.342  1.00  0.00           N
ATOM   2259  CA  GLYB1 114      -3.125  21.272  53.852  1.00  0.00           C
ATOM   2260  C   GLYB1 114      -2.037  21.836  52.974  1.00  0.00           C
ATOM   2261  O   GLYB1 114      -0.853  21.606  53.249  1.00  0.00           O
ATOM   2262  N   TYRB1 115      -2.395  22.553  51.918  1.00  0.00           N
ATOM   2263  CA  TYRB1 115      -1.458  23.262  51.064  1.00  0.00           C
ATOM   2264  C   TYRB1 115      -1.776  24.746  51.132  1.00  0.00           C
ATOM   2265  O   TYRB1 115      -2.927  25.135  51.360  1.00  0.00           O
ATOM   2266  CB  TYRB1 115      -1.535  22.787  49.604  1.00  0.00           C
ATOM   2267  CG  TYRB1 115      -1.020  21.394  49.392  1.00  0.00           C
ATOM   2268  CD2 TYRB1 115      -1.857  20.297  49.484  1.00  0.00           C
ATOM   2269  CD1 TYRB1 115       0.314  21.178  49.110  1.00  0.00           C
ATOM   2270  CE2 TYRB1 115      -1.389  18.998  49.302  1.00  0.00           C
ATOM   2271  CE1 TYRB1 115       0.803  19.919  48.934  1.00  0.00           C
ATOM   2272  CZ  TYRB1 115      -0.031  18.849  49.025  1.00  0.00           C
ATOM   2273  OH  TYRB1 115       0.478  17.606  48.849  1.00  0.00           O
ATOM   2274  N   PROB1 116      -0.794  25.611  50.904  1.00  0.00           N
ATOM   2275  CA  PROB1 116      -1.111  27.041  50.822  1.00  0.00           C
ATOM   2276  C   PROB1 116      -2.068  27.307  49.672  1.00  0.00           C
ATOM   2277  O   PROB1 116      -2.012  26.648  48.627  1.00  0.00           O
ATOM   2278  CB  PROB1 116       0.249  27.700  50.585  1.00  0.00           C
ATOM   2279  CG  PROB1 116       1.256  26.657  50.948  1.00  0.00           C
ATOM   2280  CD  PROB1 116       0.621  25.341  50.626  1.00  0.00           C
ATOM   2281  N   ARGB1 117      -2.957  28.274  49.879  1.00  0.00           N
ATOM   2282  CA  ARGB1 117      -3.795  28.756  48.788  1.00  0.00           C
ATOM   2283  C   ARGB1 117      -2.913  29.163  47.619  1.00  0.00           C
ATOM   2284  O   ARGB1 117      -1.902  29.838  47.798  1.00  0.00           O
ATOM   2285  CB  ARGB1 117      -4.615  29.971  49.217  1.00  0.00           C
ATOM   2286  CG  ARGB1 117      -6.016  29.706  49.690  1.00  0.00           C
ATOM   2287  CD  ARGB1 117      -6.769  31.032  49.804  1.00  0.00           C
ATOM   2288  NE  ARGB1 117      -7.187  31.610  48.527  1.00  0.00           N
ATOM   2289  CZ  ARGB1 117      -8.419  31.520  48.042  1.00  0.00           C
ATOM   2290  NH1 ARGB1 117      -9.353  30.816  48.661  1.00  0.00           N
ATOM   2291  NH2 ARGB1 117      -8.727  32.163  46.920  1.00  0.00           N
ATOM   2292  N   GLYB1 118      -3.309  28.786  46.408  1.00  0.00           N
ATOM   2293  CA  GLYB1 118      -2.532  29.089  45.229  1.00  0.00           C
ATOM   2294  C   GLYB1 118      -3.405  29.610  44.104  1.00  0.00           C
ATOM   2295  O   GLYB1 118      -4.631  29.657  44.209  1.00  0.00           O
ATOM   2296  N   GLNB1 119      -2.737  30.004  43.030  1.00  0.00           N
ATOM   2297  CA  GLNB1 119      -3.395  30.321  41.774  1.00  0.00           C
ATOM   2298  C   GLNB1 119      -2.931  29.296  40.750  1.00  0.00           C
ATOM   2299  O   GLNB1 119      -1.729  29.166  40.500  1.00  0.00           O
ATOM   2300  CB  GLNB1 119      -3.075  31.742  41.317  1.00  0.00           C
ATOM   2301  CG  GLNB1 119      -4.000  32.222  40.205  1.00  0.00           C
ATOM   2302  CD  GLNB1 119      -5.474  32.374  40.632  1.00  0.00           C
ATOM   2303  OE1 GLNB1 119      -5.801  32.352  41.818  1.00  0.00           O
ATOM   2304  NE2 GLNB1 119      -6.358  32.540  39.653  1.00  0.00           N
ATOM   2305  N   TYRB1 120      -3.874  28.558  40.190  1.00  0.00           N
ATOM   2306  CA  TYRB1 120      -3.595  27.443  39.286  1.00  0.00           C
ATOM   2307  C   TYRB1 120      -4.013  27.823  37.875  1.00  0.00           C
ATOM   2308  O   TYRB1 120      -5.137  28.281  37.655  1.00  0.00           O
ATOM   2309  CB  TYRB1 120      -4.286  26.172  39.799  1.00  0.00           C
ATOM   2310  CG  TYRB1 120      -4.173  24.936  38.918  1.00  0.00           C
ATOM   2311  CD1 TYRB1 120      -2.989  24.631  38.215  1.00  0.00           C
ATOM   2312  CD2 TYRB1 120      -5.279  24.073  38.811  1.00  0.00           C
ATOM   2313  CE1 TYRB1 120      -2.939  23.509  37.368  1.00  0.00           C
ATOM   2314  CE2 TYRB1 120      -5.225  22.935  37.985  1.00  0.00           C
ATOM   2315  CZ  TYRB1 120      -4.058  22.660  37.243  1.00  0.00           C
ATOM   2316  OH  TYRB1 120      -4.006  21.586  36.411  1.00  0.00           O
ATOM   2317  N   ARGB1 121      -3.090  27.665  36.921  1.00  0.00           N
ATOM   2318  CA  ARGB1 121      -3.350  27.881  35.511  1.00  0.00           C
ATOM   2319  C   ARGB1 121      -2.829  26.673  34.760  1.00  0.00           C
ATOM   2320  O   ARGB1 121      -1.730  26.197  35.053  1.00  0.00           O
ATOM   2321  CB  ARGB1 121      -2.646  29.131  34.991  1.00  0.00           C
ATOM   2322  CG  ARGB1 121      -3.185  30.403  35.576  1.00  0.00           C
ATOM   2323  CD  ARGB1 121      -2.345  31.599  35.165  1.00  0.00           C
ATOM   2324  NE  ARGB1 121      -2.351  31.762  33.717  1.00  0.00           N
ATOM   2325  CZ  ARGB1 121      -3.359  32.278  33.023  1.00  0.00           C
ATOM   2326  NH1 ARGB1 121      -4.438  32.755  33.622  1.00  0.00           N
ATOM   2327  NH2 ARGB1 121      -3.291  32.298  31.696  1.00  0.00           N
ATOM   2328  N   ASNB1 122      -3.595  26.152  33.817  1.00  0.00           N
ATOM   2329  CA  ASNB1 122      -3.084  25.071  32.995  1.00  0.00           C
ATOM   2330  C   ASNB1 122      -3.770  25.021  31.639  1.00  0.00           C
ATOM   2331  O   ASNB1 122      -4.862  25.549  31.433  1.00  0.00           O
ATOM   2332  CB  ASNB1 122      -3.220  23.729  33.748  1.00  0.00           C
ATOM   2333  CG  ASNB1 122      -2.062  22.781  33.506  1.00  0.00           C
ATOM   2334  OD1 ASNB1 122      -1.236  22.985  32.630  1.00  0.00           O
ATOM   2335  ND2 ASNB1 122      -1.983  21.717  34.272  1.00  0.00           N
ATOM   2336  N   HISB1 123      -3.118  24.302  30.737  1.00  0.00           N
ATOM   2337  CA  HISB1 123      -3.686  23.891  29.470  1.00  0.00           C
ATOM   2338  C   HISB1 123      -4.344  22.526  29.618  1.00  0.00           C
ATOM   2339  O   HISB1 123      -3.821  21.640  30.309  1.00  0.00           O
ATOM   2340  CB  HISB1 123      -2.573  23.853  28.433  1.00  0.00           C
ATOM   2341  CG  HISB1 123      -3.006  23.379  27.088  1.00  0.00           C
ATOM   2342  ND1 HISB1 123      -3.023  22.043  26.744  1.00  0.00           N
ATOM   2343  CD2 HISB1 123      -3.410  24.062  25.991  1.00  0.00           C
ATOM   2344  CE1 HISB1 123      -3.432  21.926  25.494  1.00  0.00           C
ATOM   2345  NE2 HISB1 123      -3.656  23.138  25.009  1.00  0.00           N
ATOM   2346  N   PHEB1 124      -5.500  22.372  28.980  1.00  0.00           N
ATOM   2347  CA  PHEB1 124      -6.320  21.169  29.084  1.00  0.00           C
ATOM   2348  C   PHEB1 124      -6.762  20.653  27.722  1.00  0.00           C
ATOM   2349  O   PHEB1 124      -7.064  21.423  26.799  1.00  0.00           O
ATOM   2350  CB  PHEB1 124      -7.555  21.432  29.952  1.00  0.00           C
ATOM   2351  CG  PHEB1 124      -7.268  21.581  31.427  1.00  0.00           C
ATOM   2352  CD1 PHEB1 124      -6.891  22.834  31.941  1.00  0.00           C
ATOM   2353  CD2 PHEB1 124      -7.420  20.482  32.293  1.00  0.00           C
ATOM   2354  CE1 PHEB1 124      -6.664  22.988  33.318  1.00  0.00           C
ATOM   2355  CE2 PHEB1 124      -7.196  20.638  33.671  1.00  0.00           C
ATOM   2356  CZ  PHEB1 124      -6.812  21.890  34.182  1.00  0.00           C
ATOM   2357  N   LEUB1 125      -6.878  19.337  27.630  1.00  0.00           N
ATOM   2358  CA  LEUB1 125      -7.655  18.672  26.590  1.00  0.00           C
ATOM   2359  C   LEUB1 125      -8.788  17.918  27.273  1.00  0.00           C
ATOM   2360  O   LEUB1 125      -8.556  17.249  28.285  1.00  0.00           O
ATOM   2361  CB  LEUB1 125      -6.773  17.704  25.790  1.00  0.00           C
ATOM   2362  CG  LEUB1 125      -5.528  18.341  25.160  1.00  0.00           C
ATOM   2363  CD1 LEUB1 125      -4.594  17.358  24.534  1.00  0.00           C
ATOM   2364  CD2 LEUB1 125      -6.016  19.308  24.115  1.00  0.00           C
ATOM   2365  N   HISB1 126     -10.008  18.032  26.738  1.00  0.00           N
ATOM   2366  CA  HISB1 126     -11.120  17.221  27.210  1.00  0.00           C
ATOM   2367  C   HISB1 126     -11.617  16.285  26.121  1.00  0.00           C
ATOM   2368  O   HISB1 126     -11.660  16.640  24.944  1.00  0.00           O
ATOM   2369  CB  HISB1 126     -12.358  18.008  27.653  1.00  0.00           C
ATOM   2370  CG  HISB1 126     -12.165  18.868  28.886  1.00  0.00           C
ATOM   2371  ND1 HISB1 126     -12.755  18.586  30.121  1.00  0.00           N
ATOM   2372  CD2 HISB1 126     -11.444  20.030  29.000  1.00  0.00           C
ATOM   2373  CE1 HISB1 126     -12.371  19.570  30.947  1.00  0.00           C
ATOM   2374  NE2 HISB1 126     -11.587  20.450  30.306  1.00  0.00           N
ATOM   2375  N   SERB1 127     -12.080  15.117  26.553  1.00  0.00           N
ATOM   2376  CA  SERB1 127     -12.772  14.140  25.727  1.00  0.00           C
ATOM   2377  C   SERB1 127     -14.193  14.009  26.248  1.00  0.00           C
ATOM   2378  O   SERB1 127     -14.377  13.830  27.452  1.00  0.00           O
ATOM   2379  CB  SERB1 127     -12.056  12.781  25.823  1.00  0.00           C
ATOM   2380  OG  SERB1 127     -12.749  11.765  25.102  1.00  0.00           O
ATOM   2381  N   PHEB1 128     -15.180  14.097  25.350  1.00  0.00           N
ATOM   2382  CA  PHEB1 128     -16.592  13.871  25.674  1.00  0.00           C
ATOM   2383  C   PHEB1 128     -17.157  12.797  24.757  1.00  0.00           C
ATOM   2384  O   PHEB1 128     -17.192  12.983  23.535  1.00  0.00           O
ATOM   2385  CB  PHEB1 128     -17.440  15.131  25.496  1.00  0.00           C
ATOM   2386  CG  PHEB1 128     -17.100  16.237  26.434  1.00  0.00           C
ATOM   2387  CD1 PHEB1 128     -16.129  17.167  26.101  1.00  0.00           C
ATOM   2388  CD2 PHEB1 128     -17.725  16.338  27.651  1.00  0.00           C
ATOM   2389  CE1 PHEB1 128     -15.800  18.202  26.986  1.00  0.00           C
ATOM   2390  CE2 PHEB1 128     -17.407  17.376  28.530  1.00  0.00           C
ATOM   2391  CZ  PHEB1 128     -16.443  18.305  28.191  1.00  0.00           C
ATOM   2392  N   ARGB1 129     -17.652  11.714  25.352  1.00  0.00           N
ATOM   2393  CA  ARGB1 129     -18.377  10.664  24.650  1.00  0.00           C
ATOM   2394  C   ARGB1 129     -19.816  10.647  25.160  1.00  0.00           C
ATOM   2395  O   ARGB1 129     -20.046  10.717  26.366  1.00  0.00           O
ATOM   2396  CB  ARGB1 129     -17.701   9.307  24.860  1.00  0.00           C
ATOM   2397  CG  ARGB1 129     -16.250   9.280  24.369  1.00  0.00           C
ATOM   2398  CD  ARGB1 129     -15.692   7.884  24.386  1.00  0.00           C
ATOM   2399  NE  ARGB1 129     -16.371   7.036  23.416  1.00  0.00           N
ATOM   2400  CZ  ARGB1 129     -16.004   5.796  23.129  1.00  0.00           C
ATOM   2401  NH1 ARGB1 129     -15.033   5.195  23.791  1.00  0.00           N
ATOM   2402  NH2 ARGB1 129     -16.608   5.155  22.128  1.00  0.00           N
ATOM   2403  N   PHEB1 130     -20.758  10.555  24.229  1.00  0.00           N
ATOM   2404  CA  PHEB1 130     -22.194  10.676  24.473  1.00  0.00           C
ATOM   2405  C   PHEB1 130     -22.922   9.364  24.263  1.00  0.00           C
ATOM   2406  O   PHEB1 130     -22.519   8.519  23.459  1.00  0.00           O
ATOM   2407  CB  PHEB1 130     -22.799  11.727  23.538  1.00  0.00           C
ATOM   2408  CG  PHEB1 130     -22.441  13.129  23.914  1.00  0.00           C
ATOM   2409  CD1 PHEB1 130     -21.214  13.684  23.564  1.00  0.00           C
ATOM   2410  CD2 PHEB1 130     -23.332  13.885  24.632  1.00  0.00           C
ATOM   2411  CE1 PHEB1 130     -20.897  14.962  23.949  1.00  0.00           C
ATOM   2412  CE2 PHEB1 130     -23.030  15.166  24.999  1.00  0.00           C
ATOM   2413  CZ  PHEB1 130     -21.796  15.704  24.669  1.00  0.00           C
ATOM   2414  N   GLUB1 131     -24.029   9.221  24.990  1.00  0.00           N
ATOM   2415  CA  GLUB1 131     -24.974   8.136  24.785  1.00  0.00           C
ATOM   2416  C   GLUB1 131     -26.369   8.719  24.966  1.00  0.00           C
ATOM   2417  O   GLUB1 131     -26.679   9.271  26.023  1.00  0.00           O
ATOM   2418  CB  GLUB1 131     -24.713   6.995  25.757  1.00  0.00           C
ATOM   2419  CG  GLUB1 131     -25.739   5.891  25.745  1.00  0.00           C
ATOM   2420  CD  GLUB1 131     -25.443   4.908  26.846  1.00  0.00           C
ATOM   2421  OE1 GLUB1 131     -24.464   4.152  26.710  1.00  0.00           O
ATOM   2422  OE2 GLUB1 131     -26.135   4.949  27.881  1.00  0.00           O
ATOM   2423  N   ASNB1 132     -27.169   8.646  23.908  1.00  0.00           N
ATOM   2424  CA  ASNB1 132     -28.565   9.083  23.931  1.00  0.00           C
ATOM   2425  C   ASNB1 132     -28.720  10.510  24.448  1.00  0.00           C
ATOM   2426  O   ASNB1 132     -29.599  10.810  25.259  1.00  0.00           O
ATOM   2427  CB  ASNB1 132     -29.416   8.120  24.759  1.00  0.00           C
ATOM   2428  CG  ASNB1 132     -29.512   6.744  24.138  1.00  0.00           C
ATOM   2429  OD1 ASNB1 132     -29.229   6.564  22.953  1.00  0.00           O
ATOM   2430  ND2 ASNB1 132     -29.912   5.760  24.939  1.00  0.00           N
ATOM   2431  N   GLYB1 133     -27.878  11.411  23.959  1.00  0.00           N
ATOM   2432  CA  GLYB1 133     -28.075  12.814  24.243  1.00  0.00           C
ATOM   2433  C   GLYB1 133     -27.414  13.349  25.496  1.00  0.00           C
ATOM   2434  O   GLYB1 133     -27.531  14.549  25.760  1.00  0.00           O
ATOM   2435  N   LEUB1 134     -26.706  12.521  26.259  1.00  0.00           N
ATOM   2436  CA  LEUB1 134     -26.047  13.004  27.463  1.00  0.00           C
ATOM   2437  C   LEUB1 134     -24.640  12.434  27.522  1.00  0.00           C
ATOM   2438  O   LEUB1 134     -24.290  11.489  26.809  1.00  0.00           O
ATOM   2439  CB  LEUB1 134     -26.821  12.631  28.729  1.00  0.00           C
ATOM   2440  CG  LEUB1 134     -28.201  13.261  28.917  1.00  0.00           C
ATOM   2441  CD1 LEUB1 134     -28.913  12.652  30.099  1.00  0.00           C
ATOM   2442  CD2 LEUB1 134     -28.062  14.760  29.096  1.00  0.00           C
ATOM   2443  N   ILEB1 135     -23.834  12.998  28.411  1.00  0.00           N
ATOM   2444  CA  ILEB1 135     -22.426  12.617  28.490  1.00  0.00           C
ATOM   2445  C   ILEB1 135     -22.313  11.266  29.180  1.00  0.00           C
ATOM   2446  O   ILEB1 135     -22.708  11.117  30.336  1.00  0.00           O
ATOM   2447  CB  ILEB1 135     -21.609  13.671  29.237  1.00  0.00           C
ATOM   2448  CG1 ILEB1 135     -21.652  15.016  28.523  1.00  0.00           C
ATOM   2449  CG2 ILEB1 135     -20.158  13.188  29.323  1.00  0.00           C
ATOM   2450  CD1 ILEB1 135     -21.169  16.167  29.431  1.00  0.00           C
ATOM   2451  N   LYSB1 136     -21.718  10.300  28.491  1.00  0.00           N
ATOM   2452  CA  LYSB1 136     -21.391   9.010  29.085  1.00  0.00           C
ATOM   2453  C   LYSB1 136     -19.997   8.986  29.700  1.00  0.00           C
ATOM   2454  O   LYSB1 136     -19.787   8.304  30.712  1.00  0.00           O
ATOM   2455  CB  LYSB1 136     -21.514   7.929  28.006  1.00  0.00           C
ATOM   2456  CG  LYSB1 136     -21.055   6.546  28.395  1.00  0.00           C
ATOM   2457  CD  LYSB1 136     -22.065   5.862  29.289  1.00  0.00           C
ATOM   2458  CE  LYSB1 136     -21.946   4.348  29.199  1.00  0.00           C
ATOM   2459  NZ  LYSB1 136     -23.256   3.726  29.550  1.00  0.00           N
ATOM   2460  N   GLUB1 137     -19.041   9.691  29.099  1.00  0.00           N
ATOM   2461  CA  GLUB1 137     -17.677   9.733  29.621  1.00  0.00           C
ATOM   2462  C   GLUB1 137     -17.048  11.074  29.309  1.00  0.00           C
ATOM   2463  O   GLUB1 137     -16.879  11.436  28.136  1.00  0.00           O
ATOM   2464  CB  GLUB1 137     -16.813   8.628  29.018  1.00  0.00           C
ATOM   2465  CG  GLUB1 137     -15.420   8.550  29.619  1.00  0.00           C
ATOM   2466  CD  GLUB1 137     -14.514   7.646  28.829  1.00  0.00           C
ATOM   2467  OE1 GLUB1 137     -14.173   7.992  27.675  1.00  0.00           O
ATOM   2468  OE2 GLUB1 137     -14.160   6.568  29.355  1.00  0.00           O
ATOM   2469  N   GLNB1 138     -16.644  11.775  30.357  1.00  0.00           N
ATOM   2470  CA  GLNB1 138     -15.840  12.975  30.256  1.00  0.00           C
ATOM   2471  C   GLNB1 138     -14.473  12.675  30.861  1.00  0.00           C
ATOM   2472  O   GLNB1 138     -14.380  12.094  31.942  1.00  0.00           O
ATOM   2473  CB  GLNB1 138     -16.526  14.134  30.979  1.00  0.00           C
ATOM   2474  CG  GLNB1 138     -15.730  15.430  31.030  1.00  0.00           C
ATOM   2475  CD  GLNB1 138     -14.735  15.586  32.193  1.00  0.00           C
ATOM   2476  OE1 GLNB1 138     -14.876  15.029  33.278  1.00  0.00           O
ATOM   2477  NE2 GLNB1 138     -13.754  16.453  32.048  1.00  0.00           N
ATOM   2478  N   ARGB1 139     -13.415  13.065  30.167  1.00  0.00           N
ATOM   2479  CA  ARGB1 139     -12.051  12.922  30.676  1.00  0.00           C
ATOM   2480  C   ARGB1 139     -11.290  14.212  30.425  1.00  0.00           C
ATOM   2481  O   ARGB1 139     -11.373  14.780  29.325  1.00  0.00           O
ATOM   2482  CB  ARGB1 139     -11.298  11.785  30.000  1.00  0.00           C
ATOM   2483  CG  ARGB1 139     -11.985  10.435  30.061  1.00  0.00           C
ATOM   2484  CD  ARGB1 139     -11.251   9.395  29.212  1.00  0.00           C
ATOM   2485  NE  ARGB1 139     -11.313   9.729  27.800  1.00  0.00           N
ATOM   2486  CZ  ARGB1 139     -10.527   9.213  26.859  1.00  0.00           C
ATOM   2487  NH1 ARGB1 139      -9.559   8.366  27.159  1.00  0.00           N
ATOM   2488  NH2 ARGB1 139     -10.702   9.580  25.592  1.00  0.00           N
ATOM   2489  N   GLUB1 140     -10.561  14.704  31.417  1.00  0.00           N
ATOM   2490  CA  GLUB1 140      -9.672  15.860  31.247  1.00  0.00           C
ATOM   2491  C   GLUB1 140      -8.201  15.471  31.414  1.00  0.00           C
ATOM   2492  O   GLUB1 140      -7.849  14.654  32.267  1.00  0.00           O
ATOM   2493  CB  GLUB1 140     -10.120  17.055  32.103  1.00  0.00           C
ATOM   2494  CG  GLUB1 140     -10.026  16.851  33.618  1.00  0.00           C
ATOM   2495  CD  GLUB1 140     -10.877  17.865  34.387  1.00  0.00           C
ATOM   2496  OE1 GLUB1 140     -12.119  17.886  34.190  1.00  0.00           O
ATOM   2497  OE2 GLUB1 140     -10.317  18.609  35.224  1.00  0.00           O
ATOM   2498  N   PHEB1 141      -7.359  16.042  30.556  1.00  0.00           N
ATOM   2499  CA  PHEB1 141      -5.932  15.762  30.445  1.00  0.00           C
ATOM   2500  C   PHEB1 141      -5.159  17.067  30.511  1.00  0.00           C
ATOM   2501  O   PHEB1 141      -5.407  17.992  29.732  1.00  0.00           O
ATOM   2502  CB  PHEB1 141      -5.605  15.090  29.109  1.00  0.00           C
ATOM   2503  CG  PHEB1 141      -6.404  13.871  28.796  1.00  0.00           C
ATOM   2504  CD1 PHEB1 141      -7.663  13.964  28.218  1.00  0.00           C
ATOM   2505  CD2 PHEB1 141      -5.870  12.624  29.040  1.00  0.00           C
ATOM   2506  CE1 PHEB1 141      -8.383  12.826  27.914  1.00  0.00           C
ATOM   2507  CE2 PHEB1 141      -6.573  11.482  28.724  1.00  0.00           C
ATOM   2508  CZ  PHEB1 141      -7.834  11.582  28.161  1.00  0.00           C
ATOM   2509  N   METB1 142      -4.160  17.108  31.375  1.00  0.00           N
ATOM   2510  CA  METB1 142      -3.261  18.236  31.521  1.00  0.00           C
ATOM   2511  C   METB1 142      -1.851  17.767  31.892  1.00  0.00           C
ATOM   2512  O   METB1 142      -1.598  16.581  32.096  1.00  0.00           O
ATOM   2513  CB  METB1 142      -3.858  19.245  32.525  1.00  0.00           C
ATOM   2514  CG  METB1 142      -4.219  18.710  33.921  1.00  0.00           C
ATOM   2515  SD  METB1 142      -2.923  17.803  34.813  1.00  0.00           S
ATOM   2516  CE  METB1 142      -3.468  17.991  36.521  1.00  0.00           C
ATOM   2517  N   ASNB1 143      -0.943  18.719  32.065  1.00  0.00           N
ATOM   2518  CA  ASNB1 143       0.384  18.481  32.623  1.00  0.00           C
ATOM   2519  C   ASNB1 143       0.334  18.654  34.156  1.00  0.00           C
ATOM   2520  O   ASNB1 143       0.210  19.799  34.611  1.00  0.00           O
ATOM   2521  CB  ASNB1 143       1.364  19.458  31.953  1.00  0.00           C
ATOM   2522  CG  ASNB1 143       2.790  19.289  32.419  1.00  0.00           C
ATOM   2523  OD1 ASNB1 143       3.120  18.417  33.213  1.00  0.00           O
ATOM   2524  ND2 ASNB1 143       3.667  20.118  31.910  1.00  0.00           N
ATOM   2525  N   PROB1 144       0.496  17.591  34.977  1.00  0.00           N
ATOM   2526  CA  PROB1 144       0.412  17.721  36.434  1.00  0.00           C
ATOM   2527  C   PROB1 144       1.521  18.584  37.036  1.00  0.00           C
ATOM   2528  O   PROB1 144       1.319  19.143  38.111  1.00  0.00           O
ATOM   2529  CB  PROB1 144       0.441  16.297  36.998  1.00  0.00           C
ATOM   2530  CG  PROB1 144      -0.076  15.465  35.832  1.00  0.00           C
ATOM   2531  CD  PROB1 144       0.555  16.176  34.636  1.00  0.00           C
ATOM   2532  N   CYSB1 145       2.627  18.800  36.309  1.00  0.00           N
ATOM   2533  CA  CYSB1 145       3.699  19.689  36.744  1.00  0.00           C
ATOM   2534  C   CYSB1 145       3.185  21.102  37.033  1.00  0.00           C
ATOM   2535  O   CYSB1 145       3.626  21.708  38.024  1.00  0.00           O
ATOM   2536  CB  CYSB1 145       4.824  19.732  35.699  1.00  0.00           C
ATOM   2537  SG  CYSB1 145       5.439  18.062  35.338  1.00  0.00           S
ATOM   2538  N   GLUB1 146       2.259  21.638  36.227  1.00  0.00           N
ATOM   2539  CA  GLUB1 146       1.751  22.978  36.524  1.00  0.00           C
ATOM   2540  C   GLUB1 146       0.850  23.009  37.766  1.00  0.00           C
ATOM   2541  O   GLUB1 146       0.863  23.989  38.510  1.00  0.00           O
ATOM   2542  CB  GLUB1 146       0.969  23.529  35.332  1.00  0.00           C
ATOM   2543  CG  GLUB1 146       1.869  23.784  34.146  1.00  0.00           C
ATOM   2544  CD  GLUB1 146       3.008  24.721  34.522  1.00  0.00           C
ATOM   2545  OE1 GLUB1 146       2.722  25.887  34.847  1.00  0.00           O
ATOM   2546  OE2 GLUB1 146       4.175  24.282  34.567  1.00  0.00           O
ATOM   2547  N   GLNB1 147       0.129  21.917  38.055  1.00  0.00           N
ATOM   2548  CA  GLNB1 147      -0.665  21.808  39.280  1.00  0.00           C
ATOM   2549  C   GLNB1 147       0.234  21.633  40.509  1.00  0.00           C
ATOM   2550  O   GLNB1 147      -0.008  22.303  41.515  1.00  0.00           O
ATOM   2551  CB  GLNB1 147      -1.718  20.695  39.159  1.00  0.00           C
ATOM   2552  CG  GLNB1 147      -2.791  20.864  40.252  1.00  0.00           C
ATOM   2553  CD  GLNB1 147      -4.014  19.971  40.070  1.00  0.00           C
ATOM   2554  OE1 GLNB1 147      -4.400  19.569  38.985  1.00  0.00           O
ATOM   2555  NE2 GLNB1 147      -4.714  19.642  41.128  1.00  0.00           N
ATOM   2556  N   PHEB1 148       1.348  20.899  40.388  1.00  0.00           N
ATOM   2557  CA  PHEB1 148       2.403  20.859  41.404  1.00  0.00           C
ATOM   2558  C   PHEB1 148       2.903  22.273  41.710  1.00  0.00           C
ATOM   2559  O   PHEB1 148       2.939  22.672  42.876  1.00  0.00           O
ATOM   2560  CB  PHEB1 148       3.586  19.966  40.963  1.00  0.00           C
ATOM   2561  CG  PHEB1 148       3.283  18.520  40.593  1.00  0.00           C
ATOM   2562  CD1 PHEB1 148       2.116  17.864  41.038  1.00  0.00           C
ATOM   2563  CD2 PHEB1 148       4.208  17.807  39.802  1.00  0.00           C
ATOM   2564  CE1 PHEB1 148       1.864  16.534  40.664  1.00  0.00           C
ATOM   2565  CE2 PHEB1 148       3.950  16.480  39.418  1.00  0.00           C
ATOM   2566  CZ  PHEB1 148       2.778  15.842  39.853  1.00  0.00           C
ATOM   2567  N   ARGB1 149       3.269  23.050  40.689  1.00  0.00           N
ATOM   2568  CA  ARGB1 149       3.786  24.396  40.939  1.00  0.00           C
ATOM   2569  C   ARGB1 149       2.768  25.255  41.674  1.00  0.00           C
ATOM   2570  O   ARGB1 149       3.132  26.068  42.536  1.00  0.00           O
ATOM   2571  CB  ARGB1 149       4.171  25.076  39.626  1.00  0.00           C
ATOM   2572  CG  ARGB1 149       5.441  24.583  39.063  1.00  0.00           C
ATOM   2573  CD  ARGB1 149       5.808  25.299  37.772  1.00  0.00           C
ATOM   2574  NE  ARGB1 149       7.155  24.868  37.434  1.00  0.00           N
ATOM   2575  CZ  ARGB1 149       7.437  23.838  36.647  1.00  0.00           C
ATOM   2576  NH1 ARGB1 149       6.513  23.270  35.893  1.00  0.00           N
ATOM   2577  NH2 ARGB1 149       8.663  23.397  36.600  1.00  0.00           N
ATOM   2578  N   SERB1 150       1.487  25.115  41.332  1.00  0.00           N
ATOM   2579  CA  SERB1 150       0.453  25.905  41.987  1.00  0.00           C
ATOM   2580  C   SERB1 150       0.334  25.555  43.465  1.00  0.00           C
ATOM   2581  O   SERB1 150      -0.111  26.383  44.265  1.00  0.00           O
ATOM   2582  CB  SERB1 150      -0.902  25.719  41.285  1.00  0.00           C
ATOM   2583  OG  SERB1 150      -1.595  24.520  41.617  1.00  0.00           O
ATOM   2584  N   LEUB1 151       0.704  24.340  43.842  1.00  0.00           N
ATOM   2585  CA  LEUB1 151       0.631  23.899  45.228  1.00  0.00           C
ATOM   2586  C   LEUB1 151       1.940  24.073  45.986  1.00  0.00           C
ATOM   2587  O   LEUB1 151       2.024  23.668  47.152  1.00  0.00           O
ATOM   2588  CB  LEUB1 151       0.215  22.426  45.279  1.00  0.00           C
ATOM   2589  CG  LEUB1 151      -1.197  22.113  44.755  1.00  0.00           C
ATOM   2590  CD1 LEUB1 151      -1.369  20.602  44.579  1.00  0.00           C
ATOM   2591  CD2 LEUB1 151      -2.265  22.600  45.727  1.00  0.00           C
ATOM   2592  N   GLYB1 152       2.967  24.647  45.362  1.00  0.00           N
ATOM   2593  CA  GLYB1 152       4.254  24.788  46.001  1.00  0.00           C
ATOM   2594  C   GLYB1 152       5.060  23.515  46.087  1.00  0.00           C
ATOM   2595  O   GLYB1 152       6.038  23.461  46.844  1.00  0.00           O
ATOM   2596  N   ILEB1 153       4.694  22.503  45.320  1.00  0.00           N
ATOM   2597  CA  ILEB1 153       5.394  21.229  45.281  1.00  0.00           C
ATOM   2598  C   ILEB1 153       6.521  21.325  44.268  1.00  0.00           C
ATOM   2599  O   ILEB1 153       6.315  21.776  43.134  1.00  0.00           O
ATOM   2600  CB  ILEB1 153       4.422  20.093  44.918  1.00  0.00           C
ATOM   2601  CG1 ILEB1 153       3.366  19.943  46.011  1.00  0.00           C
ATOM   2602  CG2 ILEB1 153       5.174  18.801  44.728  1.00  0.00           C
ATOM   2603  CD1 ILEB1 153       2.174  19.075  45.583  1.00  0.00           C
ATOM   2604  N   GLUB1 154       7.717  20.897  44.673  1.00  0.00           N
ATOM   2605  CA  GLUB1 154       8.875  20.951  43.790  1.00  0.00           C
ATOM   2606  C   GLUB1 154       8.707  19.992  42.616  1.00  0.00           C
ATOM   2607  O   GLUB1 154       8.330  18.835  42.796  1.00  0.00           O
ATOM   2608  CB  GLUB1 154      10.149  20.595  44.563  1.00  0.00           C
ATOM   2609  CG  GLUB1 154      11.427  20.829  43.741  1.00  0.00           C
ATOM   2610  CD  GLUB1 154      12.726  20.581  44.498  1.00  0.00           C
ATOM   2611  OE1 GLUB1 154      12.717  20.571  45.747  1.00  0.00           O
ATOM   2612  OE2 GLUB1 154      13.767  20.396  43.829  1.00  0.00           O
ATOM   2613  N   VALB1 155       9.025  20.461  41.419  1.00  0.00           N
ATOM   2614  CA  VALB1 155       8.910  19.657  40.199  1.00  0.00           C
ATOM   2615  C   VALB1 155      10.288  19.103  39.853  1.00  0.00           C
ATOM   2616  O   VALB1 155      11.241  19.888  39.728  1.00  0.00           O
ATOM   2617  CB  VALB1 155       8.356  20.472  39.017  1.00  0.00           C
ATOM   2618  CG1 VALB1 155       8.235  19.646  37.731  1.00  0.00           C
ATOM   2619  CG2 VALB1 155       6.990  21.025  39.314  1.00  0.00           C
ATOM   2620  N   PROB1 156      10.460  17.785  39.679  1.00  0.00           N
ATOM   2621  CA  PROB1 156      11.748  17.273  39.230  1.00  0.00           C
ATOM   2622  C   PROB1 156      12.080  17.732  37.820  1.00  0.00           C
ATOM   2623  O   PROB1 156      11.234  17.749  36.933  1.00  0.00           O
ATOM   2624  CB  PROB1 156      11.618  15.762  39.249  1.00  0.00           C
ATOM   2625  CG  PROB1 156      10.132  15.543  39.018  1.00  0.00           C
ATOM   2626  CD  PROB1 156       9.456  16.727  39.708  1.00  0.00           C
ATOM   2627  N   GLUB1 157      13.363  17.971  37.598  1.00  0.00           N
ATOM   2628  CA  GLUB1 157      13.911  18.338  36.304  1.00  0.00           C
ATOM   2629  C   GLUB1 157      14.575  17.123  35.643  1.00  0.00           C
ATOM   2630  O   GLUB1 157      15.414  16.447  36.252  1.00  0.00           O
ATOM   2631  CB  GLUB1 157      14.881  19.495  36.545  1.00  0.00           C
ATOM   2632  CG  GLUB1 157      15.299  20.208  35.259  1.00  0.00           C
ATOM   2633  CD  GLUB1 157      16.266  21.360  35.560  1.00  0.00           C
ATOM   2634  OE1 GLUB1 157      16.099  22.006  36.625  1.00  0.00           O
ATOM   2635  OE2 GLUB1 157      17.172  21.560  34.713  1.00  0.00           O
ATOM   2636  N   VALB1 158      14.245  16.862  34.375  1.00  0.00           N
ATOM   2637  CA  VALB1 158      15.045  15.974  33.522  1.00  0.00           C
ATOM   2638  C   VALB1 158      16.277  16.754  33.060  1.00  0.00           C
ATOM   2639  O   VALB1 158      16.138  17.765  32.370  1.00  0.00           O
ATOM   2640  CB  VALB1 158      14.221  15.449  32.330  1.00  0.00           C
ATOM   2641  CG1 VALB1 158      15.066  14.571  31.398  1.00  0.00           C
ATOM   2642  CG2 VALB1 158      13.033  14.599  32.803  1.00  0.00           C
ATOM   2643  N   ARGB1 159      17.480  16.289  33.426  1.00  0.00           N
ATOM   2644  CA  ARGB1 159      18.758  16.910  33.041  1.00  0.00           C
ATOM   2645  C   ARGB1 159      18.909  16.866  31.528  1.00  0.00           C
ATOM   2646  O   ARGB1 159      18.933  15.780  30.942  1.00  0.00           O
ATOM   2647  CB  ARGB1 159      19.965  16.191  33.668  1.00  0.00           C
ATOM   2648  CG  ARGB1 159      19.988  16.204  35.184  1.00  0.00           C
ATOM   2649  CD  ARGB1 159      21.248  15.493  35.721  1.00  0.00           C
ATOM   2650  NE  ARGB1 159      21.313  14.081  35.353  1.00  0.00           N
ATOM   2651  CZ  ARGB1 159      20.805  13.090  36.072  1.00  0.00           C
ATOM   2652  NH1 ARGB1 159      20.183  13.314  37.219  1.00  0.00           N
ATOM   2653  NH2 ARGB1 159      20.906  11.843  35.620  1.00  0.00           N
ATOM   2654  N   ARGB1 160      19.109  18.021  30.898  1.00  0.00           N
ATOM   2655  CA  ARGB1 160      19.168  18.142  29.434  1.00  0.00           C
ATOM   2656  C   ARGB1 160      20.561  18.333  28.857  1.00  0.00           C
ATOM   2657  O   ARGB1 160      20.648  18.562  27.656  1.00  0.00           O
ATOM   2658  CB  ARGB1 160      18.233  19.247  28.931  1.00  0.00           C
ATOM   2659  CG  ARGB1 160      16.820  19.142  29.494  1.00  0.00           C
ATOM   2660  CD  ARGB1 160      15.886  19.986  28.635  1.00  0.00           C
ATOM   2661  NE  ARGB1 160      14.586  20.082  29.289  1.00  0.00           N
ATOM   2662  CZ  ARGB1 160      13.583  20.852  28.957  1.00  0.00           C
ATOM   2663  NH1 ARGB1 160      13.570  21.553  27.866  1.00  0.00           N
ATOM   2664  NH2 ARGB1 160      12.556  20.937  29.743  1.00  0.00           N
ATOM   2665  N   ASPB1 161      21.634  18.192  29.644  1.00  0.00           N
ATOM   2666  CA  ASPB1 161      22.962  18.472  29.110  1.00  0.00           C
ATOM   2667  C   ASPB1 161      23.258  17.604  27.914  1.00  0.00           C
ATOM   2668  O   ASPB1 161      23.787  18.076  26.900  1.00  0.00           O
ATOM   2669  CB  ASPB1 161      23.990  18.265  30.203  1.00  0.00           C
ATOM   2670  CG  ASPB1 161      23.688  19.101  31.385  1.00  0.00           C
ATOM   2671  OD1 ASPB1 161      23.931  20.323  31.290  1.00  0.00           O
ATOM   2672  OD2 ASPB1 161      23.122  18.560  32.357  1.00  0.00           O
ATOM   2673  N   GLYB1 162      22.899  16.347  27.997  1.00  0.00           N
ATOM   2674  CA  GLYB1 162      23.240  15.467  26.916  1.00  0.00           C
ATOM   2675  C   GLYB1 162      22.245  15.480  25.748  1.00  0.00           C
ATOM   2676  O   GLYB1 162      22.434  14.748  24.780  1.00  0.00           O
ATOM   2677  N   LEUB1 163      21.165  16.260  25.847  1.00  0.00           N
ATOM   2678  CA  LEUB1 163      20.123  16.375  24.830  1.00  0.00           C
ATOM   2679  C   LEUB1 163      20.427  17.582  23.925  1.00  0.00           C
ATOM   2680  O   LEUB1 163      20.900  18.606  24.419  1.00  0.00           O
ATOM   2681  CB  LEUB1 163      18.746  16.495  25.513  1.00  0.00           C
ATOM   2682  CG  LEUB1 163      18.360  15.300  26.408  1.00  0.00           C
ATOM   2683  CD1 LEUB1 163      17.043  15.581  27.131  1.00  0.00           C
ATOM   2684  CD2 LEUB1 163      18.182  14.013  25.600  1.00  0.00           C
ATOM   2685  N   PROB1 164      20.131  17.522  22.614  1.00  0.00           N
ATOM   2686  CA  PROB1 164      20.380  18.639  21.707  1.00  0.00           C
ATOM   2687  C   PROB1 164      19.533  19.863  22.081  1.00  0.00           C
ATOM   2688  O   PROB1 164      18.345  19.729  22.404  1.00  0.00           O
ATOM   2689  CB  PROB1 164      20.039  18.114  20.309  1.00  0.00           C
ATOM   2690  CG  PROB1 164      18.965  17.071  20.611  1.00  0.00           C
ATOM   2691  CD  PROB1 164      19.483  16.434  21.901  1.00  0.00           C
ATOM   2692  N   SERB1 165      20.150  21.043  21.997  1.00  0.00           N
ATOM   2693  CA  SERB1 165      19.529  22.367  22.151  1.00  0.00           C
ATOM   2694  C   SERB1 165      20.428  23.449  21.541  1.00  0.00           C
ATOM   2695  OXT SERB1 165      20.893  24.315  22.315  1.00  0.00           O
ATOM   2696  O   SERB1 165      20.675  23.340  20.323  1.00  0.00           O
ATOM   2697  CB  SERB1 165      19.211  22.634  23.628  1.00  0.00           C
ATOM   2698  OG  SERB1 165      20.414  22.675  24.365  1.00  0.00           O
TER    2699      SERB1 165
CONECT    1    2
CONECT    2    1    3   20
CONECT    3    2    4   19
CONECT    4    3    5   12
CONECT    5    4    6   11
CONECT    6    5    7
CONECT    7    6    8
CONECT    8    7    9   10
CONECT    9    8
CONECT   10    8   11
CONECT   11    5   10
CONECT   12    4   13
CONECT   13   12   14   19
CONECT   14   13   15
CONECT   15   14   16   17
CONECT   16   15
CONECT   17   15   18
CONECT   18   17   19
CONECT   19    3   13   18
CONECT   20    2   21   25
CONECT   21   20   22
CONECT   22   21   23
CONECT   23   22   24
CONECT   24   23   25
CONECT   25   20   24   26
CONECT   26   25   27
CONECT   27   26   28
CONECT   28   27   29
CONECT   29   28   30   34
CONECT   30   29   31
CONECT   31   30   32
CONECT   32   31   33
CONECT   33   32   34
CONECT   34   29   33
CONECT   35   36
CONECT   36   35   37   54
CONECT   37   36   38   53
CONECT   38   37   39   46
CONECT   39   38   40   45
CONECT   40   39   41
CONECT   41   40   42
CONECT   42   41   43   44
CONECT   43   42
CONECT   44   42   45
CONECT   45   39   44
CONECT   46   38   47
CONECT   47   46   48   53
CONECT   48   47   49
CONECT   49   48   50   51
CONECT   50   49
CONECT   51   49   52
CONECT   52   51   53
CONECT   53   37   47   52
CONECT   54   36   55   59
CONECT   55   54   56
CONECT   56   55   57
CONECT   57   56   58
CONECT   58   57   59
CONECT   59   54   58   60
CONECT   60   59   61
CONECT   61   60   62
CONECT   62   61   63
CONECT   63   62   64   68
CONECT   64   63   65
CONECT   65   64   66
CONECT   66   65   67
CONECT   67   66   68
CONECT   68   63   67
CONECT   69   70
CONECT   70   69   71   88
CONECT   71   70   72   87
CONECT   72   71   73   80
CONECT   73   72   74   79
CONECT   74   73   75
CONECT   75   74   76
CONECT   76   75   77   78
CONECT   77   76
CONECT   78   76   79
CONECT   79   73   78
CONECT   80   72   81
CONECT   81   80   82   87
CONECT   82   81   83
CONECT   83   82   84   85
CONECT   84   83
CONECT   85   83   86
CONECT   86   85   87
CONECT   87   71   81   86
CONECT   88   70   89   93
CONECT   89   88   90
CONECT   90   89   91
CONECT   91   90   92
CONECT   92   91   93
CONECT   93   88   92   94
CONECT   94   93   95
CONECT   95   94   96
CONECT   96   95   97
CONECT   97   96   98  102
CONECT   98   97   99
CONECT   99   98  100
CONECT  100   99  101
CONECT  101  100  102
CONECT  102   97  101
END
