# Supplementary material for: From Bones to Bugs: Structure-Based Development of Raloxifene-Derived Pathoblockers That Inhibit Pyocyanin Production in Pseudomonas aeruginosa
Source: J Med Chem. 2025 Mar 29;68(7):7390–420. doi: 10.1021/acs.jmedchem.4c03065 (PMC11998002; doi:10.1021/acs.jmedchem.4c03065)
Supplement: Supplementary file 7 — jm4c03065_si_007.pdb [file jm4c03065_si_007.pdb]

SEQRES   1A1  156  THR SER GLU ASN ARG ALA GLN VAL ALA ALA ARG GLN HIS
SEQRES   2A1  156  ASN ARG LYS ILE VAL GLU GLN TYR MET HIS THR ARG GLY
SEQRES   3A1  156  GLU ALA ARG LEU LYS ARG HIS LEU LEU PHE THR GLU ASP
SEQRES   4A1  156  GLY VAL GLY GLY LEU TRP THR THR ASP SER GLY GLN PRO
SEQRES   5A1  156  ILE ALA ILE ARG GLY ARG GLU LYS LEU GLY GLU HIS ALA
SEQRES   6A1  156  VAL TRP SER LEU GLN CYS PHE PRO ASP TRP VAL TRP THR
SEQRES   7A1  156  ASP ILE GLN ILE PHE GLU THR GLN ASP PRO ASN TRP PHE
SEQRES   8A1  156  TRP VAL GLU CYS ARG GLY GLU GLY ALA ILE VAL PHE PRO
SEQRES   9A1  156  GLY TYR PRO ARG GLY GLN TYR ARG ASN HIS PHE LEU HIS
SEQRES  10A1  156  SER PHE ARG PHE GLU ASN GLY LEU ILE LYS GLU GLN ARG
SEQRES  11A1  156  GLU PHE MET ASN PRO CYS GLU GLN PHE ARG SER LEU GLY
SEQRES  12A1  156  ILE GLU VAL PRO GLU VAL ARG ARG ASP GLY LEU PRO SER
SEQRES   1B1  156  THR SER GLU ASN ARG ALA GLN VAL ALA ALA ARG GLN HIS
SEQRES   2B1  156  ASN ARG LYS ILE VAL GLU GLN TYR MET HIS THR ARG GLY
SEQRES   3B1  156  GLU ALA ARG LEU LYS ARG HIS LEU LEU PHE THR GLU ASP
SEQRES   4B1  156  GLY VAL GLY GLY LEU TRP THR THR ASP SER GLY GLN PRO
SEQRES   5B1  156  ILE ALA ILE ARG GLY ARG GLU LYS LEU GLY GLU HIS ALA
SEQRES   6B1  156  VAL TRP SER LEU GLN CYS PHE PRO ASP TRP VAL TRP THR
SEQRES   7B1  156  ASP ILE GLN ILE PHE GLU THR GLN ASP PRO ASN TRP PHE
SEQRES   8B1  156  TRP VAL GLU CYS ARG GLY GLU GLY ALA ILE VAL PHE PRO
SEQRES   9B1  156  GLY TYR PRO ARG GLY GLN TYR ARG ASN HIS PHE LEU HIS
SEQRES  10B1  156  SER PHE ARG PHE GLU ASN GLY LEU ILE LYS GLU GLN ARG
SEQRES  11B1  156  GLU PHE MET ASN PRO CYS GLU GLN PHE ARG SER LEU GLY
SEQRES  12B1  156  ILE GLU VAL PRO GLU VAL ARG ARG ASP GLY LEU PRO SER
HELIX    1   1 SERA1   11  META1   31  1                                  21
HELIX    2   2 GLYA1   35  LEUA1   44  1                                  10
HELIX    3   3 ARGA1   67  CYSA1   80  1                                  14
HELIX    4   4 PROA1  144  PHEA1  148  1                                   5
HELIX    5   5 ARGA1  149  LEUA1  151  1                                   3
HELIX    6   6 SERB1   11  METB1   31  1                                  21
HELIX    7   7 GLYB1   35  LEUB1   44  1                                  10
HELIX    8   8 ARGB1   67  CYSB1   80  1                                  14
HELIX    9   9 PROB1  144  PHEB1  148  1                                   5
HELIX   10  10 ARGB1  149  LEUB1  151  1                                   3
SHEET    1   1 1 VALA1  50  LEUA1  53  0
SHEET    2   2 1 ILEA1  62  ARGA1  65  0
SHEET    3   3 1 VALA1  85  THRA1  87  0
SHEET    4   4 1 GLNA1  90  PHEA1  92  0
SHEET    5   5 1 TRPA1  99  CYSA1 104  0
SHEET    6   6 1 ARGA1 105  GLUA1 107  0
SHEET    7   7 1 GLYA1 108  ILEA1 110  0
SHEET    8   8 1 GLYA1 118  GLUA1 131  0
SHEET    9   9 1 LEUA1 134  META1 142  0
SHEET   10  10 1 VALB1  50  LEUB1  53  0
SHEET   11  11 1 ILEB1  62  ARGB1  65  0
SHEET   12  12 1 VALB1  85  THRB1  87  0
SHEET   13  13 1 GLNB1  90  PHEB1  92  0
SHEET   14  14 1 TRPB1  99  CYSB1 104  0
SHEET   15  15 1 ARGB1 105  GLUB1 107  0
SHEET   16  16 1 GLYB1 108  ILEB1 110  0
SHEET   17  17 1 GLYB1 118  GLUB1 131  0
SHEET   18  18 1 LEUB1 134  METB1 142  0
ATOM      1  N   THRA1  10     -20.799  23.402  -2.784  1.00  0.00           N
ATOM      2  CA  THRA1  10     -20.459  22.081  -3.294  1.00  0.00           C
ATOM      3  C   THRA1  10     -19.006  22.021  -3.768  1.00  0.00           C
ATOM      4  O   THRA1  10     -18.312  21.037  -3.523  1.00  0.00           O
ATOM      5  CB  THRA1  10     -21.382  21.698  -4.487  1.00  0.00           C
ATOM      6  CG2 THRA1  10     -22.850  21.546  -4.069  1.00  0.00           C
ATOM      7  OG1 THRA1  10     -21.299  22.652  -5.529  1.00  0.00           O
ATOM      8  N   SERA1  11     -18.545  23.067  -4.455  1.00  0.00           N
ATOM      9  CA  SERA1  11     -17.126  23.148  -4.788  1.00  0.00           C
ATOM     10  C   SERA1  11     -16.286  23.330  -3.530  1.00  0.00           C
ATOM     11  O   SERA1  11     -15.318  22.592  -3.301  1.00  0.00           O
ATOM     12  CB  SERA1  11     -16.878  24.290  -5.767  1.00  0.00           C
ATOM     13  OG  SERA1  11     -17.409  23.966  -7.038  1.00  0.00           O
ATOM     14  N   GLUA1  12     -16.630  24.324  -2.707  1.00  0.00           N
ATOM     15  CA  GLUA1  12     -15.935  24.483  -1.436  1.00  0.00           C
ATOM     16  C   GLUA1  12     -15.985  23.185  -0.650  1.00  0.00           C
ATOM     17  O   GLUA1  12     -14.967  22.730  -0.117  1.00  0.00           O
ATOM     18  CB  GLUA1  12     -16.545  25.632  -0.633  1.00  0.00           C
ATOM     19  CG  GLUA1  12     -15.792  25.955   0.653  1.00  0.00           C
ATOM     20  CD  GLUA1  12     -14.333  26.298   0.410  1.00  0.00           C
ATOM     21  OE1 GLUA1  12     -14.056  27.113  -0.495  1.00  0.00           O
ATOM     22  OE2 GLUA1  12     -13.464  25.741   1.116  1.00  0.00           O
ATOM     23  N   ASNA1  13     -17.149  22.539  -0.615  1.00  0.00           N
ATOM     24  CA  ASNA1  13     -17.242  21.316   0.168  1.00  0.00           C
ATOM     25  C   ASNA1  13     -16.423  20.192  -0.458  1.00  0.00           C
ATOM     26  O   ASNA1  13     -15.803  19.403   0.265  1.00  0.00           O
ATOM     27  CB  ASNA1  13     -18.697  20.905   0.353  1.00  0.00           C
ATOM     28  CG  ASNA1  13     -19.113  20.947   1.809  1.00  0.00           C
ATOM     29  OD1 ASNA1  13     -19.244  19.944   2.476  1.00  0.00           O
ATOM     30  ND2 ASNA1  13     -19.345  22.152   2.321  1.00  0.00           N
ATOM     31  N   ARGA1  14     -16.385  20.102  -1.793  1.00  0.00           N
ATOM     32  CA  ARGA1  14     -15.594  19.040  -2.422  1.00  0.00           C
ATOM     33  C   ARGA1  14     -14.102  19.225  -2.143  1.00  0.00           C
ATOM     34  O   ARGA1  14     -13.361  18.246  -1.994  1.00  0.00           O
ATOM     35  CB  ARGA1  14     -15.901  19.008  -3.928  1.00  0.00           C
ATOM     36  CG  ARGA1  14     -15.177  17.847  -4.634  1.00  0.00           C
ATOM     37  CD  ARGA1  14     -15.604  17.682  -6.097  1.00  0.00           C
ATOM     38  NE  ARGA1  14     -15.235  18.848  -6.920  1.00  0.00           N
ATOM     39  CZ  ARGA1  14     -16.075  19.796  -7.380  1.00  0.00           C
ATOM     40  NH1 ARGA1  14     -15.583  20.785  -8.139  1.00  0.00           N
ATOM     41  NH2 ARGA1  14     -17.387  19.783  -7.101  1.00  0.00           N
ATOM     42  N   ALAA1  15     -13.639  20.474  -2.104  1.00  0.00           N
ATOM     43  CA  ALAA1  15     -12.248  20.754  -1.769  1.00  0.00           C
ATOM     44  C   ALAA1  15     -11.933  20.419  -0.311  1.00  0.00           C
ATOM     45  O   ALAA1  15     -10.818  19.977   0.007  1.00  0.00           O
ATOM     46  CB  ALAA1  15     -11.938  22.226  -2.031  1.00  0.00           C
ATOM     47  N   GLNA1  16     -12.874  20.696   0.590  1.00  0.00           N
ATOM     48  CA  GLNA1  16     -12.681  20.378   2.000  1.00  0.00           C
ATOM     49  C   GLNA1  16     -12.681  18.875   2.216  1.00  0.00           C
ATOM     50  O   GLNA1  16     -11.889  18.357   3.012  1.00  0.00           O
ATOM     51  CB  GLNA1  16     -13.775  21.053   2.837  1.00  0.00           C
ATOM     52  CG  GLNA1  16     -13.615  22.574   2.937  1.00  0.00           C
ATOM     53  CD  GLNA1  16     -14.464  23.224   4.029  1.00  0.00           C
ATOM     54  OE1 GLNA1  16     -14.860  22.632   5.025  1.00  0.00           O
ATOM     55  NE2 GLNA1  16     -14.825  24.486   3.817  1.00  0.00           N
ATOM     56  N   VALA1  17     -13.536  18.153   1.495  1.00  0.00           N
ATOM     57  CA  VALA1  17     -13.575  16.702   1.632  1.00  0.00           C
ATOM     58  C   VALA1  17     -12.282  16.080   1.131  1.00  0.00           C
ATOM     59  O   VALA1  17     -11.752  15.142   1.743  1.00  0.00           O
ATOM     60  CB  VALA1  17     -14.792  16.123   0.894  1.00  0.00           C
ATOM     61  CG1 VALA1  17     -14.699  14.602   0.835  1.00  0.00           C
ATOM     62  CG2 VALA1  17     -16.082  16.474   1.636  1.00  0.00           C
ATOM     63  N   ALAA1  18     -11.778  16.562  -0.010  1.00  0.00           N
ATOM     64  CA  ALAA1  18     -10.532  16.040  -0.569  1.00  0.00           C
ATOM     65  C   ALAA1  18      -9.357  16.302   0.360  1.00  0.00           C
ATOM     66  O   ALAA1  18      -8.487  15.441   0.539  1.00  0.00           O
ATOM     67  CB  ALAA1  18     -10.263  16.684  -1.931  1.00  0.00           C
ATOM     68  N   ALAA1  19      -9.293  17.509   0.913  1.00  0.00           N
ATOM     69  CA  ALAA1  19      -8.249  17.844   1.866  1.00  0.00           C
ATOM     70  C   ALAA1  19      -8.297  16.917   3.075  1.00  0.00           C
ATOM     71  O   ALAA1  19      -7.277  16.357   3.479  1.00  0.00           O
ATOM     72  CB  ALAA1  19      -8.398  19.303   2.291  1.00  0.00           C
ATOM     73  N   ARGA1  20      -9.486  16.714   3.651  1.00  0.00           N
ATOM     74  CA  ARGA1  20      -9.644  15.867   4.842  1.00  0.00           C
ATOM     75  C   ARGA1  20      -9.208  14.438   4.544  1.00  0.00           C
ATOM     76  O   ARGA1  20      -8.504  13.832   5.347  1.00  0.00           O
ATOM     77  CB  ARGA1  20     -11.100  15.923   5.339  1.00  0.00           C
ATOM     78  CG  ARGA1  20     -11.312  15.084   6.613  1.00  0.00           C
ATOM     79  CD  ARGA1  20     -12.734  15.215   7.166  1.00  0.00           C
ATOM     80  NE  ARGA1  20     -12.959  16.520   7.807  1.00  0.00           N
ATOM     81  CZ  ARGA1  20     -13.708  17.514   7.365  1.00  0.00           C
ATOM     82  NH1 ARGA1  20     -14.453  17.470   6.297  1.00  0.00           N
ATOM     83  NH2 ARGA1  20     -13.713  18.632   8.009  1.00  0.00           N
ATOM     84  N   GLNA1  21      -9.529  13.919   3.361  1.00  0.00           N
ATOM     85  CA  GLNA1  21      -9.184  12.540   3.035  1.00  0.00           C
ATOM     86  C   GLNA1  21      -7.684  12.380   2.850  1.00  0.00           C
ATOM     87  O   GLNA1  21      -7.094  11.360   3.237  1.00  0.00           O
ATOM     88  CB  GLNA1  21      -9.911  12.084   1.774  1.00  0.00           C
ATOM     89  CG  GLNA1  21     -11.397  11.981   1.986  1.00  0.00           C
ATOM     90  CD  GLNA1  21     -12.156  11.537   0.750  1.00  0.00           C
ATOM     91  OE1 GLNA1  21     -11.889  11.997  -0.361  1.00  0.00           O
ATOM     92  NE2 GLNA1  21     -13.116  10.639   0.944  1.00  0.00           N
ATOM     93  N   HISA1  22      -7.068  13.362   2.221  1.00  0.00           N
ATOM     94  CA  HISA1  22      -5.630  13.326   2.040  1.00  0.00           C
ATOM     95  C   HISA1  22      -4.901  13.499   3.357  1.00  0.00           C
ATOM     96  O   HISA1  22      -3.969  12.747   3.672  1.00  0.00           O
ATOM     97  CB  HISA1  22      -5.214  14.433   1.122  1.00  0.00           C
ATOM     98  CG  HISA1  22      -3.745  14.638   1.128  1.00  0.00           C
ATOM     99  ND1 HISA1  22      -2.891  13.780   0.481  1.00  0.00           N
ATOM    100  CD2 HISA1  22      -2.974  15.561   1.742  1.00  0.00           C
ATOM    101  CE1 HISA1  22      -1.649  14.188   0.662  1.00  0.00           C
ATOM    102  NE2 HISA1  22      -1.675  15.275   1.414  1.00  0.00           N
ATOM    103  N   ASNA1  23      -5.266  14.531   4.107  1.00  0.00           N
ATOM    104  CA  ASNA1  23      -4.612  14.776   5.389  1.00  0.00           C
ATOM    105  C   ASNA1  23      -4.727  13.564   6.301  1.00  0.00           C
ATOM    106  O   ASNA1  23      -3.801  13.265   7.063  1.00  0.00           O
ATOM    107  CB  ASNA1  23      -5.218  16.013   6.050  1.00  0.00           C
ATOM    108  CG  ASNA1  23      -4.984  17.290   5.262  1.00  0.00           C
ATOM    109  OD1 ASNA1  23      -4.100  17.362   4.410  1.00  0.00           O
ATOM    110  ND2 ASNA1  23      -5.754  18.326   5.579  1.00  0.00           N
ATOM    111  N   ARGA1  24      -5.852  12.845   6.258  1.00  0.00           N
ATOM    112  CA  ARGA1  24      -5.966  11.659   7.102  1.00  0.00           C
ATOM    113  C   ARGA1  24      -4.907  10.620   6.743  1.00  0.00           C
ATOM    114  O   ARGA1  24      -4.348   9.960   7.631  1.00  0.00           O
ATOM    115  CB  ARGA1  24      -7.374  11.057   6.996  1.00  0.00           C
ATOM    116  CG  ARGA1  24      -7.594   9.881   7.943  1.00  0.00           C
ATOM    117  CD  ARGA1  24      -8.966   9.238   7.730  1.00  0.00           C
ATOM    118  NE  ARGA1  24      -9.673   8.984   8.987  1.00  0.00           N
ATOM    119  CZ  ARGA1  24      -9.421   7.986   9.812  1.00  0.00           C
ATOM    120  NH1 ARGA1  24      -8.527   7.072   9.515  1.00  0.00           N
ATOM    121  NH2 ARGA1  24     -10.073   7.903  10.941  1.00  0.00           N
ATOM    122  N   LYSA1  25      -4.616  10.451   5.444  1.00  0.00           N
ATOM    123  CA  LYSA1  25      -3.589   9.489   5.066  1.00  0.00           C
ATOM    124  C   LYSA1  25      -2.224   9.888   5.611  1.00  0.00           C
ATOM    125  O   LYSA1  25      -1.427   9.017   5.997  1.00  0.00           O
ATOM    126  CB  LYSA1  25      -3.524   9.351   3.537  1.00  0.00           C
ATOM    127  CG  LYSA1  25      -4.809   8.834   2.884  1.00  0.00           C
ATOM    128  CD  LYSA1  25      -4.679   8.748   1.348  1.00  0.00           C
ATOM    129  CE  LYSA1  25      -6.024   8.564   0.646  1.00  0.00           C
ATOM    130  NZ  LYSA1  25      -6.698   7.332   1.124  1.00  0.00           N
ATOM    131  N   ILEA1  26      -1.945  11.195   5.669  1.00  0.00           N
ATOM    132  CA  ILEA1  26      -0.678  11.669   6.215  1.00  0.00           C
ATOM    133  C   ILEA1  26      -0.611  11.410   7.711  1.00  0.00           C
ATOM    134  O   ILEA1  26       0.439  11.021   8.238  1.00  0.00           O
ATOM    135  CB  ILEA1  26      -0.478  13.163   5.894  1.00  0.00           C
ATOM    136  CG1 ILEA1  26      -0.459  13.426   4.381  1.00  0.00           C
ATOM    137  CG2 ILEA1  26       0.794  13.699   6.542  1.00  0.00           C
ATOM    138  CD1 ILEA1  26       0.706  12.809   3.594  1.00  0.00           C
ATOM    139  N   VALA1  27      -1.720  11.622   8.429  1.00  0.00           N
ATOM    140  CA  VALA1  27      -1.718  11.311   9.862  1.00  0.00           C
ATOM    141  C   VALA1  27      -1.469   9.829  10.065  1.00  0.00           C
ATOM    142  O   VALA1  27      -0.718   9.427  10.967  1.00  0.00           O
ATOM    143  CB  VALA1  27      -3.046  11.737  10.511  1.00  0.00           C
ATOM    144  CG1 VALA1  27      -3.123  11.235  11.953  1.00  0.00           C
ATOM    145  CG2 VALA1  27      -3.207  13.254  10.433  1.00  0.00           C
ATOM    146  N   GLUA1  28      -2.147   8.987   9.276  1.00  0.00           N
ATOM    147  CA  GLUA1  28      -1.959   7.553   9.411  1.00  0.00           C
ATOM    148  C   GLUA1  28      -0.498   7.209   9.176  1.00  0.00           C
ATOM    149  O   GLUA1  28       0.103   6.430   9.924  1.00  0.00           O
ATOM    150  CB  GLUA1  28      -2.844   6.793   8.418  1.00  0.00           C
ATOM    151  CG  GLUA1  28      -4.368   6.709   8.715  1.00  0.00           C
ATOM    152  CD  GLUA1  28      -4.783   5.546   9.631  1.00  0.00           C
ATOM    153  OE1 GLUA1  28      -3.899   4.889  10.217  1.00  0.00           O
ATOM    154  OE2 GLUA1  28      -6.004   5.293   9.775  1.00  0.00           O
ATOM    155  N   GLNA1  29       0.086   7.794   8.137  1.00  0.00           N
ATOM    156  CA  GLNA1  29       1.477   7.520   7.831  1.00  0.00           C
ATOM    157  C   GLNA1  29       2.381   7.953   8.978  1.00  0.00           C
ATOM    158  O   GLNA1  29       3.271   7.206   9.400  1.00  0.00           O
ATOM    159  CB  GLNA1  29       1.870   8.210   6.538  1.00  0.00           C
ATOM    160  CG  GLNA1  29       3.243   7.803   6.173  1.00  0.00           C
ATOM    161  CD  GLNA1  29       3.688   8.370   4.880  1.00  0.00           C
ATOM    162  NE2 GLNA1  29       2.873   8.812   4.074  1.00  0.00           N
ATOM    163  OE1 GLNA1  29       5.001   8.373   4.658  1.00  0.00           O
ATOM    164  N   TYRA1  30       2.166   9.158   9.504  1.00  0.00           N
ATOM    165  CA  TYRA1  30       2.971   9.631  10.620  1.00  0.00           C
ATOM    166  C   TYRA1  30       2.898   8.673  11.806  1.00  0.00           C
ATOM    167  O   TYRA1  30       3.924   8.291  12.379  1.00  0.00           O
ATOM    168  CB  TYRA1  30       2.502  11.026  11.045  1.00  0.00           C
ATOM    169  CG  TYRA1  30       3.330  11.672  12.117  1.00  0.00           C
ATOM    170  CD1 TYRA1  30       3.219  11.272  13.442  1.00  0.00           C
ATOM    171  CD2 TYRA1  30       4.220  12.713  11.822  1.00  0.00           C
ATOM    172  CE1 TYRA1  30       3.976  11.852  14.480  1.00  0.00           C
ATOM    173  CE2 TYRA1  30       4.975  13.305  12.838  1.00  0.00           C
ATOM    174  CZ  TYRA1  30       4.865  12.893  14.173  1.00  0.00           C
ATOM    175  OH  TYRA1  30       5.628  13.496  15.120  1.00  0.00           O
ATOM    176  N   META1  31       1.686   8.286  12.190  1.00  0.00           N
ATOM    177  CA  META1  31       1.519   7.497  13.402  1.00  0.00           C
ATOM    178  C   META1  31       2.097   6.103  13.240  1.00  0.00           C
ATOM    179  O   META1  31       2.453   5.457  14.232  1.00  0.00           O
ATOM    180  CB  META1  31       0.042   7.413  13.783  1.00  0.00           C
ATOM    181  CG  META1  31      -0.615   8.737  14.150  1.00  0.00           C
ATOM    182  SD  META1  31       0.167   9.636  15.476  1.00  0.00           S
ATOM    183  CE  META1  31       0.167   8.361  16.751  1.00  0.00           C
ATOM    184  N   HISA1  32       2.195   5.613  12.014  1.00  0.00           N
ATOM    185  CA  HISA1  32       2.750   4.296  11.763  1.00  0.00           C
ATOM    186  C   HISA1  32       4.218   4.339  11.357  1.00  0.00           C
ATOM    187  O   HISA1  32       4.778   3.297  11.018  1.00  0.00           O
ATOM    188  CB  HISA1  32       1.898   3.562  10.723  1.00  0.00           C
ATOM    189  CG  HISA1  32       0.565   3.142  11.261  1.00  0.00           C
ATOM    190  ND1 HISA1  32       0.419   2.085  12.131  1.00  0.00           N
ATOM    191  CD2 HISA1  32      -0.672   3.667  11.096  1.00  0.00           C
ATOM    192  CE1 HISA1  32      -0.856   1.964  12.464  1.00  0.00           C
ATOM    193  NE2 HISA1  32      -1.538   2.911  11.848  1.00  0.00           N
ATOM    194  N   THRA1  33       4.876   5.489  11.462  1.00  0.00           N
ATOM    195  CA  THRA1  33       6.279   5.572  11.086  1.00  0.00           C
ATOM    196  C   THRA1  33       7.138   5.016  12.214  1.00  0.00           C
ATOM    197  O   THRA1  33       7.096   5.515  13.348  1.00  0.00           O
ATOM    198  CB  THRA1  33       6.687   7.009  10.752  1.00  0.00           C
ATOM    199  OG1 THRA1  33       5.933   7.473   9.618  1.00  0.00           O
ATOM    200  CG2 THRA1  33       8.176   7.050  10.397  1.00  0.00           C
ATOM    201  N   ARGA1  34       7.920   3.986  11.895  1.00  0.00           N
ATOM    202  CA  ARGA1  34       8.740   3.285  12.869  1.00  0.00           C
ATOM    203  C   ARGA1  34      10.111   2.967  12.289  1.00  0.00           C
ATOM    204  O   ARGA1  34      10.318   2.983  11.077  1.00  0.00           O
ATOM    205  CB  ARGA1  34       8.067   1.987  13.309  1.00  0.00           C
ATOM    206  CG  ARGA1  34       6.681   2.202  13.896  1.00  0.00           C
ATOM    207  CD  ARGA1  34       6.006   0.868  14.159  1.00  0.00           C
ATOM    208  NE  ARGA1  34       4.706   0.976  14.812  1.00  0.00           N
ATOM    209  CZ  ARGA1  34       3.928  -0.065  15.077  1.00  0.00           C
ATOM    210  NH1 ARGA1  34       4.294  -1.294  14.760  1.00  0.00           N
ATOM    211  NH2 ARGA1  34       2.762   0.130  15.687  1.00  0.00           N
ATOM    212  N   GLYA1  35      11.038   2.654  13.181  1.00  0.00           N
ATOM    213  CA  GLYA1  35      12.349   2.213  12.737  1.00  0.00           C
ATOM    214  C   GLYA1  35      13.058   3.244  11.886  1.00  0.00           C
ATOM    215  O   GLYA1  35      12.978   4.456  12.119  1.00  0.00           O
ATOM    216  N   GLUA1  36      13.781   2.762  10.873  1.00  0.00           N
ATOM    217  CA  GLUA1  36      14.603   3.690  10.111  1.00  0.00           C
ATOM    218  C   GLUA1  36      13.759   4.687   9.341  1.00  0.00           C
ATOM    219  O   GLUA1  36      14.253   5.772   9.024  1.00  0.00           O
ATOM    220  CB  GLUA1  36      15.534   2.928   9.168  1.00  0.00           C
ATOM    221  CG  GLUA1  36      16.569   2.089   9.921  1.00  0.00           C
ATOM    222  CD  GLUA1  36      17.432   2.904  10.876  1.00  0.00           C
ATOM    223  OE1 GLUA1  36      18.118   3.837  10.411  1.00  0.00           O
ATOM    224  OE2 GLUA1  36      17.429   2.609  12.093  1.00  0.00           O
ATOM    225  N   ALAA1  37      12.491   4.365   9.071  1.00  0.00           N
ATOM    226  CA  ALAA1  37      11.605   5.318   8.416  1.00  0.00           C
ATOM    227  C   ALAA1  37      11.465   6.610   9.206  1.00  0.00           C
ATOM    228  O   ALAA1  37      11.079   7.638   8.632  1.00  0.00           O
ATOM    229  CB  ALAA1  37      10.220   4.703   8.197  1.00  0.00           C
ATOM    230  N   ARGA1  38      11.742   6.569  10.512  1.00  0.00           N
ATOM    231  CA  ARGA1  38      11.675   7.767  11.339  1.00  0.00           C
ATOM    232  C   ARGA1  38      12.647   8.835  10.860  1.00  0.00           C
ATOM    233  O   ARGA1  38      12.401  10.034  11.056  1.00  0.00           O
ATOM    234  CB  ARGA1  38      11.933   7.379  12.801  1.00  0.00           C
ATOM    235  CG  ARGA1  38      10.734   6.626  13.392  1.00  0.00           C
ATOM    236  CD  ARGA1  38      11.138   5.856  14.657  1.00  0.00           C
ATOM    237  NE  ARGA1  38      11.515   6.740  15.777  1.00  0.00           N
ATOM    238  CZ  ARGA1  38      12.049   6.339  16.915  1.00  0.00           C
ATOM    239  NH1 ARGA1  38      12.324   5.093  17.158  1.00  0.00           N
ATOM    240  NH2 ARGA1  38      12.325   7.181  17.865  1.00  0.00           N
ATOM    241  N   LEUA1  39      13.736   8.427  10.190  1.00  0.00           N
ATOM    242  CA  LEUA1  39      14.694   9.380   9.647  1.00  0.00           C
ATOM    243  C   LEUA1  39      14.131  10.221   8.503  1.00  0.00           C
ATOM    244  O   LEUA1  39      14.744  11.229   8.146  1.00  0.00           O
ATOM    245  CB  LEUA1  39      15.950   8.643   9.154  1.00  0.00           C
ATOM    246  CG  LEUA1  39      16.757   7.940  10.245  1.00  0.00           C
ATOM    247  CD1 LEUA1  39      17.905   7.136   9.652  1.00  0.00           C
ATOM    248  CD2 LEUA1  39      17.295   8.943  11.250  1.00  0.00           C
ATOM    249  N   LYSA1  40      12.983   9.843   7.926  1.00  0.00           N
ATOM    250  CA  LYSA1  40      12.353  10.616   6.856  1.00  0.00           C
ATOM    251  C   LYSA1  40      10.965  11.124   7.225  1.00  0.00           C
ATOM    252  O   LYSA1  40      10.244  11.633   6.352  1.00  0.00           O
ATOM    253  CB  LYSA1  40      12.254   9.784   5.566  1.00  0.00           C
ATOM    254  CG  LYSA1  40      13.590   9.395   4.976  1.00  0.00           C
ATOM    255  CD  LYSA1  40      13.432   8.742   3.612  1.00  0.00           C
ATOM    256  CE  LYSA1  40      14.775   8.633   2.897  1.00  0.00           C
ATOM    257  NZ  LYSA1  40      14.630   8.306   1.446  1.00  0.00           N
ATOM    258  N   ARGA1  41      10.558  11.001   8.488  1.00  0.00           N
ATOM    259  CA  ARGA1  41       9.229  11.477   8.868  1.00  0.00           C
ATOM    260  C   ARGA1  41       9.095  12.980   8.695  1.00  0.00           C
ATOM    261  O   ARGA1  41       7.975  13.460   8.492  1.00  0.00           O
ATOM    262  CB  ARGA1  41       8.920  11.069  10.314  1.00  0.00           C
ATOM    263  CG  ARGA1  41       7.433  11.170  10.745  1.00  0.00           C
ATOM    264  CD  ARGA1  41       7.269  10.690  12.190  1.00  0.00           C
ATOM    265  NE  ARGA1  41       7.900  11.600  13.152  1.00  0.00           N
ATOM    266  CZ  ARGA1  41       8.137  11.374  14.425  1.00  0.00           C
ATOM    267  NH1 ARGA1  41       7.803  10.277  15.043  1.00  0.00           N
ATOM    268  NH2 ARGA1  41       8.739  12.274  15.132  1.00  0.00           N
ATOM    269  N   HISA1  42      10.207  13.731   8.725  1.00  0.00           N
ATOM    270  CA  HISA1  42      10.143  15.184   8.587  1.00  0.00           C
ATOM    271  C   HISA1  42       9.656  15.602   7.207  1.00  0.00           C
ATOM    272  O   HISA1  42       9.189  16.733   7.028  1.00  0.00           O
ATOM    273  CB  HISA1  42      11.517  15.789   8.888  1.00  0.00           C
ATOM    274  CG  HISA1  42      12.590  15.377   7.923  1.00  0.00           C
ATOM    275  ND1 HISA1  42      13.204  14.143   7.968  1.00  0.00           N
ATOM    276  CD2 HISA1  42      13.164  16.047   6.896  1.00  0.00           C
ATOM    277  CE1 HISA1  42      14.105  14.069   7.001  1.00  0.00           C
ATOM    278  NE2 HISA1  42      14.102  15.213   6.339  1.00  0.00           N
ATOM    279  N   LEUA1  43       9.726  14.710   6.225  1.00  0.00           N
ATOM    280  CA  LEUA1  43       9.236  15.019   4.895  1.00  0.00           C
ATOM    281  C   LEUA1  43       7.718  15.082   4.851  1.00  0.00           C
ATOM    282  O   LEUA1  43       7.147  15.500   3.835  1.00  0.00           O
ATOM    283  CB  LEUA1  43       9.783  13.982   3.925  1.00  0.00           C
ATOM    284  CG  LEUA1  43      11.324  13.975   3.821  1.00  0.00           C
ATOM    285  CD1 LEUA1  43      11.735  12.888   2.866  1.00  0.00           C
ATOM    286  CD2 LEUA1  43      11.882  15.309   3.386  1.00  0.00           C
ATOM    287  N   LEUA1  44       7.047  14.721   5.939  1.00  0.00           N
ATOM    288  CA  LEUA1  44       5.611  14.893   6.008  1.00  0.00           C
ATOM    289  C   LEUA1  44       5.208  16.296   6.423  1.00  0.00           C
ATOM    290  O   LEUA1  44       4.006  16.559   6.544  1.00  0.00           O
ATOM    291  CB  LEUA1  44       5.000  13.911   6.999  1.00  0.00           C
ATOM    292  CG  LEUA1  44       5.228  12.455   6.644  1.00  0.00           C
ATOM    293  CD1 LEUA1  44       4.557  11.535   7.682  1.00  0.00           C
ATOM    294  CD2 LEUA1  44       4.704  12.148   5.258  1.00  0.00           C
ATOM    295  N   PHEA1  45       6.172  17.178   6.658  1.00  0.00           N
ATOM    296  CA  PHEA1  45       5.926  18.534   7.120  1.00  0.00           C
ATOM    297  C   PHEA1  45       6.168  19.571   6.019  1.00  0.00           C
ATOM    298  O   PHEA1  45       6.966  19.367   5.102  1.00  0.00           O
ATOM    299  CB  PHEA1  45       6.826  18.884   8.300  1.00  0.00           C
ATOM    300  CG  PHEA1  45       6.495  18.157   9.585  1.00  0.00           C
ATOM    301  CD1 PHEA1  45       6.710  16.801   9.693  1.00  0.00           C
ATOM    302  CD2 PHEA1  45       6.025  18.848  10.688  1.00  0.00           C
ATOM    303  CE1 PHEA1  45       6.436  16.127  10.869  1.00  0.00           C
ATOM    304  CE2 PHEA1  45       5.738  18.171  11.884  1.00  0.00           C
ATOM    305  CZ  PHEA1  45       5.950  16.816  11.964  1.00  0.00           C
ATOM    306  N   THRA1  46       5.528  20.728   6.179  1.00  0.00           N
ATOM    307  CA  THRA1  46       5.910  21.899   5.401  1.00  0.00           C
ATOM    308  C   THRA1  46       7.340  22.317   5.754  1.00  0.00           C
ATOM    309  O   THRA1  46       7.886  21.950   6.803  1.00  0.00           O
ATOM    310  CB  THRA1  46       4.972  23.067   5.676  1.00  0.00           C
ATOM    311  OG1 THRA1  46       5.088  23.447   7.058  1.00  0.00           O
ATOM    312  CG2 THRA1  46       3.526  22.718   5.366  1.00  0.00           C
ATOM    313  N   GLUA1  47       7.940  23.118   4.866  1.00  0.00           N
ATOM    314  CA  GLUA1  47       9.310  23.580   5.073  1.00  0.00           C
ATOM    315  C   GLUA1  47       9.465  24.262   6.427  1.00  0.00           C
ATOM    316  O   GLUA1  47      10.487  24.092   7.106  1.00  0.00           O
ATOM    317  CB  GLUA1  47       9.702  24.513   3.917  1.00  0.00           C
ATOM    318  CG  GLUA1  47       9.820  23.747   2.584  1.00  0.00           C
ATOM    319  CD  GLUA1  47      10.079  24.614   1.352  1.00  0.00           C
ATOM    320  OE1 GLUA1  47       9.147  25.319   0.908  1.00  0.00           O
ATOM    321  OE2 GLUA1  47      11.209  24.557   0.814  1.00  0.00           O
ATOM    322  N   ASPA1  48       8.452  25.010   6.846  1.00  0.00           N
ATOM    323  CA  ASPA1  48       8.460  25.730   8.111  1.00  0.00           C
ATOM    324  C   ASPA1  48       7.677  25.000   9.197  1.00  0.00           C
ATOM    325  O   ASPA1  48       7.303  25.616  10.197  1.00  0.00           O
ATOM    326  CB  ASPA1  48       7.904  27.136   7.912  1.00  0.00           C
ATOM    327  CG  ASPA1  48       6.484  27.155   7.365  1.00  0.00           C
ATOM    328  OD1 ASPA1  48       5.895  26.099   7.006  1.00  0.00           O
ATOM    329  OD2 ASPA1  48       5.953  28.275   7.298  1.00  0.00           O
ATOM    330  N   GLYA1  49       7.456  23.703   9.021  1.00  0.00           N
ATOM    331  CA  GLYA1  49       6.658  22.955   9.967  1.00  0.00           C
ATOM    332  C   GLYA1  49       7.300  22.843  11.339  1.00  0.00           C
ATOM    333  O   GLYA1  49       8.525  22.866  11.503  1.00  0.00           O
ATOM    334  N   VALA1  50       6.438  22.682  12.340  1.00  0.00           N
ATOM    335  CA  VALA1  50       6.838  22.591  13.739  1.00  0.00           C
ATOM    336  C   VALA1  50       6.306  21.280  14.306  1.00  0.00           C
ATOM    337  O   VALA1  50       5.160  20.899  14.035  1.00  0.00           O
ATOM    338  CB  VALA1  50       6.307  23.787  14.553  1.00  0.00           C
ATOM    339  CG1 VALA1  50       6.645  23.647  16.033  1.00  0.00           C
ATOM    340  CG2 VALA1  50       6.862  25.091  14.015  1.00  0.00           C
ATOM    341  N   GLYA1  51       7.146  20.567  15.050  1.00  0.00           N
ATOM    342  CA  GLYA1  51       6.794  19.320  15.731  1.00  0.00           C
ATOM    343  C   GLYA1  51       7.344  19.310  17.153  1.00  0.00           C
ATOM    344  O   GLYA1  51       8.336  19.985  17.425  1.00  0.00           O
ATOM    345  N   GLYA1  52       6.757  18.532  18.058  1.00  0.00           N
ATOM    346  CA  GLYA1  52       7.373  18.262  19.358  1.00  0.00           C
ATOM    347  C   GLYA1  52       6.412  18.062  20.522  1.00  0.00           C
ATOM    348  O   GLYA1  52       5.196  17.954  20.355  1.00  0.00           O
ATOM    349  N   LEUA1  53       6.995  18.021  21.721  1.00  0.00           N
ATOM    350  CA  LEUA1  53       6.335  17.693  22.984  1.00  0.00           C
ATOM    351  C   LEUA1  53       5.848  18.955  23.706  1.00  0.00           C
ATOM    352  O   LEUA1  53       6.648  19.811  24.086  1.00  0.00           O
ATOM    353  CB  LEUA1  53       7.330  16.873  23.822  1.00  0.00           C
ATOM    354  CG  LEUA1  53       6.847  16.524  25.238  1.00  0.00           C
ATOM    355  CD1 LEUA1  53       5.648  15.580  25.250  1.00  0.00           C
ATOM    356  CD2 LEUA1  53       7.985  15.848  25.988  1.00  0.00           C
ATOM    357  N   TRPA1  54       4.542  19.047  23.960  1.00  0.00           N
ATOM    358  CA  TRPA1  54       3.920  20.217  24.593  1.00  0.00           C
ATOM    359  C   TRPA1  54       3.852  20.132  26.112  1.00  0.00           C
ATOM    360  O   TRPA1  54       3.592  21.142  26.771  1.00  0.00           O
ATOM    361  CB  TRPA1  54       2.545  20.505  23.972  1.00  0.00           C
ATOM    362  CG  TRPA1  54       2.599  21.698  23.034  1.00  0.00           C
ATOM    363  CD1 TRPA1  54       1.927  22.871  23.170  1.00  0.00           C
ATOM    364  CD2 TRPA1  54       3.446  21.857  21.872  1.00  0.00           C
ATOM    365  NE1 TRPA1  54       2.279  23.743  22.168  1.00  0.00           N
ATOM    366  CE2 TRPA1  54       3.200  23.141  21.354  1.00  0.00           C
ATOM    367  CE3 TRPA1  54       4.364  21.032  21.200  1.00  0.00           C
ATOM    368  CZ2 TRPA1  54       3.842  23.622  20.200  1.00  0.00           C
ATOM    369  CZ3 TRPA1  54       5.020  21.499  20.057  1.00  0.00           C
ATOM    370  CH2 TRPA1  54       4.737  22.786  19.582  1.00  0.00           C
ATOM    371  N   THRA1  55       4.133  18.970  26.711  1.00  0.00           N
ATOM    372  CA  THRA1  55       3.999  18.686  28.156  1.00  0.00           C
ATOM    373  C   THRA1  55       5.319  18.185  28.753  1.00  0.00           C
ATOM    374  O   THRA1  55       5.801  17.116  28.389  1.00  0.00           O
ATOM    375  CB  THRA1  55       2.887  17.653  28.396  1.00  0.00           C
ATOM    376  OG1 THRA1  55       3.106  16.532  27.569  1.00  0.00           O
ATOM    377  CG2 THRA1  55       1.506  18.216  28.053  1.00  0.00           C
ATOM    378  N   THRA1  56       5.921  18.960  29.659  1.00  0.00           N
ATOM    379  CA  THRA1  56       7.275  18.738  30.208  1.00  0.00           C
ATOM    380  C   THRA1  56       7.368  19.176  31.671  1.00  0.00           C
ATOM    381  O   THRA1  56       6.505  19.917  32.147  1.00  0.00           O
ATOM    382  CB  THRA1  56       8.337  19.520  29.409  1.00  0.00           C
ATOM    383  OG1 THRA1  56       8.144  20.920  29.516  1.00  0.00           O
ATOM    384  CG2 THRA1  56       8.345  19.177  27.925  1.00  0.00           C
ATOM    385  N   ASPA1  57       8.460  18.822  32.361  1.00  0.00           N
ATOM    386  CA  ASPA1  57       8.745  19.346  33.706  1.00  0.00           C
ATOM    387  C   ASPA1  57       8.759  20.880  33.756  1.00  0.00           C
ATOM    388  O   ASPA1  57       8.190  21.461  34.674  1.00  0.00           O
ATOM    389  CB  ASPA1  57      10.047  18.776  34.292  1.00  0.00           C
ATOM    390  CG  ASPA1  57      11.322  19.032  33.488  1.00  0.00           C
ATOM    391  OD1 ASPA1  57      11.709  20.203  33.307  1.00  0.00           O
ATOM    392  OD2 ASPA1  57      11.923  18.057  32.982  1.00  0.00           O
ATOM    393  N   SERA1  58       9.286  21.550  32.730  1.00  0.00           N
ATOM    394  CA  SERA1  58       9.408  23.012  32.698  1.00  0.00           C
ATOM    395  C   SERA1  58       8.081  23.771  32.583  1.00  0.00           C
ATOM    396  O   SERA1  58       8.041  24.959  32.889  1.00  0.00           O
ATOM    397  CB  SERA1  58      10.299  23.410  31.521  1.00  0.00           C
ATOM    398  OG  SERA1  58       9.630  23.161  30.293  1.00  0.00           O
ATOM    399  N   GLYA1  59       7.029  23.155  32.041  1.00  0.00           N
ATOM    400  CA  GLYA1  59       5.831  23.894  31.628  1.00  0.00           C
ATOM    401  C   GLYA1  59       5.897  24.548  30.265  1.00  0.00           C
ATOM    402  O   GLYA1  59       4.898  25.122  29.821  1.00  0.00           O
ATOM    403  N   GLNA1  60       7.018  24.500  29.601  1.00  0.00           N
ATOM    404  CA  GLNA1  60       7.098  25.041  28.253  1.00  0.00           C
ATOM    405  C   GLNA1  60       7.234  23.912  27.230  1.00  0.00           C
ATOM    406  O   GLNA1  60       7.815  22.864  27.549  1.00  0.00           O
ATOM    407  CB  GLNA1  60       8.297  25.986  28.124  1.00  0.00           C
ATOM    408  CG  GLNA1  60       8.142  27.282  28.910  1.00  0.00           C
ATOM    409  CD  GLNA1  60       6.924  28.078  28.478  1.00  0.00           C
ATOM    410  OE1 GLNA1  60       6.819  28.496  27.327  1.00  0.00           O
ATOM    411  NE2 GLNA1  60       5.985  28.275  29.398  1.00  0.00           N
ATOM    412  N   PROA1  61       6.681  24.067  26.021  1.00  0.00           N
ATOM    413  CA  PROA1  61       6.910  23.071  24.974  1.00  0.00           C
ATOM    414  C   PROA1  61       8.393  22.900  24.606  1.00  0.00           C
ATOM    415  O   PROA1  61       9.168  23.865  24.601  1.00  0.00           O
ATOM    416  CB  PROA1  61       6.102  23.545  23.770  1.00  0.00           C
ATOM    417  CG  PROA1  61       5.047  24.453  24.395  1.00  0.00           C
ATOM    418  CD  PROA1  61       5.743  25.108  25.562  1.00  0.00           C
ATOM    419  N   ILEA1  62       8.769  21.699  24.168  1.00  0.00           N
ATOM    420  CA  ILEA1  62      10.014  21.434  23.434  1.00  0.00           C
ATOM    421  C   ILEA1  62       9.624  21.284  21.965  1.00  0.00           C
ATOM    422  O   ILEA1  62       9.371  20.184  21.472  1.00  0.00           O
ATOM    423  CB  ILEA1  62      10.792  20.231  24.010  1.00  0.00           C
ATOM    424  CG1 ILEA1  62      11.156  20.491  25.488  1.00  0.00           C
ATOM    425  CG2 ILEA1  62      12.091  19.998  23.208  1.00  0.00           C
ATOM    426  CD1 ILEA1  62      11.655  19.238  26.213  1.00  0.00           C
ATOM    427  N   ALAA1  63       9.469  22.437  21.313  1.00  0.00           N
ATOM    428  CA  ALAA1  63       9.098  22.554  19.910  1.00  0.00           C
ATOM    429  C   ALAA1  63      10.352  22.621  19.025  1.00  0.00           C
ATOM    430  O   ALAA1  63      11.206  23.497  19.190  1.00  0.00           O
ATOM    431  CB  ALAA1  63       8.197  23.783  19.739  1.00  0.00           C
ATOM    432  N   ILEA1  64      10.429  21.711  18.060  1.00  0.00           N
ATOM    433  CA  ILEA1  64      11.437  21.660  17.004  1.00  0.00           C
ATOM    434  C   ILEA1  64      10.869  22.408  15.794  1.00  0.00           C
ATOM    435  O   ILEA1  64       9.747  22.117  15.370  1.00  0.00           O
ATOM    436  CB  ILEA1  64      11.770  20.193  16.662  1.00  0.00           C
ATOM    437  CG1 ILEA1  64      12.030  19.282  17.886  1.00  0.00           C
ATOM    438  CG2 ILEA1  64      12.953  20.149  15.685  1.00  0.00           C
ATOM    439  CD1 ILEA1  64      13.157  19.732  18.825  1.00  0.00           C
ATOM    440  N   ARGA1  65      11.596  23.409  15.275  1.00  0.00           N
ATOM    441  CA  ARGA1  65      11.031  24.388  14.342  1.00  0.00           C
ATOM    442  C   ARGA1  65      11.707  24.265  12.986  1.00  0.00           C
ATOM    443  O   ARGA1  65      12.902  24.554  12.841  1.00  0.00           O
ATOM    444  CB  ARGA1  65      11.139  25.815  14.886  1.00  0.00           C
ATOM    445  CG  ARGA1  65      10.290  26.042  16.135  1.00  0.00           C
ATOM    446  CD  ARGA1  65      10.351  27.471  16.711  1.00  0.00           C
ATOM    447  NE  ARGA1  65       9.587  27.567  17.953  1.00  0.00           N
ATOM    448  CZ  ARGA1  65       8.269  27.705  18.022  1.00  0.00           C
ATOM    449  NH1 ARGA1  65       7.529  27.839  16.935  1.00  0.00           N
ATOM    450  NH2 ARGA1  65       7.673  27.695  19.212  1.00  0.00           N
ATOM    451  N   GLYA1  66      10.939  23.834  11.997  1.00  0.00           N
ATOM    452  CA  GLYA1  66      11.437  23.756  10.646  1.00  0.00           C
ATOM    453  C   GLYA1  66      11.757  22.345  10.224  1.00  0.00           C
ATOM    454  O   GLYA1  66      12.274  21.528  10.996  1.00  0.00           O
ATOM    455  N   ARGA1  67      11.458  22.057   8.963  1.00  0.00           N
ATOM    456  CA  ARGA1  67      11.588  20.697   8.481  1.00  0.00           C
ATOM    457  C   ARGA1  67      13.008  20.180   8.614  1.00  0.00           C
ATOM    458  O   ARGA1  67      13.207  18.998   8.915  1.00  0.00           O
ATOM    459  CB  ARGA1  67      11.102  20.646   7.040  1.00  0.00           C
ATOM    460  CG  ARGA1  67      11.174  19.295   6.441  1.00  0.00           C
ATOM    461  CD  ARGA1  67      11.116  19.439   4.980  1.00  0.00           C
ATOM    462  NE  ARGA1  67       9.856  18.941   4.479  1.00  0.00           N
ATOM    463  CZ  ARGA1  67       9.443  19.097   3.229  1.00  0.00           C
ATOM    464  NH1 ARGA1  67      10.132  19.825   2.369  1.00  0.00           N
ATOM    465  NH2 ARGA1  67       8.336  18.481   2.830  1.00  0.00           N
ATOM    466  N   GLUA1  68      14.016  21.036   8.442  1.00  0.00           N
ATOM    467  CA  GLUA1  68      15.377  20.525   8.547  1.00  0.00           C
ATOM    468  C   GLUA1  68      15.751  20.230   9.999  1.00  0.00           C
ATOM    469  O   GLUA1  68      16.421  19.228  10.273  1.00  0.00           O
ATOM    470  CB  GLUA1  68      16.365  21.496   7.896  1.00  0.00           C
ATOM    471  CG  GLUA1  68      16.126  21.727   6.384  1.00  0.00           C
ATOM    472  CD  GLUA1  68      15.874  20.439   5.583  1.00  0.00           C
ATOM    473  OE1 GLUA1  68      16.647  19.471   5.755  1.00  0.00           O
ATOM    474  OE2 GLUA1  68      14.902  20.399   4.782  1.00  0.00           O
ATOM    475  N   LYSA1  69      15.315  21.062  10.952  1.00  0.00           N
ATOM    476  CA  LYSA1  69      15.556  20.739  12.357  1.00  0.00           C
ATOM    477  C   LYSA1  69      14.798  19.479  12.785  1.00  0.00           C
ATOM    478  O   LYSA1  69      15.277  18.715  13.629  1.00  0.00           O
ATOM    479  CB  LYSA1  69      15.167  21.912  13.263  1.00  0.00           C
ATOM    480  CG  LYSA1  69      16.041  23.154  13.116  1.00  0.00           C
ATOM    481  CD  LYSA1  69      17.447  22.929  13.656  1.00  0.00           C
ATOM    482  CE  LYSA1  69      18.362  24.106  13.334  1.00  0.00           C
ATOM    483  NZ  LYSA1  69      17.788  25.402  13.791  1.00  0.00           N
ATOM    484  N   LEUA1  70      13.590  19.273  12.251  1.00  0.00           N
ATOM    485  CA  LEUA1  70      12.871  18.035  12.527  1.00  0.00           C
ATOM    486  C   LEUA1  70      13.655  16.821  12.048  1.00  0.00           C
ATOM    487  O   LEUA1  70      13.713  15.794  12.737  1.00  0.00           O
ATOM    488  CB  LEUA1  70      11.486  18.087  11.872  1.00  0.00           C
ATOM    489  CG  LEUA1  70      10.493  18.999  12.578  1.00  0.00           C
ATOM    490  CD1 LEUA1  70       9.290  19.282  11.719  1.00  0.00           C
ATOM    491  CD2 LEUA1  70       9.996  18.384  13.888  1.00  0.00           C
ATOM    492  N   GLYA1  71      14.284  16.924  10.875  1.00  0.00           N
ATOM    493  CA  GLYA1  71      15.129  15.845  10.396  1.00  0.00           C
ATOM    494  C   GLYA1  71      16.326  15.585  11.291  1.00  0.00           C
ATOM    495  O   GLYA1  71      16.694  14.433  11.533  1.00  0.00           O
ATOM    496  N   GLUA1  72      16.952  16.648  11.797  1.00  0.00           N
ATOM    497  CA  GLUA1  72      18.072  16.455  12.716  1.00  0.00           C
ATOM    498  C   GLUA1  72      17.610  15.887  14.070  1.00  0.00           C
ATOM    499  O   GLUA1  72      18.288  15.050  14.669  1.00  0.00           O
ATOM    500  CB  GLUA1  72      18.788  17.789  12.943  1.00  0.00           C
ATOM    501  CG  GLUA1  72      19.324  18.395  11.648  1.00  0.00           C
ATOM    502  CD  GLUA1  72      20.037  19.723  11.846  1.00  0.00           C
ATOM    503  OE1 GLUA1  72      19.995  20.271  12.965  1.00  0.00           O
ATOM    504  OE2 GLUA1  72      20.639  20.222  10.870  1.00  0.00           O
ATOM    505  N   HISA1  73      16.409  16.258  14.534  1.00  0.00           N
ATOM    506  CA  HISA1  73      15.801  15.709  15.750  1.00  0.00           C
ATOM    507  C   HISA1  73      15.498  14.216  15.632  1.00  0.00           C
ATOM    508  O   HISA1  73      15.642  13.504  16.624  1.00  0.00           O
ATOM    509  CB  HISA1  73      14.525  16.475  16.131  1.00  0.00           C
ATOM    510  CG  HISA1  73      13.953  15.994  17.445  1.00  0.00           C
ATOM    511  CD2 HISA1  73      14.522  16.228  18.661  1.00  0.00           C
ATOM    512  ND1 HISA1  73      12.866  15.126  17.614  1.00  0.00           N
ATOM    513  NE2 HISA1  73      13.799  15.509  19.583  1.00  0.00           N
ATOM    514  CE1 HISA1  73      12.817  14.865  18.932  1.00  0.00           C
ATOM    515  N   ALAA1  74      15.210  13.697  14.434  1.00  0.00           N
ATOM    516  CA  ALAA1  74      14.973  12.263  14.267  1.00  0.00           C
ATOM    517  C   ALAA1  74      16.204  11.423  14.619  1.00  0.00           C
ATOM    518  O   ALAA1  74      16.037  10.345  15.195  1.00  0.00           O
ATOM    519  CB  ALAA1  74      14.526  11.954  12.846  1.00  0.00           C
ATOM    520  N   VALA1  75      17.398  11.938  14.351  1.00  0.00           N
ATOM    521  CA  VALA1  75      18.608  11.230  14.748  1.00  0.00           C
ATOM    522  C   VALA1  75      18.637  11.009  16.270  1.00  0.00           C
ATOM    523  O   VALA1  75      18.861   9.889  16.738  1.00  0.00           O
ATOM    524  CB  VALA1  75      19.842  12.001  14.248  1.00  0.00           C
ATOM    525  CG1 VALA1  75      21.078  11.352  14.759  1.00  0.00           C
ATOM    526  CG2 VALA1  75      19.827  12.053  12.732  1.00  0.00           C
ATOM    527  N   TRPA1  76      18.311  12.042  17.048  1.00  0.00           N
ATOM    528  CA  TRPA1  76      18.271  11.973  18.511  1.00  0.00           C
ATOM    529  C   TRPA1  76      17.047  11.217  19.036  1.00  0.00           C
ATOM    530  O   TRPA1  76      17.173  10.453  19.989  1.00  0.00           O
ATOM    531  CB  TRPA1  76      18.358  13.391  19.074  1.00  0.00           C
ATOM    532  CG  TRPA1  76      19.651  14.071  18.746  1.00  0.00           C
ATOM    533  CD1 TRPA1  76      19.873  14.886  17.690  1.00  0.00           C
ATOM    534  CD2 TRPA1  76      20.927  13.975  19.451  1.00  0.00           C
ATOM    535  NE1 TRPA1  76      21.185  15.312  17.698  1.00  0.00           N
ATOM    536  CE2 TRPA1  76      21.881  14.786  18.766  1.00  0.00           C
ATOM    537  CE3 TRPA1  76      21.373  13.290  20.602  1.00  0.00           C
ATOM    538  CZ2 TRPA1  76      23.206  14.921  19.204  1.00  0.00           C
ATOM    539  CZ3 TRPA1  76      22.699  13.423  21.054  1.00  0.00           C
ATOM    540  CH2 TRPA1  76      23.614  14.236  20.362  1.00  0.00           C
ATOM    541  N   SERA1  77      15.908  11.304  18.344  1.00  0.00           N
ATOM    542  CA  SERA1  77      14.699  10.519  18.612  1.00  0.00           C
ATOM    543  C   SERA1  77      14.966   9.012  18.530  1.00  0.00           C
ATOM    544  O   SERA1  77      14.582   8.273  19.434  1.00  0.00           O
ATOM    545  CB  SERA1  77      13.619  10.911  17.598  1.00  0.00           C
ATOM    546  OG  SERA1  77      12.394  10.272  17.897  1.00  0.00           O
ATOM    547  N   LEUA1  78      15.673   8.549  17.494  1.00  0.00           N
ATOM    548  CA  LEUA1  78      16.068   7.146  17.324  1.00  0.00           C
ATOM    549  C   LEUA1  78      17.170   6.700  18.295  1.00  0.00           C
ATOM    550  O   LEUA1  78      17.231   5.518  18.617  1.00  0.00           O
ATOM    551  CB  LEUA1  78      16.573   6.933  15.893  1.00  0.00           C
ATOM    552  CG  LEUA1  78      15.528   6.503  14.864  1.00  0.00           C
ATOM    553  CD1 LEUA1  78      16.070   6.858  13.482  1.00  0.00           C
ATOM    554  CD2 LEUA1  78      15.281   4.997  14.941  1.00  0.00           C
ATOM    555  N   GLNA1  79      18.033   7.607  18.765  1.00  0.00           N
ATOM    556  CA  GLNA1  79      19.018   7.270  19.798  1.00  0.00           C
ATOM    557  C   GLNA1  79      18.331   7.103  21.161  1.00  0.00           C
ATOM    558  O   GLNA1  79      18.562   6.098  21.833  1.00  0.00           O
ATOM    559  CB  GLNA1  79      20.109   8.358  19.862  1.00  0.00           C
ATOM    560  CG  GLNA1  79      21.154   8.153  20.981  1.00  0.00           C
ATOM    561  CD  GLNA1  79      22.069   9.375  21.189  1.00  0.00           C
ATOM    562  NE2 GLNA1  79      22.675   9.889  20.245  1.00  0.00           N
ATOM    563  OE1 GLNA1  79      22.203   9.884  22.285  1.00  0.00           O
ATOM    564  N   CYSA1  80      17.501   8.083  21.547  1.00  0.00           N
ATOM    565  CA  CYSA1  80      16.873   8.186  22.868  1.00  0.00           C
ATOM    566  C   CYSA1  80      15.649   7.275  23.030  1.00  0.00           C
ATOM    567  O   CYSA1  80      15.353   6.845  24.142  1.00  0.00           O
ATOM    568  CB  CYSA1  80      16.461   9.645  23.131  1.00  0.00           C
ATOM    569  SG  CYSA1  80      17.886  10.769  23.096  1.00  0.00           S
ATOM    570  N   PHEA1  81      14.947   6.965  21.939  1.00  0.00           N
ATOM    571  CA  PHEA1  81      13.811   6.044  21.904  1.00  0.00           C
ATOM    572  C   PHEA1  81      13.994   5.050  20.734  1.00  0.00           C
ATOM    573  O   PHEA1  81      13.360   5.213  19.685  1.00  0.00           O
ATOM    574  CB  PHEA1  81      12.488   6.829  21.803  1.00  0.00           C
ATOM    575  CG  PHEA1  81      12.277   7.988  22.757  1.00  0.00           C
ATOM    576  CD1 PHEA1  81      11.790   7.755  24.056  1.00  0.00           C
ATOM    577  CD2 PHEA1  81      12.451   9.310  22.301  1.00  0.00           C
ATOM    578  CE1 PHEA1  81      11.452   8.841  24.883  1.00  0.00           C
ATOM    579  CE2 PHEA1  81      12.111  10.395  23.127  1.00  0.00           C
ATOM    580  CZ  PHEA1  81      11.597  10.158  24.414  1.00  0.00           C
ATOM    581  N   PROA1  82      14.932   4.085  20.818  1.00  0.00           N
ATOM    582  CA  PROA1  82      15.359   3.278  19.663  1.00  0.00           C
ATOM    583  C   PROA1  82      14.315   2.374  19.039  1.00  0.00           C
ATOM    584  O   PROA1  82      14.438   2.062  17.844  1.00  0.00           O
ATOM    585  CB  PROA1  82      16.539   2.450  20.204  1.00  0.00           C
ATOM    586  CG  PROA1  82      16.274   2.347  21.694  1.00  0.00           C
ATOM    587  CD  PROA1  82      15.686   3.717  22.015  1.00  0.00           C
ATOM    588  N   ASPA1  83      13.311   1.927  19.773  1.00  0.00           N
ATOM    589  CA  ASPA1  83      12.317   0.996  19.249  1.00  0.00           C
ATOM    590  C   ASPA1  83      10.879   1.510  19.401  1.00  0.00           C
ATOM    591  O   ASPA1  83       9.947   0.709  19.433  1.00  0.00           O
ATOM    592  CB  ASPA1  83      12.455  -0.396  19.875  1.00  0.00           C
ATOM    593  CG  ASPA1  83      12.251  -0.411  21.400  1.00  0.00           C
ATOM    594  OD1 ASPA1  83      12.039   0.654  22.019  1.00  0.00           O
ATOM    595  OD2 ASPA1  83      12.317  -1.519  21.986  1.00  0.00           O
ATOM    596  N   TRPA1  84      10.707   2.833  19.493  1.00  0.00           N
ATOM    597  CA  TRPA1  84       9.429   3.470  19.802  1.00  0.00           C
ATOM    598  C   TRPA1  84       8.322   3.138  18.805  1.00  0.00           C
ATOM    599  O   TRPA1  84       8.455   3.389  17.596  1.00  0.00           O
ATOM    600  CB  TRPA1  84       9.595   4.988  19.871  1.00  0.00           C
ATOM    601  CG  TRPA1  84       8.403   5.694  20.440  1.00  0.00           C
ATOM    602  CD1 TRPA1  84       7.404   6.279  19.739  1.00  0.00           C
ATOM    603  CD2 TRPA1  84       8.046   5.850  21.846  1.00  0.00           C
ATOM    604  NE1 TRPA1  84       6.483   6.825  20.612  1.00  0.00           N
ATOM    605  CE2 TRPA1  84       6.849   6.619  21.923  1.00  0.00           C
ATOM    606  CE3 TRPA1  84       8.610   5.418  23.066  1.00  0.00           C
ATOM    607  CZ2 TRPA1  84       6.284   7.006  23.143  1.00  0.00           C
ATOM    608  CZ3 TRPA1  84       8.004   5.735  24.297  1.00  0.00           C
ATOM    609  CH2 TRPA1  84       6.855   6.545  24.341  1.00  0.00           C
ATOM    610  N   VALA1  85       7.175   2.722  19.330  1.00  0.00           N
ATOM    611  CA  VALA1  85       5.948   2.481  18.565  1.00  0.00           C
ATOM    612  C   VALA1  85       4.802   3.286  19.175  1.00  0.00           C
ATOM    613  O   VALA1  85       4.708   3.450  20.392  1.00  0.00           O
ATOM    614  CB  VALA1  85       5.621   0.970  18.451  1.00  0.00           C
ATOM    615  CG1 VALA1  85       6.756   0.247  17.719  1.00  0.00           C
ATOM    616  CG2 VALA1  85       5.378   0.364  19.814  1.00  0.00           C
ATOM    617  N   TRPA1  86       3.897   3.752  18.321  1.00  0.00           N
ATOM    618  CA  TRPA1  86       2.579   4.217  18.734  1.00  0.00           C
ATOM    619  C   TRPA1  86       1.600   3.045  18.592  1.00  0.00           C
ATOM    620  O   TRPA1  86       1.582   2.393  17.535  1.00  0.00           O
ATOM    621  CB  TRPA1  86       2.165   5.444  17.907  1.00  0.00           C
ATOM    622  CG  TRPA1  86       3.176   6.559  17.844  1.00  0.00           C
ATOM    623  CD1 TRPA1  86       3.955   6.855  16.778  1.00  0.00           C
ATOM    624  CD2 TRPA1  86       3.550   7.528  18.871  1.00  0.00           C
ATOM    625  NE1 TRPA1  86       4.786   7.915  17.068  1.00  0.00           N
ATOM    626  CE2 TRPA1  86       4.577   8.374  18.348  1.00  0.00           C
ATOM    627  CE3 TRPA1  86       3.136   7.773  20.198  1.00  0.00           C
ATOM    628  CZ2 TRPA1  86       5.163   9.399  19.102  1.00  0.00           C
ATOM    629  CZ3 TRPA1  86       3.714   8.811  20.954  1.00  0.00           C
ATOM    630  CH2 TRPA1  86       4.718   9.629  20.411  1.00  0.00           C
ATOM    631  N   THRA1  87       0.746   2.845  19.592  1.00  0.00           N
ATOM    632  CA  THRA1  87      -0.231   1.768  19.614  1.00  0.00           C
ATOM    633  C   THRA1  87      -1.614   2.318  19.955  1.00  0.00           C
ATOM    634  O   THRA1  87      -1.767   3.475  20.353  1.00  0.00           O
ATOM    635  CB  THRA1  87       0.154   0.700  20.643  1.00  0.00           C
ATOM    636  OG1 THRA1  87      -0.022   1.224  21.971  1.00  0.00           O
ATOM    637  CG2 THRA1  87       1.588   0.300  20.496  1.00  0.00           C
ATOM    638  N   ASPA1  88      -2.638   1.470  19.799  1.00  0.00           N
ATOM    639  CA  ASPA1  88      -4.009   1.845  20.177  1.00  0.00           C
ATOM    640  C   ASPA1  88      -4.429   3.156  19.502  1.00  0.00           C
ATOM    641  O   ASPA1  88      -5.026   4.034  20.123  1.00  0.00           O
ATOM    642  CB  ASPA1  88      -4.112   1.960  21.698  1.00  0.00           C
ATOM    643  CG  ASPA1  88      -3.724   0.670  22.407  1.00  0.00           C
ATOM    644  OD1 ASPA1  88      -4.600  -0.211  22.526  1.00  0.00           O
ATOM    645  OD2 ASPA1  88      -2.542   0.516  22.806  1.00  0.00           O
ATOM    646  N   ILEA1  89      -4.089   3.289  18.221  1.00  0.00           N
ATOM    647  CA  ILEA1  89      -4.207   4.558  17.508  1.00  0.00           C
ATOM    648  C   ILEA1  89      -5.666   4.799  17.131  1.00  0.00           C
ATOM    649  O   ILEA1  89      -6.279   3.979  16.446  1.00  0.00           O
ATOM    650  CB  ILEA1  89      -3.322   4.558  16.253  1.00  0.00           C
ATOM    651  CG1 ILEA1  89      -1.853   4.389  16.627  1.00  0.00           C
ATOM    652  CG2 ILEA1  89      -3.584   5.792  15.388  1.00  0.00           C
ATOM    653  CD1 ILEA1  89      -1.014   3.980  15.450  1.00  0.00           C
ATOM    654  N   GLNA1  90      -6.218   5.936  17.558  1.00  0.00           N
ATOM    655  CA  GLNA1  90      -7.562   6.356  17.175  1.00  0.00           C
ATOM    656  C   GLNA1  90      -7.445   7.741  16.550  1.00  0.00           C
ATOM    657  O   GLNA1  90      -7.057   8.696  17.230  1.00  0.00           O
ATOM    658  CB  GLNA1  90      -8.494   6.385  18.379  1.00  0.00           C
ATOM    659  CG  GLNA1  90      -8.472   5.181  19.239  1.00  0.00           C
ATOM    660  CD  GLNA1  90      -9.483   5.314  20.345  1.00  0.00           C
ATOM    661  NE2 GLNA1  90      -9.147   5.669  21.481  1.00  0.00           N
ATOM    662  OE1 GLNA1  90     -10.748   5.091  20.005  1.00  0.00           O
ATOM    663  N   ILEA1  91      -7.772   7.862  15.267  1.00  0.00           N
ATOM    664  CA  ILEA1  91      -7.633   9.132  14.557  1.00  0.00           C
ATOM    665  C   ILEA1  91      -8.983   9.829  14.496  1.00  0.00           C
ATOM    666  O   ILEA1  91      -9.989   9.225  14.107  1.00  0.00           O
ATOM    667  CB  ILEA1  91      -7.046   8.927  13.154  1.00  0.00           C
ATOM    668  CG1 ILEA1  91      -5.641   8.348  13.252  1.00  0.00           C
ATOM    669  CG2 ILEA1  91      -7.059  10.242  12.391  1.00  0.00           C
ATOM    670  CD1 ILEA1  91      -5.121   7.824  11.943  1.00  0.00           C
ATOM    671  N   PHEA1  92      -9.007  11.104  14.874  1.00  0.00           N
ATOM    672  CA  PHEA1  92     -10.191  11.941  14.829  1.00  0.00           C
ATOM    673  C   PHEA1  92      -9.980  13.034  13.784  1.00  0.00           C
ATOM    674  O   PHEA1  92      -9.128  13.914  13.924  1.00  0.00           O
ATOM    675  CB  PHEA1  92     -10.502  12.490  16.223  1.00  0.00           C
ATOM    676  CG  PHEA1  92     -10.738  11.435  17.287  1.00  0.00           C
ATOM    677  CD1 PHEA1  92     -12.004  10.916  17.502  1.00  0.00           C
ATOM    678  CD2 PHEA1  92      -9.695  10.974  18.078  1.00  0.00           C
ATOM    679  CE1 PHEA1  92     -12.215   9.952  18.468  1.00  0.00           C
ATOM    680  CE2 PHEA1  92      -9.913  10.005  19.055  1.00  0.00           C
ATOM    681  CZ  PHEA1  92     -11.173   9.487  19.225  1.00  0.00           C
ATOM    682  N   GLUA1  93     -10.777  12.957  12.725  1.00  0.00           N
ATOM    683  CA  GLUA1  93     -11.091  14.104  11.878  1.00  0.00           C
ATOM    684  C   GLUA1  93     -11.797  15.171  12.725  1.00  0.00           C
ATOM    685  O   GLUA1  93     -12.349  14.858  13.778  1.00  0.00           O
ATOM    686  CB  GLUA1  93     -12.031  13.639  10.757  1.00  0.00           C
ATOM    687  CG  GLUA1  93     -11.352  12.660   9.786  1.00  0.00           C
ATOM    688  CD  GLUA1  93     -12.346  11.762   9.048  1.00  0.00           C
ATOM    689  OE1 GLUA1  93     -13.508  12.192   8.849  1.00  0.00           O
ATOM    690  OE2 GLUA1  93     -11.911  10.656   8.647  1.00  0.00           O
ATOM    691  N   THRA1  94     -11.854  16.411  12.245  1.00  0.00           N
ATOM    692  CA  THRA1  94     -12.644  17.477  12.882  1.00  0.00           C
ATOM    693  C   THRA1  94     -13.436  18.266  11.848  1.00  0.00           C
ATOM    694  O   THRA1  94     -13.255  18.058  10.646  1.00  0.00           O
ATOM    695  CB  THRA1  94     -11.783  18.412  13.747  1.00  0.00           C
ATOM    696  OG1 THRA1  94     -11.030  19.291  12.948  1.00  0.00           O
ATOM    697  CG2 THRA1  94     -10.819  17.696  14.691  1.00  0.00           C
ATOM    698  N   GLNA1  95     -14.295  19.199  12.277  1.00  0.00           N
ATOM    699  CA  GLNA1  95     -14.992  20.096  11.344  1.00  0.00           C
ATOM    700  C   GLNA1  95     -14.029  20.962  10.510  1.00  0.00           C
ATOM    701  O   GLNA1  95     -14.380  21.378   9.406  1.00  0.00           O
ATOM    702  CB  GLNA1  95     -16.047  20.947  12.073  1.00  0.00           C
ATOM    703  CG  GLNA1  95     -15.532  22.094  12.966  1.00  0.00           C
ATOM    704  CD  GLNA1  95     -15.076  21.690  14.366  1.00  0.00           C
ATOM    705  OE1 GLNA1  95     -15.062  20.536  14.768  1.00  0.00           O
ATOM    706  NE2 GLNA1  95     -14.700  22.651  15.179  1.00  0.00           N
ATOM    707  N   ASPA1  96     -12.784  21.125  10.967  1.00  0.00           N
ATOM    708  CA  ASPA1  96     -11.680  21.638  10.166  1.00  0.00           C
ATOM    709  C   ASPA1  96     -11.029  20.485   9.385  1.00  0.00           C
ATOM    710  O   ASPA1  96     -10.468  19.561   9.988  1.00  0.00           O
ATOM    711  CB  ASPA1  96     -10.671  22.308  11.099  1.00  0.00           C
ATOM    712  CG  ASPA1  96      -9.605  23.117  10.400  1.00  0.00           C
ATOM    713  OD1 ASPA1  96      -9.327  22.904   9.200  1.00  0.00           O
ATOM    714  OD2 ASPA1  96      -9.026  23.983  11.088  1.00  0.00           O
ATOM    715  N   PROA1  97     -11.032  20.511   8.043  1.00  0.00           N
ATOM    716  CA  PROA1  97     -10.369  19.466   7.263  1.00  0.00           C
ATOM    717  C   PROA1  97      -8.854  19.461   7.470  1.00  0.00           C
ATOM    718  O   PROA1  97      -8.199  18.465   7.164  1.00  0.00           O
ATOM    719  CB  PROA1  97     -10.703  19.771   5.810  1.00  0.00           C
ATOM    720  CG  PROA1  97     -10.946  21.261   5.819  1.00  0.00           C
ATOM    721  CD  PROA1  97     -11.550  21.563   7.181  1.00  0.00           C
ATOM    722  N   ASNA1  98      -8.282  20.551   7.995  1.00  0.00           N
ATOM    723  CA  ASNA1  98      -6.845  20.653   8.206  1.00  0.00           C
ATOM    724  C   ASNA1  98      -6.439  20.453   9.663  1.00  0.00           C
ATOM    725  O   ASNA1  98      -5.314  20.799  10.038  1.00  0.00           O
ATOM    726  CB  ASNA1  98      -6.359  22.008   7.713  1.00  0.00           C
ATOM    727  CG  ASNA1  98      -6.349  22.099   6.198  1.00  0.00           C
ATOM    728  OD1 ASNA1  98      -5.787  21.234   5.519  1.00  0.00           O
ATOM    729  ND2 ASNA1  98      -6.997  23.132   5.663  1.00  0.00           N
ATOM    730  N   TRPA1  99      -7.313  19.905  10.495  1.00  0.00           N
ATOM    731  CA  TRPA1  99      -6.974  19.699  11.901  1.00  0.00           C
ATOM    732  C   TRPA1  99      -7.492  18.340  12.322  1.00  0.00           C
ATOM    733  O   TRPA1  99      -8.676  18.034  12.165  1.00  0.00           O
ATOM    734  CB  TRPA1  99      -7.571  20.803  12.771  1.00  0.00           C
ATOM    735  CG  TRPA1  99      -6.891  21.033  14.089  1.00  0.00           C
ATOM    736  CD1 TRPA1  99      -6.188  20.128  14.848  1.00  0.00           C
ATOM    737  CD2 TRPA1  99      -6.862  22.264  14.811  1.00  0.00           C
ATOM    738  NE1 TRPA1  99      -5.741  20.733  15.995  1.00  0.00           N
ATOM    739  CE2 TRPA1  99      -6.139  22.045  15.994  1.00  0.00           C
ATOM    740  CE3 TRPA1  99      -7.396  23.535  14.572  1.00  0.00           C
ATOM    741  CZ2 TRPA1  99      -5.929  23.046  16.933  1.00  0.00           C
ATOM    742  CZ3 TRPA1  99      -7.180  24.530  15.501  1.00  0.00           C
ATOM    743  CH2 TRPA1  99      -6.463  24.280  16.671  1.00  0.00           C
ATOM    744  N   PHEA1 100      -6.584  17.519  12.834  1.00  0.00           N
ATOM    745  CA  PHEA1 100      -6.861  16.186  13.343  1.00  0.00           C
ATOM    746  C   PHEA1 100      -6.348  16.077  14.773  1.00  0.00           C
ATOM    747  O   PHEA1 100      -5.358  16.715  15.156  1.00  0.00           O
ATOM    748  CB  PHEA1 100      -6.161  15.089  12.487  1.00  0.00           C
ATOM    749  CG  PHEA1 100      -6.755  14.912  11.113  1.00  0.00           C
ATOM    750  CD1 PHEA1 100      -6.662  15.916  10.163  1.00  0.00           C
ATOM    751  CD2 PHEA1 100      -7.445  13.723  10.814  1.00  0.00           C
ATOM    752  CE1 PHEA1 100      -7.257  15.761   8.906  1.00  0.00           C
ATOM    753  CE2 PHEA1 100      -8.032  13.551   9.553  1.00  0.00           C
ATOM    754  CZ  PHEA1 100      -7.949  14.578   8.602  1.00  0.00           C
ATOM    755  N   TRPA1 101      -6.992  15.200  15.531  1.00  0.00           N
ATOM    756  CA  TRPA1 101      -6.526  14.772  16.839  1.00  0.00           C
ATOM    757  C   TRPA1 101      -6.369  13.263  16.830  1.00  0.00           C
ATOM    758  O   TRPA1 101      -7.124  12.552  16.154  1.00  0.00           O
ATOM    759  CB  TRPA1 101      -7.508  15.196  17.942  1.00  0.00           C
ATOM    760  CG  TRPA1 101      -7.504  16.675  18.146  1.00  0.00           C
ATOM    761  CD1 TRPA1 101      -8.268  17.589  17.491  1.00  0.00           C
ATOM    762  CD2 TRPA1 101      -6.671  17.422  19.050  1.00  0.00           C
ATOM    763  NE1 TRPA1 101      -7.956  18.859  17.913  1.00  0.00           N
ATOM    764  CE2 TRPA1 101      -6.991  18.784  18.879  1.00  0.00           C
ATOM    765  CE3 TRPA1 101      -5.693  17.073  19.985  1.00  0.00           C
ATOM    766  CZ2 TRPA1 101      -6.371  19.793  19.615  1.00  0.00           C
ATOM    767  CZ3 TRPA1 101      -5.081  18.074  20.708  1.00  0.00           C
ATOM    768  CH2 TRPA1 101      -5.422  19.419  20.508  1.00  0.00           C
ATOM    769  N   VALA1 102      -5.371  12.780  17.573  1.00  0.00           N
ATOM    770  CA  VALA1 102      -5.109  11.350  17.699  1.00  0.00           C
ATOM    771  C   VALA1 102      -4.980  10.999  19.173  1.00  0.00           C
ATOM    772  O   VALA1 102      -4.236  11.657  19.910  1.00  0.00           O
ATOM    773  CB  VALA1 102      -3.827  10.943  16.944  1.00  0.00           C
ATOM    774  CG1 VALA1 102      -3.526   9.456  17.150  1.00  0.00           C
ATOM    775  CG2 VALA1 102      -3.944  11.301  15.468  1.00  0.00           C
ATOM    776  N   GLUA1 103      -5.692   9.962  19.602  1.00  0.00           N
ATOM    777  CA  GLUA1 103      -5.529   9.389  20.933  1.00  0.00           C
ATOM    778  C   GLUA1 103      -4.799   8.072  20.733  1.00  0.00           C
ATOM    779  O   GLUA1 103      -5.142   7.311  19.823  1.00  0.00           O
ATOM    780  CB  GLUA1 103      -6.859   9.176  21.658  1.00  0.00           C
ATOM    781  CG  GLUA1 103      -6.624   8.612  23.043  1.00  0.00           C
ATOM    782  CD  GLUA1 103      -7.834   8.467  23.918  1.00  0.00           C
ATOM    783  OE1 GLUA1 103      -8.985   8.597  23.451  1.00  0.00           O
ATOM    784  OE2 GLUA1 103      -7.616   8.187  25.116  1.00  0.00           O
ATOM    785  N   CYSA1 104      -3.769   7.825  21.535  1.00  0.00           N
ATOM    786  CA  CYSA1 104      -2.975   6.613  21.360  1.00  0.00           C
ATOM    787  C   CYSA1 104      -2.170   6.364  22.626  1.00  0.00           C
ATOM    788  O   CYSA1 104      -2.194   7.158  23.575  1.00  0.00           O
ATOM    789  CB  CYSA1 104      -2.069   6.737  20.139  1.00  0.00           C
ATOM    790  SG  CYSA1 104      -0.672   7.922  20.369  1.00  0.00           S
ATOM    791  N   ARGA1 105      -1.474   5.233  22.647  1.00  0.00           N
ATOM    792  CA  ARGA1 105      -0.399   5.001  23.590  1.00  0.00           C
ATOM    793  C   ARGA1 105       0.918   4.994  22.818  1.00  0.00           C
ATOM    794  O   ARGA1 105       0.953   4.803  21.605  1.00  0.00           O
ATOM    795  CB  ARGA1 105      -0.647   3.739  24.419  1.00  0.00           C
ATOM    796  CG  ARGA1 105      -1.880   3.908  25.291  1.00  0.00           C
ATOM    797  CD  ARGA1 105      -2.126   2.734  26.207  1.00  0.00           C
ATOM    798  NE  ARGA1 105      -2.272   1.488  25.462  1.00  0.00           N
ATOM    799  CZ  ARGA1 105      -2.251   0.282  26.016  1.00  0.00           C
ATOM    800  NH1 ARGA1 105      -2.122   0.124  27.321  1.00  0.00           N
ATOM    801  NH2 ARGA1 105      -2.355  -0.790  25.238  1.00  0.00           N
ATOM    802  N   GLYA1 106       2.008   5.258  23.516  1.00  0.00           N
ATOM    803  CA  GLYA1 106       3.359   5.119  22.990  1.00  0.00           C
ATOM    804  C   GLYA1 106       4.188   4.302  23.963  1.00  0.00           C
ATOM    805  O   GLYA1 106       3.975   4.401  25.176  1.00  0.00           O
ATOM    806  N   GLUA1 107       5.057   3.442  23.450  1.00  0.00           N
ATOM    807  CA  GLUA1 107       5.979   2.667  24.279  1.00  0.00           C
ATOM    808  C   GLUA1 107       7.299   2.388  23.568  1.00  0.00           C
ATOM    809  O   GLUA1 107       7.385   2.397  22.336  1.00  0.00           O
ATOM    810  CB  GLUA1 107       5.338   1.363  24.798  1.00  0.00           C
ATOM    811  CG  GLUA1 107       4.982   0.420  23.684  1.00  0.00           C
ATOM    812  CD  GLUA1 107       4.453  -0.856  24.261  1.00  0.00           C
ATOM    813  OE1 GLUA1 107       5.291  -1.620  24.774  1.00  0.00           O
ATOM    814  OE2 GLUA1 107       3.214  -1.061  24.286  1.00  0.00           O
ATOM    815  N   GLYA1 108       8.312   2.114  24.382  1.00  0.00           N
ATOM    816  CA  GLYA1 108       9.615   1.646  23.950  1.00  0.00           C
ATOM    817  C   GLYA1 108      10.681   1.863  25.008  1.00  0.00           C
ATOM    818  O   GLYA1 108      10.472   2.522  26.034  1.00  0.00           O
ATOM    819  N   ALAA1 109      11.875   1.350  24.734  1.00  0.00           N
ATOM    820  CA  ALAA1 109      13.017   1.637  25.583  1.00  0.00           C
ATOM    821  C   ALAA1 109      13.288   3.137  25.619  1.00  0.00           C
ATOM    822  O   ALAA1 109      13.172   3.813  24.592  1.00  0.00           O
ATOM    823  CB  ALAA1 109      14.258   0.907  25.070  1.00  0.00           C
ATOM    824  N   ILEA1 110      13.748   3.631  26.767  1.00  0.00           N
ATOM    825  CA  ILEA1 110      14.177   5.028  26.885  1.00  0.00           C
ATOM    826  C   ILEA1 110      15.641   5.056  27.285  1.00  0.00           C
ATOM    827  O   ILEA1 110      16.020   4.492  28.317  1.00  0.00           O
ATOM    828  CB  ILEA1 110      13.241   5.846  27.796  1.00  0.00           C
ATOM    829  CG1 ILEA1 110      13.601   7.345  27.752  1.00  0.00           C
ATOM    830  CG2 ILEA1 110      13.214   5.302  29.230  1.00  0.00           C
ATOM    831  CD1 ILEA1 110      12.561   8.250  28.431  1.00  0.00           C
ATOM    832  N   VALA1 111      16.458   5.683  26.449  1.00  0.00           N
ATOM    833  CA  VALA1 111      17.907   5.712  26.606  1.00  0.00           C
ATOM    834  C   VALA1 111      18.342   7.169  26.650  1.00  0.00           C
ATOM    835  O   VALA1 111      18.891   7.719  25.699  1.00  0.00           O
ATOM    836  CB  VALA1 111      18.587   4.943  25.463  1.00  0.00           C
ATOM    837  CG1 VALA1 111      20.049   4.770  25.747  1.00  0.00           C
ATOM    838  CG2 VALA1 111      17.921   3.595  25.264  1.00  0.00           C
ATOM    839  N   PHEA1 112      18.008   7.856  27.742  1.00  0.00           N
ATOM    840  CA  PHEA1 112      18.373   9.260  27.932  1.00  0.00           C
ATOM    841  C   PHEA1 112      19.823   9.380  28.436  1.00  0.00           C
ATOM    842  O   PHEA1 112      20.230   8.619  29.310  1.00  0.00           O
ATOM    843  CB  PHEA1 112      17.375   9.973  28.859  1.00  0.00           C
ATOM    844  CG  PHEA1 112      16.171  10.605  28.172  1.00  0.00           C
ATOM    845  CD1 PHEA1 112      15.591  10.025  27.025  1.00  0.00           C
ATOM    846  CD2 PHEA1 112      15.639  11.810  28.675  1.00  0.00           C
ATOM    847  CE1 PHEA1 112      14.504  10.644  26.387  1.00  0.00           C
ATOM    848  CE2 PHEA1 112      14.550  12.432  28.035  1.00  0.00           C
ATOM    849  CZ  PHEA1 112      13.985  11.847  26.890  1.00  0.00           C
ATOM    850  N   PROA1 113      20.582  10.355  27.956  1.00  0.00           N
ATOM    851  CA  PROA1 113      21.966  10.494  28.434  1.00  0.00           C
ATOM    852  C   PROA1 113      22.036  10.733  29.936  1.00  0.00           C
ATOM    853  O   PROA1 113      21.451  11.683  30.457  1.00  0.00           O
ATOM    854  CB  PROA1 113      22.485  11.706  27.656  1.00  0.00           C
ATOM    855  CG  PROA1 113      21.626  11.776  26.397  1.00  0.00           C
ATOM    856  CD  PROA1 113      20.275  11.292  26.888  1.00  0.00           C
ATOM    857  N   GLYA1 114      22.804   9.890  30.620  1.00  0.00           N
ATOM    858  CA  GLYA1 114      23.081  10.072  32.030  1.00  0.00           C
ATOM    859  C   GLYA1 114      22.034   9.479  32.930  1.00  0.00           C
ATOM    860  O   GLYA1 114      22.083   9.685  34.149  1.00  0.00           O
ATOM    861  N   TYRA1 115      21.068   8.781  32.361  1.00  0.00           N
ATOM    862  CA  TYRA1 115      20.096   8.050  33.125  1.00  0.00           C
ATOM    863  C   TYRA1 115      20.204   6.577  32.800  1.00  0.00           C
ATOM    864  O   TYRA1 115      20.612   6.200  31.693  1.00  0.00           O
ATOM    865  CB  TYRA1 115      18.669   8.508  32.821  1.00  0.00           C
ATOM    866  CG  TYRA1 115      18.353   9.887  33.306  1.00  0.00           C
ATOM    867  CD1 TYRA1 115      17.819  10.081  34.563  1.00  0.00           C
ATOM    868  CD2 TYRA1 115      18.560  10.996  32.496  1.00  0.00           C
ATOM    869  CE1 TYRA1 115      17.517  11.335  35.013  1.00  0.00           C
ATOM    870  CE2 TYRA1 115      18.249  12.256  32.935  1.00  0.00           C
ATOM    871  CZ  TYRA1 115      17.731  12.419  34.198  1.00  0.00           C
ATOM    872  OH  TYRA1 115      17.472  13.671  34.655  1.00  0.00           O
ATOM    873  N   PROA1 116      19.800   5.718  33.727  1.00  0.00           N
ATOM    874  CA  PROA1 116      19.769   4.286  33.426  1.00  0.00           C
ATOM    875  C   PROA1 116      18.817   4.006  32.276  1.00  0.00           C
ATOM    876  O   PROA1 116      17.788   4.666  32.117  1.00  0.00           O
ATOM    877  CB  PROA1 116      19.270   3.660  34.733  1.00  0.00           C
ATOM    878  CG  PROA1 116      19.431   4.743  35.781  1.00  0.00           C
ATOM    879  CD  PROA1 116      19.240   6.028  35.048  1.00  0.00           C
ATOM    880  N   ARGA1 117      19.159   3.006  31.475  1.00  0.00           N
ATOM    881  CA  ARGA1 117      18.241   2.572  30.430  1.00  0.00           C
ATOM    882  C   ARGA1 117      16.935   2.122  31.072  1.00  0.00           C
ATOM    883  O   ARGA1 117      16.929   1.454  32.110  1.00  0.00           O
ATOM    884  CB  ARGA1 117      18.851   1.440  29.609  1.00  0.00           C
ATOM    885  CG  ARGA1 117      17.949   0.930  28.489  1.00  0.00           C
ATOM    886  CD  ARGA1 117      18.565  -0.291  27.812  1.00  0.00           C
ATOM    887  NE  ARGA1 117      17.944  -0.588  26.527  1.00  0.00           N
ATOM    888  CZ  ARGA1 117      18.394  -0.144  25.362  1.00  0.00           C
ATOM    889  NH1 ARGA1 117      19.476   0.613  25.282  1.00  0.00           N
ATOM    890  NH2 ARGA1 117      17.746  -0.473  24.247  1.00  0.00           N
ATOM    891  N   GLYA1 118      15.812   2.499  30.465  1.00  0.00           N
ATOM    892  CA  GLYA1 118      14.515   2.182  31.021  1.00  0.00           C
ATOM    893  C   GLYA1 118      13.528   1.734  29.960  1.00  0.00           C
ATOM    894  O   GLYA1 118      13.857   1.619  28.778  1.00  0.00           O
ATOM    895  N   GLNA1 119      12.314   1.465  30.422  1.00  0.00           N
ATOM    896  CA  GLNA1 119      11.167   1.169  29.574  1.00  0.00           C
ATOM    897  C   GLNA1 119      10.119   2.240  29.843  1.00  0.00           C
ATOM    898  O   GLNA1 119       9.691   2.412  30.983  1.00  0.00           O
ATOM    899  CB  GLNA1 119      10.609  -0.223  29.865  1.00  0.00           C
ATOM    900  CG  GLNA1 119      11.586  -1.359  29.566  1.00  0.00           C
ATOM    901  CD  GLNA1 119      11.797  -1.642  28.071  1.00  0.00           C
ATOM    902  OE1 GLNA1 119      10.988  -1.263  27.215  1.00  0.00           O
ATOM    903  NE2 GLNA1 119      12.892  -2.328  27.762  1.00  0.00           N
ATOM    904  N   TYRA1 120       9.727   2.961  28.800  1.00  0.00           N
ATOM    905  CA  TYRA1 120       8.804   4.091  28.895  1.00  0.00           C
ATOM    906  C   TYRA1 120       7.506   3.732  28.190  1.00  0.00           C
ATOM    907  O   TYRA1 120       7.518   3.332  27.029  1.00  0.00           O
ATOM    908  CB  TYRA1 120       9.458   5.354  28.315  1.00  0.00           C
ATOM    909  CG  TYRA1 120       8.585   6.600  28.265  1.00  0.00           C
ATOM    910  CD1 TYRA1 120       7.689   6.916  29.308  1.00  0.00           C
ATOM    911  CD2 TYRA1 120       8.681   7.460  27.155  1.00  0.00           C
ATOM    912  CE1 TYRA1 120       6.862   8.049  29.210  1.00  0.00           C
ATOM    913  CE2 TYRA1 120       7.873   8.609  27.064  1.00  0.00           C
ATOM    914  CZ  TYRA1 120       6.944   8.896  28.085  1.00  0.00           C
ATOM    915  OH  TYRA1 120       6.126   9.977  27.994  1.00  0.00           O
ATOM    916  N   ARGA1 121       6.385   3.860  28.903  1.00  0.00           N
ATOM    917  CA  ARGA1 121       5.050   3.618  28.373  1.00  0.00           C
ATOM    918  C   ARGA1 121       4.205   4.810  28.770  1.00  0.00           C
ATOM    919  O   ARGA1 121       4.234   5.200  29.934  1.00  0.00           O
ATOM    920  CB  ARGA1 121       4.428   2.341  28.969  1.00  0.00           C
ATOM    921  CG  ARGA1 121       5.211   1.078  28.698  1.00  0.00           C
ATOM    922  CD  ARGA1 121       4.570  -0.159  29.328  1.00  0.00           C
ATOM    923  NE  ARGA1 121       4.441  -0.028  30.774  1.00  0.00           N
ATOM    924  CZ  ARGA1 121       5.424  -0.232  31.642  1.00  0.00           C
ATOM    925  NH1 ARGA1 121       6.627  -0.619  31.249  1.00  0.00           N
ATOM    926  NH2 ARGA1 121       5.196  -0.036  32.938  1.00  0.00           N
ATOM    927  N   ASNA1 122       3.465   5.407  27.854  1.00  0.00           N
ATOM    928  CA  ASNA1 122       2.591   6.505  28.235  1.00  0.00           C
ATOM    929  C   ASNA1 122       1.383   6.597  27.312  1.00  0.00           C
ATOM    930  O   ASNA1 122       1.370   6.072  26.198  1.00  0.00           O
ATOM    931  CB  ASNA1 122       3.392   7.819  28.276  1.00  0.00           C
ATOM    932  CG  ASNA1 122       2.904   8.791  29.333  1.00  0.00           C
ATOM    933  OD1 ASNA1 122       1.856   8.622  29.939  1.00  0.00           O
ATOM    934  ND2 ASNA1 122       3.645   9.851  29.550  1.00  0.00           N
ATOM    935  N   HISA1 123       0.382   7.342  27.771  1.00  0.00           N
ATOM    936  CA  HISA1 123      -0.771   7.718  26.973  1.00  0.00           C
ATOM    937  C   HISA1 123      -0.506   9.072  26.354  1.00  0.00           C
ATOM    938  O   HISA1 123       0.027   9.975  27.017  1.00  0.00           O
ATOM    939  CB  HISA1 123      -2.017   7.782  27.858  1.00  0.00           C
ATOM    940  CG  HISA1 123      -3.257   8.230  27.156  1.00  0.00           C
ATOM    941  ND1 HISA1 123      -3.659   9.552  27.120  1.00  0.00           N
ATOM    942  CD2 HISA1 123      -4.242   7.519  26.565  1.00  0.00           C
ATOM    943  CE1 HISA1 123      -4.814   9.635  26.481  1.00  0.00           C
ATOM    944  NE2 HISA1 123      -5.191   8.414  26.145  1.00  0.00           N
ATOM    945  N   PHEA1 124      -0.905   9.218  25.097  1.00  0.00           N
ATOM    946  CA  PHEA1 124      -0.626  10.406  24.305  1.00  0.00           C
ATOM    947  C   PHEA1 124      -1.873  10.913  23.603  1.00  0.00           C
ATOM    948  O   PHEA1 124      -2.712  10.135  23.126  1.00  0.00           O
ATOM    949  CB  PHEA1 124       0.468  10.123  23.272  1.00  0.00           C
ATOM    950  CG  PHEA1 124       1.848   9.938  23.858  1.00  0.00           C
ATOM    951  CD1 PHEA1 124       2.249   8.669  24.311  1.00  0.00           C
ATOM    952  CD2 PHEA1 124       2.750  11.017  23.901  1.00  0.00           C
ATOM    953  CE1 PHEA1 124       3.552   8.473  24.795  1.00  0.00           C
ATOM    954  CE2 PHEA1 124       4.051  10.824  24.398  1.00  0.00           C
ATOM    955  CZ  PHEA1 124       4.451   9.553  24.846  1.00  0.00           C
ATOM    956  N   LEUA1 125      -1.948  12.234  23.486  1.00  0.00           N
ATOM    957  CA  LEUA1 125      -2.810  12.911  22.523  1.00  0.00           C
ATOM    958  C   LEUA1 125      -1.902  13.667  21.560  1.00  0.00           C
ATOM    959  O   LEUA1 125      -0.952  14.319  22.005  1.00  0.00           O
ATOM    960  CB  LEUA1 125      -3.759  13.872  23.232  1.00  0.00           C
ATOM    961  CG  LEUA1 125      -4.594  13.179  24.304  1.00  0.00           C
ATOM    962  CD1 LEUA1 125      -5.343  14.143  25.138  1.00  0.00           C
ATOM    963  CD2 LEUA1 125      -5.582  12.292  23.658  1.00  0.00           C
ATOM    964  N   HISA1 126      -2.187  13.560  20.256  1.00  0.00           N
ATOM    965  CA  HISA1 126      -1.507  14.329  19.225  1.00  0.00           C
ATOM    966  C   HISA1 126      -2.471  15.297  18.558  1.00  0.00           C
ATOM    967  O   HISA1 126      -3.632  14.959  18.311  1.00  0.00           O
ATOM    968  CB  HISA1 126      -0.910  13.452  18.106  1.00  0.00           C
ATOM    969  CG  HISA1 126       0.315  12.655  18.494  1.00  0.00           C
ATOM    970  ND1 HISA1 126       1.616  12.936  18.066  1.00  0.00           N
ATOM    971  CD2 HISA1 126       0.339  11.521  19.255  1.00  0.00           C
ATOM    972  CE1 HISA1 126       2.390  11.965  18.577  1.00  0.00           C
ATOM    973  NE2 HISA1 126       1.653  11.104  19.299  1.00  0.00           N
ATOM    974  N   SERA1 127      -1.966  16.477  18.229  1.00  0.00           N
ATOM    975  CA  SERA1 127      -2.645  17.452  17.387  1.00  0.00           C
ATOM    976  C   SERA1 127      -1.882  17.570  16.075  1.00  0.00           C
ATOM    977  O   SERA1 127      -0.668  17.729  16.107  1.00  0.00           O
ATOM    978  CB  SERA1 127      -2.682  18.806  18.110  1.00  0.00           C
ATOM    979  OG  SERA1 127      -3.279  19.786  17.291  1.00  0.00           O
ATOM    980  N   PHEA1 128      -2.592  17.503  14.937  1.00  0.00           N
ATOM    981  CA  PHEA1 128      -2.001  17.708  13.603  1.00  0.00           C
ATOM    982  C   PHEA1 128      -2.768  18.806  12.875  1.00  0.00           C
ATOM    983  O   PHEA1 128      -3.979  18.668  12.627  1.00  0.00           O
ATOM    984  CB  PHEA1 128      -2.020  16.435  12.740  1.00  0.00           C
ATOM    985  CG  PHEA1 128      -1.171  15.321  13.266  1.00  0.00           C
ATOM    986  CD2 PHEA1 128       0.162  15.179  12.903  1.00  0.00           C
ATOM    987  CD1 PHEA1 128      -1.718  14.413  14.145  1.00  0.00           C
ATOM    988  CE2 PHEA1 128       0.926  14.144  13.412  1.00  0.00           C
ATOM    989  CE1 PHEA1 128      -0.957  13.404  14.654  1.00  0.00           C
ATOM    990  CZ  PHEA1 128       0.365  13.261  14.285  1.00  0.00           C
ATOM    991  N   ARGA1 129      -2.074  19.884  12.528  1.00  0.00           N
ATOM    992  CA  ARGA1 129      -2.613  20.950  11.693  1.00  0.00           C
ATOM    993  C   ARGA1 129      -1.854  20.965  10.375  1.00  0.00           C
ATOM    994  O   ARGA1 129      -0.618  20.892  10.370  1.00  0.00           O
ATOM    995  CB  ARGA1 129      -2.510  22.302  12.402  1.00  0.00           C
ATOM    996  CG  ARGA1 129      -3.299  22.314  13.701  1.00  0.00           C
ATOM    997  CD  ARGA1 129      -3.401  23.698  14.294  1.00  0.00           C
ATOM    998  NE  ARGA1 129      -4.244  24.551  13.470  1.00  0.00           N
ATOM    999  CZ  ARGA1 129      -4.561  25.805  13.768  1.00  0.00           C
ATOM   1000  NH1 ARGA1 129      -4.066  26.403  14.836  1.00  0.00           N
ATOM   1001  NH2 ARGA1 129      -5.402  26.468  12.974  1.00  0.00           N
ATOM   1002  N   PHEA1 130      -2.602  21.070   9.283  1.00  0.00           N
ATOM   1003  CA  PHEA1 130      -2.095  20.941   7.922  1.00  0.00           C
ATOM   1004  C   PHEA1 130      -2.158  22.246   7.149  1.00  0.00           C
ATOM   1005  O   PHEA1 130      -3.038  23.081   7.357  1.00  0.00           O
ATOM   1006  CB  PHEA1 130      -2.903  19.884   7.152  1.00  0.00           C
ATOM   1007  CG  PHEA1 130      -2.595  18.481   7.566  1.00  0.00           C
ATOM   1008  CD1 PHEA1 130      -3.148  17.942   8.709  1.00  0.00           C
ATOM   1009  CD2 PHEA1 130      -1.756  17.702   6.802  1.00  0.00           C
ATOM   1010  CE1 PHEA1 130      -2.843  16.660   9.088  1.00  0.00           C
ATOM   1011  CE2 PHEA1 130      -1.462  16.407   7.181  1.00  0.00           C
ATOM   1012  CZ  PHEA1 130      -2.002  15.898   8.343  1.00  0.00           C
ATOM   1013  N   GLUA1 131      -1.228  22.376   6.200  1.00  0.00           N
ATOM   1014  CA  GLUA1 131      -1.241  23.448   5.211  1.00  0.00           C
ATOM   1015  C   GLUA1 131      -0.785  22.856   3.882  1.00  0.00           C
ATOM   1016  O   GLUA1 131       0.291  22.262   3.804  1.00  0.00           O
ATOM   1017  CB  GLUA1 131      -0.334  24.590   5.660  1.00  0.00           C
ATOM   1018  CG  GLUA1 131      -0.104  25.701   4.669  1.00  0.00           C
ATOM   1019  CD  GLUA1 131       0.945  26.645   5.203  1.00  0.00           C
ATOM   1020  OE1 GLUA1 131       0.606  27.441   6.101  1.00  0.00           O
ATOM   1021  OE2 GLUA1 131       2.120  26.538   4.789  1.00  0.00           O
ATOM   1022  N   ASNA1 132      -1.627  22.981   2.857  1.00  0.00           N
ATOM   1023  CA  ASNA1 132      -1.281  22.542   1.501  1.00  0.00           C
ATOM   1024  C   ASNA1 132      -0.807  21.090   1.482  1.00  0.00           C
ATOM   1025  O   ASNA1 132       0.177  20.739   0.827  1.00  0.00           O
ATOM   1026  CB  ASNA1 132      -0.218  23.460   0.895  1.00  0.00           C
ATOM   1027  CG  ASNA1 132      -0.688  24.896   0.765  1.00  0.00           C
ATOM   1028  OD1 ASNA1 132      -1.833  25.157   0.394  1.00  0.00           O
ATOM   1029  ND2 ASNA1 132       0.201  25.838   1.070  1.00  0.00           N
ATOM   1030  N   GLYA1 133      -1.501  20.238   2.218  1.00  0.00           N
ATOM   1031  CA  GLYA1 133      -1.263  18.819   2.136  1.00  0.00           C
ATOM   1032  C   GLYA1 133      -0.168  18.274   3.021  1.00  0.00           C
ATOM   1033  O   GLYA1 133       0.085  17.066   2.984  1.00  0.00           O
ATOM   1034  N   LEUA1 134       0.500  19.101   3.809  1.00  0.00           N
ATOM   1035  CA  LEUA1 134       1.517  18.570   4.698  1.00  0.00           C
ATOM   1036  C   LEUA1 134       1.347  19.147   6.092  1.00  0.00           C
ATOM   1037  O   LEUA1 134       0.615  20.113   6.314  1.00  0.00           O
ATOM   1038  CB  LEUA1 134       2.929  18.855   4.177  1.00  0.00           C
ATOM   1039  CG  LEUA1 134       3.290  18.142   2.874  1.00  0.00           C
ATOM   1040  CD1 LEUA1 134       4.640  18.617   2.407  1.00  0.00           C
ATOM   1041  CD2 LEUA1 134       3.348  16.643   3.003  1.00  0.00           C
ATOM   1042  N   ILEA1 135       2.065  18.553   7.040  1.00  0.00           N
ATOM   1043  CA  ILEA1 135       1.904  18.945   8.434  1.00  0.00           C
ATOM   1044  C   ILEA1 135       2.589  20.285   8.677  1.00  0.00           C
ATOM   1045  O   ILEA1 135       3.807  20.417   8.514  1.00  0.00           O
ATOM   1046  CB  ILEA1 135       2.476  17.880   9.372  1.00  0.00           C
ATOM   1047  CG1 ILEA1 135       1.730  16.560   9.218  1.00  0.00           C
ATOM   1048  CG2 ILEA1 135       2.349  18.399  10.791  1.00  0.00           C
ATOM   1049  CD1 ILEA1 135       2.483  15.409   9.891  1.00  0.00           C
ATOM   1050  N   LYSA1 136       1.808  21.272   9.115  1.00  0.00           N
ATOM   1051  CA  LYSA1 136       2.323  22.562   9.560  1.00  0.00           C
ATOM   1052  C   LYSA1 136       2.665  22.565  11.048  1.00  0.00           C
ATOM   1053  O   LYSA1 136       3.643  23.205  11.466  1.00  0.00           O
ATOM   1054  CB  LYSA1 136       1.297  23.667   9.266  1.00  0.00           C
ATOM   1055  CG  LYSA1 136       1.643  25.063   9.789  1.00  0.00           C
ATOM   1056  CD  LYSA1 136       2.858  25.668   9.091  1.00  0.00           C
ATOM   1057  CE  LYSA1 136       2.958  27.166   9.374  1.00  0.00           C
ATOM   1058  NZ  LYSA1 136       2.033  27.952   8.507  1.00  0.00           N
ATOM   1059  N   GLUA1 137       1.855  21.890  11.867  1.00  0.00           N
ATOM   1060  CA  GLUA1 137       2.119  21.831  13.303  1.00  0.00           C
ATOM   1061  C   GLUA1 137       1.687  20.488  13.859  1.00  0.00           C
ATOM   1062  O   GLUA1 137       0.505  20.122  13.783  1.00  0.00           O
ATOM   1063  CB  GLUA1 137       1.380  22.942  14.041  1.00  0.00           C
ATOM   1064  CG  GLUA1 137       1.712  23.019  15.517  1.00  0.00           C
ATOM   1065  CD  GLUA1 137       0.770  23.909  16.279  1.00  0.00           C
ATOM   1066  OE1 GLUA1 137      -0.441  23.590  16.366  1.00  0.00           O
ATOM   1067  OE2 GLUA1 137       1.249  24.947  16.778  1.00  0.00           O
ATOM   1068  N   GLNA1 138       2.624  19.793  14.467  1.00  0.00           N
ATOM   1069  CA  GLNA1 138       2.342  18.581  15.207  1.00  0.00           C
ATOM   1070  C   GLNA1 138       2.680  18.849  16.665  1.00  0.00           C
ATOM   1071  O   GLNA1 138       3.714  19.448  16.965  1.00  0.00           O
ATOM   1072  CB  GLNA1 138       3.144  17.416  14.678  1.00  0.00           C
ATOM   1073  CG  GLNA1 138       3.037  16.117  15.512  1.00  0.00           C
ATOM   1074  CD  GLNA1 138       4.019  15.955  16.685  1.00  0.00           C
ATOM   1075  OE1 GLNA1 138       5.099  16.532  16.744  1.00  0.00           O
ATOM   1076  NE2 GLNA1 138       3.727  15.067  17.612  1.00  0.00           N
ATOM   1077  N   ARGA1 139       1.798  18.441  17.568  1.00  0.00           N
ATOM   1078  CA  ARGA1 139       2.075  18.590  18.985  1.00  0.00           C
ATOM   1079  C   ARGA1 139       1.685  17.303  19.701  1.00  0.00           C
ATOM   1080  O   ARGA1 139       0.642  16.720  19.392  1.00  0.00           O
ATOM   1081  CB  ARGA1 139       1.301  19.742  19.619  1.00  0.00           C
ATOM   1082  CG  ARGA1 139       1.469  21.093  18.960  1.00  0.00           C
ATOM   1083  CD  ARGA1 139       0.490  22.115  19.555  1.00  0.00           C
ATOM   1084  NE  ARGA1 139      -0.902  21.844  19.191  1.00  0.00           N
ATOM   1085  CZ  ARGA1 139      -1.948  22.377  19.805  1.00  0.00           C
ATOM   1086  NH1 ARGA1 139      -1.801  23.204  20.828  1.00  0.00           N
ATOM   1087  NH2 ARGA1 139      -3.174  22.046  19.409  1.00  0.00           N
ATOM   1088  N   GLUA1 140       2.503  16.825  20.628  1.00  0.00           N
ATOM   1089  CA  GLUA1 140       2.177  15.657  21.459  1.00  0.00           C
ATOM   1090  C   GLUA1 140       2.053  16.047  22.936  1.00  0.00           C
ATOM   1091  O   GLUA1 140       2.841  16.840  23.453  1.00  0.00           O
ATOM   1092  CB  GLUA1 140       3.123  14.472  21.176  1.00  0.00           C
ATOM   1093  CG  GLUA1 140       4.594  14.718  21.530  1.00  0.00           C
ATOM   1094  CD  GLUA1 140       5.559  13.780  20.798  1.00  0.00           C
ATOM   1095  OE1 GLUA1 140       5.643  13.852  19.545  1.00  0.00           O
ATOM   1096  OE2 GLUA1 140       6.282  13.017  21.481  1.00  0.00           O
ATOM   1097  N   PHEA1 141       1.026  15.514  23.597  1.00  0.00           N
ATOM   1098  CA  PHEA1 141       0.655  15.794  24.981  1.00  0.00           C
ATOM   1099  C   PHEA1 141       0.568  14.488  25.750  1.00  0.00           C
ATOM   1100  O   PHEA1 141      -0.145  13.553  25.365  1.00  0.00           O
ATOM   1101  CB  PHEA1 141      -0.710  16.483  25.070  1.00  0.00           C
ATOM   1102  CG  PHEA1 141      -0.859  17.714  24.219  1.00  0.00           C
ATOM   1103  CD1 PHEA1 141      -1.199  17.624  22.883  1.00  0.00           C
ATOM   1104  CD2 PHEA1 141      -0.736  18.966  24.789  1.00  0.00           C
ATOM   1105  CE1 PHEA1 141      -1.363  18.764  22.128  1.00  0.00           C
ATOM   1106  CE2 PHEA1 141      -0.922  20.101  24.038  1.00  0.00           C
ATOM   1107  CZ  PHEA1 141      -1.233  19.992  22.702  1.00  0.00           C
ATOM   1108  N   META1 142       1.231  14.457  26.892  1.00  0.00           N
ATOM   1109  CA  META1 142       1.205  13.330  27.799  1.00  0.00           C
ATOM   1110  C   META1 142       1.251  13.790  29.253  1.00  0.00           C
ATOM   1111  O   META1 142       1.184  14.981  29.552  1.00  0.00           O
ATOM   1112  CB  META1 142       2.309  12.326  27.407  1.00  0.00           C
ATOM   1113  CG  META1 142       3.747  12.866  27.333  1.00  0.00           C
ATOM   1114  SD  META1 142       4.351  13.769  28.786  1.00  0.00           S
ATOM   1115  CE  META1 142       6.138  13.589  28.598  1.00  0.00           C
ATOM   1116  N   ASNA1 143       1.320  12.830  30.164  1.00  0.00           N
ATOM   1117  CA  ASNA1 143       1.637  13.065  31.567  1.00  0.00           C
ATOM   1118  C   ASNA1 143       3.150  12.873  31.816  1.00  0.00           C
ATOM   1119  O   ASNA1 143       3.606  11.722  31.785  1.00  0.00           O
ATOM   1120  CB  ASNA1 143       0.791  12.086  32.387  1.00  0.00           C
ATOM   1121  CG  ASNA1 143       0.993  12.239  33.880  1.00  0.00           C
ATOM   1122  OD1 ASNA1 143       1.719  13.100  34.358  1.00  0.00           O
ATOM   1123  ND2 ASNA1 143       0.322  11.415  34.645  1.00  0.00           N
ATOM   1124  N   PROA1 144       3.932  13.929  32.135  1.00  0.00           N
ATOM   1125  CA  PROA1 144       5.371  13.791  32.382  1.00  0.00           C
ATOM   1126  C   PROA1 144       5.728  12.915  33.585  1.00  0.00           C
ATOM   1127  O   PROA1 144       6.815  12.341  33.594  1.00  0.00           O
ATOM   1128  CB  PROA1 144       5.911  15.213  32.551  1.00  0.00           C
ATOM   1129  CG  PROA1 144       4.924  16.043  31.739  1.00  0.00           C
ATOM   1130  CD  PROA1 144       3.598  15.344  32.039  1.00  0.00           C
ATOM   1131  N   CYSA1 145       4.795  12.700  34.526  1.00  0.00           N
ATOM   1132  CA  CYSA1 145       5.003  11.802  35.663  1.00  0.00           C
ATOM   1133  C   CYSA1 145       5.380  10.389  35.209  1.00  0.00           C
ATOM   1134  O   CYSA1 145       6.279   9.782  35.782  1.00  0.00           O
ATOM   1135  CB  CYSA1 145       3.749  11.761  36.548  1.00  0.00           C
ATOM   1136  SG  CYSA1 145       3.302  13.430  37.103  1.00  0.00           S
ATOM   1137  N   GLUA1 146       4.815   9.895  34.106  1.00  0.00           N
ATOM   1138  CA  GLUA1 146       5.178   8.564  33.621  1.00  0.00           C
ATOM   1139  C   GLUA1 146       6.571   8.531  32.974  1.00  0.00           C
ATOM   1140  O   GLUA1 146       7.298   7.548  33.124  1.00  0.00           O
ATOM   1141  CB  GLUA1 146       4.139   8.036  32.631  1.00  0.00           C
ATOM   1142  CG  GLUA1 146       2.779   7.797  33.280  1.00  0.00           C
ATOM   1143  CD  GLUA1 146       2.915   6.874  34.491  1.00  0.00           C
ATOM   1144  OE1 GLUA1 146       3.122   5.665  34.284  1.00  0.00           O
ATOM   1145  OE2 GLUA1 146       2.908   7.355  35.637  1.00  0.00           O
ATOM   1146  N   GLNA1 147       7.004   9.624  32.331  1.00  0.00           N
ATOM   1147  CA  GLNA1 147       8.357   9.711  31.775  1.00  0.00           C
ATOM   1148  C   GLNA1 147       9.404   9.835  32.888  1.00  0.00           C
ATOM   1149  O   GLNA1 147      10.408   9.125  32.835  1.00  0.00           O
ATOM   1150  CB  GLNA1 147       8.456  10.836  30.731  1.00  0.00           C
ATOM   1151  CG  GLNA1 147       9.717  10.649  29.862  1.00  0.00           C
ATOM   1152  CD  GLNA1 147       9.754  11.523  28.609  1.00  0.00           C
ATOM   1153  OE1 GLNA1 147       8.754  11.975  28.074  1.00  0.00           O
ATOM   1154  NE2 GLNA1 147      10.915  11.774  28.053  1.00  0.00           N
ATOM   1155  N   PHEA1 148       9.101  10.557  33.974  1.00  0.00           N
ATOM   1156  CA  PHEA1 148       9.916  10.561  35.191  1.00  0.00           C
ATOM   1157  C   PHEA1 148      10.094   9.137  35.745  1.00  0.00           C
ATOM   1158  O   PHEA1 148      11.226   8.716  35.982  1.00  0.00           O
ATOM   1159  CB  PHEA1 148       9.285  11.469  36.265  1.00  0.00           C
ATOM   1160  CG  PHEA1 148       8.973  12.915  35.909  1.00  0.00           C
ATOM   1161  CD1 PHEA1 148       9.614  13.583  34.845  1.00  0.00           C
ATOM   1162  CD2 PHEA1 148       8.010  13.604  36.673  1.00  0.00           C
ATOM   1163  CE1 PHEA1 148       9.260  14.905  34.528  1.00  0.00           C
ATOM   1164  CE2 PHEA1 148       7.651  14.924  36.352  1.00  0.00           C
ATOM   1165  CZ  PHEA1 148       8.276  15.573  35.277  1.00  0.00           C
ATOM   1166  N   ARGA1 149       9.013   8.381  35.923  1.00  0.00           N
ATOM   1167  CA  ARGA1 149       9.132   7.015  36.427  1.00  0.00           C
ATOM   1168  C   ARGA1 149      10.050   6.172  35.556  1.00  0.00           C
ATOM   1169  O   ARGA1 149      10.857   5.394  36.067  1.00  0.00           O
ATOM   1170  CB  ARGA1 149       7.752   6.365  36.507  1.00  0.00           C
ATOM   1171  CG  ARGA1 149       6.956   6.827  37.682  1.00  0.00           C
ATOM   1172  CD  ARGA1 149       5.594   6.160  37.759  1.00  0.00           C
ATOM   1173  NE  ARGA1 149       4.972   6.547  39.021  1.00  0.00           N
ATOM   1174  CZ  ARGA1 149       4.136   7.568  39.176  1.00  0.00           C
ATOM   1175  NH1 ARGA1 149       3.608   8.193  38.139  1.00  0.00           N
ATOM   1176  NH2 ARGA1 149       3.815   7.964  40.405  1.00  0.00           N
ATOM   1177  N   SERA1 150       9.936   6.299  34.232  1.00  0.00           N
ATOM   1178  CA  SERA1 150      10.759   5.493  33.342  1.00  0.00           C
ATOM   1179  C   SERA1 150      12.237   5.821  33.486  1.00  0.00           C
ATOM   1180  O   SERA1 150      13.080   4.965  33.206  1.00  0.00           O
ATOM   1181  CB  SERA1 150      10.319   5.680  31.881  1.00  0.00           C
ATOM   1182  OG  SERA1 150      10.759   6.905  31.323  1.00  0.00           O
ATOM   1183  N   LEUA1 151      12.559   7.028  33.943  1.00  0.00           N
ATOM   1184  CA  LEUA1 151      13.929   7.485  34.113  1.00  0.00           C
ATOM   1185  C   LEUA1 151      14.426   7.303  35.533  1.00  0.00           C
ATOM   1186  O   LEUA1 151      15.545   7.734  35.843  1.00  0.00           O
ATOM   1187  CB  LEUA1 151      14.050   8.965  33.748  1.00  0.00           C
ATOM   1188  CG  LEUA1 151      13.785   9.283  32.268  1.00  0.00           C
ATOM   1189  CD1 LEUA1 151      13.698  10.795  32.049  1.00  0.00           C
ATOM   1190  CD2 LEUA1 151      14.903   8.737  31.397  1.00  0.00           C
ATOM   1191  N   GLYA1 152      13.593   6.743  36.406  1.00  0.00           N
ATOM   1192  CA  GLYA1 152      13.931   6.559  37.798  1.00  0.00           C
ATOM   1193  C   GLYA1 152      13.905   7.818  38.620  1.00  0.00           C
ATOM   1194  O   GLYA1 152      14.496   7.845  39.706  1.00  0.00           O
ATOM   1195  N   ILEA1 153      13.229   8.856  38.139  1.00  0.00           N
ATOM   1196  CA  ILEA1 153      13.094  10.138  38.827  1.00  0.00           C
ATOM   1197  C   ILEA1 153      11.884  10.077  39.747  1.00  0.00           C
ATOM   1198  O   ILEA1 153      10.795   9.661  39.331  1.00  0.00           O
ATOM   1199  CB  ILEA1 153      12.946  11.279  37.806  1.00  0.00           C
ATOM   1200  CG1 ILEA1 153      14.229  11.436  37.002  1.00  0.00           C
ATOM   1201  CG2 ILEA1 153      12.608  12.610  38.479  1.00  0.00           C
ATOM   1202  CD1 ILEA1 153      14.048  12.310  35.751  1.00  0.00           C
ATOM   1203  N   GLUA1 154      12.078  10.481  41.002  1.00  0.00           N
ATOM   1204  CA  GLUA1 154      11.007  10.430  41.990  1.00  0.00           C
ATOM   1205  C   GLUA1 154       9.880  11.380  41.600  1.00  0.00           C
ATOM   1206  O   GLUA1 154      10.123  12.526  41.224  1.00  0.00           O
ATOM   1207  CB  GLUA1 154      11.566  10.790  43.372  1.00  0.00           C
ATOM   1208  CG  GLUA1 154      10.545  10.716  44.503  1.00  0.00           C
ATOM   1209  CD  GLUA1 154      11.116  11.104  45.864  1.00  0.00           C
ATOM   1210  OE1 GLUA1 154      12.355  11.075  46.042  1.00  0.00           O
ATOM   1211  OE2 GLUA1 154      10.315  11.444  46.761  1.00  0.00           O
ATOM   1212  N   VALA1 155       8.650  10.904  41.689  1.00  0.00           N
ATOM   1213  CA  VALA1 155       7.471  11.696  41.334  1.00  0.00           C
ATOM   1214  C   VALA1 155       6.878  12.260  42.622  1.00  0.00           C
ATOM   1215  O   VALA1 155       6.610  11.490  43.551  1.00  0.00           O
ATOM   1216  CB  VALA1 155       6.429  10.868  40.564  1.00  0.00           C
ATOM   1217  CG1 VALA1 155       5.192  11.684  40.174  1.00  0.00           C
ATOM   1218  CG2 VALA1 155       7.017  10.277  39.274  1.00  0.00           C
ATOM   1219  N   PROA1 156       6.683  13.579  42.749  1.00  0.00           N
ATOM   1220  CA  PROA1 156       6.017  14.116  43.934  1.00  0.00           C
ATOM   1221  C   PROA1 156       4.566  13.650  44.018  1.00  0.00           C
ATOM   1222  O   PROA1 156       3.845  13.654  43.026  1.00  0.00           O
ATOM   1223  CB  PROA1 156       6.055  15.627  43.763  1.00  0.00           C
ATOM   1224  CG  PROA1 156       6.120  15.818  42.255  1.00  0.00           C
ATOM   1225  CD  PROA1 156       6.891  14.609  41.736  1.00  0.00           C
ATOM   1226  N   GLUA1 157       4.111  13.367  45.233  1.00  0.00           N
ATOM   1227  CA  GLUA1 157       2.728  13.004  45.526  1.00  0.00           C
ATOM   1228  C   GLUA1 157       1.959  14.189  46.131  1.00  0.00           C
ATOM   1229  O   GLUA1 157       2.403  14.815  47.104  1.00  0.00           O
ATOM   1230  CB  GLUA1 157       2.757  11.790  46.457  1.00  0.00           C
ATOM   1231  CG  GLUA1 157       1.368  11.224  46.772  1.00  0.00           C
ATOM   1232  CD  GLUA1 157       1.476   9.968  47.644  1.00  0.00           C
ATOM   1233  OE1 GLUA1 157       2.395   9.928  48.491  1.00  0.00           O
ATOM   1234  OE2 GLUA1 157       0.620   9.068  47.482  1.00  0.00           O
ATOM   1235  N   VALA1 158       0.767  14.469  45.594  1.00  0.00           N
ATOM   1236  CA  VALA1 158      -0.209  15.363  46.230  1.00  0.00           C
ATOM   1237  C   VALA1 158      -0.931  14.584  47.332  1.00  0.00           C
ATOM   1238  O   VALA1 158      -1.603  13.591  47.050  1.00  0.00           O
ATOM   1239  CB  VALA1 158      -1.205  15.934  45.204  1.00  0.00           C
ATOM   1240  CG1 VALA1 158      -2.236  16.856  45.871  1.00  0.00           C
ATOM   1241  CG2 VALA1 158      -0.498  16.759  44.118  1.00  0.00           C
ATOM   1242  N   ARGA1 159      -0.813  15.049  48.583  1.00  0.00           N
ATOM   1243  CA  ARGA1 159      -1.396  14.412  49.773  1.00  0.00           C
ATOM   1244  C   ARGA1 159      -2.911  14.391  49.674  1.00  0.00           C
ATOM   1245  O   ARGA1 159      -3.547  15.450  49.636  1.00  0.00           O
ATOM   1246  CB  ARGA1 159      -1.015  15.150  51.064  1.00  0.00           C
ATOM   1247  CG  ARGA1 159       0.467  15.150  51.352  1.00  0.00           C
ATOM   1248  CD  ARGA1 159       0.791  15.827  52.695  1.00  0.00           C
ATOM   1249  NE  ARGA1 159       0.464  17.252  52.716  1.00  0.00           N
ATOM   1250  CZ  ARGA1 159       1.273  18.221  52.313  1.00  0.00           C
ATOM   1251  NH1 ARGA1 159       2.470  17.958  51.812  1.00  0.00           N
ATOM   1252  NH2 ARGA1 159       0.874  19.484  52.413  1.00  0.00           N
ATOM   1253  N   ARGA1 160      -3.493  13.196  49.713  1.00  0.00           N
ATOM   1254  C   ARGA1 160      -5.785  12.910  50.740  1.00  0.00           C
ATOM   1255  O   ARGA1 160      -6.982  12.690  50.587  1.00  0.00           O
ATOM   1256  CA  ARGA1 160      -4.924  12.993  49.484  1.00  0.00           C
ATOM   1257  CB  ARGA1 160      -5.136  11.802  48.538  1.00  0.00           C
ATOM   1258  CG  ARGA1 160      -4.620  12.125  47.122  1.00  0.00           C
ATOM   1259  CD  ARGA1 160      -5.361  11.348  46.030  1.00  0.00           C
ATOM   1260  NE  ARGA1 160      -6.808  11.641  46.066  1.00  0.00           N
ATOM   1261  CZ  ARGA1 160      -7.769  10.971  45.466  1.00  0.00           C
ATOM   1262  NH1 ARGA1 160      -7.532  10.044  44.584  1.00  0.00           N
ATOM   1263  NH2 ARGA1 160      -9.000  11.239  45.769  1.00  0.00           N
ATOM   1264  N   ASPA1 161      -5.246  13.172  51.936  1.00  0.00           N
ATOM   1265  CA  ASPA1 161      -6.004  12.958  53.167  1.00  0.00           C
ATOM   1266  C   ASPA1 161      -7.259  13.797  53.195  1.00  0.00           C
ATOM   1267  O   ASPA1 161      -8.338  13.308  53.560  1.00  0.00           O
ATOM   1268  CB  ASPA1 161      -5.101  13.272  54.347  1.00  0.00           C
ATOM   1269  CG  ASPA1 161      -3.841  12.461  54.314  1.00  0.00           C
ATOM   1270  OD1 ASPA1 161      -3.922  11.279  54.707  1.00  0.00           O
ATOM   1271  OD2 ASPA1 161      -2.805  12.979  53.832  1.00  0.00           O
ATOM   1272  N   GLYA1 162      -7.160  15.047  52.786  1.00  0.00           N
ATOM   1273  CA  GLYA1 162      -8.331  15.896  52.788  1.00  0.00           C
ATOM   1274  C   GLYA1 162      -9.115  15.863  51.446  1.00  0.00           C
ATOM   1275  O   GLYA1 162     -10.090  16.594  51.307  1.00  0.00           O
ATOM   1276  N   LEUA1 163      -8.712  15.057  50.444  1.00  0.00           N
ATOM   1277  CA  LEUA1 163      -9.192  15.113  49.043  1.00  0.00           C
ATOM   1278  C   LEUA1 163     -10.002  13.860  48.618  1.00  0.00           C
ATOM   1279  O   LEUA1 163      -9.466  12.993  47.911  1.00  0.00           O
ATOM   1280  CB  LEUA1 163      -7.987  15.329  48.099  1.00  0.00           C
ATOM   1281  CG  LEUA1 163      -7.308  16.705  48.184  1.00  0.00           C
ATOM   1282  CD1 LEUA1 163      -5.994  16.681  47.403  1.00  0.00           C
ATOM   1283  CD2 LEUA1 163      -8.188  17.802  47.580  1.00  0.00           C
ATOM   1284  N   PROA1 164     -11.305  13.763  48.959  1.00  0.00           N
ATOM   1285  CA  PROA1 164     -12.158  12.623  48.608  1.00  0.00           C
ATOM   1286  C   PROA1 164     -12.542  12.596  47.119  1.00  0.00           C
ATOM   1287  O   PROA1 164     -12.653  13.641  46.471  1.00  0.00           O
ATOM   1288  CB  PROA1 164     -13.394  12.757  49.501  1.00  0.00           C
ATOM   1289  CG  PROA1 164     -13.533  14.270  49.651  1.00  0.00           C
ATOM   1290  CD  PROA1 164     -12.081  14.743  49.711  1.00  0.00           C
ATOM   1291  N   SERA1 165     -12.755  11.391  46.583  1.00  0.00           N
ATOM   1292  CA  SERA1 165     -13.215  11.104  45.212  1.00  0.00           C
ATOM   1293  C   SERA1 165     -13.979   9.780  45.157  1.00  0.00           C
ATOM   1294  O   SERA1 165     -14.085   9.203  44.048  1.00  0.00           O
ATOM   1295  CB  SERA1 165     -12.035  11.108  44.238  1.00  0.00           C
ATOM   1296  OG  SERA1 165     -11.174  10.027  44.528  1.00  0.00           O
ATOM   1297  OXT SERA1 165     -14.481   9.348  46.213  1.00  0.00           O
TER    1298      SERA1 165
ATOM   1299  N   THRB1  10     -29.208   8.075   4.187  1.00  0.00           N
ATOM   1300  CA  THRB1  10     -29.739   9.427   4.325  1.00  0.00           C
ATOM   1301  C   THRB1  10     -30.483   9.596   5.654  1.00  0.00           C
ATOM   1302  O   THRB1  10     -30.389  10.644   6.285  1.00  0.00           O
ATOM   1303  CB  THRB1  10     -30.721   9.755   3.164  1.00  0.00           C
ATOM   1304  CG2 THRB1  10     -30.024   9.793   1.798  1.00  0.00           C
ATOM   1305  OG1 THRB1  10     -31.785   8.822   3.109  1.00  0.00           O
ATOM   1306  N   SERB1  11     -31.210   8.569   6.098  1.00  0.00           N
ATOM   1307  CA  SERB1  11     -31.803   8.647   7.430  1.00  0.00           C
ATOM   1308  C   SERB1  11     -30.761   8.390   8.517  1.00  0.00           C
ATOM   1309  O   SERB1  11     -30.796   9.026   9.578  1.00  0.00           O
ATOM   1310  CB  SERB1  11     -32.959   7.657   7.566  1.00  0.00           C
ATOM   1311  OG  SERB1  11     -32.486   6.326   7.632  1.00  0.00           O
ATOM   1312  N   GLUB1  12     -29.835   7.454   8.282  1.00  0.00           N
ATOM   1313  CA  GLUB1  12     -28.710   7.293   9.197  1.00  0.00           C
ATOM   1314  C   GLUB1  12     -27.940   8.600   9.319  1.00  0.00           C
ATOM   1315  O   GLUB1  12     -27.658   9.071  10.427  1.00  0.00           O
ATOM   1316  CB  GLUB1  12     -27.791   6.165   8.721  1.00  0.00           C
ATOM   1317  CG  GLUB1  12     -26.498   6.019   9.531  1.00  0.00           C
ATOM   1318  CD  GLUB1  12     -26.733   5.808  11.021  1.00  0.00           C
ATOM   1319  OE1 GLUB1  12     -27.784   5.245  11.396  1.00  0.00           O
ATOM   1320  OE2 GLUB1  12     -25.864   6.213  11.823  1.00  0.00           O
ATOM   1321  N   ASNB1  13     -27.618   9.218   8.181  1.00  0.00           N
ATOM   1322  CA  ASNB1  13     -26.924  10.500   8.207  1.00  0.00           C
ATOM   1323  C   ASNB1  13     -27.746  11.564   8.928  1.00  0.00           C
ATOM   1324  O   ASNB1  13     -27.190  12.390   9.661  1.00  0.00           O
ATOM   1325  CB  ASNB1  13     -26.601  10.951   6.785  1.00  0.00           C
ATOM   1326  CG  ASNB1  13     -26.180  12.403   6.718  1.00  0.00           C
ATOM   1327  ND2 ASNB1  13     -25.000  12.726   6.842  1.00  0.00           N
ATOM   1328  OD1 ASNB1  13     -27.150  13.292   6.526  1.00  0.00           O
ATOM   1329  N   ARGB1  14     -29.067  11.574   8.719  1.00  0.00           N
ATOM   1330  CA  ARGB1  14     -29.919  12.543   9.411  1.00  0.00           C
ATOM   1331  C   ARGB1  14     -29.885  12.334  10.923  1.00  0.00           C
ATOM   1332  O   ARGB1  14     -29.869  13.304  11.692  1.00  0.00           O
ATOM   1333  CB  ARGB1  14     -31.341  12.461   8.833  1.00  0.00           C
ATOM   1334  CG  ARGB1  14     -32.248  13.585   9.363  1.00  0.00           C
ATOM   1335  CD  ARGB1  14     -33.541  13.735   8.550  1.00  0.00           C
ATOM   1336  NE  ARGB1  14     -34.369  12.517   8.575  1.00  0.00           N
ATOM   1337  CZ  ARGB1  14     -34.435  11.583   7.606  1.00  0.00           C
ATOM   1338  NH1 ARGB1  14     -33.725  11.683   6.471  1.00  0.00           N
ATOM   1339  NH2 ARGB1  14     -35.232  10.521   7.782  1.00  0.00           N
ATOM   1340  N   ALAB1  15     -29.900  11.076  11.370  1.00  0.00           N
ATOM   1341  CA  ALAB1  15     -29.793  10.786  12.792  1.00  0.00           C
ATOM   1342  C   ALAB1  15     -28.412  11.152  13.332  1.00  0.00           C
ATOM   1343  O   ALAB1  15     -28.289  11.623  14.469  1.00  0.00           O
ATOM   1344  CB  ALAB1  15     -30.092   9.308  13.044  1.00  0.00           C
ATOM   1345  N   GLNB1  16     -27.364  10.930  12.535  1.00  0.00           N
ATOM   1346  CA  GLNB1  16     -26.017  11.293  12.966  1.00  0.00           C
ATOM   1347  C   GLNB1  16     -25.862  12.798  13.079  1.00  0.00           C
ATOM   1348  O   GLNB1  16     -25.279  13.287  14.050  1.00  0.00           O
ATOM   1349  CB  GLNB1  16     -24.983  10.738  11.988  1.00  0.00           C
ATOM   1350  CG  GLNB1  16     -24.744   9.259  12.125  1.00  0.00           C
ATOM   1351  CD  GLNB1  16     -23.444   8.817  11.475  1.00  0.00           C
ATOM   1352  OE1 GLNB1  16     -22.346   9.222  11.834  1.00  0.00           O
ATOM   1353  NE2 GLNB1  16     -23.556   8.096  10.367  1.00  0.00           N
ATOM   1354  N   VALB1  17     -26.403  13.542  12.117  1.00  0.00           N
ATOM   1355  CA  VALB1  17     -26.261  14.992  12.151  1.00  0.00           C
ATOM   1356  C   VALB1  17     -27.056  15.577  13.311  1.00  0.00           C
ATOM   1357  O   VALB1  17     -26.617  16.536  13.964  1.00  0.00           O
ATOM   1358  CB  VALB1  17     -26.697  15.605  10.808  1.00  0.00           C
ATOM   1359  CG1 VALB1  17     -26.717  17.123  10.930  1.00  0.00           C
ATOM   1360  CG2 VALB1  17     -25.709  15.257   9.686  1.00  0.00           C
ATOM   1361  N   ALAB1  18     -28.250  15.037  13.565  1.00  0.00           N
ATOM   1362  CA  ALAB1  18     -29.042  15.488  14.708  1.00  0.00           C
ATOM   1363  C   ALAB1  18     -28.285  15.271  16.015  1.00  0.00           C
ATOM   1364  O   ALAB1  18     -28.255  16.149  16.887  1.00  0.00           O
ATOM   1365  CB  ALAB1  18     -30.376  14.742  14.742  1.00  0.00           C
ATOM   1366  N   ALAB1  19     -27.715  14.080  16.181  1.00  0.00           N
ATOM   1367  CA  ALAB1  19     -26.943  13.777  17.379  1.00  0.00           C
ATOM   1368  C   ALAB1  19     -25.797  14.764  17.556  1.00  0.00           C
ATOM   1369  O   ALAB1  19     -25.625  15.345  18.634  1.00  0.00           O
ATOM   1370  CB  ALAB1  19     -26.410  12.347  17.299  1.00  0.00           C
ATOM   1371  N   ARGB1  20     -25.000  14.973  16.503  1.00  0.00           N
ATOM   1372  CA  ARGB1  20     -23.811  15.835  16.609  1.00  0.00           C
ATOM   1373  C   ARGB1  20     -24.214  17.249  17.013  1.00  0.00           C
ATOM   1374  O   ARGB1  20     -23.578  17.870  17.869  1.00  0.00           O
ATOM   1375  CB  ARGB1  20     -23.034  15.819  15.283  1.00  0.00           C
ATOM   1376  CG  ARGB1  20     -21.777  16.710  15.335  1.00  0.00           C
ATOM   1377  CD  ARGB1  20     -20.945  16.607  14.056  1.00  0.00           C
ATOM   1378  NE  ARGB1  20     -20.225  15.323  13.988  1.00  0.00           N
ATOM   1379  CZ  ARGB1  20     -20.484  14.317  13.175  1.00  0.00           C
ATOM   1380  NH1 ARGB1  20     -21.302  14.383  12.166  1.00  0.00           N
ATOM   1381  NH2 ARGB1  20     -19.908  13.178  13.358  1.00  0.00           N
ATOM   1382  N   GLNB1  21     -25.276  17.784  16.402  1.00  0.00           N
ATOM   1383  CA  GLNB1  21     -25.665  19.157  16.702  1.00  0.00           C
ATOM   1384  C   GLNB1  21     -26.137  19.296  18.145  1.00  0.00           C
ATOM   1385  O   GLNB1  21     -25.847  20.294  18.819  1.00  0.00           O
ATOM   1386  CB  GLNB1  21     -26.771  19.605  15.752  1.00  0.00           C
ATOM   1387  CG  GLNB1  21     -26.286  19.808  14.337  1.00  0.00           C
ATOM   1388  CD  GLNB1  21     -27.401  20.170  13.381  1.00  0.00           C
ATOM   1389  OE1 GLNB1  21     -28.514  19.652  13.483  1.00  0.00           O
ATOM   1390  NE2 GLNB1  21     -27.111  21.071  12.449  1.00  0.00           N
ATOM   1391  N   HISB1  22     -26.881  18.310  18.623  1.00  0.00           N
ATOM   1392  CA  HISB1  22     -27.334  18.337  20.007  1.00  0.00           C
ATOM   1393  C   HISB1  22     -26.168  18.143  20.964  1.00  0.00           C
ATOM   1394  O   HISB1  22     -26.031  18.871  21.961  1.00  0.00           O
ATOM   1395  CB  HISB1  22     -28.367  17.252  20.239  1.00  0.00           C
ATOM   1396  CG  HISB1  22     -28.612  17.000  21.688  1.00  0.00           C
ATOM   1397  ND1 HISB1  22     -29.417  17.816  22.445  1.00  0.00           N
ATOM   1398  CD2 HISB1  22     -28.112  16.071  22.531  1.00  0.00           C
ATOM   1399  CE1 HISB1  22     -29.426  17.384  23.693  1.00  0.00           C
ATOM   1400  NE2 HISB1  22     -28.644  16.321  23.768  1.00  0.00           N
ATOM   1401  N   ASNB1  23     -25.349  17.128  20.710  1.00  0.00           N
ATOM   1402  CA  ASNB1  23     -24.193  16.870  21.574  1.00  0.00           C
ATOM   1403  C   ASNB1  23     -23.278  18.081  21.654  1.00  0.00           C
ATOM   1404  O   ASNB1  23     -22.730  18.384  22.719  1.00  0.00           O
ATOM   1405  CB  ASNB1  23     -23.433  15.641  21.084  1.00  0.00           C
ATOM   1406  CG  ASNB1  23     -24.245  14.358  21.209  1.00  0.00           C
ATOM   1407  OD1 ASNB1  23     -25.220  14.301  21.944  1.00  0.00           O
ATOM   1408  ND2 ASNB1  23     -23.825  13.315  20.491  1.00  0.00           N
ATOM   1409  N   ARGB1  24     -23.085  18.797  20.540  1.00  0.00           N
ATOM   1410  CA  ARGB1  24     -22.237  19.980  20.593  1.00  0.00           C
ATOM   1411  C   ARGB1  24     -22.782  21.022  21.565  1.00  0.00           C
ATOM   1412  O   ARGB1  24     -22.009  21.701  22.259  1.00  0.00           O
ATOM   1413  CB  ARGB1  24     -22.091  20.589  19.195  1.00  0.00           C
ATOM   1414  CG  ARGB1  24     -21.117  21.752  19.149  1.00  0.00           C
ATOM   1415  CD  ARGB1  24     -21.072  22.363  17.739  1.00  0.00           C
ATOM   1416  NE  ARGB1  24     -19.707  22.614  17.262  1.00  0.00           N
ATOM   1417  CZ  ARGB1  24     -18.938  23.609  17.665  1.00  0.00           C
ATOM   1418  NH1 ARGB1  24     -19.357  24.490  18.541  1.00  0.00           N
ATOM   1419  NH2 ARGB1  24     -17.728  23.721  17.181  1.00  0.00           N
ATOM   1420  N   LYSB1  25     -24.105  21.194  21.617  1.00  0.00           N
ATOM   1421  CA  LYSB1  25     -24.638  22.164  22.563  1.00  0.00           C
ATOM   1422  C   LYSB1  25     -24.360  21.750  24.001  1.00  0.00           C
ATOM   1423  O   LYSB1  25     -24.140  22.614  24.864  1.00  0.00           O
ATOM   1424  CB  LYSB1  25     -26.149  22.346  22.359  1.00  0.00           C
ATOM   1425  CG  LYSB1  25     -26.494  23.083  21.074  1.00  0.00           C
ATOM   1426  CD  LYSB1  25     -27.979  22.970  20.697  1.00  0.00           C
ATOM   1427  CE  LYSB1  25     -28.286  23.673  19.370  1.00  0.00           C
ATOM   1428  NZ  LYSB1  25     -29.745  23.634  19.037  1.00  0.00           N
ATOM   1429  N   ILEB1  26     -24.358  20.440  24.277  1.00  0.00           N
ATOM   1430  CA  ILEB1  26     -24.078  19.966  25.628  1.00  0.00           C
ATOM   1431  C   ILEB1  26     -22.616  20.204  25.982  1.00  0.00           C
ATOM   1432  O   ILEB1  26     -22.295  20.600  27.109  1.00  0.00           O
ATOM   1433  CB  ILEB1  26     -24.459  18.480  25.776  1.00  0.00           C
ATOM   1434  CG1 ILEB1  26     -25.955  18.230  25.514  1.00  0.00           C
ATOM   1435  CG2 ILEB1  26     -24.056  17.937  27.153  1.00  0.00           C
ATOM   1436  CD1 ILEB1  26     -26.931  18.857  26.474  1.00  0.00           C
ATOM   1437  N   VALB1  27     -21.698  19.972  25.035  1.00  0.00           N
ATOM   1438  CA  VALB1  27     -20.289  20.286  25.293  1.00  0.00           C
ATOM   1439  C   VALB1  27     -20.121  21.772  25.584  1.00  0.00           C
ATOM   1440  O   VALB1  27     -19.387  22.168  26.492  1.00  0.00           O
ATOM   1441  CB  VALB1  27     -19.408  19.860  24.108  1.00  0.00           C
ATOM   1442  CG1 VALB1  27     -17.960  20.264  24.354  1.00  0.00           C
ATOM   1443  CG2 VALB1  27     -19.535  18.371  23.901  1.00  0.00           C
ATOM   1444  N   GLUB1  28     -20.750  22.622  24.770  1.00  0.00           N
ATOM   1445  CA  GLUB1  28     -20.645  24.055  24.985  1.00  0.00           C
ATOM   1446  C   GLUB1  28     -21.158  24.415  26.370  1.00  0.00           C
ATOM   1447  O   GLUB1  28     -20.545  25.205  27.095  1.00  0.00           O
ATOM   1448  CB  GLUB1  28     -21.439  24.808  23.909  1.00  0.00           C
ATOM   1449  CG  GLUB1  28     -20.833  24.689  22.497  1.00  0.00           C
ATOM   1450  CD  GLUB1  28     -21.699  25.295  21.392  1.00  0.00           C
ATOM   1451  OE1 GLUB1  28     -22.855  25.685  21.671  1.00  0.00           O
ATOM   1452  OE2 GLUB1  28     -21.215  25.364  20.236  1.00  0.00           O
ATOM   1453  N   GLNB1  29     -22.292  23.843  26.748  1.00  0.00           N
ATOM   1454  CA  GLNB1  29     -22.861  24.162  28.043  1.00  0.00           C
ATOM   1455  C   GLNB1  29     -21.942  23.696  29.165  1.00  0.00           C
ATOM   1456  O   GLNB1  29     -21.710  24.430  30.128  1.00  0.00           O
ATOM   1457  CB  GLNB1  29     -24.245  23.541  28.174  1.00  0.00           C
ATOM   1458  CG  GLNB1  29     -24.899  23.980  29.445  1.00  0.00           C
ATOM   1459  CD  GLNB1  29     -26.178  23.252  29.735  1.00  0.00           C
ATOM   1460  NE2 GLNB1  29     -26.828  22.709  28.834  1.00  0.00           N
ATOM   1461  OE1 GLNB1  29     -26.552  23.224  31.008  1.00  0.00           O
ATOM   1462  N   TYRB1  30     -21.395  22.483  29.046  1.00  0.00           N
ATOM   1463  CA  TYRB1  30     -20.447  21.980  30.039  1.00  0.00           C
ATOM   1464  C   TYRB1  30     -19.253  22.923  30.191  1.00  0.00           C
ATOM   1465  O   TYRB1  30     -18.865  23.276  31.310  1.00  0.00           O
ATOM   1466  CB  TYRB1  30     -19.969  20.575  29.643  1.00  0.00           C
ATOM   1467  CG  TYRB1  30     -19.060  19.906  30.646  1.00  0.00           C
ATOM   1468  CD1 TYRB1  30     -17.745  20.322  30.811  1.00  0.00           C
ATOM   1469  CD2 TYRB1  30     -19.515  18.857  31.436  1.00  0.00           C
ATOM   1470  CE1 TYRB1  30     -16.882  19.740  31.757  1.00  0.00           C
ATOM   1471  CE2 TYRB1  30     -18.682  18.255  32.373  1.00  0.00           C
ATOM   1472  CZ  TYRB1  30     -17.358  18.688  32.555  1.00  0.00           C
ATOM   1473  OH  TYRB1  30     -16.575  18.113  33.504  1.00  0.00           O
ATOM   1474  N   METB1  31     -18.646  23.323  29.072  1.00  0.00           N
ATOM   1475  CA  METB1  31     -17.407  24.101  29.136  1.00  0.00           C
ATOM   1476  C   METB1  31     -17.647  25.503  29.685  1.00  0.00           C
ATOM   1477  O   METB1  31     -16.727  26.119  30.237  1.00  0.00           O
ATOM   1478  CB  METB1  31     -16.755  24.175  27.756  1.00  0.00           C
ATOM   1479  CG  METB1  31     -16.297  22.819  27.189  1.00  0.00           C
ATOM   1480  SD  METB1  31     -15.214  21.883  28.278  1.00  0.00           S
ATOM   1481  CE  METB1  31     -13.906  23.065  28.578  1.00  0.00           C
ATOM   1482  N   HISB1  32     -18.866  26.024  29.548  1.00  0.00           N
ATOM   1483  CA  HISB1  32     -19.200  27.335  30.084  1.00  0.00           C
ATOM   1484  C   HISB1  32     -19.818  27.282  31.478  1.00  0.00           C
ATOM   1485  O   HISB1  32     -20.142  28.339  32.017  1.00  0.00           O
ATOM   1486  CB  HISB1  32     -20.135  28.087  29.125  1.00  0.00           C
ATOM   1487  CG  HISB1  32     -19.436  28.551  27.885  1.00  0.00           C
ATOM   1488  CD2 HISB1  32     -19.922  28.323  26.617  1.00  0.00           C
ATOM   1489  ND1 HISB1  32     -18.266  29.210  27.733  1.00  0.00           N
ATOM   1490  NE2 HISB1  32     -19.074  28.825  25.733  1.00  0.00           N
ATOM   1491  CE1 HISB1  32     -18.069  29.376  26.385  1.00  0.00           C
ATOM   1492  N   THRB1  33     -19.914  26.109  32.101  1.00  0.00           N
ATOM   1493  CA  THRB1  33     -20.538  25.992  33.408  1.00  0.00           C
ATOM   1494  C   THRB1  33     -19.580  26.485  34.491  1.00  0.00           C
ATOM   1495  O   THRB1  33     -18.453  25.982  34.609  1.00  0.00           O
ATOM   1496  CB  THRB1  33     -20.960  24.549  33.679  1.00  0.00           C
ATOM   1497  OG1 THRB1  33     -21.988  24.133  32.762  1.00  0.00           O
ATOM   1498  CG2 THRB1  33     -21.506  24.425  35.100  1.00  0.00           C
ATOM   1499  N   ARGB1  34     -20.035  27.452  35.274  1.00  0.00           N
ATOM   1500  CA  ARGB1  34     -19.206  28.073  36.284  1.00  0.00           C
ATOM   1501  C   ARGB1  34     -20.051  28.386  37.498  1.00  0.00           C
ATOM   1502  O   ARGB1  34     -21.278  28.447  37.415  1.00  0.00           O
ATOM   1503  CB  ARGB1  34     -18.614  29.395  35.819  1.00  0.00           C
ATOM   1504  CG  ARGB1  34     -17.942  29.327  34.512  1.00  0.00           C
ATOM   1505  CD  ARGB1  34     -17.196  30.618  34.324  1.00  0.00           C
ATOM   1506  NE  ARGB1  34     -18.013  31.664  33.725  1.00  0.00           N
ATOM   1507  CZ  ARGB1  34     -18.102  31.872  32.419  1.00  0.00           C
ATOM   1508  NH1 ARGB1  34     -17.507  31.069  31.551  1.00  0.00           N
ATOM   1509  NH2 ARGB1  34     -18.787  32.919  31.972  1.00  0.00           N
ATOM   1510  N   GLYB1  35     -19.375  28.670  38.597  1.00  0.00           N
ATOM   1511  CA  GLYB1  35     -20.078  29.176  39.745  1.00  0.00           C
ATOM   1512  C   GLYB1  35     -21.071  28.157  40.253  1.00  0.00           C
ATOM   1513  O   GLYB1  35     -20.860  26.943  40.201  1.00  0.00           O
ATOM   1514  N   GLUB1  36     -22.204  28.658  40.739  1.00  0.00           N
ATOM   1515  CA  GLUB1  36     -23.119  27.754  41.406  1.00  0.00           C
ATOM   1516  C   GLUB1  36     -23.730  26.749  40.447  1.00  0.00           C
ATOM   1517  O   GLUB1  36     -24.146  25.675  40.890  1.00  0.00           O
ATOM   1518  CB  GLUB1  36     -24.201  28.556  42.134  1.00  0.00           C
ATOM   1519  CG  GLUB1  36     -23.628  29.364  43.298  1.00  0.00           C
ATOM   1520  CD  GLUB1  36     -23.045  28.499  44.411  1.00  0.00           C
ATOM   1521  OE1 GLUB1  36     -23.824  27.814  45.109  1.00  0.00           O
ATOM   1522  OE2 GLUB1  36     -21.806  28.508  44.592  1.00  0.00           O
ATOM   1523  N   ALAB1  37     -23.759  27.055  39.146  1.00  0.00           N
ATOM   1524  CA  ALAB1  37     -24.244  26.103  38.158  1.00  0.00           C
ATOM   1525  C   ALAB1  37     -23.447  24.806  38.158  1.00  0.00           C
ATOM   1526  O   ALAB1  37     -23.955  23.795  37.662  1.00  0.00           O
ATOM   1527  CB  ALAB1  37     -24.206  26.722  36.759  1.00  0.00           C
ATOM   1528  N   ARGB1  38     -22.207  24.832  38.661  1.00  0.00           N
ATOM   1529  CA  ARGB1  38     -21.390  23.621  38.756  1.00  0.00           C
ATOM   1530  C   ARGB1  38     -22.067  22.554  39.596  1.00  0.00           C
ATOM   1531  O   ARGB1  38     -21.828  21.354  39.398  1.00  0.00           O
ATOM   1532  CB  ARGB1  38     -20.007  23.987  39.322  1.00  0.00           C
ATOM   1533  CG  ARGB1  38     -19.142  24.762  38.315  1.00  0.00           C
ATOM   1534  CD  ARGB1  38     -17.983  25.493  39.002  1.00  0.00           C
ATOM   1535  NE  ARGB1  38     -16.971  24.584  39.565  1.00  0.00           N
ATOM   1536  CZ  ARGB1  38     -15.903  24.968  40.234  1.00  0.00           C
ATOM   1537  NH1 ARGB1  38     -15.648  26.225  40.466  1.00  0.00           N
ATOM   1538  NH2 ARGB1  38     -15.051  24.101  40.692  1.00  0.00           N
ATOM   1539  N   LEUB1  39     -22.953  22.969  40.506  1.00  0.00           N
ATOM   1540  CA  LEUB1  39     -23.684  22.028  41.340  1.00  0.00           C
ATOM   1541  C   LEUB1  39     -24.685  21.191  40.559  1.00  0.00           C
ATOM   1542  O   LEUB1  39     -25.123  20.156  41.063  1.00  0.00           O
ATOM   1543  CB  LEUB1  39     -24.401  22.787  42.454  1.00  0.00           C
ATOM   1544  CG  LEUB1  39     -23.444  23.426  43.456  1.00  0.00           C
ATOM   1545  CD1 LEUB1  39     -24.261  24.235  44.455  1.00  0.00           C
ATOM   1546  CD2 LEUB1  39     -22.579  22.394  44.149  1.00  0.00           C
ATOM   1547  N   LYSB1  40     -25.029  21.586  39.331  1.00  0.00           N
ATOM   1548  CA  LYSB1  40     -25.949  20.819  38.494  1.00  0.00           C
ATOM   1549  C   LYSB1  40     -25.319  20.332  37.198  1.00  0.00           C
ATOM   1550  O   LYSB1  40     -26.034  19.858  36.310  1.00  0.00           O
ATOM   1551  CB  LYSB1  40     -27.195  21.656  38.182  1.00  0.00           C
ATOM   1552  CG  LYSB1  40     -28.015  21.974  39.425  1.00  0.00           C
ATOM   1553  CD  LYSB1  40     -29.290  22.725  39.094  1.00  0.00           C
ATOM   1554  CE  LYSB1  40     -30.203  22.856  40.319  1.00  0.00           C
ATOM   1555  NZ  LYSB1  40     -30.491  21.557  41.001  1.00  0.00           N
ATOM   1556  N   ARGB1  41     -23.997  20.424  37.062  1.00  0.00           N
ATOM   1557  CA  ARGB1  41     -23.364  20.001  35.820  1.00  0.00           C
ATOM   1558  C   ARGB1  41     -23.508  18.503  35.608  1.00  0.00           C
ATOM   1559  O   ARGB1  41     -23.480  18.034  34.460  1.00  0.00           O
ATOM   1560  CB  ARGB1  41     -21.890  20.395  35.829  1.00  0.00           C
ATOM   1561  CG  ARGB1  41     -21.222  20.342  34.450  1.00  0.00           C
ATOM   1562  CD  ARGB1  41     -19.756  20.810  34.483  1.00  0.00           C
ATOM   1563  NE  ARGB1  41     -18.888  19.967  35.326  1.00  0.00           N
ATOM   1564  CZ  ARGB1  41     -17.680  20.284  35.760  1.00  0.00           C
ATOM   1565  NH1 ARGB1  41     -17.071  21.389  35.435  1.00  0.00           N
ATOM   1566  NH2 ARGB1  41     -17.035  19.503  36.564  1.00  0.00           N
ATOM   1567  N   HISB1  42     -23.685  17.747  36.697  1.00  0.00           N
ATOM   1568  CA  HISB1  42     -23.837  16.300  36.625  1.00  0.00           C
ATOM   1569  C   HISB1  42     -25.122  15.892  35.921  1.00  0.00           C
ATOM   1570  O   HISB1  42     -25.211  14.764  35.419  1.00  0.00           O
ATOM   1571  CB  HISB1  42     -23.762  15.725  38.048  1.00  0.00           C
ATOM   1572  CG  HISB1  42     -24.934  16.079  38.919  1.00  0.00           C
ATOM   1573  ND1 HISB1  42     -25.106  17.329  39.482  1.00  0.00           N
ATOM   1574  CD2 HISB1  42     -25.989  15.335  39.325  1.00  0.00           C
ATOM   1575  CE1 HISB1  42     -26.227  17.338  40.188  1.00  0.00           C
ATOM   1576  NE2 HISB1  42     -26.777  16.139  40.112  1.00  0.00           N
ATOM   1577  N   LEUB1  43     -26.107  16.785  35.843  1.00  0.00           N
ATOM   1578  CA  LEUB1  43     -27.324  16.482  35.097  1.00  0.00           C
ATOM   1579  C   LEUB1  43     -27.059  16.402  33.602  1.00  0.00           C
ATOM   1580  O   LEUB1  43     -27.939  15.962  32.857  1.00  0.00           O
ATOM   1581  CB  LEUB1  43     -28.392  17.521  35.402  1.00  0.00           C
ATOM   1582  CG  LEUB1  43     -28.762  17.544  36.896  1.00  0.00           C
ATOM   1583  CD1 LEUB1  43     -29.910  18.509  37.131  1.00  0.00           C
ATOM   1584  CD2 LEUB1  43     -29.109  16.166  37.416  1.00  0.00           C
ATOM   1585  N   LEUB1  44     -25.860  16.784  33.153  1.00  0.00           N
ATOM   1586  CA  LEUB1  44     -25.512  16.616  31.755  1.00  0.00           C
ATOM   1587  C   LEUB1  44     -25.031  15.211  31.433  1.00  0.00           C
ATOM   1588  O   LEUB1  44     -24.677  14.951  30.280  1.00  0.00           O
ATOM   1589  CB  LEUB1  44     -24.433  17.623  31.349  1.00  0.00           C
ATOM   1590  CG  LEUB1  44     -24.827  19.087  31.447  1.00  0.00           C
ATOM   1591  CD1 LEUB1  44     -23.675  20.001  31.010  1.00  0.00           C
ATOM   1592  CD2 LEUB1  44     -26.095  19.431  30.658  1.00  0.00           C
ATOM   1593  N   PHEB1  45     -25.030  14.302  32.402  1.00  0.00           N
ATOM   1594  CA  PHEB1  45     -24.493  12.965  32.222  1.00  0.00           C
ATOM   1595  C   PHEB1  45     -25.589  11.903  32.257  1.00  0.00           C
ATOM   1596  O   PHEB1  45     -26.639  12.077  32.883  1.00  0.00           O
ATOM   1597  CB  PHEB1  45     -23.480  12.607  33.315  1.00  0.00           C
ATOM   1598  CG  PHEB1  45     -22.152  13.332  33.221  1.00  0.00           C
ATOM   1599  CD1 PHEB1  45     -22.064  14.675  33.521  1.00  0.00           C
ATOM   1600  CD2 PHEB1  45     -20.990  12.647  32.882  1.00  0.00           C
ATOM   1601  CE1 PHEB1  45     -20.844  15.347  33.451  1.00  0.00           C
ATOM   1602  CE2 PHEB1  45     -19.746  13.318  32.819  1.00  0.00           C
ATOM   1603  CZ  PHEB1  45     -19.685  14.661  33.111  1.00  0.00           C
ATOM   1604  N   THRB1  46     -25.302  10.768  31.634  1.00  0.00           N
ATOM   1605  CA  THRB1  46     -26.141   9.600  31.859  1.00  0.00           C
ATOM   1606  C   THRB1  46     -26.069   9.161  33.324  1.00  0.00           C
ATOM   1607  O   THRB1  46     -25.162   9.536  34.075  1.00  0.00           O
ATOM   1608  CB  THRB1  46     -25.720   8.441  30.959  1.00  0.00           C
ATOM   1609  OG1 THRB1  46     -24.367   8.075  31.234  1.00  0.00           O
ATOM   1610  CG2 THRB1  46     -25.810   8.806  29.499  1.00  0.00           C
ATOM   1611  N   GLUB1  47     -27.044   8.335  33.735  1.00  0.00           N
ATOM   1612  CA  GLUB1  47     -27.086   7.893  35.128  1.00  0.00           C
ATOM   1613  C   GLUB1  47     -25.781   7.214  35.522  1.00  0.00           C
ATOM   1614  O   GLUB1  47     -25.309   7.364  36.655  1.00  0.00           O
ATOM   1615  CB  GLUB1  47     -28.261   6.934  35.356  1.00  0.00           C
ATOM   1616  CG  GLUB1  47     -28.415   6.483  36.818  1.00  0.00           C
ATOM   1617  CD  GLUB1  47     -27.522   5.308  37.220  1.00  0.00           C
ATOM   1618  OE1 GLUB1  47     -27.092   4.525  36.344  1.00  0.00           O
ATOM   1619  OE2 GLUB1  47     -27.256   5.165  38.432  1.00  0.00           O
ATOM   1620  N   ASPB1  48     -25.195   6.459  34.594  1.00  0.00           N
ATOM   1621  CA  ASPB1  48     -23.956   5.726  34.803  1.00  0.00           C
ATOM   1622  C   ASPB1  48     -22.745   6.455  34.226  1.00  0.00           C
ATOM   1623  O   ASPB1  48     -21.692   5.838  34.035  1.00  0.00           O
ATOM   1624  CB  ASPB1  48     -24.061   4.330  34.189  1.00  0.00           C
ATOM   1625  CG  ASPB1  48     -24.180   4.350  32.664  1.00  0.00           C
ATOM   1626  OD1 ASPB1  48     -24.413   5.425  32.055  1.00  0.00           O
ATOM   1627  OD2 ASPB1  48     -24.037   3.267  32.059  1.00  0.00           O
ATOM   1628  N   GLYB1  49     -22.874   7.747  33.943  1.00  0.00           N
ATOM   1629  CA  GLYB1  49     -21.776   8.474  33.336  1.00  0.00           C
ATOM   1630  C   GLYB1  49     -20.579   8.607  34.262  1.00  0.00           C
ATOM   1631  O   GLYB1  49     -20.683   8.592  35.491  1.00  0.00           O
ATOM   1632  N   VALB1  50     -19.419   8.807  33.629  1.00  0.00           N
ATOM   1633  CA  VALB1  50     -18.129   8.918  34.295  1.00  0.00           C
ATOM   1634  C   VALB1  50     -17.479  10.237  33.886  1.00  0.00           C
ATOM   1635  O   VALB1  50     -17.523  10.608  32.708  1.00  0.00           O
ATOM   1636  CB  VALB1  50     -17.225   7.730  33.906  1.00  0.00           C
ATOM   1637  CG1 VALB1  50     -15.832   7.875  34.467  1.00  0.00           C
ATOM   1638  CG2 VALB1  50     -17.837   6.427  34.370  1.00  0.00           C
ATOM   1639  N   GLYB1  51     -16.909  10.925  34.871  1.00  0.00           N
ATOM   1640  CA  GLYB1  51     -16.117  12.142  34.706  1.00  0.00           C
ATOM   1641  C   GLYB1  51     -14.771  12.016  35.419  1.00  0.00           C
ATOM   1642  O   GLYB1  51     -14.607  11.148  36.277  1.00  0.00           O
ATOM   1643  N   GLYB1  52     -13.833  12.920  35.146  1.00  0.00           N
ATOM   1644  CA  GLYB1  52     -12.660  13.111  36.003  1.00  0.00           C
ATOM   1645  C   GLYB1  52     -11.356  13.423  35.278  1.00  0.00           C
ATOM   1646  O   GLYB1  52     -11.307  13.594  34.058  1.00  0.00           O
ATOM   1647  N   LEUB1  53     -10.283  13.466  36.070  1.00  0.00           N
ATOM   1648  CA  LEUB1  53      -8.927  13.816  35.653  1.00  0.00           C
ATOM   1649  C   LEUB1  53      -8.118  12.558  35.314  1.00  0.00           C
ATOM   1650  O   LEUB1  53      -7.856  11.723  36.181  1.00  0.00           O
ATOM   1651  CB  LEUB1  53      -8.291  14.643  36.783  1.00  0.00           C
ATOM   1652  CG  LEUB1  53      -6.812  15.001  36.562  1.00  0.00           C
ATOM   1653  CD1 LEUB1  53      -6.592  15.945  35.383  1.00  0.00           C
ATOM   1654  CD2 LEUB1  53      -6.278  15.677  37.817  1.00  0.00           C
ATOM   1655  N   TRPB1  54      -7.662  12.449  34.066  1.00  0.00           N
ATOM   1656  CA  TRPB1  54      -6.921  11.281  33.577  1.00  0.00           C
ATOM   1657  C   TRPB1  54      -5.408  11.377  33.797  1.00  0.00           C
ATOM   1658  O   TRPB1  54      -4.720  10.377  33.613  1.00  0.00           O
ATOM   1659  CB  TRPB1  54      -7.254  11.011  32.091  1.00  0.00           C
ATOM   1660  CG  TRPB1  54      -8.188   9.797  31.946  1.00  0.00           C
ATOM   1661  CD1 TRPB1  54      -7.922   8.624  31.305  1.00  0.00           C
ATOM   1662  CD2 TRPB1  54      -9.500   9.639  32.534  1.00  0.00           C
ATOM   1663  NE1 TRPB1  54      -8.993   7.760  31.427  1.00  0.00           N
ATOM   1664  CE2 TRPB1  54      -9.969   8.360  32.171  1.00  0.00           C
ATOM   1665  CE3 TRPB1  54     -10.336  10.458  33.314  1.00  0.00           C
ATOM   1666  CZ2 TRPB1  54     -11.239   7.885  32.561  1.00  0.00           C
ATOM   1667  CZ3 TRPB1  54     -11.590   9.994  33.724  1.00  0.00           C
ATOM   1668  CH2 TRPB1  54     -12.014   8.718  33.329  1.00  0.00           C
ATOM   1669  N   THRB1  55      -4.874  12.540  34.176  1.00  0.00           N
ATOM   1670  CA  THRB1  55      -3.430  12.836  34.279  1.00  0.00           C
ATOM   1671  C   THRB1  55      -3.079  13.335  35.687  1.00  0.00           C
ATOM   1672  O   THRB1  55      -3.501  14.415  36.090  1.00  0.00           O
ATOM   1673  CB  THRB1  55      -3.022  13.878  33.221  1.00  0.00           C
ATOM   1674  OG1 THRB1  55      -3.902  14.977  33.299  1.00  0.00           O
ATOM   1675  CG2 THRB1  55      -3.107  13.335  31.788  1.00  0.00           C
ATOM   1676  N   THRB1  56      -2.332  12.536  36.455  1.00  0.00           N
ATOM   1677  CA  THRB1  56      -2.056  12.748  37.891  1.00  0.00           C
ATOM   1678  C   THRB1  56      -0.631  12.331  38.261  1.00  0.00           C
ATOM   1679  O   THRB1  56       0.028  11.646  37.474  1.00  0.00           O
ATOM   1680  CB  THRB1  56      -3.029  11.931  38.765  1.00  0.00           C
ATOM   1681  OG1 THRB1  56      -2.777  10.541  38.651  1.00  0.00           O
ATOM   1682  CG2 THRB1  56      -4.497  12.173  38.423  1.00  0.00           C
ATOM   1683  N   ASPB1  57      -0.195  12.624  39.492  1.00  0.00           N
ATOM   1684  CA  ASPB1  57       1.060  12.078  40.027  1.00  0.00           C
ATOM   1685  C   ASPB1  57       1.101  10.540  40.000  1.00  0.00           C
ATOM   1686  O   ASPB1  57       2.099   9.978  39.563  1.00  0.00           O
ATOM   1687  CB  ASPB1  57       1.390  12.632  41.426  1.00  0.00           C
ATOM   1688  CG  ASPB1  57       0.385  12.330  42.541  1.00  0.00           C
ATOM   1689  OD1 ASPB1  57       0.188  11.140  42.857  1.00  0.00           O
ATOM   1690  OD2 ASPB1  57      -0.225  13.284  43.083  1.00  0.00           O
ATOM   1691  N   SERB1  58      -0.002   9.852  40.307  1.00  0.00           N
ATOM   1692  CA  SERB1  58      -0.055   8.383  40.404  1.00  0.00           C
ATOM   1693  C   SERB1  58       0.084   7.635  39.069  1.00  0.00           C
ATOM   1694  O   SERB1  58       0.476   6.465  39.036  1.00  0.00           O
ATOM   1695  CB  SERB1  58      -1.367   7.983  41.090  1.00  0.00           C
ATOM   1696  OG  SERB1  58      -2.497   8.216  40.258  1.00  0.00           O
ATOM   1697  N   GLYB1  59      -0.275   8.271  37.954  1.00  0.00           N
ATOM   1698  CA  GLYB1  59      -0.430   7.573  36.674  1.00  0.00           C
ATOM   1699  C   GLYB1  59      -1.790   6.956  36.440  1.00  0.00           C
ATOM   1700  O   GLYB1  59      -2.070   6.516  35.319  1.00  0.00           O
ATOM   1701  N   GLNB1  60      -2.642   6.917  37.449  1.00  0.00           N
ATOM   1702  CA  GLNB1  60      -3.997   6.406  37.316  1.00  0.00           C
ATOM   1703  C   GLNB1  60      -5.007   7.546  37.276  1.00  0.00           C
ATOM   1704  O   GLNB1  60      -4.838   8.533  38.002  1.00  0.00           O
ATOM   1705  CB  GLNB1  60      -4.321   5.491  38.495  1.00  0.00           C
ATOM   1706  CG  GLNB1  60      -3.514   4.204  38.496  1.00  0.00           C
ATOM   1707  CD  GLNB1  60      -3.698   3.398  37.224  1.00  0.00           C
ATOM   1708  OE1 GLNB1  60      -4.819   3.052  36.853  1.00  0.00           O
ATOM   1709  NE2 GLNB1  60      -2.595   3.117  36.533  1.00  0.00           N
ATOM   1710  N   PROB1  61      -6.070   7.444  36.482  1.00  0.00           N
ATOM   1711  CA  PROB1  61      -7.130   8.457  36.536  1.00  0.00           C
ATOM   1712  C   PROB1  61      -7.768   8.590  37.924  1.00  0.00           C
ATOM   1713  O   PROB1  61      -8.116   7.583  38.543  1.00  0.00           O
ATOM   1714  CB  PROB1  61      -8.190   8.020  35.532  1.00  0.00           C
ATOM   1715  CG  PROB1  61      -7.428   7.065  34.628  1.00  0.00           C
ATOM   1716  CD  PROB1  61      -6.400   6.390  35.509  1.00  0.00           C
ATOM   1717  N   ILEB1  62      -8.062   9.820  38.349  1.00  0.00           N
ATOM   1718  CA  ILEB1  62      -9.009  10.090  39.440  1.00  0.00           C
ATOM   1719  C   ILEB1  62     -10.372  10.287  38.779  1.00  0.00           C
ATOM   1720  O   ILEB1  62     -10.762  11.401  38.416  1.00  0.00           O
ATOM   1721  CB  ILEB1  62      -8.552  11.257  40.343  1.00  0.00           C
ATOM   1722  CG1 ILEB1  62      -7.212  10.897  41.023  1.00  0.00           C
ATOM   1723  CG2 ILEB1  62      -9.600  11.548  41.440  1.00  0.00           C
ATOM   1724  CD1 ILEB1  62      -6.535  12.081  41.720  1.00  0.00           C
ATOM   1725  N   ALAB1  63     -11.038   9.159  38.528  1.00  0.00           N
ATOM   1726  CA  ALAB1  63     -12.358   9.102  37.919  1.00  0.00           C
ATOM   1727  C   ALAB1  63     -13.457   9.066  38.992  1.00  0.00           C
ATOM   1728  O   ALAB1  63     -13.312   8.417  40.033  1.00  0.00           O
ATOM   1729  CB  ALAB1  63     -12.423   7.897  36.972  1.00  0.00           C
ATOM   1730  N   ILEB1  64     -14.576   9.716  38.689  1.00  0.00           N
ATOM   1731  CA  ILEB1  64     -15.812   9.752  39.473  1.00  0.00           C
ATOM   1732  C   ILEB1  64     -16.877   9.004  38.666  1.00  0.00           C
ATOM   1733  O   ILEB1  64     -17.052   9.295  37.479  1.00  0.00           O
ATOM   1734  CB  ILEB1  64     -16.235  11.215  39.729  1.00  0.00           C
ATOM   1735  CG1 ILEB1  64     -15.109  12.146  40.236  1.00  0.00           C
ATOM   1736  CG2 ILEB1  64     -17.438  11.244  40.683  1.00  0.00           C
ATOM   1737  CD1 ILEB1  64     -14.456  11.732  41.558  1.00  0.00           C
ATOM   1738  N   ARGB1  65     -17.543   8.002  39.260  1.00  0.00           N
ATOM   1739  CA  ARGB1  65     -18.340   7.033  38.507  1.00  0.00           C
ATOM   1740  C   ARGB1  65     -19.802   7.135  38.900  1.00  0.00           C
ATOM   1741  O   ARGB1  65     -20.168   6.818  40.041  1.00  0.00           O
ATOM   1742  CB  ARGB1  65     -17.820   5.609  38.717  1.00  0.00           C
ATOM   1743  CG  ARGB1  65     -16.454   5.384  38.092  1.00  0.00           C
ATOM   1744  CD  ARGB1  65     -15.884   3.979  38.289  1.00  0.00           C
ATOM   1745  NE  ARGB1  65     -14.521   3.935  37.771  1.00  0.00           N
ATOM   1746  CZ  ARGB1  65     -14.214   3.804  36.487  1.00  0.00           C
ATOM   1747  NH1 ARGB1  65     -15.145   3.588  35.574  1.00  0.00           N
ATOM   1748  NH2 ARGB1  65     -12.942   3.905  36.108  1.00  0.00           N
ATOM   1749  N   GLYB1  66     -20.628   7.572  37.966  1.00  0.00           N
ATOM   1750  CA  GLYB1  66     -22.049   7.647  38.243  1.00  0.00           C
ATOM   1751  C   GLYB1  66     -22.519   9.075  38.438  1.00  0.00           C
ATOM   1752  O   GLYB1  66     -21.847   9.903  39.066  1.00  0.00           O
ATOM   1753  N   ARGB1  67     -23.711   9.362  37.911  1.00  0.00           N
ATOM   1754  CA  ARGB1  67     -24.224  10.724  37.960  1.00  0.00           C
ATOM   1755  C   ARGB1  67     -24.361  11.219  39.396  1.00  0.00           C
ATOM   1756  O   ARGB1  67     -24.063  12.382  39.689  1.00  0.00           O
ATOM   1757  CB  ARGB1  67     -25.557  10.797  37.222  1.00  0.00           C
ATOM   1758  CG  ARGB1  67     -26.086  12.205  37.089  1.00  0.00           C
ATOM   1759  CD  ARGB1  67     -27.402  12.205  36.372  1.00  0.00           C
ATOM   1760  NE  ARGB1  67     -28.310  11.288  37.039  1.00  0.00           N
ATOM   1761  CZ  ARGB1  67     -29.436  10.832  36.514  1.00  0.00           C
ATOM   1762  NH1 ARGB1  67     -29.845  11.222  35.324  1.00  0.00           N
ATOM   1763  NH2 ARGB1  67     -30.162   9.958  37.205  1.00  0.00           N
ATOM   1764  N   GLUB1  68     -24.793  10.345  40.318  1.00  0.00           N
ATOM   1765  CA  GLUB1  68     -24.950  10.766  41.707  1.00  0.00           C
ATOM   1766  C   GLUB1  68     -23.609  11.134  42.331  1.00  0.00           C
ATOM   1767  O   GLUB1  68     -23.509  12.128  43.070  1.00  0.00           O
ATOM   1768  CB  GLUB1  68     -25.633   9.661  42.524  1.00  0.00           C
ATOM   1769  CG  GLUB1  68     -25.735   9.945  44.026  1.00  0.00           C
ATOM   1770  CD  GLUB1  68     -26.367   8.795  44.807  1.00  0.00           C
ATOM   1771  OE1 GLUB1  68     -25.702   7.751  44.984  1.00  0.00           O
ATOM   1772  OE2 GLUB1  68     -27.532   8.932  45.240  1.00  0.00           O
ATOM   1773  N   LYSB1  69     -22.574  10.320  42.083  1.00  0.00           N
ATOM   1774  CA  LYSB1  69     -21.242  10.617  42.601  1.00  0.00           C
ATOM   1775  C   LYSB1  69     -20.664  11.875  41.959  1.00  0.00           C
ATOM   1776  O   LYSB1  69     -19.904  12.614  42.593  1.00  0.00           O
ATOM   1777  CB  LYSB1  69     -20.286   9.445  42.343  1.00  0.00           C
ATOM   1778  CG  LYSB1  69     -20.557   8.173  43.117  1.00  0.00           C
ATOM   1779  CD  LYSB1  69     -20.259   8.333  44.601  1.00  0.00           C
ATOM   1780  CE  LYSB1  69     -20.732   7.123  45.396  1.00  0.00           C
ATOM   1781  NZ  LYSB1  69     -21.242   7.534  46.738  1.00  0.00           N
ATOM   1782  N   LEUB1  70     -20.963  12.102  40.675  1.00  0.00           N
ATOM   1783  CA  LEUB1  70     -20.548  13.347  40.039  1.00  0.00           C
ATOM   1784  C   LEUB1  70     -21.172  14.559  40.718  1.00  0.00           C
ATOM   1785  O   LEUB1  70     -20.505  15.583  40.910  1.00  0.00           O
ATOM   1786  CB  LEUB1  70     -20.911  13.324  38.553  1.00  0.00           C
ATOM   1787  CG  LEUB1  70     -20.043  12.391  37.708  1.00  0.00           C
ATOM   1788  CD1 LEUB1  70     -20.666  12.125  36.356  1.00  0.00           C
ATOM   1789  CD2 LEUB1  70     -18.653  12.988  37.473  1.00  0.00           C
ATOM   1790  N   GLYB1  71     -22.454  14.479  41.073  1.00  0.00           N
ATOM   1791  CA  GLYB1  71     -23.066  15.565  41.824  1.00  0.00           C
ATOM   1792  C   GLYB1  71     -22.416  15.788  43.179  1.00  0.00           C
ATOM   1793  O   GLYB1  71     -22.234  16.927  43.611  1.00  0.00           O
ATOM   1794  N   GLUB1  72     -22.057  14.704  43.869  1.00  0.00           N
ATOM   1795  CA  GLUB1  72     -21.418  14.841  45.175  1.00  0.00           C
ATOM   1796  C   GLUB1  72     -19.984  15.387  45.048  1.00  0.00           C
ATOM   1797  O   GLUB1  72     -19.554  16.220  45.847  1.00  0.00           O
ATOM   1798  CB  GLUB1  72     -21.364  13.469  45.855  1.00  0.00           C
ATOM   1799  CG  GLUB1  72     -22.758  12.915  46.168  1.00  0.00           C
ATOM   1800  CD  GLUB1  72     -22.741  11.500  46.729  1.00  0.00           C
ATOM   1801  OE1 GLUB1  72     -21.638  10.988  47.025  1.00  0.00           O
ATOM   1802  OE2 GLUB1  72     -23.833  10.901  46.866  1.00  0.00           O
ATOM   1803  N   HISB1  73     -19.264  15.012  43.981  1.00  0.00           N
ATOM   1804  CA  HISB1  73     -17.935  15.545  43.675  1.00  0.00           C
ATOM   1805  C   HISB1  73     -17.974  17.037  43.352  1.00  0.00           C
ATOM   1806  O   HISB1  73     -17.024  17.740  43.693  1.00  0.00           O
ATOM   1807  CB  HISB1  73     -17.268  14.778  42.523  1.00  0.00           C
ATOM   1808  CG  HISB1  73     -15.846  15.236  42.304  1.00  0.00           C
ATOM   1809  CD2 HISB1  73     -14.807  14.989  43.153  1.00  0.00           C
ATOM   1810  ND1 HISB1  73     -15.421  16.135  41.321  1.00  0.00           N
ATOM   1811  NE2 HISB1  73     -13.744  15.739  42.700  1.00  0.00           N
ATOM   1812  CE1 HISB1  73     -14.140  16.415  41.608  1.00  0.00           C
ATOM   1813  N   ALAB1  74     -19.091  17.575  42.846  1.00  0.00           N
ATOM   1814  CA  ALAB1  74     -19.176  19.009  42.581  1.00  0.00           C
ATOM   1815  C   ALAB1  74     -19.049  19.847  43.842  1.00  0.00           C
ATOM   1816  O   ALAB1  74     -18.562  20.980  43.798  1.00  0.00           O
ATOM   1817  CB  ALAB1  74     -20.481  19.335  41.860  1.00  0.00           C
ATOM   1818  N   VALB1  75     -19.520  19.318  44.967  1.00  0.00           N
ATOM   1819  CA  VALB1  75     -19.342  20.012  46.237  1.00  0.00           C
ATOM   1820  C   VALB1  75     -17.844  20.206  46.535  1.00  0.00           C
ATOM   1821  O   VALB1  75     -17.398  21.312  46.855  1.00  0.00           O
ATOM   1822  CB  VALB1  75     -20.030  19.232  47.368  1.00  0.00           C
ATOM   1823  CG1 VALB1  75     -19.705  19.850  48.713  1.00  0.00           C
ATOM   1824  CG2 VALB1  75     -21.515  19.197  47.100  1.00  0.00           C
ATOM   1825  N   TRPB1  76     -17.047  19.150  46.359  1.00  0.00           N
ATOM   1826  CA  TRPB1  76     -15.600  19.165  46.594  1.00  0.00           C
ATOM   1827  C   TRPB1  76     -14.840  19.928  45.508  1.00  0.00           C
ATOM   1828  O   TRPB1  76     -13.929  20.686  45.830  1.00  0.00           O
ATOM   1829  CB  TRPB1  76     -15.107  17.723  46.748  1.00  0.00           C
ATOM   1830  CG  TRPB1  76     -15.728  17.030  47.920  1.00  0.00           C
ATOM   1831  CD1 TRPB1  76     -16.776  16.176  47.872  1.00  0.00           C
ATOM   1832  CD2 TRPB1  76     -15.404  17.186  49.337  1.00  0.00           C
ATOM   1833  NE1 TRPB1  76     -17.124  15.796  49.153  1.00  0.00           N
ATOM   1834  CE2 TRPB1  76     -16.319  16.398  50.098  1.00  0.00           C
ATOM   1835  CE3 TRPB1  76     -14.427  17.911  50.055  1.00  0.00           C
ATOM   1836  CZ2 TRPB1  76     -16.275  16.338  51.499  1.00  0.00           C
ATOM   1837  CZ3 TRPB1  76     -14.363  17.844  51.460  1.00  0.00           C
ATOM   1838  CH2 TRPB1  76     -15.285  17.066  52.182  1.00  0.00           C
ATOM   1839  N   SERB1  77     -15.313  19.881  44.261  1.00  0.00           N
ATOM   1840  CA  SERB1  77     -14.827  20.695  43.145  1.00  0.00           C
ATOM   1841  C   SERB1  77     -14.937  22.197  43.433  1.00  0.00           C
ATOM   1842  O   SERB1  77     -13.957  22.923  43.273  1.00  0.00           O
ATOM   1843  CB  SERB1  77     -15.628  20.343  41.889  1.00  0.00           C
ATOM   1844  OG  SERB1  77     -15.117  21.050  40.780  1.00  0.00           O
ATOM   1845  N   LEUB1  78     -16.084  22.668  43.937  1.00  0.00           N
ATOM   1846  CA  LEUB1  78     -16.286  24.068  44.334  1.00  0.00           C
ATOM   1847  C   LEUB1  78     -15.515  24.464  45.603  1.00  0.00           C
ATOM   1848  O   LEUB1  78     -15.227  25.652  45.770  1.00  0.00           O
ATOM   1849  CB  LEUB1  78     -17.784  24.318  44.565  1.00  0.00           C
ATOM   1850  CG  LEUB1  78     -18.602  24.693  43.339  1.00  0.00           C
ATOM   1851  CD1 LEUB1  78     -20.072  24.352  43.534  1.00  0.00           C
ATOM   1852  CD2 LEUB1  78     -18.434  26.182  43.022  1.00  0.00           C
ATOM   1853  N   GLNB1  79     -15.219  23.528  46.505  1.00  0.00           N
ATOM   1854  CA  GLNB1  79     -14.382  23.839  47.661  1.00  0.00           C
ATOM   1855  C   GLNB1  79     -12.915  23.988  47.213  1.00  0.00           C
ATOM   1856  O   GLNB1  79     -12.267  24.968  47.564  1.00  0.00           O
ATOM   1857  CB  GLNB1  79     -14.500  22.720  48.707  1.00  0.00           C
ATOM   1858  CG  GLNB1  79     -13.686  22.989  49.982  1.00  0.00           C
ATOM   1859  CD  GLNB1  79     -13.752  21.831  50.973  1.00  0.00           C
ATOM   1860  NE2 GLNB1  79     -14.837  21.374  51.331  1.00  0.00           N
ATOM   1861  OE1 GLNB1  79     -12.747  21.306  51.413  1.00  0.00           O
ATOM   1862  N   CYSB1  80     -12.404  23.023  46.437  1.00  0.00           N
ATOM   1863  CA  CYSB1  80     -10.990  22.923  46.053  1.00  0.00           C
ATOM   1864  C   CYSB1  80     -10.600  23.875  44.912  1.00  0.00           C
ATOM   1865  O   CYSB1  80      -9.449  24.299  44.836  1.00  0.00           O
ATOM   1866  CB  CYSB1  80     -10.674  21.474  45.650  1.00  0.00           C
ATOM   1867  SG  CYSB1  80     -10.969  20.314  47.016  1.00  0.00           S
ATOM   1868  N   PHEB1  81     -11.543  24.219  44.033  1.00  0.00           N
ATOM   1869  CA  PHEB1  81     -11.364  25.166  42.930  1.00  0.00           C
ATOM   1870  C   PHEB1  81     -12.551  26.150  42.906  1.00  0.00           C
ATOM   1871  O   PHEB1  81     -13.473  25.978  42.103  1.00  0.00           O
ATOM   1872  CB  PHEB1  81     -11.222  24.410  41.597  1.00  0.00           C
ATOM   1873  CG  PHEB1  81     -10.182  23.313  41.538  1.00  0.00           C
ATOM   1874  CD1 PHEB1  81      -8.842  23.621  41.243  1.00  0.00           C
ATOM   1875  CD2 PHEB1  81     -10.578  21.971  41.691  1.00  0.00           C
ATOM   1876  CE1 PHEB1  81      -7.909  22.583  41.073  1.00  0.00           C
ATOM   1877  CE2 PHEB1  81      -9.647  20.934  41.511  1.00  0.00           C
ATOM   1878  CZ  PHEB1  81      -8.315  21.244  41.187  1.00  0.00           C
ATOM   1879  N   PROB1  82     -12.629  27.122  43.833  1.00  0.00           N
ATOM   1880  CA  PROB1  82     -13.845  27.901  44.084  1.00  0.00           C
ATOM   1881  C   PROB1  82     -14.284  28.840  42.961  1.00  0.00           C
ATOM   1882  O   PROB1  82     -15.477  29.155  42.868  1.00  0.00           O
ATOM   1883  CB  PROB1  82     -13.561  28.675  45.374  1.00  0.00           C
ATOM   1884  CG  PROB1  82     -12.073  28.811  45.383  1.00  0.00           C
ATOM   1885  CD  PROB1  82     -11.601  27.487  44.792  1.00  0.00           C
ATOM   1886  N   ASPB1  83     -13.390  29.249  42.082  1.00  0.00           N
ATOM   1887  CA  ASPB1  83     -13.723  30.205  41.036  1.00  0.00           C
ATOM   1888  C   ASPB1  83     -13.364  29.735  39.629  1.00  0.00           C
ATOM   1889  O   ASPB1  83     -13.473  30.517  38.696  1.00  0.00           O
ATOM   1890  CB  ASPB1  83     -13.157  31.587  41.370  1.00  0.00           C
ATOM   1891  CG  ASPB1  83     -11.633  31.608  41.436  1.00  0.00           C
ATOM   1892  OD1 ASPB1  83     -10.992  30.539  41.330  1.00  0.00           O
ATOM   1893  OD2 ASPB1  83     -11.073  32.709  41.599  1.00  0.00           O
ATOM   1894  N   TRPB1  84     -13.085  28.441  39.456  1.00  0.00           N
ATOM   1895  CA  TRPB1  84     -12.615  27.850  38.206  1.00  0.00           C
ATOM   1896  C   TRPB1  84     -13.381  28.284  36.950  1.00  0.00           C
ATOM   1897  O   TRPB1  84     -14.605  28.094  36.847  1.00  0.00           O
ATOM   1898  CB  TRPB1  84     -12.648  26.328  38.310  1.00  0.00           C
ATOM   1899  CG  TRPB1  84     -11.851  25.661  37.240  1.00  0.00           C
ATOM   1900  CD1 TRPB1  84     -12.333  25.110  36.103  1.00  0.00           C
ATOM   1901  CD2 TRPB1  84     -10.400  25.531  37.167  1.00  0.00           C
ATOM   1902  NE1 TRPB1  84     -11.286  24.589  35.368  1.00  0.00           N
ATOM   1903  CE2 TRPB1  84     -10.079  24.792  35.995  1.00  0.00           C
ATOM   1904  CE3 TRPB1  84      -9.324  25.964  37.970  1.00  0.00           C
ATOM   1905  CZ2 TRPB1  84      -8.768  24.427  35.678  1.00  0.00           C
ATOM   1906  CZ3 TRPB1  84      -7.993  25.680  37.609  1.00  0.00           C
ATOM   1907  CH2 TRPB1  84      -7.712  24.892  36.479  1.00  0.00           C
ATOM   1908  N   VALB1  85     -12.633  28.737  35.945  1.00  0.00           N
ATOM   1909  CA  VALB1  85     -13.126  29.109  34.614  1.00  0.00           C
ATOM   1910  C   VALB1  85     -12.341  28.312  33.575  1.00  0.00           C
ATOM   1911  O   VALB1  85     -11.114  28.233  33.632  1.00  0.00           O
ATOM   1912  CB  VALB1  85     -13.004  30.634  34.363  1.00  0.00           C
ATOM   1913  CG1 VALB1  85     -13.500  31.010  32.996  1.00  0.00           C
ATOM   1914  CG2 VALB1  85     -13.739  31.420  35.454  1.00  0.00           C
ATOM   1915  N   TRPB1  86     -13.049  27.794  32.573  1.00  0.00           N
ATOM   1916  CA  TRPB1  86     -12.423  27.324  31.339  1.00  0.00           C
ATOM   1917  C   TRPB1  86     -12.382  28.459  30.316  1.00  0.00           C
ATOM   1918  O   TRPB1  86     -13.417  29.050  30.021  1.00  0.00           O
ATOM   1919  CB  TRPB1  86     -13.191  26.140  30.768  1.00  0.00           C
ATOM   1920  CG  TRPB1  86     -13.460  25.022  31.731  1.00  0.00           C
ATOM   1921  CD1 TRPB1  86     -14.630  24.831  32.380  1.00  0.00           C
ATOM   1922  CD2 TRPB1  86     -12.563  23.982  32.228  1.00  0.00           C
ATOM   1923  NE1 TRPB1  86     -14.528  23.760  33.240  1.00  0.00           N
ATOM   1924  CE2 TRPB1  86     -13.266  23.207  33.202  1.00  0.00           C
ATOM   1925  CE3 TRPB1  86     -11.213  23.645  31.993  1.00  0.00           C
ATOM   1926  CZ2 TRPB1  86     -12.653  22.169  33.920  1.00  0.00           C
ATOM   1927  CZ3 TRPB1  86     -10.598  22.589  32.692  1.00  0.00           C
ATOM   1928  CH2 TRPB1  86     -11.312  21.849  33.649  1.00  0.00           C
ATOM   1929  N   THRB1  87     -11.204  28.735  29.753  1.00  0.00           N
ATOM   1930  CA  THRB1  87     -11.024  29.794  28.764  1.00  0.00           C
ATOM   1931  C   THRB1  87     -10.482  29.229  27.449  1.00  0.00           C
ATOM   1932  O   THRB1  87     -10.124  28.059  27.349  1.00  0.00           O
ATOM   1933  CB  THRB1  87     -10.064  30.866  29.288  1.00  0.00           C
ATOM   1934  OG1 THRB1  87      -8.741  30.313  29.404  1.00  0.00           O
ATOM   1935  CG2 THRB1  87     -10.477  31.361  30.644  1.00  0.00           C
ATOM   1936  N   ASPB1  88     -10.425  30.075  26.418  1.00  0.00           N
ATOM   1937  CA  ASPB1  88      -9.784  29.687  25.150  1.00  0.00           C
ATOM   1938  C   ASPB1  88     -10.358  28.382  24.611  1.00  0.00           C
ATOM   1939  O   ASPB1  88      -9.634  27.511  24.122  1.00  0.00           O
ATOM   1940  CB  ASPB1  88      -8.276  29.557  25.327  1.00  0.00           C
ATOM   1941  CG  ASPB1  88      -7.648  30.825  25.785  1.00  0.00           C
ATOM   1942  OD1 ASPB1  88      -7.470  31.726  24.945  1.00  0.00           O
ATOM   1943  OD2 ASPB1  88      -7.380  30.950  26.991  1.00  0.00           O
ATOM   1944  N   ILEB1  89     -11.681  28.255  24.678  1.00  0.00           N
ATOM   1945  CA  ILEB1  89     -12.351  26.997  24.360  1.00  0.00           C
ATOM   1946  C   ILEB1  89     -12.412  26.817  22.851  1.00  0.00           C
ATOM   1947  O   ILEB1  89     -12.930  27.673  22.129  1.00  0.00           O
ATOM   1948  CB  ILEB1  89     -13.756  26.961  24.972  1.00  0.00           C
ATOM   1949  CG1 ILEB1  89     -13.666  27.079  26.497  1.00  0.00           C
ATOM   1950  CG2 ILEB1  89     -14.526  25.715  24.507  1.00  0.00           C
ATOM   1951  CD1 ILEB1  89     -15.013  27.396  27.128  1.00  0.00           C
ATOM   1952  N   GLNB1  90     -11.893  25.695  22.368  1.00  0.00           N
ATOM   1953  CA  GLNB1  90     -12.056  25.289  20.984  1.00  0.00           C
ATOM   1954  C   GLNB1  90     -12.680  23.905  20.971  1.00  0.00           C
ATOM   1955  O   GLNB1  90     -12.072  22.952  21.471  1.00  0.00           O
ATOM   1956  CB  GLNB1  90     -10.725  25.231  20.251  1.00  0.00           C
ATOM   1957  CG  GLNB1  90      -9.814  26.366  20.431  1.00  0.00           C
ATOM   1958  CD  GLNB1  90      -8.559  26.099  19.647  1.00  0.00           C
ATOM   1959  NE2 GLNB1  90      -7.547  25.655  20.200  1.00  0.00           N
ATOM   1960  OE1 GLNB1  90      -8.640  26.288  18.335  1.00  0.00           O
ATOM   1961  N   ILEB1  91     -13.879  23.786  20.399  1.00  0.00           N
ATOM   1962  CA  ILEB1  91     -14.604  22.518  20.379  1.00  0.00           C
ATOM   1963  C   ILEB1  91     -14.377  21.832  19.050  1.00  0.00           C
ATOM   1964  O   ILEB1  91     -14.549  22.447  17.983  1.00  0.00           O
ATOM   1965  CB  ILEB1  91     -16.105  22.706  20.641  1.00  0.00           C
ATOM   1966  CG1 ILEB1  91     -16.262  23.303  22.029  1.00  0.00           C
ATOM   1967  CG2 ILEB1  91     -16.842  21.370  20.509  1.00  0.00           C
ATOM   1968  CD1 ILEB1  91     -17.655  23.622  22.386  1.00  0.00           C
ATOM   1969  N   PHEB1  92     -14.030  20.555  19.102  1.00  0.00           N
ATOM   1970  CA  PHEB1  92     -13.848  19.728  17.922  1.00  0.00           C
ATOM   1971  C   PHEB1  92     -14.912  18.635  17.914  1.00  0.00           C
ATOM   1972  O   PHEB1  92     -14.937  17.742  18.764  1.00  0.00           O
ATOM   1973  CB  PHEB1  92     -12.424  19.174  17.876  1.00  0.00           C
ATOM   1974  CG  PHEB1  92     -11.322  20.217  17.870  1.00  0.00           C
ATOM   1975  CD1 PHEB1  92     -10.890  20.766  16.675  1.00  0.00           C
ATOM   1976  CD2 PHEB1  92     -10.727  20.635  19.046  1.00  0.00           C
ATOM   1977  CE1 PHEB1  92      -9.895  21.729  16.656  1.00  0.00           C
ATOM   1978  CE2 PHEB1  92      -9.706  21.607  19.033  1.00  0.00           C
ATOM   1979  CZ  PHEB1  92      -9.305  22.154  17.818  1.00  0.00           C
ATOM   1980  N   GLUB1  93     -15.791  18.715  16.921  1.00  0.00           N
ATOM   1981  CA  GLUB1  93     -16.550  17.566  16.439  1.00  0.00           C
ATOM   1982  C   GLUB1  93     -15.575  16.511  15.907  1.00  0.00           C
ATOM   1983  O   GLUB1  93     -14.440  16.833  15.556  1.00  0.00           O
ATOM   1984  CB  GLUB1  93     -17.452  18.017  15.286  1.00  0.00           C
ATOM   1985  CG  GLUB1  93     -18.532  19.019  15.718  1.00  0.00           C
ATOM   1986  CD  GLUB1  93     -18.954  19.931  14.566  1.00  0.00           C
ATOM   1987  OE1 GLUB1  93     -18.950  19.454  13.402  1.00  0.00           O
ATOM   1988  OE2 GLUB1  93     -19.274  21.103  14.886  1.00  0.00           O
ATOM   1989  N   THRB1  94     -16.038  15.273  15.755  1.00  0.00           N
ATOM   1990  CA  THRB1  94     -15.265  14.208  15.100  1.00  0.00           C
ATOM   1991  C   THRB1  94     -16.122  13.444  14.101  1.00  0.00           C
ATOM   1992  O   THRB1  94     -17.324  13.705  14.008  1.00  0.00           O
ATOM   1993  CB  THRB1  94     -14.607  13.261  16.113  1.00  0.00           C
ATOM   1994  OG1 THRB1  94     -15.555  12.382  16.665  1.00  0.00           O
ATOM   1995  CG2 THRB1  94     -13.889  13.964  17.266  1.00  0.00           C
ATOM   1996  N   GLNB1  95     -15.552  12.493  13.348  1.00  0.00           N
ATOM   1997  CA  GLNB1  95     -16.355  11.633  12.466  1.00  0.00           C
ATOM   1998  C   GLNB1  95     -17.399  10.801  13.234  1.00  0.00           C
ATOM   1999  O   GLNB1  95     -18.444  10.472  12.675  1.00  0.00           O
ATOM   2000  CB  GLNB1  95     -15.468  10.752  11.568  1.00  0.00           C
ATOM   2001  CG  GLNB1  95     -14.729   9.583  12.251  1.00  0.00           C
ATOM   2002  CD  GLNB1  95     -13.429   9.955  12.958  1.00  0.00           C
ATOM   2003  OE1 GLNB1  95     -12.980  11.092  12.980  1.00  0.00           O
ATOM   2004  NE2 GLNB1  95     -12.751   8.986  13.528  1.00  0.00           N
ATOM   2005  N   ASPB1  96     -17.189  10.570  14.535  1.00  0.00           N
ATOM   2006  CA  ASPB1  96     -18.185  10.026  15.454  1.00  0.00           C
ATOM   2007  C   ASPB1  96     -19.081  11.168  15.978  1.00  0.00           C
ATOM   2008  O   ASPB1  96     -18.586  12.108  16.613  1.00  0.00           O
ATOM   2009  CB  ASPB1  96     -17.450   9.303  16.589  1.00  0.00           C
ATOM   2010  CG  ASPB1  96     -18.350   8.527  17.555  1.00  0.00           C
ATOM   2011  OD1 ASPB1  96     -19.572   8.761  17.617  1.00  0.00           O
ATOM   2012  OD2 ASPB1  96     -17.790   7.646  18.256  1.00  0.00           O
ATOM   2013  N   PROB1  97     -20.403  11.143  15.739  1.00  0.00           N
ATOM   2014  CA  PROB1  97     -21.296  12.196  16.229  1.00  0.00           C
ATOM   2015  C   PROB1  97     -21.410  12.201  17.754  1.00  0.00           C
ATOM   2016  O   PROB1  97     -21.880  13.185  18.328  1.00  0.00           O
ATOM   2017  CB  PROB1  97     -22.645  11.906  15.586  1.00  0.00           C
ATOM   2018  CG  PROB1  97     -22.619  10.392  15.419  1.00  0.00           C
ATOM   2019  CD  PROB1  97     -21.162  10.084  15.091  1.00  0.00           C
ATOM   2020  N   ASNB1  98     -20.974  11.123  18.415  1.00  0.00           N
ATOM   2021  CA  ASNB1  98     -21.033  11.010  19.859  1.00  0.00           C
ATOM   2022  C   ASNB1  98     -19.674  11.206  20.528  1.00  0.00           C
ATOM   2023  O   ASNB1  98     -19.530  10.860  21.699  1.00  0.00           O
ATOM   2024  CB  ASNB1  98     -21.612   9.652  20.212  1.00  0.00           C
ATOM   2025  CG  ASNB1  98     -23.103   9.585  19.954  1.00  0.00           C
ATOM   2026  OD1 ASNB1  98     -23.846  10.421  20.441  1.00  0.00           O
ATOM   2027  ND2 ASNB1  98     -23.531   8.619  19.153  1.00  0.00           N
ATOM   2028  N   TRPB1  99     -18.681  11.742  19.826  1.00  0.00           N
ATOM   2029  CA  TRPB1  99     -17.360  11.935  20.437  1.00  0.00           C
ATOM   2030  C   TRPB1  99     -16.840  13.303  20.030  1.00  0.00           C
ATOM   2031  O   TRPB1  99     -16.802  13.639  18.842  1.00  0.00           O
ATOM   2032  CB  TRPB1  99     -16.398  10.827  20.007  1.00  0.00           C
ATOM   2033  CG  TRPB1  99     -15.211  10.595  20.908  1.00  0.00           C
ATOM   2034  CD1 TRPB1  99     -14.598  11.502  21.739  1.00  0.00           C
ATOM   2035  CD2 TRPB1  99     -14.502   9.362  21.083  1.00  0.00           C
ATOM   2036  NE1 TRPB1  99     -13.544  10.911  22.394  1.00  0.00           N
ATOM   2037  CE2 TRPB1  99     -13.473   9.594  22.014  1.00  0.00           C
ATOM   2038  CE3 TRPB1  99     -14.632   8.082  20.521  1.00  0.00           C
ATOM   2039  CZ2 TRPB1  99     -12.572   8.592  22.399  1.00  0.00           C
ATOM   2040  CZ3 TRPB1  99     -13.743   7.088  20.913  1.00  0.00           C
ATOM   2041  CH2 TRPB1  99     -12.723   7.350  21.835  1.00  0.00           C
ATOM   2042  N   PHEB1 100     -16.481  14.108  21.026  1.00  0.00           N
ATOM   2043  CA  PHEB1 100     -15.942  15.448  20.860  1.00  0.00           C
ATOM   2044  C   PHEB1 100     -14.631  15.572  21.629  1.00  0.00           C
ATOM   2045  O   PHEB1 100     -14.451  14.943  22.676  1.00  0.00           O
ATOM   2046  CB  PHEB1 100     -16.923  16.536  21.396  1.00  0.00           C
ATOM   2047  CG  PHEB1 100     -18.154  16.709  20.562  1.00  0.00           C
ATOM   2048  CD1 PHEB1 100     -19.120  15.722  20.517  1.00  0.00           C
ATOM   2049  CD2 PHEB1 100     -18.307  17.879  19.793  1.00  0.00           C
ATOM   2050  CE1 PHEB1 100     -20.247  15.876  19.709  1.00  0.00           C
ATOM   2051  CE2 PHEB1 100     -19.448  18.053  18.995  1.00  0.00           C
ATOM   2052  CZ  PHEB1 100     -20.422  17.044  18.951  1.00  0.00           C
ATOM   2053  N   TRPB1 101     -13.747  16.430  21.128  1.00  0.00           N
ATOM   2054  CA  TRPB1 101     -12.554  16.868  21.838  1.00  0.00           C
ATOM   2055  C   TRPB1 101     -12.618  18.370  22.029  1.00  0.00           C
ATOM   2056  O   TRPB1 101     -13.191  19.100  21.212  1.00  0.00           O
ATOM   2057  CB  TRPB1 101     -11.267  16.472  21.085  1.00  0.00           C
ATOM   2058  CG  TRPB1 101     -11.078  14.985  21.127  1.00  0.00           C
ATOM   2059  CD1 TRPB1 101     -11.591  14.085  20.263  1.00  0.00           C
ATOM   2060  CD2 TRPB1 101     -10.350  14.220  22.117  1.00  0.00           C
ATOM   2061  NE1 TRPB1 101     -11.255  12.808  20.637  1.00  0.00           N
ATOM   2062  CE2 TRPB1 101     -10.485  12.863  21.767  1.00  0.00           C
ATOM   2063  CE3 TRPB1 101      -9.591  14.553  23.244  1.00  0.00           C
ATOM   2064  CZ2 TRPB1 101      -9.891  11.843  22.505  1.00  0.00           C
ATOM   2065  CZ3 TRPB1 101      -9.001  13.539  23.971  1.00  0.00           C
ATOM   2066  CH2 TRPB1 101      -9.157  12.197  23.592  1.00  0.00           C
ATOM   2067  N   VALB1 102     -12.051  18.825  23.130  1.00  0.00           N
ATOM   2068  CA  VALB1 102     -11.991  20.243  23.432  1.00  0.00           C
ATOM   2069  C   VALB1 102     -10.561  20.593  23.812  1.00  0.00           C
ATOM   2070  O   VALB1 102      -9.976  19.927  24.675  1.00  0.00           O
ATOM   2071  CB  VALB1 102     -12.947  20.629  24.571  1.00  0.00           C
ATOM   2072  CG1 VALB1 102     -12.752  22.110  24.903  1.00  0.00           C
ATOM   2073  CG2 VALB1 102     -14.404  20.313  24.209  1.00  0.00           C
ATOM   2074  N   GLUB1 103     -10.010  21.634  23.201  1.00  0.00           N
ATOM   2075  CA  GLUB1 103      -8.744  22.219  23.632  1.00  0.00           C
ATOM   2076  C   GLUB1 103      -9.056  23.535  24.330  1.00  0.00           C
ATOM   2077  O   GLUB1 103      -9.833  24.340  23.811  1.00  0.00           O
ATOM   2078  CB  GLUB1 103      -7.780  22.430  22.463  1.00  0.00           C
ATOM   2079  CG  GLUB1 103      -6.453  23.025  22.946  1.00  0.00           C
ATOM   2080  CD  GLUB1 103      -5.371  23.156  21.915  1.00  0.00           C
ATOM   2081  OE1 GLUB1 103      -5.643  23.018  20.706  1.00  0.00           O
ATOM   2082  OE2 GLUB1 103      -4.222  23.402  22.330  1.00  0.00           O
ATOM   2083  N   CYSB1 104      -8.481  23.743  25.518  1.00  0.00           N
ATOM   2084  CA  CYSB1 104      -8.792  24.950  26.269  1.00  0.00           C
ATOM   2085  C   CYSB1 104      -7.722  25.216  27.314  1.00  0.00           C
ATOM   2086  O   CYSB1 104      -6.736  24.483  27.440  1.00  0.00           O
ATOM   2087  CB  CYSB1 104     -10.168  24.835  26.917  1.00  0.00           C
ATOM   2088  SG  CYSB1 104     -10.199  23.610  28.260  1.00  0.00           S
ATOM   2089  N   ARGB1 105      -7.917  26.301  28.061  1.00  0.00           N
ATOM   2090  CA  ARGB1 105      -7.160  26.559  29.268  1.00  0.00           C
ATOM   2091  C   ARGB1 105      -8.121  26.545  30.451  1.00  0.00           C
ATOM   2092  O   ARGB1 105      -9.331  26.700  30.307  1.00  0.00           O
ATOM   2093  CB  ARGB1 105      -6.346  27.851  29.152  1.00  0.00           C
ATOM   2094  CG  ARGB1 105      -5.207  27.679  28.160  1.00  0.00           C
ATOM   2095  CD  ARGB1 105      -4.325  28.896  28.071  1.00  0.00           C
ATOM   2096  NE  ARGB1 105      -3.692  29.083  29.367  1.00  0.00           N
ATOM   2097  CZ  ARGB1 105      -2.613  28.434  29.788  1.00  0.00           C
ATOM   2098  NH1 ARGB1 105      -1.871  27.702  28.962  1.00  0.00           N
ATOM   2099  NH2 ARGB1 105      -2.270  28.519  31.063  1.00  0.00           N
ATOM   2100  N   GLYB1 106      -7.578  26.303  31.629  1.00  0.00           N
ATOM   2101  CA  GLYB1 106      -8.283  26.421  32.894  1.00  0.00           C
ATOM   2102  C   GLYB1 106      -7.517  27.352  33.817  1.00  0.00           C
ATOM   2103  O   GLYB1 106      -6.279  27.388  33.782  1.00  0.00           O
ATOM   2104  N   GLUB1 107      -8.242  28.136  34.601  1.00  0.00           N
ATOM   2105  CA  GLUB1 107      -7.662  28.968  35.649  1.00  0.00           C
ATOM   2106  C   GLUB1 107      -8.583  29.075  36.859  1.00  0.00           C
ATOM   2107  O   GLUB1 107      -9.809  29.021  36.743  1.00  0.00           O
ATOM   2108  CB  GLUB1 107      -7.271  30.361  35.123  1.00  0.00           C
ATOM   2109  CG  GLUB1 107      -8.428  31.115  34.514  1.00  0.00           C
ATOM   2110  CD  GLUB1 107      -8.149  32.588  34.427  1.00  0.00           C
ATOM   2111  OE1 GLUB1 107      -7.385  32.980  33.537  1.00  0.00           O
ATOM   2112  OE2 GLUB1 107      -8.662  33.347  35.272  1.00  0.00           O
ATOM   2113  N   GLYB1 108      -7.965  29.281  38.017  1.00  0.00           N
ATOM   2114  CA  GLYB1 108      -8.649  29.644  39.245  1.00  0.00           C
ATOM   2115  C   GLYB1 108      -7.783  29.443  40.472  1.00  0.00           C
ATOM   2116  O   GLYB1 108      -6.691  28.870  40.408  1.00  0.00           O
ATOM   2117  N   ALAB1 109      -8.274  29.899  41.618  1.00  0.00           N
ATOM   2118  CA  ALAB1 109      -7.619  29.594  42.879  1.00  0.00           C
ATOM   2119  C   ALAB1 109      -7.641  28.087  43.105  1.00  0.00           C
ATOM   2120  O   ALAB1 109      -8.638  27.424  42.807  1.00  0.00           O
ATOM   2121  CB  ALAB1 109      -8.309  30.313  44.043  1.00  0.00           C
ATOM   2122  N   ILEB1 110      -6.578  27.567  43.704  1.00  0.00           N
ATOM   2123  CA  ILEB1 110      -6.529  26.171  44.135  1.00  0.00           C
ATOM   2124  C   ILEB1 110      -6.415  26.170  45.645  1.00  0.00           C
ATOM   2125  O   ILEB1 110      -5.510  26.803  46.199  1.00  0.00           O
ATOM   2126  CB  ILEB1 110      -5.423  25.383  43.410  1.00  0.00           C
ATOM   2127  CG1 ILEB1 110      -5.506  23.884  43.762  1.00  0.00           C
ATOM   2128  CG2 ILEB1 110      -4.035  25.979  43.684  1.00  0.00           C
ATOM   2129  CD1 ILEB1 110      -4.628  22.997  42.868  1.00  0.00           C
ATOM   2130  N   VALB1 111      -7.353  25.502  46.298  1.00  0.00           N
ATOM   2131  CA  VALB1 111      -7.487  25.485  47.751  1.00  0.00           C
ATOM   2132  C   VALB1 111      -7.485  24.029  48.220  1.00  0.00           C
ATOM   2133  O   VALB1 111      -8.518  23.458  48.564  1.00  0.00           O
ATOM   2134  CB  VALB1 111      -8.758  26.232  48.187  1.00  0.00           C
ATOM   2135  CG1 VALB1 111      -8.802  26.405  49.698  1.00  0.00           C
ATOM   2136  CG2 VALB1 111      -8.825  27.591  47.488  1.00  0.00           C
ATOM   2137  N   PHEB1 112      -6.345  23.357  48.094  1.00  0.00           N
ATOM   2138  CA  PHEB1 112      -6.230  21.957  48.494  1.00  0.00           C
ATOM   2139  C   PHEB1 112      -6.022  21.860  50.016  1.00  0.00           C
ATOM   2140  O   PHEB1 112      -5.262  22.647  50.577  1.00  0.00           O
ATOM   2141  CB  PHEB1 112      -5.139  21.238  47.687  1.00  0.00           C
ATOM   2142  CG  PHEB1 112      -5.558  20.703  46.320  1.00  0.00           C
ATOM   2143  CD1 PHEB1 112      -6.667  21.224  45.618  1.00  0.00           C
ATOM   2144  CD2 PHEB1 112      -4.844  19.623  45.763  1.00  0.00           C
ATOM   2145  CE1 PHEB1 112      -7.071  20.652  44.401  1.00  0.00           C
ATOM   2146  CE2 PHEB1 112      -5.254  19.044  44.547  1.00  0.00           C
ATOM   2147  CZ  PHEB1 112      -6.376  19.554  43.874  1.00  0.00           C
ATOM   2148  N   PROB1 113      -6.659  20.912  50.686  1.00  0.00           N
ATOM   2149  CA  PROB1 113      -6.461  20.806  52.139  1.00  0.00           C
ATOM   2150  C   PROB1 113      -4.996  20.580  52.474  1.00  0.00           C
ATOM   2151  O   PROB1 113      -4.357  19.662  51.961  1.00  0.00           O
ATOM   2152  CB  PROB1 113      -7.333  19.607  52.524  1.00  0.00           C
ATOM   2153  CG  PROB1 113      -8.444  19.620  51.481  1.00  0.00           C
ATOM   2154  CD  PROB1 113      -7.697  20.013  50.222  1.00  0.00           C
ATOM   2155  N   GLYB1 114      -4.467  21.439  53.342  1.00  0.00           N
ATOM   2156  CA  GLYB1 114      -3.125  21.272  53.852  1.00  0.00           C
ATOM   2157  C   GLYB1 114      -2.037  21.836  52.974  1.00  0.00           C
ATOM   2158  O   GLYB1 114      -0.853  21.606  53.249  1.00  0.00           O
ATOM   2159  N   TYRB1 115      -2.395  22.553  51.918  1.00  0.00           N
ATOM   2160  CA  TYRB1 115      -1.458  23.262  51.064  1.00  0.00           C
ATOM   2161  C   TYRB1 115      -1.776  24.746  51.132  1.00  0.00           C
ATOM   2162  O   TYRB1 115      -2.927  25.135  51.360  1.00  0.00           O
ATOM   2163  CB  TYRB1 115      -1.535  22.787  49.604  1.00  0.00           C
ATOM   2164  CG  TYRB1 115      -1.020  21.394  49.392  1.00  0.00           C
ATOM   2165  CD2 TYRB1 115      -1.857  20.297  49.484  1.00  0.00           C
ATOM   2166  CD1 TYRB1 115       0.314  21.178  49.110  1.00  0.00           C
ATOM   2167  CE2 TYRB1 115      -1.389  18.998  49.302  1.00  0.00           C
ATOM   2168  CE1 TYRB1 115       0.803  19.919  48.934  1.00  0.00           C
ATOM   2169  CZ  TYRB1 115      -0.031  18.849  49.025  1.00  0.00           C
ATOM   2170  OH  TYRB1 115       0.478  17.606  48.849  1.00  0.00           O
ATOM   2171  N   PROB1 116      -0.794  25.611  50.904  1.00  0.00           N
ATOM   2172  CA  PROB1 116      -1.111  27.041  50.822  1.00  0.00           C
ATOM   2173  C   PROB1 116      -2.068  27.307  49.672  1.00  0.00           C
ATOM   2174  O   PROB1 116      -2.012  26.648  48.627  1.00  0.00           O
ATOM   2175  CB  PROB1 116       0.249  27.700  50.585  1.00  0.00           C
ATOM   2176  CG  PROB1 116       1.256  26.657  50.948  1.00  0.00           C
ATOM   2177  CD  PROB1 116       0.621  25.341  50.626  1.00  0.00           C
ATOM   2178  N   ARGB1 117      -2.957  28.274  49.879  1.00  0.00           N
ATOM   2179  CA  ARGB1 117      -3.795  28.756  48.788  1.00  0.00           C
ATOM   2180  C   ARGB1 117      -2.913  29.163  47.619  1.00  0.00           C
ATOM   2181  O   ARGB1 117      -1.902  29.838  47.798  1.00  0.00           O
ATOM   2182  CB  ARGB1 117      -4.615  29.971  49.217  1.00  0.00           C
ATOM   2183  CG  ARGB1 117      -6.016  29.706  49.690  1.00  0.00           C
ATOM   2184  CD  ARGB1 117      -6.769  31.032  49.804  1.00  0.00           C
ATOM   2185  NE  ARGB1 117      -7.187  31.610  48.527  1.00  0.00           N
ATOM   2186  CZ  ARGB1 117      -8.419  31.520  48.042  1.00  0.00           C
ATOM   2187  NH1 ARGB1 117      -9.353  30.816  48.661  1.00  0.00           N
ATOM   2188  NH2 ARGB1 117      -8.727  32.163  46.920  1.00  0.00           N
ATOM   2189  N   GLYB1 118      -3.309  28.786  46.408  1.00  0.00           N
ATOM   2190  CA  GLYB1 118      -2.532  29.089  45.229  1.00  0.00           C
ATOM   2191  C   GLYB1 118      -3.405  29.610  44.104  1.00  0.00           C
ATOM   2192  O   GLYB1 118      -4.631  29.657  44.209  1.00  0.00           O
ATOM   2193  N   GLNB1 119      -2.737  30.004  43.030  1.00  0.00           N
ATOM   2194  CA  GLNB1 119      -3.395  30.321  41.774  1.00  0.00           C
ATOM   2195  C   GLNB1 119      -2.931  29.296  40.750  1.00  0.00           C
ATOM   2196  O   GLNB1 119      -1.729  29.166  40.500  1.00  0.00           O
ATOM   2197  CB  GLNB1 119      -3.075  31.742  41.317  1.00  0.00           C
ATOM   2198  CG  GLNB1 119      -4.000  32.222  40.205  1.00  0.00           C
ATOM   2199  CD  GLNB1 119      -5.474  32.374  40.632  1.00  0.00           C
ATOM   2200  OE1 GLNB1 119      -5.801  32.352  41.818  1.00  0.00           O
ATOM   2201  NE2 GLNB1 119      -6.358  32.540  39.653  1.00  0.00           N
ATOM   2202  N   TYRB1 120      -3.874  28.558  40.190  1.00  0.00           N
ATOM   2203  CA  TYRB1 120      -3.595  27.443  39.286  1.00  0.00           C
ATOM   2204  C   TYRB1 120      -4.013  27.823  37.875  1.00  0.00           C
ATOM   2205  O   TYRB1 120      -5.137  28.281  37.655  1.00  0.00           O
ATOM   2206  CB  TYRB1 120      -4.286  26.172  39.799  1.00  0.00           C
ATOM   2207  CG  TYRB1 120      -4.173  24.936  38.918  1.00  0.00           C
ATOM   2208  CD1 TYRB1 120      -2.989  24.631  38.215  1.00  0.00           C
ATOM   2209  CD2 TYRB1 120      -5.279  24.073  38.811  1.00  0.00           C
ATOM   2210  CE1 TYRB1 120      -2.939  23.509  37.368  1.00  0.00           C
ATOM   2211  CE2 TYRB1 120      -5.225  22.935  37.985  1.00  0.00           C
ATOM   2212  CZ  TYRB1 120      -4.058  22.660  37.243  1.00  0.00           C
ATOM   2213  OH  TYRB1 120      -4.006  21.586  36.411  1.00  0.00           O
ATOM   2214  N   ARGB1 121      -3.090  27.665  36.921  1.00  0.00           N
ATOM   2215  CA  ARGB1 121      -3.350  27.881  35.511  1.00  0.00           C
ATOM   2216  C   ARGB1 121      -2.829  26.673  34.760  1.00  0.00           C
ATOM   2217  O   ARGB1 121      -1.730  26.197  35.053  1.00  0.00           O
ATOM   2218  CB  ARGB1 121      -2.646  29.131  34.991  1.00  0.00           C
ATOM   2219  CG  ARGB1 121      -3.185  30.403  35.576  1.00  0.00           C
ATOM   2220  CD  ARGB1 121      -2.345  31.599  35.165  1.00  0.00           C
ATOM   2221  NE  ARGB1 121      -2.351  31.762  33.717  1.00  0.00           N
ATOM   2222  CZ  ARGB1 121      -3.359  32.278  33.023  1.00  0.00           C
ATOM   2223  NH1 ARGB1 121      -4.438  32.755  33.622  1.00  0.00           N
ATOM   2224  NH2 ARGB1 121      -3.291  32.298  31.696  1.00  0.00           N
ATOM   2225  N   ASNB1 122      -3.595  26.152  33.817  1.00  0.00           N
ATOM   2226  CA  ASNB1 122      -3.084  25.071  32.995  1.00  0.00           C
ATOM   2227  C   ASNB1 122      -3.770  25.021  31.639  1.00  0.00           C
ATOM   2228  O   ASNB1 122      -4.862  25.549  31.433  1.00  0.00           O
ATOM   2229  CB  ASNB1 122      -3.220  23.729  33.748  1.00  0.00           C
ATOM   2230  CG  ASNB1 122      -2.062  22.781  33.506  1.00  0.00           C
ATOM   2231  OD1 ASNB1 122      -1.236  22.985  32.630  1.00  0.00           O
ATOM   2232  ND2 ASNB1 122      -1.983  21.717  34.272  1.00  0.00           N
ATOM   2233  N   HISB1 123      -3.118  24.302  30.737  1.00  0.00           N
ATOM   2234  CA  HISB1 123      -3.686  23.891  29.470  1.00  0.00           C
ATOM   2235  C   HISB1 123      -4.344  22.526  29.618  1.00  0.00           C
ATOM   2236  O   HISB1 123      -3.821  21.640  30.309  1.00  0.00           O
ATOM   2237  CB  HISB1 123      -2.573  23.853  28.433  1.00  0.00           C
ATOM   2238  CG  HISB1 123      -3.006  23.379  27.088  1.00  0.00           C
ATOM   2239  ND1 HISB1 123      -3.023  22.043  26.744  1.00  0.00           N
ATOM   2240  CD2 HISB1 123      -3.410  24.062  25.991  1.00  0.00           C
ATOM   2241  CE1 HISB1 123      -3.432  21.926  25.494  1.00  0.00           C
ATOM   2242  NE2 HISB1 123      -3.656  23.138  25.009  1.00  0.00           N
ATOM   2243  N   PHEB1 124      -5.500  22.372  28.980  1.00  0.00           N
ATOM   2244  CA  PHEB1 124      -6.320  21.169  29.084  1.00  0.00           C
ATOM   2245  C   PHEB1 124      -6.762  20.653  27.722  1.00  0.00           C
ATOM   2246  O   PHEB1 124      -7.064  21.423  26.799  1.00  0.00           O
ATOM   2247  CB  PHEB1 124      -7.555  21.432  29.952  1.00  0.00           C
ATOM   2248  CG  PHEB1 124      -7.268  21.581  31.427  1.00  0.00           C
ATOM   2249  CD1 PHEB1 124      -6.891  22.834  31.941  1.00  0.00           C
ATOM   2250  CD2 PHEB1 124      -7.420  20.482  32.293  1.00  0.00           C
ATOM   2251  CE1 PHEB1 124      -6.664  22.988  33.318  1.00  0.00           C
ATOM   2252  CE2 PHEB1 124      -7.196  20.638  33.671  1.00  0.00           C
ATOM   2253  CZ  PHEB1 124      -6.812  21.890  34.182  1.00  0.00           C
ATOM   2254  N   LEUB1 125      -6.878  19.337  27.630  1.00  0.00           N
ATOM   2255  CA  LEUB1 125      -7.655  18.672  26.590  1.00  0.00           C
ATOM   2256  C   LEUB1 125      -8.788  17.918  27.273  1.00  0.00           C
ATOM   2257  O   LEUB1 125      -8.556  17.249  28.285  1.00  0.00           O
ATOM   2258  CB  LEUB1 125      -6.773  17.704  25.790  1.00  0.00           C
ATOM   2259  CG  LEUB1 125      -5.528  18.341  25.160  1.00  0.00           C
ATOM   2260  CD1 LEUB1 125      -4.594  17.358  24.534  1.00  0.00           C
ATOM   2261  CD2 LEUB1 125      -6.016  19.308  24.115  1.00  0.00           C
ATOM   2262  N   HISB1 126     -10.008  18.032  26.738  1.00  0.00           N
ATOM   2263  CA  HISB1 126     -11.120  17.221  27.210  1.00  0.00           C
ATOM   2264  C   HISB1 126     -11.617  16.285  26.121  1.00  0.00           C
ATOM   2265  O   HISB1 126     -11.660  16.640  24.944  1.00  0.00           O
ATOM   2266  CB  HISB1 126     -12.358  18.008  27.653  1.00  0.00           C
ATOM   2267  CG  HISB1 126     -12.165  18.868  28.886  1.00  0.00           C
ATOM   2268  ND1 HISB1 126     -12.755  18.586  30.121  1.00  0.00           N
ATOM   2269  CD2 HISB1 126     -11.444  20.030  29.000  1.00  0.00           C
ATOM   2270  CE1 HISB1 126     -12.371  19.570  30.947  1.00  0.00           C
ATOM   2271  NE2 HISB1 126     -11.587  20.450  30.306  1.00  0.00           N
ATOM   2272  N   SERB1 127     -12.080  15.117  26.553  1.00  0.00           N
ATOM   2273  CA  SERB1 127     -12.772  14.140  25.727  1.00  0.00           C
ATOM   2274  C   SERB1 127     -14.193  14.009  26.248  1.00  0.00           C
ATOM   2275  O   SERB1 127     -14.377  13.830  27.452  1.00  0.00           O
ATOM   2276  CB  SERB1 127     -12.056  12.781  25.823  1.00  0.00           C
ATOM   2277  OG  SERB1 127     -12.749  11.765  25.102  1.00  0.00           O
ATOM   2278  N   PHEB1 128     -15.180  14.097  25.350  1.00  0.00           N
ATOM   2279  CA  PHEB1 128     -16.592  13.871  25.674  1.00  0.00           C
ATOM   2280  C   PHEB1 128     -17.157  12.797  24.757  1.00  0.00           C
ATOM   2281  O   PHEB1 128     -17.192  12.983  23.535  1.00  0.00           O
ATOM   2282  CB  PHEB1 128     -17.440  15.131  25.496  1.00  0.00           C
ATOM   2283  CG  PHEB1 128     -17.100  16.237  26.434  1.00  0.00           C
ATOM   2284  CD1 PHEB1 128     -16.129  17.167  26.101  1.00  0.00           C
ATOM   2285  CD2 PHEB1 128     -17.725  16.338  27.651  1.00  0.00           C
ATOM   2286  CE1 PHEB1 128     -15.800  18.202  26.986  1.00  0.00           C
ATOM   2287  CE2 PHEB1 128     -17.407  17.376  28.530  1.00  0.00           C
ATOM   2288  CZ  PHEB1 128     -16.443  18.305  28.191  1.00  0.00           C
ATOM   2289  N   ARGB1 129     -17.652  11.714  25.352  1.00  0.00           N
ATOM   2290  CA  ARGB1 129     -18.377  10.664  24.650  1.00  0.00           C
ATOM   2291  C   ARGB1 129     -19.816  10.647  25.160  1.00  0.00           C
ATOM   2292  O   ARGB1 129     -20.046  10.717  26.366  1.00  0.00           O
ATOM   2293  CB  ARGB1 129     -17.701   9.307  24.860  1.00  0.00           C
ATOM   2294  CG  ARGB1 129     -16.250   9.280  24.369  1.00  0.00           C
ATOM   2295  CD  ARGB1 129     -15.692   7.884  24.386  1.00  0.00           C
ATOM   2296  NE  ARGB1 129     -16.371   7.036  23.416  1.00  0.00           N
ATOM   2297  CZ  ARGB1 129     -16.004   5.796  23.129  1.00  0.00           C
ATOM   2298  NH1 ARGB1 129     -15.033   5.195  23.791  1.00  0.00           N
ATOM   2299  NH2 ARGB1 129     -16.608   5.155  22.128  1.00  0.00           N
ATOM   2300  N   PHEB1 130     -20.758  10.555  24.229  1.00  0.00           N
ATOM   2301  CA  PHEB1 130     -22.194  10.676  24.473  1.00  0.00           C
ATOM   2302  C   PHEB1 130     -22.922   9.364  24.263  1.00  0.00           C
ATOM   2303  O   PHEB1 130     -22.519   8.519  23.459  1.00  0.00           O
ATOM   2304  CB  PHEB1 130     -22.799  11.727  23.538  1.00  0.00           C
ATOM   2305  CG  PHEB1 130     -22.441  13.129  23.914  1.00  0.00           C
ATOM   2306  CD1 PHEB1 130     -21.214  13.684  23.564  1.00  0.00           C
ATOM   2307  CD2 PHEB1 130     -23.332  13.885  24.632  1.00  0.00           C
ATOM   2308  CE1 PHEB1 130     -20.897  14.962  23.949  1.00  0.00           C
ATOM   2309  CE2 PHEB1 130     -23.030  15.166  24.999  1.00  0.00           C
ATOM   2310  CZ  PHEB1 130     -21.796  15.704  24.669  1.00  0.00           C
ATOM   2311  N   GLUB1 131     -24.029   9.221  24.990  1.00  0.00           N
ATOM   2312  CA  GLUB1 131     -24.974   8.136  24.785  1.00  0.00           C
ATOM   2313  C   GLUB1 131     -26.369   8.719  24.966  1.00  0.00           C
ATOM   2314  O   GLUB1 131     -26.679   9.271  26.023  1.00  0.00           O
ATOM   2315  CB  GLUB1 131     -24.713   6.995  25.757  1.00  0.00           C
ATOM   2316  CG  GLUB1 131     -25.739   5.891  25.745  1.00  0.00           C
ATOM   2317  CD  GLUB1 131     -25.443   4.908  26.846  1.00  0.00           C
ATOM   2318  OE1 GLUB1 131     -24.464   4.152  26.710  1.00  0.00           O
ATOM   2319  OE2 GLUB1 131     -26.135   4.949  27.881  1.00  0.00           O
ATOM   2320  N   ASNB1 132     -27.169   8.646  23.908  1.00  0.00           N
ATOM   2321  CA  ASNB1 132     -28.565   9.083  23.931  1.00  0.00           C
ATOM   2322  C   ASNB1 132     -28.720  10.510  24.448  1.00  0.00           C
ATOM   2323  O   ASNB1 132     -29.599  10.810  25.259  1.00  0.00           O
ATOM   2324  CB  ASNB1 132     -29.416   8.120  24.759  1.00  0.00           C
ATOM   2325  CG  ASNB1 132     -29.512   6.744  24.138  1.00  0.00           C
ATOM   2326  OD1 ASNB1 132     -29.229   6.564  22.953  1.00  0.00           O
ATOM   2327  ND2 ASNB1 132     -29.912   5.760  24.939  1.00  0.00           N
ATOM   2328  N   GLYB1 133     -27.878  11.411  23.959  1.00  0.00           N
ATOM   2329  CA  GLYB1 133     -28.075  12.814  24.243  1.00  0.00           C
ATOM   2330  C   GLYB1 133     -27.414  13.349  25.496  1.00  0.00           C
ATOM   2331  O   GLYB1 133     -27.531  14.549  25.760  1.00  0.00           O
ATOM   2332  N   LEUB1 134     -26.706  12.521  26.259  1.00  0.00           N
ATOM   2333  CA  LEUB1 134     -26.047  13.004  27.463  1.00  0.00           C
ATOM   2334  C   LEUB1 134     -24.640  12.434  27.522  1.00  0.00           C
ATOM   2335  O   LEUB1 134     -24.290  11.489  26.809  1.00  0.00           O
ATOM   2336  CB  LEUB1 134     -26.821  12.631  28.729  1.00  0.00           C
ATOM   2337  CG  LEUB1 134     -28.201  13.261  28.917  1.00  0.00           C
ATOM   2338  CD1 LEUB1 134     -28.913  12.652  30.099  1.00  0.00           C
ATOM   2339  CD2 LEUB1 134     -28.062  14.760  29.096  1.00  0.00           C
ATOM   2340  N   ILEB1 135     -23.834  12.998  28.411  1.00  0.00           N
ATOM   2341  CA  ILEB1 135     -22.426  12.617  28.490  1.00  0.00           C
ATOM   2342  C   ILEB1 135     -22.313  11.266  29.180  1.00  0.00           C
ATOM   2343  O   ILEB1 135     -22.708  11.117  30.336  1.00  0.00           O
ATOM   2344  CB  ILEB1 135     -21.609  13.671  29.237  1.00  0.00           C
ATOM   2345  CG1 ILEB1 135     -21.652  15.016  28.523  1.00  0.00           C
ATOM   2346  CG2 ILEB1 135     -20.158  13.188  29.323  1.00  0.00           C
ATOM   2347  CD1 ILEB1 135     -21.169  16.167  29.431  1.00  0.00           C
ATOM   2348  N   LYSB1 136     -21.718  10.300  28.491  1.00  0.00           N
ATOM   2349  CA  LYSB1 136     -21.391   9.010  29.085  1.00  0.00           C
ATOM   2350  C   LYSB1 136     -19.997   8.986  29.700  1.00  0.00           C
ATOM   2351  O   LYSB1 136     -19.787   8.304  30.712  1.00  0.00           O
ATOM   2352  CB  LYSB1 136     -21.514   7.929  28.006  1.00  0.00           C
ATOM   2353  CG  LYSB1 136     -21.055   6.546  28.395  1.00  0.00           C
ATOM   2354  CD  LYSB1 136     -22.065   5.862  29.289  1.00  0.00           C
ATOM   2355  CE  LYSB1 136     -21.946   4.348  29.199  1.00  0.00           C
ATOM   2356  NZ  LYSB1 136     -23.256   3.726  29.550  1.00  0.00           N
ATOM   2357  N   GLUB1 137     -19.041   9.691  29.099  1.00  0.00           N
ATOM   2358  CA  GLUB1 137     -17.677   9.733  29.621  1.00  0.00           C
ATOM   2359  C   GLUB1 137     -17.048  11.074  29.309  1.00  0.00           C
ATOM   2360  O   GLUB1 137     -16.879  11.436  28.136  1.00  0.00           O
ATOM   2361  CB  GLUB1 137     -16.813   8.628  29.018  1.00  0.00           C
ATOM   2362  CG  GLUB1 137     -15.420   8.550  29.619  1.00  0.00           C
ATOM   2363  CD  GLUB1 137     -14.514   7.646  28.829  1.00  0.00           C
ATOM   2364  OE1 GLUB1 137     -14.173   7.992  27.675  1.00  0.00           O
ATOM   2365  OE2 GLUB1 137     -14.160   6.568  29.355  1.00  0.00           O
ATOM   2366  N   GLNB1 138     -16.644  11.775  30.357  1.00  0.00           N
ATOM   2367  CA  GLNB1 138     -15.840  12.975  30.256  1.00  0.00           C
ATOM   2368  C   GLNB1 138     -14.473  12.675  30.861  1.00  0.00           C
ATOM   2369  O   GLNB1 138     -14.380  12.094  31.942  1.00  0.00           O
ATOM   2370  CB  GLNB1 138     -16.526  14.134  30.979  1.00  0.00           C
ATOM   2371  CG  GLNB1 138     -15.730  15.430  31.030  1.00  0.00           C
ATOM   2372  CD  GLNB1 138     -14.735  15.586  32.193  1.00  0.00           C
ATOM   2373  OE1 GLNB1 138     -14.876  15.029  33.278  1.00  0.00           O
ATOM   2374  NE2 GLNB1 138     -13.754  16.453  32.048  1.00  0.00           N
ATOM   2375  N   ARGB1 139     -13.415  13.065  30.167  1.00  0.00           N
ATOM   2376  CA  ARGB1 139     -12.051  12.922  30.676  1.00  0.00           C
ATOM   2377  C   ARGB1 139     -11.290  14.212  30.425  1.00  0.00           C
ATOM   2378  O   ARGB1 139     -11.373  14.780  29.325  1.00  0.00           O
ATOM   2379  CB  ARGB1 139     -11.298  11.785  30.000  1.00  0.00           C
ATOM   2380  CG  ARGB1 139     -11.985  10.435  30.061  1.00  0.00           C
ATOM   2381  CD  ARGB1 139     -11.251   9.395  29.212  1.00  0.00           C
ATOM   2382  NE  ARGB1 139     -11.313   9.729  27.800  1.00  0.00           N
ATOM   2383  CZ  ARGB1 139     -10.527   9.213  26.859  1.00  0.00           C
ATOM   2384  NH1 ARGB1 139      -9.559   8.366  27.159  1.00  0.00           N
ATOM   2385  NH2 ARGB1 139     -10.702   9.580  25.592  1.00  0.00           N
ATOM   2386  N   GLUB1 140     -10.561  14.704  31.417  1.00  0.00           N
ATOM   2387  CA  GLUB1 140      -9.672  15.860  31.247  1.00  0.00           C
ATOM   2388  C   GLUB1 140      -8.201  15.471  31.414  1.00  0.00           C
ATOM   2389  O   GLUB1 140      -7.849  14.654  32.267  1.00  0.00           O
ATOM   2390  CB  GLUB1 140     -10.120  17.055  32.103  1.00  0.00           C
ATOM   2391  CG  GLUB1 140     -10.026  16.851  33.618  1.00  0.00           C
ATOM   2392  CD  GLUB1 140     -10.877  17.865  34.387  1.00  0.00           C
ATOM   2393  OE1 GLUB1 140     -12.119  17.886  34.190  1.00  0.00           O
ATOM   2394  OE2 GLUB1 140     -10.317  18.609  35.224  1.00  0.00           O
ATOM   2395  N   PHEB1 141      -7.359  16.042  30.556  1.00  0.00           N
ATOM   2396  CA  PHEB1 141      -5.932  15.762  30.445  1.00  0.00           C
ATOM   2397  C   PHEB1 141      -5.159  17.067  30.511  1.00  0.00           C
ATOM   2398  O   PHEB1 141      -5.407  17.992  29.732  1.00  0.00           O
ATOM   2399  CB  PHEB1 141      -5.605  15.090  29.109  1.00  0.00           C
ATOM   2400  CG  PHEB1 141      -6.404  13.871  28.796  1.00  0.00           C
ATOM   2401  CD1 PHEB1 141      -7.663  13.964  28.218  1.00  0.00           C
ATOM   2402  CD2 PHEB1 141      -5.870  12.624  29.040  1.00  0.00           C
ATOM   2403  CE1 PHEB1 141      -8.383  12.826  27.914  1.00  0.00           C
ATOM   2404  CE2 PHEB1 141      -6.573  11.482  28.724  1.00  0.00           C
ATOM   2405  CZ  PHEB1 141      -7.834  11.582  28.161  1.00  0.00           C
ATOM   2406  N   METB1 142      -4.160  17.108  31.375  1.00  0.00           N
ATOM   2407  CA  METB1 142      -3.261  18.236  31.521  1.00  0.00           C
ATOM   2408  C   METB1 142      -1.851  17.767  31.892  1.00  0.00           C
ATOM   2409  O   METB1 142      -1.598  16.581  32.096  1.00  0.00           O
ATOM   2410  CB  METB1 142      -3.858  19.245  32.525  1.00  0.00           C
ATOM   2411  CG  METB1 142      -4.219  18.710  33.921  1.00  0.00           C
ATOM   2412  SD  METB1 142      -2.923  17.803  34.813  1.00  0.00           S
ATOM   2413  CE  METB1 142      -3.468  17.991  36.521  1.00  0.00           C
ATOM   2414  N   ASNB1 143      -0.943  18.719  32.065  1.00  0.00           N
ATOM   2415  CA  ASNB1 143       0.384  18.481  32.623  1.00  0.00           C
ATOM   2416  C   ASNB1 143       0.334  18.654  34.156  1.00  0.00           C
ATOM   2417  O   ASNB1 143       0.210  19.799  34.611  1.00  0.00           O
ATOM   2418  CB  ASNB1 143       1.364  19.458  31.953  1.00  0.00           C
ATOM   2419  CG  ASNB1 143       2.790  19.289  32.419  1.00  0.00           C
ATOM   2420  OD1 ASNB1 143       3.120  18.417  33.213  1.00  0.00           O
ATOM   2421  ND2 ASNB1 143       3.667  20.118  31.910  1.00  0.00           N
ATOM   2422  N   PROB1 144       0.496  17.591  34.977  1.00  0.00           N
ATOM   2423  CA  PROB1 144       0.412  17.721  36.434  1.00  0.00           C
ATOM   2424  C   PROB1 144       1.521  18.584  37.036  1.00  0.00           C
ATOM   2425  O   PROB1 144       1.319  19.143  38.111  1.00  0.00           O
ATOM   2426  CB  PROB1 144       0.441  16.297  36.998  1.00  0.00           C
ATOM   2427  CG  PROB1 144      -0.076  15.465  35.832  1.00  0.00           C
ATOM   2428  CD  PROB1 144       0.555  16.176  34.636  1.00  0.00           C
ATOM   2429  N   CYSB1 145       2.627  18.800  36.309  1.00  0.00           N
ATOM   2430  CA  CYSB1 145       3.699  19.689  36.744  1.00  0.00           C
ATOM   2431  C   CYSB1 145       3.185  21.102  37.033  1.00  0.00           C
ATOM   2432  O   CYSB1 145       3.626  21.708  38.024  1.00  0.00           O
ATOM   2433  CB  CYSB1 145       4.824  19.732  35.699  1.00  0.00           C
ATOM   2434  SG  CYSB1 145       5.439  18.062  35.338  1.00  0.00           S
ATOM   2435  N   GLUB1 146       2.259  21.638  36.227  1.00  0.00           N
ATOM   2436  CA  GLUB1 146       1.751  22.978  36.524  1.00  0.00           C
ATOM   2437  C   GLUB1 146       0.850  23.009  37.766  1.00  0.00           C
ATOM   2438  O   GLUB1 146       0.863  23.989  38.510  1.00  0.00           O
ATOM   2439  CB  GLUB1 146       0.969  23.529  35.332  1.00  0.00           C
ATOM   2440  CG  GLUB1 146       1.869  23.784  34.146  1.00  0.00           C
ATOM   2441  CD  GLUB1 146       3.008  24.721  34.522  1.00  0.00           C
ATOM   2442  OE1 GLUB1 146       2.722  25.887  34.847  1.00  0.00           O
ATOM   2443  OE2 GLUB1 146       4.175  24.282  34.567  1.00  0.00           O
ATOM   2444  N   GLNB1 147       0.129  21.917  38.055  1.00  0.00           N
ATOM   2445  CA  GLNB1 147      -0.665  21.808  39.280  1.00  0.00           C
ATOM   2446  C   GLNB1 147       0.234  21.633  40.509  1.00  0.00           C
ATOM   2447  O   GLNB1 147      -0.008  22.303  41.515  1.00  0.00           O
ATOM   2448  CB  GLNB1 147      -1.718  20.695  39.159  1.00  0.00           C
ATOM   2449  CG  GLNB1 147      -2.791  20.864  40.252  1.00  0.00           C
ATOM   2450  CD  GLNB1 147      -4.014  19.971  40.070  1.00  0.00           C
ATOM   2451  OE1 GLNB1 147      -4.400  19.569  38.985  1.00  0.00           O
ATOM   2452  NE2 GLNB1 147      -4.714  19.642  41.128  1.00  0.00           N
ATOM   2453  N   PHEB1 148       1.348  20.899  40.388  1.00  0.00           N
ATOM   2454  CA  PHEB1 148       2.403  20.859  41.404  1.00  0.00           C
ATOM   2455  C   PHEB1 148       2.903  22.273  41.710  1.00  0.00           C
ATOM   2456  O   PHEB1 148       2.939  22.672  42.876  1.00  0.00           O
ATOM   2457  CB  PHEB1 148       3.586  19.966  40.963  1.00  0.00           C
ATOM   2458  CG  PHEB1 148       3.283  18.520  40.593  1.00  0.00           C
ATOM   2459  CD1 PHEB1 148       2.116  17.864  41.038  1.00  0.00           C
ATOM   2460  CD2 PHEB1 148       4.208  17.807  39.802  1.00  0.00           C
ATOM   2461  CE1 PHEB1 148       1.864  16.534  40.664  1.00  0.00           C
ATOM   2462  CE2 PHEB1 148       3.950  16.480  39.418  1.00  0.00           C
ATOM   2463  CZ  PHEB1 148       2.778  15.842  39.853  1.00  0.00           C
ATOM   2464  N   ARGB1 149       3.269  23.050  40.689  1.00  0.00           N
ATOM   2465  CA  ARGB1 149       3.786  24.396  40.939  1.00  0.00           C
ATOM   2466  C   ARGB1 149       2.768  25.255  41.674  1.00  0.00           C
ATOM   2467  O   ARGB1 149       3.132  26.068  42.536  1.00  0.00           O
ATOM   2468  CB  ARGB1 149       4.171  25.076  39.626  1.00  0.00           C
ATOM   2469  CG  ARGB1 149       5.441  24.583  39.063  1.00  0.00           C
ATOM   2470  CD  ARGB1 149       5.808  25.299  37.772  1.00  0.00           C
ATOM   2471  NE  ARGB1 149       7.155  24.868  37.434  1.00  0.00           N
ATOM   2472  CZ  ARGB1 149       7.437  23.838  36.647  1.00  0.00           C
ATOM   2473  NH1 ARGB1 149       6.513  23.270  35.893  1.00  0.00           N
ATOM   2474  NH2 ARGB1 149       8.663  23.397  36.600  1.00  0.00           N
ATOM   2475  N   SERB1 150       1.487  25.115  41.332  1.00  0.00           N
ATOM   2476  CA  SERB1 150       0.453  25.905  41.987  1.00  0.00           C
ATOM   2477  C   SERB1 150       0.334  25.555  43.465  1.00  0.00           C
ATOM   2478  O   SERB1 150      -0.111  26.383  44.265  1.00  0.00           O
ATOM   2479  CB  SERB1 150      -0.902  25.719  41.285  1.00  0.00           C
ATOM   2480  OG  SERB1 150      -1.595  24.520  41.617  1.00  0.00           O
ATOM   2481  N   LEUB1 151       0.704  24.340  43.842  1.00  0.00           N
ATOM   2482  CA  LEUB1 151       0.631  23.899  45.228  1.00  0.00           C
ATOM   2483  C   LEUB1 151       1.940  24.073  45.986  1.00  0.00           C
ATOM   2484  O   LEUB1 151       2.024  23.668  47.152  1.00  0.00           O
ATOM   2485  CB  LEUB1 151       0.215  22.426  45.279  1.00  0.00           C
ATOM   2486  CG  LEUB1 151      -1.197  22.113  44.755  1.00  0.00           C
ATOM   2487  CD1 LEUB1 151      -1.369  20.602  44.579  1.00  0.00           C
ATOM   2488  CD2 LEUB1 151      -2.265  22.600  45.727  1.00  0.00           C
ATOM   2489  N   GLYB1 152       2.967  24.647  45.362  1.00  0.00           N
ATOM   2490  CA  GLYB1 152       4.254  24.788  46.001  1.00  0.00           C
ATOM   2491  C   GLYB1 152       5.060  23.515  46.087  1.00  0.00           C
ATOM   2492  O   GLYB1 152       6.038  23.461  46.844  1.00  0.00           O
ATOM   2493  N   ILEB1 153       4.694  22.503  45.320  1.00  0.00           N
ATOM   2494  CA  ILEB1 153       5.394  21.229  45.281  1.00  0.00           C
ATOM   2495  C   ILEB1 153       6.521  21.325  44.268  1.00  0.00           C
ATOM   2496  O   ILEB1 153       6.315  21.776  43.134  1.00  0.00           O
ATOM   2497  CB  ILEB1 153       4.422  20.093  44.918  1.00  0.00           C
ATOM   2498  CG1 ILEB1 153       3.366  19.943  46.011  1.00  0.00           C
ATOM   2499  CG2 ILEB1 153       5.174  18.801  44.728  1.00  0.00           C
ATOM   2500  CD1 ILEB1 153       2.174  19.075  45.583  1.00  0.00           C
ATOM   2501  N   GLUB1 154       7.717  20.897  44.673  1.00  0.00           N
ATOM   2502  CA  GLUB1 154       8.875  20.951  43.790  1.00  0.00           C
ATOM   2503  C   GLUB1 154       8.707  19.992  42.616  1.00  0.00           C
ATOM   2504  O   GLUB1 154       8.330  18.835  42.796  1.00  0.00           O
ATOM   2505  CB  GLUB1 154      10.149  20.595  44.563  1.00  0.00           C
ATOM   2506  CG  GLUB1 154      11.427  20.829  43.741  1.00  0.00           C
ATOM   2507  CD  GLUB1 154      12.726  20.581  44.498  1.00  0.00           C
ATOM   2508  OE1 GLUB1 154      12.717  20.571  45.747  1.00  0.00           O
ATOM   2509  OE2 GLUB1 154      13.767  20.396  43.829  1.00  0.00           O
ATOM   2510  N   VALB1 155       9.025  20.461  41.419  1.00  0.00           N
ATOM   2511  CA  VALB1 155       8.910  19.657  40.199  1.00  0.00           C
ATOM   2512  C   VALB1 155      10.288  19.103  39.853  1.00  0.00           C
ATOM   2513  O   VALB1 155      11.241  19.888  39.728  1.00  0.00           O
ATOM   2514  CB  VALB1 155       8.356  20.472  39.017  1.00  0.00           C
ATOM   2515  CG1 VALB1 155       8.235  19.646  37.731  1.00  0.00           C
ATOM   2516  CG2 VALB1 155       6.990  21.025  39.314  1.00  0.00           C
ATOM   2517  N   PROB1 156      10.460  17.785  39.679  1.00  0.00           N
ATOM   2518  CA  PROB1 156      11.748  17.273  39.230  1.00  0.00           C
ATOM   2519  C   PROB1 156      12.080  17.732  37.820  1.00  0.00           C
ATOM   2520  O   PROB1 156      11.234  17.749  36.933  1.00  0.00           O
ATOM   2521  CB  PROB1 156      11.618  15.762  39.249  1.00  0.00           C
ATOM   2522  CG  PROB1 156      10.132  15.543  39.018  1.00  0.00           C
ATOM   2523  CD  PROB1 156       9.456  16.727  39.708  1.00  0.00           C
ATOM   2524  N   GLUB1 157      13.363  17.971  37.598  1.00  0.00           N
ATOM   2525  CA  GLUB1 157      13.911  18.338  36.304  1.00  0.00           C
ATOM   2526  C   GLUB1 157      14.575  17.123  35.643  1.00  0.00           C
ATOM   2527  O   GLUB1 157      15.414  16.447  36.252  1.00  0.00           O
ATOM   2528  CB  GLUB1 157      14.881  19.495  36.545  1.00  0.00           C
ATOM   2529  CG  GLUB1 157      15.299  20.208  35.259  1.00  0.00           C
ATOM   2530  CD  GLUB1 157      16.266  21.360  35.560  1.00  0.00           C
ATOM   2531  OE1 GLUB1 157      16.099  22.006  36.625  1.00  0.00           O
ATOM   2532  OE2 GLUB1 157      17.172  21.560  34.713  1.00  0.00           O
ATOM   2533  N   VALB1 158      14.245  16.862  34.375  1.00  0.00           N
ATOM   2534  CA  VALB1 158      15.045  15.974  33.522  1.00  0.00           C
ATOM   2535  C   VALB1 158      16.277  16.754  33.060  1.00  0.00           C
ATOM   2536  O   VALB1 158      16.138  17.765  32.370  1.00  0.00           O
ATOM   2537  CB  VALB1 158      14.221  15.449  32.330  1.00  0.00           C
ATOM   2538  CG1 VALB1 158      15.066  14.571  31.398  1.00  0.00           C
ATOM   2539  CG2 VALB1 158      13.033  14.599  32.803  1.00  0.00           C
ATOM   2540  N   ARGB1 159      17.480  16.289  33.426  1.00  0.00           N
ATOM   2541  CA  ARGB1 159      18.758  16.910  33.041  1.00  0.00           C
ATOM   2542  C   ARGB1 159      18.909  16.866  31.528  1.00  0.00           C
ATOM   2543  O   ARGB1 159      18.933  15.780  30.942  1.00  0.00           O
ATOM   2544  CB  ARGB1 159      19.965  16.191  33.668  1.00  0.00           C
ATOM   2545  CG  ARGB1 159      19.988  16.204  35.184  1.00  0.00           C
ATOM   2546  CD  ARGB1 159      21.248  15.493  35.721  1.00  0.00           C
ATOM   2547  NE  ARGB1 159      21.313  14.081  35.353  1.00  0.00           N
ATOM   2548  CZ  ARGB1 159      20.805  13.090  36.072  1.00  0.00           C
ATOM   2549  NH1 ARGB1 159      20.183  13.314  37.219  1.00  0.00           N
ATOM   2550  NH2 ARGB1 159      20.906  11.843  35.620  1.00  0.00           N
ATOM   2551  N   ARGB1 160      19.109  18.021  30.898  1.00  0.00           N
ATOM   2552  CA  ARGB1 160      19.168  18.142  29.434  1.00  0.00           C
ATOM   2553  C   ARGB1 160      20.561  18.333  28.857  1.00  0.00           C
ATOM   2554  O   ARGB1 160      20.648  18.562  27.656  1.00  0.00           O
ATOM   2555  CB  ARGB1 160      18.233  19.247  28.931  1.00  0.00           C
ATOM   2556  CG  ARGB1 160      16.820  19.142  29.494  1.00  0.00           C
ATOM   2557  CD  ARGB1 160      15.886  19.986  28.635  1.00  0.00           C
ATOM   2558  NE  ARGB1 160      14.586  20.082  29.289  1.00  0.00           N
ATOM   2559  CZ  ARGB1 160      13.583  20.852  28.957  1.00  0.00           C
ATOM   2560  NH1 ARGB1 160      13.570  21.553  27.866  1.00  0.00           N
ATOM   2561  NH2 ARGB1 160      12.556  20.937  29.743  1.00  0.00           N
ATOM   2562  N   ASPB1 161      21.634  18.192  29.644  1.00  0.00           N
ATOM   2563  CA  ASPB1 161      22.962  18.472  29.110  1.00  0.00           C
ATOM   2564  C   ASPB1 161      23.258  17.604  27.914  1.00  0.00           C
ATOM   2565  O   ASPB1 161      23.787  18.076  26.900  1.00  0.00           O
ATOM   2566  CB  ASPB1 161      23.990  18.265  30.203  1.00  0.00           C
ATOM   2567  CG  ASPB1 161      23.688  19.101  31.385  1.00  0.00           C
ATOM   2568  OD1 ASPB1 161      23.931  20.323  31.290  1.00  0.00           O
ATOM   2569  OD2 ASPB1 161      23.122  18.560  32.357  1.00  0.00           O
ATOM   2570  N   GLYB1 162      22.899  16.347  27.997  1.00  0.00           N
ATOM   2571  CA  GLYB1 162      23.240  15.467  26.916  1.00  0.00           C
ATOM   2572  C   GLYB1 162      22.245  15.480  25.748  1.00  0.00           C
ATOM   2573  O   GLYB1 162      22.434  14.748  24.780  1.00  0.00           O
ATOM   2574  N   LEUB1 163      21.165  16.260  25.847  1.00  0.00           N
ATOM   2575  CA  LEUB1 163      20.123  16.375  24.830  1.00  0.00           C
ATOM   2576  C   LEUB1 163      20.427  17.582  23.925  1.00  0.00           C
ATOM   2577  O   LEUB1 163      20.900  18.606  24.419  1.00  0.00           O
ATOM   2578  CB  LEUB1 163      18.746  16.495  25.513  1.00  0.00           C
ATOM   2579  CG  LEUB1 163      18.360  15.300  26.408  1.00  0.00           C
ATOM   2580  CD1 LEUB1 163      17.043  15.581  27.131  1.00  0.00           C
ATOM   2581  CD2 LEUB1 163      18.182  14.013  25.600  1.00  0.00           C
ATOM   2582  N   PROB1 164      20.131  17.522  22.614  1.00  0.00           N
ATOM   2583  CA  PROB1 164      20.380  18.639  21.707  1.00  0.00           C
ATOM   2584  C   PROB1 164      19.533  19.863  22.081  1.00  0.00           C
ATOM   2585  O   PROB1 164      18.345  19.729  22.404  1.00  0.00           O
ATOM   2586  CB  PROB1 164      20.039  18.114  20.309  1.00  0.00           C
ATOM   2587  CG  PROB1 164      18.965  17.071  20.611  1.00  0.00           C
ATOM   2588  CD  PROB1 164      19.483  16.434  21.901  1.00  0.00           C
ATOM   2589  N   SERB1 165      20.150  21.043  21.997  1.00  0.00           N
ATOM   2590  CA  SERB1 165      19.529  22.367  22.151  1.00  0.00           C
ATOM   2591  C   SERB1 165      20.428  23.449  21.541  1.00  0.00           C
ATOM   2592  OXT SERB1 165      20.893  24.315  22.315  1.00  0.00           O
ATOM   2593  O   SERB1 165      20.675  23.340  20.323  1.00  0.00           O
ATOM   2594  CB  SERB1 165      19.211  22.634  23.628  1.00  0.00           C
ATOM   2595  OG  SERB1 165      20.414  22.675  24.365  1.00  0.00           O
TER    2596      SERB1 165
END
